# Supplementary material for: A distant global control region is essential for normal expression of anterior HOXA genes during mouse and human craniofacial development
Source: Nat Commun. 2024 Jan 2;15:136. doi: 10.1038/s41467-023-44506-2 (PMC10762089; doi:10.1038/s41467-023-44506-2)
Supplement: Supplementary file 5 — Supplemental Table 1 [file 41467_2023_44506_MOESM5_ESM.xlsx]

## Sheet: README
Tabs in this spreadsheet have coordinates for the hg19 assembly
Tab	Columns
All_CF_SE_all_stages	chr	start	end	Superenhancer name assigned by ROSE
CF_SE_merged_to_distinct_region	chr	start	end
Each individual craniofacial sample by carnegie stage and ID number	chr	start	end	Superenhancer name assigned by ROSE	Ensembl Gene ID	Gene Symbol (if the SE overlaps the gene's TSS)	strand	distance to nearest TSS if the SE does not overlap a TSS
notes:
distinct regions were determined using the script available at https://github.com/awilderman/Thesis/blob/main/Distinct_SE_regions.txt
distance to nearest TSS was determined using bedTools "closest" to find the two nearest TSS
	example script:cat $TSSBED | sort -k 1,1 -k 2,2n - | bedtools closest -a Craniofacial-specific_non-encompassing_SE_regions.txt -b - -io -t all -D a -k 2 > Craniofacial-specific_non-encompassing_SE_regions_distance_to_TSS.txt

## Sheet: All_CF_SE_all_stages
chr1	839400	880000	CS13-12383_superenhancer_1672
chr1	893000	976800	CS13-12383_superenhancer_451
chr1	1039400	1120600	CS13-12383_superenhancer_466
chr1	1165800	1182200	CS13-12383_superenhancer_2163
chr1	1206200	1261200	CS13-12383_superenhancer_1179
chr1	1282400	1311400	CS13-12383_superenhancer_1591
chr1	1333000	1376400	CS13-12383_superenhancer_851
chr1	1819800	1855000	CS13-12383_superenhancer_1571
chr1	1891200	1935600	CS13-12383_superenhancer_1858
chr1	1950000	2006400	CS13-12383_superenhancer_931
chr1	2019000	2071600	CS13-12383_superenhancer_409
chr1	2120400	2288400	CS13-12383_superenhancer_8
chr1	2337800	2409600	CS13-12383_superenhancer_321
chr1	2454800	2542600	CS13-12383_superenhancer_260
chr1	2770800	2851400	CS13-12383_superenhancer_224
chr1	2883200	2905000	CS13-12383_superenhancer_1960
chr1	2919200	2953800	CS13-12383_superenhancer_1904
chr1	2977000	3212400	CS13-12383_superenhancer_13
chr1	3225200	3290400	CS13-12383_superenhancer_431
chr1	3305600	3542400	CS13-12383_superenhancer_17
chr1	3585200	3664200	CS13-12383_superenhancer_407
chr1	5803000	5831600	CS13-12383_superenhancer_2240
chr1	6035000	6125400	CS13-12383_superenhancer_1111
chr1	6142400	6169000	CS13-12383_superenhancer_1474
chr1	6294200	6340000	CS13-12383_superenhancer_963
chr1	6445000	6580400	CS13-12383_superenhancer_195
chr1	7511800	7569800	CS13-12383_superenhancer_586
chr1	7685000	7765800	CS13-12383_superenhancer_269
chr1	8172600	8242600	CS13-12383_superenhancer_1798
chr1	8455600	8526400	CS13-12383_superenhancer_1082
chr1	8933200	8978400	CS13-12383_superenhancer_907
chr1	9161400	9226600	CS13-12383_superenhancer_1452
chr1	9293200	9363000	CS13-12383_superenhancer_679
chr1	9379200	9474000	CS13-12383_superenhancer_235
chr1	9488000	9555600	CS13-12383_superenhancer_814
chr1	9881800	9935600	CS13-12383_superenhancer_1127
chr1	10683400	10797600	CS13-12383_superenhancer_137
chr1	11371800	11434200	CS13-12383_superenhancer_751
chr1	11739800	11797400	CS13-12383_superenhancer_715
chr1	11940200	12005600	CS13-12383_superenhancer_775
chr1	12094200	12141800	CS13-12383_superenhancer_2055
chr1	12172800	12246400	CS13-12383_superenhancer_544
chr1	15236400	15373400	CS13-12383_superenhancer_255
chr1	15505200	15553400	CS13-12383_superenhancer_1109
chr1	15649800	15713200	CS13-12383_superenhancer_1259
chr1	16319800	16359400	CS13-12383_superenhancer_1821
chr1	16374200	16415600	CS13-12383_superenhancer_1298
chr1	16467800	16515600	CS13-12383_superenhancer_432
chr1	16531600	16571000	CS13-12383_superenhancer_2197
chr1	17018600	17054000	CS13-12383_superenhancer_617
chr1	17197400	17265600	CS13-12383_superenhancer_752
chr1	17415800	17455200	CS13-12383_superenhancer_1525
chr1	17842400	17942800	CS13-12383_superenhancer_134
chr1	19020000	19064800	CS13-12383_superenhancer_2244
chr1	19227600	19292400	CS13-12383_superenhancer_532
chr1	19716200	19841000	CS13-12383_superenhancer_317
chr1	21578400	21697200	CS13-12383_superenhancer_103
chr1	21879200	22001600	CS13-12383_superenhancer_177
chr1	22207000	22292800	CS13-12383_superenhancer_233
chr1	22440400	22486800	CS13-12383_superenhancer_1712
chr1	22552200	22602400	CS13-12383_superenhancer_1115
chr1	23098400	23212800	CS13-12383_superenhancer_133
chr1	23744000	23834000	CS13-12383_superenhancer_2153
chr1	23854200	23984200	CS13-12383_superenhancer_111
chr1	25010000	25075400	CS13-12383_superenhancer_723
chr1	25228200	25266200	CS13-12383_superenhancer_1266
chr1	25332600	25360800	CS13-12383_superenhancer_2158
chr1	25863600	25914800	CS13-12383_superenhancer_1065
chr1	26014800	26148000	CS13-12383_superenhancer_129
chr1	26184800	26260000	CS13-12383_superenhancer_510
chr1	26323200	26380800	CS13-12383_superenhancer_954
chr1	26452800	26528000	CS13-12383_superenhancer_1015
chr1	26661800	26690400	CS13-12383_superenhancer_2200
chr1	27017200	27033000	CS13-12383_superenhancer_2274
chr1	27317000	27400800	CS13-12383_superenhancer_371
chr1	27624800	27650000	CS13-12383_superenhancer_1998
chr1	27668000	27694200	CS13-12383_superenhancer_2249
chr1	27709200	27757800	CS13-12383_superenhancer_991
chr1	27814200	28016200	CS13-12383_superenhancer_23
chr1	29556200	29617600	CS13-12383_superenhancer_763
chr1	30148200	30185000	CS13-12383_superenhancer_2023
chr1	31134400	31297800	CS13-12383_superenhancer_87
chr1	31352800	31403800	CS13-12383_superenhancer_1224
chr1	31844800	31907400	CS13-12383_superenhancer_1402
chr1	32028400	32062400	CS13-12383_superenhancer_1981
chr1	32129400	32189400	CS13-12383_superenhancer_509
chr1	32204600	32281600	CS13-12383_superenhancer_443
chr1	32664800	32717200	CS13-12383_superenhancer_1890
chr1	32797800	32828600	CS13-12383_superenhancer_1499
chr1	33160600	33237600	CS13-12383_superenhancer_606
chr1	33335200	33367400	CS13-12383_superenhancer_2234
chr1	33591800	33649400	CS13-12383_superenhancer_696
chr1	33684200	33729600	CS13-12383_superenhancer_1765
chr1	33803400	33939000	CS13-12383_superenhancer_328
chr1	36549000	36601000	CS13-12383_superenhancer_789
chr1	36613800	36627800	CS13-12383_superenhancer_2019
chr1	36808200	36867000	CS13-12383_superenhancer_800
chr1	36915200	36948800	CS13-12383_superenhancer_2058
chr1	37019400	37056800	CS13-12383_superenhancer_1794
chr1	38454000	38479400	CS13-12383_superenhancer_1655
chr1	39546000	39574200	CS13-12383_superenhancer_1513
chr1	39592400	39681200	CS13-12383_superenhancer_481
chr1	40090400	40123800	CS13-12383_superenhancer_1911
chr1	40347200	40368400	CS13-12383_superenhancer_1813
chr1	41247600	41350200	CS13-12383_superenhancer_315
chr1	41823000	41988200	CS13-12383_superenhancer_62
chr1	43378800	43444600	CS13-12383_superenhancer_946
chr1	43500000	43548600	CS13-12383_superenhancer_838
chr1	43732800	43766600	CS13-12383_superenhancer_1979
chr1	43988600	44043600	CS13-12383_superenhancer_429
chr1	44435000	44515600	CS13-12383_superenhancer_474
chr1	44703000	44741800	CS13-12383_superenhancer_1340
chr1	44965600	45012000	CS13-12383_superenhancer_1288
chr1	45059800	45148000	CS13-12383_superenhancer_599
chr1	45240200	45315000	CS13-12383_superenhancer_268
chr1	45762800	45807200	CS13-12383_superenhancer_1616
chr1	46985200	47024600	CS13-12383_superenhancer_2126
chr1	47973200	48059600	CS13-12383_superenhancer_755
chr1	48142400	48204400	CS13-12383_superenhancer_1182
chr1	48268400	48306200	CS13-12383_superenhancer_1267
chr1	48332400	48382600	CS13-12383_superenhancer_1036
chr1	53124800	53174000	CS13-12383_superenhancer_1934
chr1	53527000	53556000	CS13-12383_superenhancer_1590
chr1	53573200	53596400	CS13-12383_superenhancer_2159
chr1	53742200	53794400	CS13-12383_superenhancer_453
chr1	53895600	53951600	CS13-12383_superenhancer_1151
chr1	53965600	53993600	CS13-12383_superenhancer_1145
chr1	54007600	54072600	CS13-12383_superenhancer_746
chr1	54144000	54176400	CS13-12383_superenhancer_1782
chr1	54722000	54879600	CS13-12383_superenhancer_72
chr1	54924800	54965800	CS13-12383_superenhancer_756
chr1	56991000	57050600	CS13-12383_superenhancer_1384
chr1	59339800	59370000	CS13-12383_superenhancer_1902
chr1	59509200	59550200	CS13-12383_superenhancer_2032
chr1	59571600	59652400	CS13-12383_superenhancer_1400
chr1	59857000	59913000	CS13-12383_superenhancer_1621
chr1	60100400	60173000	CS13-12383_superenhancer_392
chr1	61314200	61402000	CS13-12383_superenhancer_1392
chr1	62728600	62807200	CS13-12383_superenhancer_654
chr1	64238800	64295400	CS13-12383_superenhancer_1019
chr1	64308400	64358800	CS13-12383_superenhancer_1710
chr1	64934800	65011200	CS13-12383_superenhancer_780
chr1	68166200	68232400	CS13-12383_superenhancer_1985
chr1	76572400	76620400	CS13-12383_superenhancer_2245
chr1	87614800	87640400	CS13-12383_superenhancer_1519
chr1	90259800	90309800	CS13-12383_superenhancer_1600
chr1	92148400	92296800	CS13-12383_superenhancer_288
chr1	94039800	94084200	CS13-12383_superenhancer_1208
chr1	94128600	94250400	CS13-12383_superenhancer_223
chr1	94478000	94597200	CS13-12383_superenhancer_232
chr1	95044800	95073800	CS13-12383_superenhancer_2212
chr1	95319600	95353200	CS13-12383_superenhancer_1720
chr1	100100400	100151400	CS13-12383_superenhancer_1792
chr1	109723800	109758000	CS13-12383_superenhancer_2180
chr1	109771800	109826600	CS13-12383_superenhancer_574
chr1	110158400	110211200	CS13-12383_superenhancer_1619
chr1	110406800	110477000	CS13-12383_superenhancer_461
chr1	110599400	110659200	CS13-12383_superenhancer_1662
chr1	112257400	112321400	CS13-12383_superenhancer_1276
chr1	113216000	113287000	CS13-12383_superenhancer_1480
chr1	116996400	117052000	CS13-12383_superenhancer_1615
chr1	145381600	145485600	CS13-12383_superenhancer_854
chr1	150120400	150159600	CS13-12383_superenhancer_1403
chr1	150227600	150267200	CS13-12383_superenhancer_1345
chr1	150476600	150553000	CS13-12383_superenhancer_334
chr1	153462600	153523400	CS13-12383_superenhancer_1509
chr1	153622200	153671600	CS13-12383_superenhancer_1751
chr1	153742800	153778000	CS13-12383_superenhancer_1100
chr1	153917400	153974200	CS13-12383_superenhancer_1185
chr1	154377200	154420800	CS13-12383_superenhancer_2225
chr1	154702600	154760000	CS13-12383_superenhancer_1721
chr1	154810000	154851000	CS13-12383_superenhancer_1427
chr1	154908200	154957000	CS13-12383_superenhancer_716
chr1	154971000	154991400	CS13-12383_superenhancer_1796
chr1	155016800	155067000	CS13-12383_superenhancer_793
chr1	155138200	155248600	CS13-12383_superenhancer_384
chr1	155936400	155996000	CS13-12383_superenhancer_560
chr1	156022200	156131600	CS13-12383_superenhancer_118
chr1	156458000	156480600	CS13-12383_superenhancer_2162
chr1	156626200	156739200	CS13-12383_superenhancer_119
chr1	156808600	156897800	CS13-12383_superenhancer_465
chr1	157961600	158048400	CS13-12383_superenhancer_153
chr1	159851600	159941000	CS13-12383_superenhancer_657
chr1	160016200	160094800	CS13-12383_superenhancer_621
chr1	160132000	160181400	CS13-12383_superenhancer_1314
chr1	160368400	160381400	CS13-12383_superenhancer_1863
chr1	161122800	161197400	CS13-12383_superenhancer_1001
chr1	162106400	162145600	CS13-12383_superenhancer_1420
chr1	164527400	164586400	CS13-12383_superenhancer_1063
chr1	167387400	167536200	CS13-12383_superenhancer_270
chr1	167619400	167657200	CS13-12383_superenhancer_1938
chr1	180867400	180904600	CS13-12383_superenhancer_1783
chr1	181031800	181159400	CS13-12383_superenhancer_479
chr1	182228200	182284400	CS13-12383_superenhancer_1265
chr1	182557400	182604000	CS13-12383_superenhancer_1698
chr1	183237000	183302000	CS13-12383_superenhancer_707
chr1	200841800	200866400	CS13-12383_superenhancer_2101
chr1	200978000	200998000	CS13-12383_superenhancer_2045
chr1	201011800	201038600	CS13-12383_superenhancer_1914
chr1	201053600	201097000	CS13-12383_superenhancer_935
chr1	201121800	201161600	CS13-12383_superenhancer_1809
chr1	201303800	201482400	CS13-12383_superenhancer_66
chr1	201499600	201540000	CS13-12383_superenhancer_2195
chr1	201553400	201626600	CS13-12383_superenhancer_2228
chr1	201642800	201733600	CS13-12383_superenhancer_236
chr1	201846800	201887000	CS13-12383_superenhancer_1564
chr1	202074200	202137400	CS13-12383_superenhancer_498
chr1	202536800	202569400	CS13-12383_superenhancer_2242
chr1	202584200	202627600	CS13-12383_superenhancer_1784
chr1	202994800	203059000	CS13-12383_superenhancer_855
chr1	203085200	203123600	CS13-12383_superenhancer_1642
chr1	203141200	203171800	CS13-12383_superenhancer_2040
chr1	203236200	203349200	CS13-12383_superenhancer_263
chr1	203394200	203620000	CS13-12383_superenhancer_39
chr1	204034000	204100200	CS13-12383_superenhancer_298
chr1	204223000	204333000	CS13-12383_superenhancer_326
chr1	204414800	204486600	CS13-12383_superenhancer_572
chr1	204585800	204662000	CS13-12383_superenhancer_939
chr1	204958200	205031000	CS13-12383_superenhancer_868
chr1	205216200	205345400	CS13-12383_superenhancer_74
chr1	205399200	205498800	CS13-12383_superenhancer_251
chr1	205626000	205680400	CS13-12383_superenhancer_1280
chr1	206619200	206695200	CS13-12383_superenhancer_713
chr1	206831400	206881400	CS13-12383_superenhancer_1497
chr1	208195000	208360800	CS13-12383_superenhancer_130
chr1	208374400	208454200	CS13-12383_superenhancer_647
chr1	209522600	209609200	CS13-12383_superenhancer_993
chr1	212623600	212662400	CS13-12383_superenhancer_1929
chr1	223147600	223215000	CS13-12383_superenhancer_1436
chr1	225632400	225663200	CS13-12383_superenhancer_1645
chr1	225923000	225968600	CS13-12383_superenhancer_1717
chr1	226064800	226133600	CS13-12383_superenhancer_1158
chr1	226812200	226927600	CS13-12383_superenhancer_135
chr1	228072200	228141600	CS13-12383_superenhancer_197
chr1	228246600	228273400	CS13-12383_superenhancer_1657
chr1	228318200	228354600	CS13-12383_superenhancer_1122
chr1	229099600	229139600	CS13-12383_superenhancer_2270
chr1	230237600	230294600	CS13-12383_superenhancer_831
chr1	230879800	230909000	CS13-12383_superenhancer_1928
chr1	230984800	231027600	CS13-12383_superenhancer_932
chr1	232673800	232732000	CS13-12383_superenhancer_1614
chr1	234613000	234795400	CS13-12383_superenhancer_120
chr1	234835400	234918800	CS13-12383_superenhancer_287
chr1	234987400	235070400	CS13-12383_superenhancer_627
chr1	235089600	235161000	CS13-12383_superenhancer_329
chr1	235242200	235267800	CS13-12383_superenhancer_2227
chr1	236022000	236117200	CS13-12383_superenhancer_2072
chr1	243633600	243664400	CS13-12383_superenhancer_1532
chr1	244462400	244541600	CS13-12383_superenhancer_638
chr1	245358600	245398200	CS13-12383_superenhancer_1940
chr10	634200	672200	CS13-12383_superenhancer_1958
chr10	1218000	1246600	CS13-12383_superenhancer_2119
chr10	1316000	1371600	CS13-12383_superenhancer_1077
chr10	3085600	3121000	CS13-12383_superenhancer_1895
chr10	3494000	3544000	CS13-12383_superenhancer_1848
chr10	3782400	3829200	CS13-12383_superenhancer_1691
chr10	5475800	5556400	CS13-12383_superenhancer_926
chr10	5577000	5735200	CS13-12383_superenhancer_146
chr10	6166400	6207000	CS13-12383_superenhancer_1876
chr10	6224400	6254400	CS13-12383_superenhancer_2136
chr10	7557200	7614600	CS13-12383_superenhancer_962
chr10	11362000	11388000	CS13-12383_superenhancer_1684
chr10	11767000	11877800	CS13-12383_superenhancer_988
chr10	13701200	13832600	CS13-12383_superenhancer_318
chr10	13907800	13972400	CS13-12383_superenhancer_1919
chr10	13986800	14116600	CS13-12383_superenhancer_747
chr10	14195600	14254200	CS13-12383_superenhancer_1627
chr10	16974000	17011000	CS13-12383_superenhancer_2238
chr10	17027600	17080800	CS13-12383_superenhancer_1193
chr10	17241000	17281000	CS13-12383_superenhancer_1727
chr10	21548800	21626000	CS13-12383_superenhancer_914
chr10	21777400	21827200	CS13-12383_superenhancer_571
chr10	29517400	29562600	CS13-12383_superenhancer_2208
chr10	30092400	30155400	CS13-12383_superenhancer_1547
chr10	30636200	30681600	CS13-12383_superenhancer_2183
chr10	30926800	30994400	CS13-12383_superenhancer_1556
chr10	31092600	31132000	CS13-12383_superenhancer_2113
chr10	32028400	32064400	CS13-12383_superenhancer_1406
chr10	34038600	34109600	CS13-12383_superenhancer_1733
chr10	34391000	34505400	CS13-12383_superenhancer_1152
chr10	43422000	43486600	CS13-12383_superenhancer_1191
chr10	43588800	43635200	CS13-12383_superenhancer_1860
chr10	43746000	43762600	CS13-12383_superenhancer_2273
chr10	43890200	43916600	CS13-12383_superenhancer_2214
chr10	45393800	45504200	CS13-12383_superenhancer_242
chr10	46951000	47019200	CS13-12383_superenhancer_524
chr10	63719400	63855600	CS13-12383_superenhancer_1253
chr10	71072200	71109200	CS13-12383_superenhancer_1476
chr10	71165800	71276200	CS13-12383_superenhancer_424
chr10	71389200	71529200	CS13-12383_superenhancer_274
chr10	71559600	71674600	CS13-12383_superenhancer_240
chr10	72189800	72274000	CS13-12383_superenhancer_837
chr10	72288200	72322200	CS13-12383_superenhancer_1618
chr10	72412600	72503800	CS13-12383_superenhancer_457
chr10	72639600	72701000	CS13-12383_superenhancer_1140
chr10	72821000	72853200	CS13-12383_superenhancer_1361
chr10	72968400	73045200	CS13-12383_superenhancer_297
chr10	73063000	73105400	CS13-12383_superenhancer_1126
chr10	73286600	73308200	CS13-12383_superenhancer_1905
chr10	73357600	73432200	CS13-12383_superenhancer_476
chr10	73445000	73533800	CS13-12383_superenhancer_291
chr10	73595400	73656600	CS13-12383_superenhancer_912
chr10	73715800	73777800	CS13-12383_superenhancer_583
chr10	73790400	73857800	CS13-12383_superenhancer_354
chr10	74002200	74038400	CS13-12383_superenhancer_633
chr10	74051800	74135000	CS13-12383_superenhancer_217
chr10	75608600	75729200	CS13-12383_superenhancer_376
chr10	76942800	77004600	CS13-12383_superenhancer_2016
chr10	77154400	77235600	CS13-12383_superenhancer_1153
chr10	77862800	77911200	CS13-12383_superenhancer_1216
chr10	79253400	79291600	CS13-12383_superenhancer_1916
chr10	79623200	79659000	CS13-12383_superenhancer_1321
chr10	79954600	79979000	CS13-12383_superenhancer_2221
chr10	80007000	80076400	CS13-12383_superenhancer_951
chr10	80109600	80137200	CS13-12383_superenhancer_2110
chr10	80161000	80233200	CS13-12383_superenhancer_437
chr10	80301000	80348400	CS13-12383_superenhancer_1522
chr10	80498000	80544400	CS13-12383_superenhancer_1199
chr10	80659600	80964400	CS13-12383_superenhancer_4
chr10	80979400	81054800	CS13-12383_superenhancer_243
chr10	81069800	81113600	CS13-12383_superenhancer_1550
chr10	81134200	81214200	CS13-12383_superenhancer_259
chr10	81891000	81932400	CS13-12383_superenhancer_1870
chr10	82201400	82278800	CS13-12383_superenhancer_460
chr10	88391200	88454200	CS13-12383_superenhancer_307
chr10	88693800	88740000	CS13-12383_superenhancer_663
chr10	91010600	91134400	CS13-12383_superenhancer_1139
chr10	93634400	93685400	CS13-12383_superenhancer_1034
chr10	95135800	95257200	CS13-12383_superenhancer_171
chr10	95505000	95533600	CS13-12383_superenhancer_2029
chr10	97166600	97241000	CS13-12383_superenhancer_1070
chr10	97261400	97332400	CS13-12383_superenhancer_1192
chr10	98876200	98982600	CS13-12383_superenhancer_230
chr10	99159600	99188600	CS13-12383_superenhancer_1676
chr10	99291200	99313600	CS13-12383_superenhancer_1909
chr10	99446000	99498000	CS13-12383_superenhancer_1373
chr10	99520400	99565800	CS13-12383_superenhancer_1753
chr10	100002400	100030000	CS13-12383_superenhancer_1866
chr10	100055600	100140400	CS13-12383_superenhancer_1162
chr10	102098000	102135000	CS13-12383_superenhancer_1344
chr10	102746000	102857600	CS13-12383_superenhancer_860
chr10	102973200	103082600	CS13-12383_superenhancer_1024
chr10	103871800	103894600	CS13-12383_superenhancer_1787
chr10	104144800	104196000	CS13-12383_superenhancer_2077
chr10	104338800	104439600	CS13-12383_superenhancer_167
chr10	104944000	105004600	CS13-12383_superenhancer_1700
chr10	105236000	105275400	CS13-12383_superenhancer_2122
chr10	105395000	105580400	CS13-12383_superenhancer_53
chr10	106082000	106113800	CS13-12383_superenhancer_1828
chr10	112135600	112186200	CS13-12383_superenhancer_1442
chr10	112499400	112634000	CS13-12383_superenhancer_275
chr10	114447200	114521200	CS13-12383_superenhancer_1992
chr10	114807200	114895000	CS13-12383_superenhancer_646
chr10	116063600	116111400	CS13-12383_superenhancer_1087
chr10	120924200	121105800	CS13-12383_superenhancer_136
chr10	121151200	121186400	CS13-12383_superenhancer_1135
chr10	121200400	121221400	CS13-12383_superenhancer_2251
chr10	121237600	121278600	CS13-12383_superenhancer_1786
chr10	121393400	121520800	CS13-12383_superenhancer_527
chr10	123336600	123443400	CS13-12383_superenhancer_497
chr10	123793600	123838800	CS13-12383_superenhancer_2261
chr10	123886600	123952400	CS13-12383_superenhancer_480
chr10	125785200	125837200	CS13-12383_superenhancer_1318
chr10	126209600	126343200	CS13-12383_superenhancer_64
chr10	126359200	126434800	CS13-12383_superenhancer_284
chr10	126718000	126756200	CS13-12383_superenhancer_1157
chr10	130646800	130728200	CS13-12383_superenhancer_1484
chr10	131648800	131714800	CS13-12383_superenhancer_353
chr10	131729600	131771400	CS13-12383_superenhancer_883
chr10	133467800	133528000	CS13-12383_superenhancer_1143
chr10	133574600	133605800	CS13-12383_superenhancer_1102
chr10	134036400	134149000	CS13-12383_superenhancer_225
chr10	134188800	134306200	CS13-12383_superenhancer_141
chr10	134320000	134354400	CS13-12383_superenhancer_2170
chr10	134497800	134562600	CS13-12383_superenhancer_553
chr10	134675400	134727000	CS13-12383_superenhancer_1375
chr10	134821800	134869400	CS13-12383_superenhancer_974
chr10	134885000	134975200	CS13-12383_superenhancer_712
chr10	135043000	135092400	CS13-12383_superenhancer_1150
chr10	135120600	135171400	CS13-12383_superenhancer_2046
chr11	268600	370800	CS13-12383_superenhancer_385
chr11	551000	578600	CS13-12383_superenhancer_1228
chr11	693000	729600	CS13-12383_superenhancer_1247
chr11	762200	870200	CS13-12383_superenhancer_172
chr11	1224000	1257800	CS13-12383_superenhancer_1059
chr11	1403000	1432800	CS13-12383_superenhancer_2267
chr11	1456800	1482400	CS13-12383_superenhancer_1542
chr11	1567600	1595800	CS13-12383_superenhancer_2216
chr11	1650000	1716000	CS13-12383_superenhancer_1235
chr11	1753200	1804200	CS13-12383_superenhancer_1255
chr11	1838600	1912800	CS13-12383_superenhancer_154
chr11	1927600	2060600	CS13-12383_superenhancer_11
chr11	2098600	2235800	CS13-12383_superenhancer_88
chr11	2320000	2336600	CS13-12383_superenhancer_1761
chr11	2397800	2449600	CS13-12383_superenhancer_408
chr11	2548200	2613400	CS13-12383_superenhancer_395
chr11	2695000	2772800	CS13-12383_superenhancer_239
chr11	2790200	2934000	CS13-12383_superenhancer_44
chr11	3156800	3191200	CS13-12383_superenhancer_915
chr11	6623200	6689200	CS13-12383_superenhancer_1134
chr11	7570000	7634000	CS13-12383_superenhancer_1083
chr11	8078400	8114200	CS13-12383_superenhancer_1500
chr11	8227400	8265600	CS13-12383_superenhancer_1146
chr11	8673600	8761800	CS13-12383_superenhancer_685
chr11	8816200	8862400	CS13-12383_superenhancer_1561
chr11	9616800	9648800	CS13-12383_superenhancer_1740
chr11	11988200	12069200	CS13-12383_superenhancer_805
chr11	12087400	12133000	CS13-12383_superenhancer_2044
chr11	12238200	12310400	CS13-12383_superenhancer_620
chr11	12694600	12723600	CS13-12383_superenhancer_1370
chr11	12816000	12868800	CS13-12383_superenhancer_930
chr11	16795600	16847400	CS13-12383_superenhancer_1711
chr11	16999400	17009000	CS13-12383_superenhancer_1967
chr11	17781800	17808600	CS13-12383_superenhancer_1885
chr11	19665800	19769400	CS13-12383_superenhancer_895
chr11	27205400	27276400	CS13-12383_superenhancer_2269
chr11	27464400	27494800	CS13-12383_superenhancer_2230
chr11	31800600	31848600	CS13-12383_superenhancer_2116
chr11	34195400	34307000	CS13-12383_superenhancer_495
chr11	34320600	34393200	CS13-12383_superenhancer_1921
chr11	35532600	35663200	CS13-12383_superenhancer_1168
chr11	35990200	36056600	CS13-12383_superenhancer_1363
chr11	36270600	36334400	CS13-12383_superenhancer_2099
chr11	36468600	36500400	CS13-12383_superenhancer_1882
chr11	43944400	43991200	CS13-12383_superenhancer_1468
chr11	44355600	44400600	CS13-12383_superenhancer_1726
chr11	44578000	44656600	CS13-12383_superenhancer_387
chr11	44706000	44934000	CS13-12383_superenhancer_25
chr11	44948600	45001600	CS13-12383_superenhancer_761
chr11	45665200	45706000	CS13-12383_superenhancer_2166
chr11	46292200	46414800	CS13-12383_superenhancer_113
chr11	46925000	46942400	CS13-12383_superenhancer_2051
chr11	47125600	47176800	CS13-12383_superenhancer_1530
chr11	47196800	47241600	CS13-12383_superenhancer_1316
chr11	47269000	47293000	CS13-12383_superenhancer_1853
chr11	47572400	47638600	CS13-12383_superenhancer_1602
chr11	48037400	48131600	CS13-12383_superenhancer_727
chr11	56964000	57023200	CS13-12383_superenhancer_458
chr11	57078000	57125400	CS13-12383_superenhancer_1033
chr11	57389200	57437000	CS13-12383_superenhancer_1174
chr11	57507800	57549200	CS13-12383_superenhancer_1716
chr11	60598400	60655200	CS13-12383_superenhancer_1780
chr11	60672000	60720200	CS13-12383_superenhancer_1238
chr11	61098800	61130800	CS13-12383_superenhancer_1747
chr11	61239600	61418800	CS13-12383_superenhancer_76
chr11	61434400	61487200	CS13-12383_superenhancer_874
chr11	61512200	61545400	CS13-12383_superenhancer_748
chr11	61637000	61694000	CS13-12383_superenhancer_596
chr11	61714800	61742800	CS13-12383_superenhancer_2255
chr11	62145800	62225800	CS13-12383_superenhancer_776
chr11	62239400	62276400	CS13-12383_superenhancer_1257
chr11	62306200	62343000	CS13-12383_superenhancer_1002
chr11	62357400	62390000	CS13-12383_superenhancer_2013
chr11	62412400	62457400	CS13-12383_superenhancer_1918
chr11	62597600	62626000	CS13-12383_superenhancer_1510
chr11	63674200	63713200	CS13-12383_superenhancer_970
chr11	63728800	63934200	CS13-12383_superenhancer_31
chr11	63948200	64138800	CS13-12383_superenhancer_112
chr11	64313000	64351800	CS13-12383_superenhancer_1900
chr11	64478200	64555200	CS13-12383_superenhancer_1269
chr11	64609200	64661800	CS13-12383_superenhancer_778
chr11	64738800	64815800	CS13-12383_superenhancer_2109
chr11	65121000	65159400	CS13-12383_superenhancer_2053
chr11	65236200	65278400	CS13-12383_superenhancer_737
chr11	65291600	65384400	CS13-12383_superenhancer_704
chr11	66078600	66116000	CS13-12383_superenhancer_959
chr11	66306400	66346600	CS13-12383_superenhancer_1441
chr11	66601600	66659800	CS13-12383_superenhancer_827
chr11	66790000	66824800	CS13-12383_superenhancer_2082
chr11	67005800	67086200	CS13-12383_superenhancer_813
chr11	67113200	67196800	CS13-12383_superenhancer_417
chr11	67373400	67427000	CS13-12383_superenhancer_1148
chr11	67758000	67811600	CS13-12383_superenhancer_623
chr11	68078600	68122000	CS13-12383_superenhancer_700
chr11	68868800	68905800	CS13-12383_superenhancer_1398
chr11	68918800	68946600	CS13-12383_superenhancer_2105
chr11	69037400	69089600	CS13-12383_superenhancer_1096
chr11	69167200	69214800	CS13-12383_superenhancer_902
chr11	69229200	69369800	CS13-12383_superenhancer_68
chr11	69449000	69533200	CS13-12383_superenhancer_506
chr11	69605800	69655800	CS13-12383_superenhancer_1089
chr11	69677400	69708000	CS13-12383_superenhancer_1342
chr11	69906000	69958400	CS13-12383_superenhancer_1234
chr11	70005600	70056600	CS13-12383_superenhancer_1331
chr11	70364200	70415000	CS13-12383_superenhancer_605
chr11	70442000	70509400	CS13-12383_superenhancer_613
chr11	70542200	70574200	CS13-12383_superenhancer_1670
chr11	70706800	70760200	CS13-12383_superenhancer_852
chr11	72284200	72368600	CS13-12383_superenhancer_436
chr11	72407800	72509600	CS13-12383_superenhancer_212
chr11	72850600	72897000	CS13-12383_superenhancer_2026
chr11	72928600	73100000	CS13-12383_superenhancer_59
chr11	73336600	73372600	CS13-12383_superenhancer_1241
chr11	74383800	74466600	CS13-12383_superenhancer_817
chr11	74885600	74925600	CS13-12383_superenhancer_1749
chr11	75039200	75113200	CS13-12383_superenhancer_728
chr11	75173000	75315000	CS13-12383_superenhancer_89
chr11	75862800	75999600	CS13-12383_superenhancer_100
chr11	76016400	76050400	CS13-12383_superenhancer_1739
chr11	76285200	76346000	CS13-12383_superenhancer_1376
chr11	76364400	76412800	CS13-12383_superenhancer_885
chr11	76432600	76521400	CS13-12383_superenhancer_724
chr11	76881000	76909600	CS13-12383_superenhancer_1728
chr11	78494800	78522200	CS13-12383_superenhancer_2147
chr11	78624600	78673800	CS13-12383_superenhancer_682
chr11	78751200	78811200	CS13-12383_superenhancer_531
chr11	86167000	86235800	CS13-12383_superenhancer_1648
chr11	86627200	86669400	CS13-12383_superenhancer_1877
chr11	95724400	95809600	CS13-12383_superenhancer_1274
chr11	95823600	95955400	CS13-12383_superenhancer_362
chr11	95968800	96012800	CS13-12383_superenhancer_1978
chr11	102105200	102164800	CS13-12383_superenhancer_1606
chr11	111780800	111815600	CS13-12383_superenhancer_1834
chr11	112648000	112715400	CS13-12383_superenhancer_1108
chr11	113017800	113071600	CS13-12383_superenhancer_1431
chr11	113906600	114133600	CS13-12383_superenhancer_15
chr11	114983200	115078600	CS13-12383_superenhancer_578
chr11	115469200	115549800	CS13-12383_superenhancer_808
chr11	115906400	115949200	CS13-12383_superenhancer_1660
chr11	116033000	116106000	CS13-12383_superenhancer_834
chr11	116133600	116165400	CS13-12383_superenhancer_2078
chr11	117353400	117428200	CS13-12383_superenhancer_301
chr11	117533600	117559600	CS13-12383_superenhancer_2148
chr11	117572400	117615600	CS13-12383_superenhancer_1558
chr11	117665600	117756800	CS13-12383_superenhancer_759
chr11	118475000	118506400	CS13-12383_superenhancer_1003
chr11	118758200	118827400	CS13-12383_superenhancer_363
chr11	118955000	118993400	CS13-12383_superenhancer_2124
chr11	119177000	119253000	CS13-12383_superenhancer_504
chr11	119530600	119613800	CS13-12383_superenhancer_265
chr11	120039000	120111000	CS13-12383_superenhancer_439
chr11	121317000	121354000	CS13-12383_superenhancer_2024
chr11	122964600	123016600	CS13-12383_superenhancer_1734
chr11	123036600	123139000	CS13-12383_superenhancer_419
chr11	123364000	123431800	CS13-12383_superenhancer_1612
chr11	124732800	124770600	CS13-12383_superenhancer_2127
chr11	125008600	125252800	CS13-12383_superenhancer_19
chr11	125270800	125329200	CS13-12383_superenhancer_1804
chr11	125920400	126064200	CS13-12383_superenhancer_116
chr11	126173000	126242800	CS13-12383_superenhancer_634
chr11	126255800	126390200	CS13-12383_superenhancer_183
chr11	126451800	126525600	CS13-12383_superenhancer_790
chr11	128584600	128615800	CS13-12383_superenhancer_2086
chr11	128645200	128813400	CS13-12383_superenhancer_244
chr11	130253000	130328000	CS13-12383_superenhancer_1050
chr11	130630200	130743000	CS13-12383_superenhancer_1061
chr11	131432000	131494600	CS13-12383_superenhancer_1617
chr11	133787800	133827600	CS13-12383_superenhancer_1528
chr11	133894200	133922800	CS13-12383_superenhancer_1884
chr12	275800	346800	CS13-12383_superenhancer_676
chr12	719200	756000	CS13-12383_superenhancer_2068
chr12	1598000	1643200	CS13-12383_superenhancer_2232
chr12	1675400	1721600	CS13-12383_superenhancer_2152
chr12	2391200	2465600	CS13-12383_superenhancer_658
chr12	2722800	2760000	CS13-12383_superenhancer_1640
chr12	3142200	3281600	CS13-12383_superenhancer_394
chr12	3308200	3346200	CS13-12383_superenhancer_1650
chr12	3360800	3424800	CS13-12383_superenhancer_630
chr12	3709000	3767600	CS13-12383_superenhancer_1736
chr12	4354400	4399200	CS13-12383_superenhancer_2039
chr12	4518000	4560200	CS13-12383_superenhancer_1754
chr12	5579400	5627800	CS13-12383_superenhancer_1405
chr12	6147200	6206600	CS13-12383_superenhancer_1000
chr12	6267200	6405400	CS13-12383_superenhancer_257
chr12	6419000	6456600	CS13-12383_superenhancer_1339
chr12	6472000	6505400	CS13-12383_superenhancer_2128
chr12	6712000	6756600	CS13-12383_superenhancer_881
chr12	6832200	6902600	CS13-12383_superenhancer_607
chr12	6925800	6939400	CS13-12383_superenhancer_1836
chr12	6975600	7081000	CS13-12383_superenhancer_148
chr12	8111200	8154200	CS13-12383_superenhancer_1623
chr12	11896600	11983600	CS13-12383_superenhancer_615
chr12	12835800	12890200	CS13-12383_superenhancer_1475
chr12	13241200	13302400	CS13-12383_superenhancer_917
chr12	13318200	13394800	CS13-12383_superenhancer_1244
chr12	14391000	14421200	CS13-12383_superenhancer_2213
chr12	22387400	22441400	CS13-12383_superenhancer_1573
chr12	31118200	31149200	CS13-12383_superenhancer_2079
chr12	31506600	31524600	CS13-12383_superenhancer_1942
chr12	48098600	48173400	CS13-12383_superenhancer_462
chr12	48192800	48246200	CS13-12383_superenhancer_397
chr12	48318400	48432000	CS13-12383_superenhancer_283
chr12	49274000	49285000	CS13-12383_superenhancer_2226
chr12	49580400	49660800	CS13-12383_superenhancer_555
chr12	50260600	50303800	CS13-12383_superenhancer_1021
chr12	50336400	50378200	CS13-12383_superenhancer_1570
chr12	50417600	50480000	CS13-12383_superenhancer_1005
chr12	52207400	52320600	CS13-12383_superenhancer_145
chr12	52379400	52477200	CS13-12383_superenhancer_323
chr12	52513400	52675200	CS13-12383_superenhancer_63
chr12	53253800	53321400	CS13-12383_superenhancer_653
chr12	53358600	53401800	CS13-12383_superenhancer_1529
chr12	53437600	53474600	CS13-12383_superenhancer_1120
chr12	53568600	53646800	CS13-12383_superenhancer_592
chr12	53714200	53746800	CS13-12383_superenhancer_1988
chr12	54509800	54567600	CS13-12383_superenhancer_1584
chr12	54650400	54701000	CS13-12383_superenhancer_967
chr12	54717800	54788200	CS13-12383_superenhancer_333
chr12	54920800	54997000	CS13-12383_superenhancer_655
chr12	56094400	56142600	CS13-12383_superenhancer_1302
chr12	57463000	57552400	CS13-12383_superenhancer_342
chr12	57823000	57883000	CS13-12383_superenhancer_2089
chr12	58225000	58263200	CS13-12383_superenhancer_812
chr12	59430600	59482800	CS13-12383_superenhancer_1297
chr12	63023000	63207200	CS13-12383_superenhancer_117
chr12	65056200	65100800	CS13-12383_superenhancer_1594
chr12	66270200	66292000	CS13-12383_superenhancer_1643
chr12	68011200	68045400	CS13-12383_superenhancer_2069
chr12	76205800	76307600	CS13-12383_superenhancer_1378
chr12	93472800	93594200	CS13-12383_superenhancer_2042
chr12	94527800	94581800	CS13-12383_superenhancer_1956
chr12	94926200	94990400	CS13-12383_superenhancer_2236
chr12	95941200	96048000	CS13-12383_superenhancer_1969
chr12	97512800	97567800	CS13-12383_superenhancer_1807
chr12	105048800	105144800	CS13-12383_superenhancer_355
chr12	106468000	106543000	CS13-12383_superenhancer_640
chr12	108952800	109033000	CS13-12383_superenhancer_345
chr12	109715600	109748400	CS13-12383_superenhancer_2103
chr12	109865600	109916600	CS13-12383_superenhancer_1119
chr12	110133400	110221800	CS13-12383_superenhancer_340
chr12	110256600	110302800	CS13-12383_superenhancer_1610
chr12	113465400	113542000	CS13-12383_superenhancer_2186
chr12	113621800	113773200	CS13-12383_superenhancer_313
chr12	116774400	116830000	CS13-12383_superenhancer_1167
chr12	116844200	116909400	CS13-12383_superenhancer_589
chr12	116922600	116997800	CS13-12383_superenhancer_984
chr12	117094000	117157600	CS13-12383_superenhancer_1435
chr12	117463200	117501200	CS13-12383_superenhancer_1293
chr12	117514600	117581000	CS13-12383_superenhancer_1785
chr12	120658000	120703800	CS13-12383_superenhancer_1014
chr12	120794200	120885400	CS13-12383_superenhancer_642
chr12	122006800	122030400	CS13-12383_superenhancer_1454
chr12	122089400	122158000	CS13-12383_superenhancer_1051
chr12	122186000	122251000	CS13-12383_superenhancer_693
chr12	122905000	122956200	CS13-12383_superenhancer_2196
chr12	123310400	123402400	CS13-12383_superenhancer_639
chr12	123428800	123472000	CS13-12383_superenhancer_2164
chr12	123509000	123611400	CS13-12383_superenhancer_383
chr12	124554800	124676200	CS13-12383_superenhancer_516
chr12	124756400	124819200	CS13-12383_superenhancer_1423
chr12	124853800	125300000	CS13-12383_superenhancer_1
chr12	125312800	125369600	CS13-12383_superenhancer_866
chr12	125382800	125434400	CS13-12383_superenhancer_1539
chr12	128797200	128827600	CS13-12383_superenhancer_1930
chr12	130554400	130624000	CS13-12383_superenhancer_1028
chr12	131486600	131542800	CS13-12383_superenhancer_590
chr12	131701000	131729800	CS13-12383_superenhancer_1959
chr12	132835200	132863000	CS13-12383_superenhancer_2264
chr12	132899000	132944000	CS13-12383_superenhancer_1966
chr12	132971600	133047800	CS13-12383_superenhancer_772
chr12	133065000	133097400	CS13-12383_superenhancer_1358
chr13	24607800	24753200	CS13-12383_superenhancer_161
chr13	25180000	25224400	CS13-12383_superenhancer_2231
chr13	30031400	30112400	CS13-12383_superenhancer_502
chr13	30449000	30510200	CS13-12383_superenhancer_1245
chr13	30565400	30651600	CS13-12383_superenhancer_1779
chr13	30681400	30770400	CS13-12383_superenhancer_671
chr13	31240200	31331200	CS13-12383_superenhancer_770
chr13	31398600	31483600	CS13-12383_superenhancer_792
chr13	36264600	36308000	CS13-12383_superenhancer_2174
chr13	40723600	40767600	CS13-12383_superenhancer_1819
chr13	44798400	44888000	CS13-12383_superenhancer_570
chr13	44905800	45014200	CS13-12383_superenhancer_295
chr13	45453400	45507200	CS13-12383_superenhancer_1679
chr13	46381600	46457000	CS13-12383_superenhancer_1368
chr13	47189200	47265600	CS13-12383_superenhancer_1997
chr13	49138000	49176600	CS13-12383_superenhancer_1686
chr13	51817600	51907600	CS13-12383_superenhancer_1279
chr13	52360000	52423800	CS13-12383_superenhancer_1217
chr13	98905200	98986000	CS13-12383_superenhancer_533
chr13	99127600	99160000	CS13-12383_superenhancer_1838
chr13	99193200	99234400	CS13-12383_superenhancer_1393
chr13	99580000	99630600	CS13-12383_superenhancer_1999
chr13	100373800	100408600	CS13-12383_superenhancer_1264
chr13	100607400	100650000	CS13-12383_superenhancer_2041
chr13	101160600	101203000	CS13-12383_superenhancer_1831
chr13	110744800	110791200	CS13-12383_superenhancer_1478
chr13	110868000	111000400	CS13-12383_superenhancer_475
chr13	111013400	111077800	CS13-12383_superenhancer_1625
chr13	111173000	111214800	CS13-12383_superenhancer_2073
chr13	112534400	112568000	CS13-12383_superenhancer_1875
chr13	112813200	112831800	CS13-12383_superenhancer_2090
chr13	113342600	113395000	CS13-12383_superenhancer_972
chr13	113408600	113438400	CS13-12383_superenhancer_1540
chr13	113528000	113560600	CS13-12383_superenhancer_1448
chr13	113583000	113720400	CS13-12383_superenhancer_102
chr13	113733200	113784600	CS13-12383_superenhancer_870
chr13	114047200	114077600	CS13-12383_superenhancer_1229
chr13	114584400	114638600	CS13-12383_superenhancer_1659
chr13	114780800	114845800	CS13-12383_superenhancer_312
chr13	114862600	114944800	CS13-12383_superenhancer_579
chr14	21555200	21578000	CS13-12383_superenhancer_2275
chr14	21966400	22026600	CS13-12383_superenhancer_426
chr14	23284000	23322800	CS13-12383_superenhancer_1795
chr14	23442600	23479800	CS13-12383_superenhancer_891
chr14	23494200	23592800	CS13-12383_superenhancer_1030
chr14	23610800	23656400	CS13-12383_superenhancer_1862
chr14	23749200	23797400	CS13-12383_superenhancer_1791
chr14	23815600	23849200	CS13-12383_superenhancer_1322
chr14	24006400	24059000	CS13-12383_superenhancer_1759
chr14	34223400	34270200	CS13-12383_superenhancer_2263
chr14	35800600	35891600	CS13-12383_superenhancer_787
chr14	50777600	50830600	CS13-12383_superenhancer_2193
chr14	52313200	52405000	CS13-12383_superenhancer_1725
chr14	54757600	54834200	CS13-12383_superenhancer_1976
chr14	55090800	55166000	CS13-12383_superenhancer_1204
chr14	56582800	56619000	CS13-12383_superenhancer_2132
chr14	59157600	59256600	CS13-12383_superenhancer_660
chr14	61923200	62087400	CS13-12383_superenhancer_619
chr14	65138200	65192400	CS13-12383_superenhancer_1006
chr14	68697600	68872800	CS13-12383_superenhancer_84
chr14	68907400	69291600	CS13-12383_superenhancer_2
chr14	69388200	69454600	CS13-12383_superenhancer_534
chr14	70001800	70124800	CS13-12383_superenhancer_414
chr14	70159200	70194200	CS13-12383_superenhancer_1603
chr14	70387600	70416400	CS13-12383_superenhancer_1777
chr14	73131800	73212800	CS13-12383_superenhancer_1383
chr14	74206800	74303800	CS13-12383_superenhancer_357
chr14	74926200	74998600	CS13-12383_superenhancer_945
chr14	75033400	75120600	CS13-12383_superenhancer_456
chr14	75374600	75455000	CS13-12383_superenhancer_356
chr14	75688800	75807800	CS13-12383_superenhancer_184
chr14	75866800	75926000	CS13-12383_superenhancer_753
chr14	76541200	76619600	CS13-12383_superenhancer_1394
chr14	76922400	76976600	CS13-12383_superenhancer_1664
chr14	77367200	77608400	CS13-12383_superenhancer_36
chr14	77767200	77788600	CS13-12383_superenhancer_2093
chr14	89643600	89693200	CS13-12383_superenhancer_2184
chr14	90978000	91044600	CS13-12383_superenhancer_369
chr14	91075200	91112600	CS13-12383_superenhancer_1421
chr14	91261800	91317000	CS13-12383_superenhancer_1355
chr14	91789800	91865200	CS13-12383_superenhancer_378
chr14	92319800	92391800	CS13-12383_superenhancer_1901
chr14	93110400	93156800	CS13-12383_superenhancer_2067
chr14	93417800	93552800	CS13-12383_superenhancer_176
chr14	94421400	94476200	CS13-12383_superenhancer_1313
chr14	95926800	96014400	CS13-12383_superenhancer_925
chr14	96633600	96671600	CS13-12383_superenhancer_2179
chr14	99584000	99610400	CS13-12383_superenhancer_2054
chr14	99636000	99741400	CS13-12383_superenhancer_624
chr14	99977800	100151200	CS13-12383_superenhancer_14
chr14	100192200	100261400	CS13-12383_superenhancer_566
chr14	100483800	100545800	CS13-12383_superenhancer_2143
chr14	100828800	100913000	CS13-12383_superenhancer_801
chr14	101104800	101213600	CS13-12383_superenhancer_211
chr14	101241400	101257800	CS13-12383_superenhancer_2237
chr14	101281800	101371600	CS13-12383_superenhancer_296
chr14	101563400	101601400	CS13-12383_superenhancer_1566
chr14	101640400	101667400	CS13-12383_superenhancer_1429
chr14	101962400	102006800	CS13-12383_superenhancer_1348
chr14	102521800	102563800	CS13-12383_superenhancer_2202
chr14	102973400	103060800	CS13-12383_superenhancer_302
chr14	103215000	103246000	CS13-12383_superenhancer_1518
chr14	103521800	103607600	CS13-12383_superenhancer_675
chr14	103979000	104043200	CS13-12383_superenhancer_463
chr14	104312600	104352600	CS13-12383_superenhancer_1887
chr14	104544000	104584000	CS13-12383_superenhancer_900
chr14	104597200	104658600	CS13-12383_superenhancer_343
chr14	104734200	104763400	CS13-12383_superenhancer_2056
chr14	104800200	104860400	CS13-12383_superenhancer_843
chr14	104888400	104910000	CS13-12383_superenhancer_1775
chr14	105003400	105071400	CS13-12383_superenhancer_331
chr14	105106200	105175400	CS13-12383_superenhancer_245
chr14	105189400	105221000	CS13-12383_superenhancer_1366
chr14	105234600	105294200	CS13-12383_superenhancer_1461
chr14	105309400	105363200	CS13-12383_superenhancer_973
chr14	105433400	105453200	CS13-12383_superenhancer_2220
chr14	105483400	105560800	CS13-12383_superenhancer_942
chr14	105629800	105670200	CS13-12383_superenhancer_1155
chr14	105765800	105804800	CS13-12383_superenhancer_2131
chr14	105935200	105966800	CS13-12383_superenhancer_635
chr15	26020200	26057400	CS13-12383_superenhancer_1933
chr15	29121000	29158400	CS13-12383_superenhancer_1644
chr15	29386200	29436200	CS13-12383_superenhancer_904
chr15	29949000	29990600	CS13-12383_superenhancer_2233
chr15	31546600	31601200	CS13-12383_superenhancer_1075
chr15	31617200	31669400	CS13-12383_superenhancer_670
chr15	40329800	40415200	CS13-12383_superenhancer_175
chr15	40524800	40676600	CS13-12383_superenhancer_174
chr15	41022200	41118000	CS13-12383_superenhancer_1689
chr15	41183800	41264600	CS13-12383_superenhancer_711
chr15	41849600	41878200	CS13-12383_superenhancer_1128
chr15	42145000	42265200	CS13-12383_superenhancer_253
chr15	43784000	43823600	CS13-12383_superenhancer_2092
chr15	55942000	56094000	CS13-12383_superenhancer_202
chr15	57591000	57704600	CS13-12383_superenhancer_393
chr15	57819400	57864800	CS13-12383_superenhancer_1810
chr15	58715800	58820400	CS13-12383_superenhancer_735
chr15	60665600	60716800	CS13-12383_superenhancer_1084
chr15	62731600	62799600	CS13-12383_superenhancer_1638
chr15	62884200	62939800	CS13-12383_superenhancer_1871
chr15	63099600	63146200	CS13-12383_superenhancer_1534
chr15	63160400	63278000	CS13-12383_superenhancer_593
chr15	63290800	63400400	CS13-12383_superenhancer_338
chr15	63469200	63583800	CS13-12383_superenhancer_1294
chr15	63614600	63674400	CS13-12383_superenhancer_1287
chr15	63726800	63779600	CS13-12383_superenhancer_1481
chr15	64148800	64214800	CS13-12383_superenhancer_1354
chr15	65093600	65208200	CS13-12383_superenhancer_247
chr15	65320200	65395000	CS13-12383_superenhancer_771
chr15	65577400	65728400	CS13-12383_superenhancer_79
chr15	66857400	66972600	CS13-12383_superenhancer_163
chr15	66990600	67176800	CS13-12383_superenhancer_71
chr15	67193200	67240600	CS13-12383_superenhancer_2063
chr15	67289400	67342400	CS13-12383_superenhancer_1175
chr15	67355800	67443400	CS13-12383_superenhancer_348
chr15	68206600	68240000	CS13-12383_superenhancer_1817
chr15	68621800	68682800	CS13-12383_superenhancer_749
chr15	68865200	68972600	CS13-12383_superenhancer_254
chr15	69067800	69121400	CS13-12383_superenhancer_1012
chr15	69815600	69871200	CS13-12383_superenhancer_1586
chr15	70013600	70056800	CS13-12383_superenhancer_1803
chr15	70102600	70154400	CS13-12383_superenhancer_1195
chr15	70307200	70356800	CS13-12383_superenhancer_1557
chr15	70370600	70492200	CS13-12383_superenhancer_370
chr15	70508200	70564000	CS13-12383_superenhancer_1493
chr15	70598800	70655400	CS13-12383_superenhancer_1799
chr15	70724800	70829000	CS13-12383_superenhancer_562
chr15	70847800	70902600	CS13-12383_superenhancer_2080
chr15	72447400	72490600	CS13-12383_superenhancer_1367
chr15	74059800	74115400	CS13-12383_superenhancer_1404
chr15	74189600	74288000	CS13-12383_superenhancer_513
chr15	74414400	74637600	CS13-12383_superenhancer_30
chr15	74651600	74762200	CS13-12383_superenhancer_292
chr15	74857600	74909600	CS13-12383_superenhancer_551
chr15	75042600	75086000	CS13-12383_superenhancer_1275
chr15	75460000	75496000	CS13-12383_superenhancer_1633
chr15	75912600	76031600	CS13-12383_superenhancer_127
chr15	76045400	76079000	CS13-12383_superenhancer_2060
chr15	76431600	76499000	CS13-12383_superenhancer_786
chr15	77306800	77328000	CS13-12383_superenhancer_1323
chr15	77817600	77956800	CS13-12383_superenhancer_51
chr15	78097600	78186000	CS13-12383_superenhancer_337
chr15	78251600	78297600	CS13-12383_superenhancer_1815
chr15	78316200	78424600	CS13-12383_superenhancer_798
chr15	78590800	78662400	CS13-12383_superenhancer_320
chr15	81225200	81317000	CS13-12383_superenhancer_2134
chr15	86288600	86314800	CS13-12383_superenhancer_1465
chr15	89421800	89462200	CS13-12383_superenhancer_1523
chr15	90541400	90608800	CS13-12383_superenhancer_404
chr15	90684600	90778000	CS13-12383_superenhancer_564
chr15	91379400	91429400	CS13-12383_superenhancer_913
chr15	93159800	93237400	CS13-12383_superenhancer_1608
chr15	93340200	93392000	CS13-12383_superenhancer_535
chr15	93599600	93633200	CS13-12383_superenhancer_1695
chr15	96851000	96912000	CS13-12383_superenhancer_604
chr15	99381600	99448000	CS13-12383_superenhancer_1154
chr15	99942400	99995400	CS13-12383_superenhancer_905
chr15	100491600	100539000	CS13-12383_superenhancer_1401
chr15	100731400	100781800	CS13-12383_superenhancer_2256
chr15	101389000	101469800	CS13-12383_superenhancer_1568
chr15	101587200	101713200	CS13-12383_superenhancer_310
chr15	101887800	101947200	CS13-12383_superenhancer_1628
chr15	101968200	102042200	CS13-12383_superenhancer_835
chr16	102600	129200	CS13-12383_superenhancer_2091
chr16	401200	452600	CS13-12383_superenhancer_1382
chr16	604400	641000	CS13-12383_superenhancer_1026
chr16	671400	819600	CS13-12383_superenhancer_203
chr16	837000	875400	CS13-12383_superenhancer_2266
chr16	936000	994400	CS13-12383_superenhancer_1114
chr16	1017200	1177400	CS13-12383_superenhancer_33
chr16	1194600	1244600	CS13-12383_superenhancer_757
chr16	1326200	1413800	CS13-12383_superenhancer_519
chr16	1457600	1484000	CS13-12383_superenhancer_1181
chr16	1557600	1593600	CS13-12383_superenhancer_1744
chr16	1952800	2099000	CS13-12383_superenhancer_97
chr16	2171200	2211400	CS13-12383_superenhancer_1424
chr16	2228400	2302200	CS13-12383_superenhancer_1004
chr16	2507200	2538000	CS13-12383_superenhancer_2095
chr16	2550800	2589200	CS13-12383_superenhancer_1793
chr16	3136600	3186000	CS13-12383_superenhancer_1770
chr16	3988400	4033400	CS13-12383_superenhancer_1781
chr16	4047200	4073200	CS13-12383_superenhancer_2246
chr16	4282800	4379400	CS13-12383_superenhancer_215
chr16	4400200	4477000	CS13-12383_superenhancer_280
chr16	4565400	4620800	CS13-12383_superenhancer_1141
chr16	4942200	5020800	CS13-12383_superenhancer_822
chr16	11156200	11203800	CS13-12383_superenhancer_849
chr16	11221800	11258600	CS13-12383_superenhancer_1769
chr16	11317800	11353000	CS13-12383_superenhancer_1852
chr16	11385000	11505400	CS13-12383_superenhancer_162
chr16	11588200	11656000	CS13-12383_superenhancer_648
chr16	11676000	11765400	CS13-12383_superenhancer_401
chr16	12181600	12272200	CS13-12383_superenhancer_916
chr16	17366800	17527600	CS13-12383_superenhancer_410
chr16	21512400	21568200	CS13-12383_superenhancer_644
chr16	27180600	27280800	CS13-12383_superenhancer_674
chr16	29142000	29213200	CS13-12383_superenhancer_548
chr16	29262200	29339400	CS13-12383_superenhancer_400
chr16	29673800	29691800	CS13-12383_superenhancer_1955
chr16	29796000	29832200	CS13-12383_superenhancer_2021
chr16	30021200	30108400	CS13-12383_superenhancer_1124
chr16	30365000	30442000	CS13-12383_superenhancer_626
chr16	30537000	30672400	CS13-12383_superenhancer_311
chr16	30903800	30939600	CS13-12383_superenhancer_1962
chr16	48525200	48571800	CS13-12383_superenhancer_1494
chr16	49547800	49655600	CS13-12383_superenhancer_413
chr16	49672000	49708200	CS13-12383_superenhancer_1451
chr16	49720800	49747800	CS13-12383_superenhancer_1319
chr16	49807600	49924800	CS13-12383_superenhancer_157
chr16	50278400	50343600	CS13-12383_superenhancer_540
chr16	50459000	50514200	CS13-12383_superenhancer_1062
chr16	50608200	50651400	CS13-12383_superenhancer_1915
chr16	50695600	50754400	CS13-12383_superenhancer_1462
chr16	51147000	51198200	CS13-12383_superenhancer_1351
chr16	51557200	51611600	CS13-12383_superenhancer_1252
chr16	53535000	53600600	CS13-12383_superenhancer_2084
chr16	56297600	56352400	CS13-12383_superenhancer_842
chr16	56366400	56407200	CS13-12383_superenhancer_1589
chr16	56574000	56677400	CS13-12383_superenhancer_2104
chr16	57094800	57132200	CS13-12383_superenhancer_1855
chr16	57146800	57182600	CS13-12383_superenhancer_829
chr16	57293800	57352400	CS13-12383_superenhancer_1332
chr16	57624400	57754200	CS13-12383_superenhancer_122
chr16	57798000	57859000	CS13-12383_superenhancer_986
chr16	58033000	58083400	CS13-12383_superenhancer_1171
chr16	58519200	58550400	CS13-12383_superenhancer_1095
chr16	66158000	66201800	CS13-12383_superenhancer_1583
chr16	66254600	66309800	CS13-12383_superenhancer_1040
chr16	66391200	66417600	CS13-12383_superenhancer_2194
chr16	67011400	67064800	CS13-12383_superenhancer_1975
chr16	67259800	67330400	CS13-12383_superenhancer_804
chr16	67424200	67466600	CS13-12383_superenhancer_651
chr16	67513800	67598800	CS13-12383_superenhancer_880
chr16	68391600	68450400	CS13-12383_superenhancer_836
chr16	69923600	69977200	CS13-12383_superenhancer_897
chr16	70451200	70491400	CS13-12383_superenhancer_1233
chr16	70713200	70805200	CS13-12383_superenhancer_159
chr16	72853000	72912400	CS13-12383_superenhancer_1334
chr16	72945800	73003800	CS13-12383_superenhancer_1574
chr16	73018800	73142800	CS13-12383_superenhancer_625
chr16	75121000	75150600	CS13-12383_superenhancer_1814
chr16	75256200	75306400	CS13-12383_superenhancer_322
chr16	79157800	79203600	CS13-12383_superenhancer_2088
chr16	81520000	81547400	CS13-12383_superenhancer_2002
chr16	81634200	81686400	CS13-12383_superenhancer_888
chr16	81728400	81786200	CS13-12383_superenhancer_958
chr16	83835600	83883200	CS13-12383_superenhancer_2098
chr16	84047200	84079000	CS13-12383_superenhancer_1653
chr16	84537000	84603400	CS13-12383_superenhancer_375
chr16	84619200	84735200	CS13-12383_superenhancer_601
chr16	84819600	84925400	CS13-12383_superenhancer_809
chr16	84946800	85004200	CS13-12383_superenhancer_1286
chr16	85036400	85124400	CS13-12383_superenhancer_908
chr16	85145400	85436800	CS13-12383_superenhancer_10
chr16	85449800	85702200	CS13-12383_superenhancer_21
chr16	85720600	85801400	CS13-12383_superenhancer_512
chr16	86049800	86135200	CS13-12383_superenhancer_1047
chr16	86357600	86442800	CS13-12383_superenhancer_1138
chr16	86642400	86715200	CS13-12383_superenhancer_1079
chr16	86750000	86826200	CS13-12383_superenhancer_952
chr16	86857600	87051200	CS13-12383_superenhancer_65
chr16	87066400	87111000	CS13-12383_superenhancer_955
chr16	87193400	87280200	CS13-12383_superenhancer_760
chr16	87298400	87358600	CS13-12383_superenhancer_1251
chr16	87379000	87428200	CS13-12383_superenhancer_1118
chr16	87695000	87740400	CS13-12383_superenhancer_1575
chr16	87838200	87906200	CS13-12383_superenhancer_427
chr16	87978600	88000400	CS13-12383_superenhancer_2157
chr16	88124800	88153800	CS13-12383_superenhancer_2144
chr16	88329200	88366000	CS13-12383_superenhancer_1357
chr16	88442200	88601600	CS13-12383_superenhancer_37
chr16	88715600	88753400	CS13-12383_superenhancer_2129
chr16	88794000	88879200	CS13-12383_superenhancer_218
chr16	88922000	88954600	CS13-12383_superenhancer_1613
chr16	88967400	89019600	CS13-12383_superenhancer_661
chr16	89033600	89062000	CS13-12383_superenhancer_1281
chr16	89100800	89139000	CS13-12383_superenhancer_1258
chr16	89213600	89284800	CS13-12383_superenhancer_994
chr16	89382200	89489600	CS13-12383_superenhancer_673
chr16	89623000	89649000	CS13-12383_superenhancer_2071
chr16	89662800	89708200	CS13-12383_superenhancer_871
chr17	48800	83200	CS13-12383_superenhancer_2140
chr17	136200	207600	CS13-12383_superenhancer_864
chr17	738400	884600	CS13-12383_superenhancer_104
chr17	980400	1029600	CS13-12383_superenhancer_1303
chr17	1080000	1183200	CS13-12383_superenhancer_1273
chr17	1357600	1398600	CS13-12383_superenhancer_1444
chr17	1463000	1493800	CS13-12383_superenhancer_2139
chr17	1507600	1573000	CS13-12383_superenhancer_741
chr17	1808000	2010400	CS13-12383_superenhancer_95
chr17	2074800	2098200	CS13-12383_superenhancer_2050
chr17	2285600	2339800	CS13-12383_superenhancer_706
chr17	2827400	2867800	CS13-12383_superenhancer_1399
chr17	3538400	3599600	CS13-12383_superenhancer_1471
chr17	3782400	3889600	CS13-12383_superenhancer_282
chr17	4379400	4440400	CS13-12383_superenhancer_824
chr17	4457200	4529400	CS13-12383_superenhancer_351
chr17	4837400	4902600	CS13-12383_superenhancer_850
chr17	5388000	5431400	CS13-12383_superenhancer_2268
chr17	6338000	6383600	CS13-12383_superenhancer_1223
chr17	6914400	6955600	CS13-12383_superenhancer_1592
chr17	7107400	7166800	CS13-12383_superenhancer_734
chr17	7183600	7259600	CS13-12383_superenhancer_703
chr17	7283800	7324600	CS13-12383_superenhancer_1349
chr17	7338200	7391200	CS13-12383_superenhancer_1013
chr17	7451400	7495000	CS13-12383_superenhancer_1149
chr17	7587200	7623600	CS13-12383_superenhancer_1103
chr17	7725800	7766200	CS13-12383_superenhancer_1666
chr17	8012800	8132000	CS13-12383_superenhancer_325
chr17	8567000	8649800	CS13-12383_superenhancer_335
chr17	9018200	9082400	CS13-12383_superenhancer_600
chr17	9098000	9177000	CS13-12383_superenhancer_341
chr17	9225200	9274400	CS13-12383_superenhancer_1874
chr17	9921600	9967200	CS13-12383_superenhancer_2037
chr17	9989200	10039600	CS13-12383_superenhancer_1943
chr17	14200000	14256400	CS13-12383_superenhancer_2102
chr17	15280400	15416600	CS13-12383_superenhancer_818
chr17	16254200	16343800	CS13-12383_superenhancer_667
chr17	16356400	16396000	CS13-12383_superenhancer_1768
chr17	16891400	16955400	CS13-12383_superenhancer_810
chr17	17023400	17045200	CS13-12383_superenhancer_1843
chr17	17246400	17324000	CS13-12383_superenhancer_738
chr17	17395800	17455200	CS13-12383_superenhancer_587
chr17	17566000	17804400	CS13-12383_superenhancer_9
chr17	18043200	18094800	CS13-12383_superenhancer_597
chr17	18849600	18890000	CS13-12383_superenhancer_744
chr17	19220000	19322000	CS13-12383_superenhancer_294
chr17	19350200	19417400	CS13-12383_superenhancer_2204
chr17	19605400	19631600	CS13-12383_superenhancer_1748
chr17	21143000	21191600	CS13-12383_superenhancer_1652
chr17	21260400	21303400	CS13-12383_superenhancer_1201
chr17	25646800	25735600	CS13-12383_superenhancer_1142
chr17	25816000	25863200	CS13-12383_superenhancer_1325
chr17	27036600	27088400	CS13-12383_superenhancer_736
chr17	27275000	27333000	CS13-12383_superenhancer_1365
chr17	27464800	27485800	CS13-12383_superenhancer_1708
chr17	27684600	27720200	CS13-12383_superenhancer_2137
chr17	27892400	27972800	CS13-12383_superenhancer_890
chr17	29717800	29764600	CS13-12383_superenhancer_1144
chr17	29852200	29931000	CS13-12383_superenhancer_690
chr17	30580000	30679800	CS13-12383_superenhancer_539
chr17	30809600	30873200	CS13-12383_superenhancer_922
chr17	32925000	32972800	CS13-12383_superenhancer_1972
chr17	34040000	34138400	CS13-12383_superenhancer_802
chr17	34947600	35014600	CS13-12383_superenhancer_1688
chr17	35203000	35259000	CS13-12383_superenhancer_1377
chr17	36480600	36510000	CS13-12383_superenhancer_1742
chr17	36559600	36622400	CS13-12383_superenhancer_825
chr17	36713800	36766200	CS13-12383_superenhancer_807
chr17	36849800	36909800	CS13-12383_superenhancer_1896
chr17	36980200	37064400	CS13-12383_superenhancer_477
chr17	37350400	37401200	CS13-12383_superenhancer_934
chr17	37773600	37858200	CS13-12383_superenhancer_549
chr17	38073800	38117000	CS13-12383_superenhancer_2011
chr17	38209400	38232800	CS13-12383_superenhancer_1715
chr17	38247800	38281200	CS13-12383_superenhancer_1553
chr17	38323600	38376600	CS13-12383_superenhancer_1631
chr17	38459000	38529600	CS13-12383_superenhancer_349
chr17	38572000	38717200	CS13-12383_superenhancer_160
chr17	39648600	39706000	CS13-12383_superenhancer_518
chr17	39790800	39896400	CS13-12383_superenhancer_448
chr17	39928400	39970800	CS13-12383_superenhancer_990
chr17	40167400	40224800	CS13-12383_superenhancer_1038
chr17	40658200	40742800	CS13-12383_superenhancer_709
chr17	40805000	40851000	CS13-12383_superenhancer_2081
chr17	41149200	41188600	CS13-12383_superenhancer_1240
chr17	41381400	41419200	CS13-12383_superenhancer_899
chr17	41464600	41562800	CS13-12383_superenhancer_618
chr17	41602600	41838200	CS13-12383_superenhancer_75
chr17	41976800	42030600	CS13-12383_superenhancer_1408
chr17	42163600	42201600	CS13-12383_superenhancer_987
chr17	42384400	42463600	CS13-12383_superenhancer_1922
chr17	42577800	42646600	CS13-12383_superenhancer_360
chr17	43023400	43099600	CS13-12383_superenhancer_774
chr17	43188400	43253800	CS13-12383_superenhancer_494
chr17	43441600	43488400	CS13-12383_superenhancer_1277
chr17	44842000	44929600	CS13-12383_superenhancer_567
chr17	44942400	44972600	CS13-12383_superenhancer_2171
chr17	45302600	45402200	CS13-12383_superenhancer_652
chr17	45769600	45811400	CS13-12383_superenhancer_2210
chr17	45949400	45983000	CS13-12383_superenhancer_2260
chr17	46018200	46133200	CS13-12383_superenhancer_190
chr17	47067400	47113200	CS13-12383_superenhancer_1487
chr17	47512000	47606000	CS13-12383_superenhancer_267
chr17	47622200	47663200	CS13-12383_superenhancer_1477
chr17	47839600	47867200	CS13-12383_superenhancer_2031
chr17	47921200	48076200	CS13-12383_superenhancer_107
chr17	48099800	48299600	CS13-12383_superenhancer_61
chr17	48334600	48382600	CS13-12383_superenhancer_745
chr17	48609200	48648200	CS13-12383_superenhancer_1207
chr17	48661000	48718600	CS13-12383_superenhancer_491
chr17	48735800	48769400	CS13-12383_superenhancer_1635
chr17	48906600	49037400	CS13-12383_superenhancer_216
chr17	55320400	55373800	CS13-12383_superenhancer_1654
chr17	55433200	55564600	CS13-12383_superenhancer_142
chr17	55582400	55714200	CS13-12383_superenhancer_58
chr17	55926000	56034000	CS13-12383_superenhancer_41
chr17	56394600	56481200	CS13-12383_superenhancer_1066
chr17	57406200	57466200	CS13-12383_superenhancer_773
chr17	59361400	59494600	CS13-12383_superenhancer_580
chr17	60729200	60758000	CS13-12383_superenhancer_2209
chr17	60816000	60902400	CS13-12383_superenhancer_976
chr17	61502600	61540000	CS13-12383_superenhancer_1889
chr17	61995600	62114000	CS13-12383_superenhancer_366
chr17	62307800	62360000	CS13-12383_superenhancer_1450
chr17	63118600	63181000	CS13-12383_superenhancer_859
chr17	63510200	63591400	CS13-12383_superenhancer_470
chr17	64519800	64546000	CS13-12383_superenhancer_2178
chr17	64700600	64733800	CS13-12383_superenhancer_2187
chr17	70330200	70428600	CS13-12383_superenhancer_765
chr17	70461200	70515600	CS13-12383_superenhancer_1285
chr17	70556400	70636800	CS13-12383_superenhancer_691
chr17	71251600	71366200	CS13-12383_superenhancer_125
chr17	71562800	71653800	CS13-12383_superenhancer_252
chr17	71994600	72049800	CS13-12383_superenhancer_743
chr17	72085800	72125200	CS13-12383_superenhancer_1582
chr17	72172600	72297400	CS13-12383_superenhancer_201
chr17	72345000	72377000	CS13-12383_superenhancer_1422
chr17	72389600	72463000	CS13-12383_superenhancer_791
chr17	72725800	72773600	CS13-12383_superenhancer_978
chr17	72806600	72870200	CS13-12383_superenhancer_947
chr17	73069600	73128400	CS13-12383_superenhancer_1074
chr17	73422200	73454000	CS13-12383_superenhancer_2219
chr17	73504400	73554400	CS13-12383_superenhancer_1237
chr17	73583400	73642600	CS13-12383_superenhancer_839
chr17	73743800	73783400	CS13-12383_superenhancer_909
chr17	73822400	73874800	CS13-12383_superenhancer_777
chr17	73992800	74033200	CS13-12383_superenhancer_1385
chr17	74117200	74163600	CS13-12383_superenhancer_861
chr17	74228200	74275800	CS13-12383_superenhancer_1198
chr17	74348600	74393200	CS13-12383_superenhancer_1260
chr17	74440600	74583000	CS13-12383_superenhancer_168
chr17	74655600	74707600	CS13-12383_superenhancer_1346
chr17	74946400	75007400	CS13-12383_superenhancer_1160
chr17	75042800	75144600	CS13-12383_superenhancer_507
chr17	75300200	75327800	CS13-12383_superenhancer_1541
chr17	75347200	75478000	CS13-12383_superenhancer_27
chr17	75490600	75577600	CS13-12383_superenhancer_898
chr17	75766600	75806800	CS13-12383_superenhancer_1971
chr17	75825400	75896000	CS13-12383_superenhancer_557
chr17	75910200	75959600	CS13-12383_superenhancer_1849
chr17	76108600	76147600	CS13-12383_superenhancer_1386
chr17	76227200	76375800	CS13-12383_superenhancer_50
chr17	76407200	76513000	CS13-12383_superenhancer_377
chr17	76857800	76983200	CS13-12383_superenhancer_128
chr17	77085800	77128800	CS13-12383_superenhancer_940
chr17	77449400	77482000	CS13-12383_superenhancer_2217
chr17	77664800	77722400	CS13-12383_superenhancer_799
chr17	77748000	77848200	CS13-12383_superenhancer_276
chr17	77881600	77985200	CS13-12383_superenhancer_306
chr17	78070400	78098200	CS13-12383_superenhancer_2123
chr17	78148800	78172000	CS13-12383_superenhancer_2117
chr17	78746600	78779000	CS13-12383_superenhancer_2057
chr17	78794200	78878000	CS13-12383_superenhancer_501
chr17	78932400	78978400	CS13-12383_superenhancer_1073
chr17	78991200	79158800	CS13-12383_superenhancer_24
chr17	79250800	79407800	CS13-12383_superenhancer_42
chr17	79420400	79505000	CS13-12383_superenhancer_514
chr17	79761200	79797200	CS13-12383_superenhancer_2022
chr17	79847800	80035000	CS13-12383_superenhancer_80
chr17	80053200	80079400	CS13-12383_superenhancer_1326
chr17	80154800	80200200	CS13-12383_superenhancer_961
chr17	80230000	80357800	CS13-12383_superenhancer_208
chr17	80604400	80626800	CS13-12383_superenhancer_2138
chr17	80798200	80853000	CS13-12383_superenhancer_1308
chr17	81008600	81073400	CS13-12383_superenhancer_339
chr17	81092000	81153200	CS13-12383_superenhancer_1752
chr18	354000	400600	CS13-12383_superenhancer_1043
chr18	424000	501600	CS13-12383_superenhancer_1107
chr18	2875000	2914400	CS13-12383_superenhancer_2243
chr18	3441200	3469000	CS13-12383_superenhancer_2167
chr18	3579600	3625400	CS13-12383_superenhancer_844
chr18	6722600	6782000	CS13-12383_superenhancer_1917
chr18	8765600	8801400	CS13-12383_superenhancer_2107
chr18	9612200	9653600	CS13-12383_superenhancer_1397
chr18	10032000	10087200	CS13-12383_superenhancer_1104
chr18	18819800	18850600	CS13-12383_superenhancer_2151
chr18	20711600	20790000	CS13-12383_superenhancer_1007
chr18	33910200	34000200	CS13-12383_superenhancer_1418
chr18	35082000	35117800	CS13-12383_superenhancer_1646
chr18	42294800	42325000	CS13-12383_superenhancer_2141
chr18	43901600	43967800	CS13-12383_superenhancer_1022
chr18	45840800	45903200	CS13-12383_superenhancer_1099
chr18	46254000	46314200	CS13-12383_superenhancer_664
chr18	46327600	46551400	CS13-12383_superenhancer_29
chr18	47172000	47230800	CS13-12383_superenhancer_1837
chr18	55842200	55936200	CS13-12383_superenhancer_1222
chr18	56196800	56308600	CS13-12383_superenhancer_823
chr18	56423200	56478200	CS13-12383_superenhancer_1329
chr18	56498800	56538800	CS13-12383_superenhancer_1069
chr18	56660400	56724600	CS13-12383_superenhancer_2198
chr18	60251200	60305800	CS13-12383_superenhancer_2034
chr18	60903600	60990400	CS13-12383_superenhancer_585
chr18	72054600	72103800	CS13-12383_superenhancer_1665
chr18	74157400	74216200	CS13-12383_superenhancer_717
chr18	74229600	74305000	CS13-12383_superenhancer_702
chr18	74683000	74846800	CS13-12383_superenhancer_140
chr18	77126000	77307800	CS13-12383_superenhancer_57
chr18	77326000	77377600	CS13-12383_superenhancer_725
chr19	435600	534000	CS13-12383_superenhancer_795
chr19	750800	823800	CS13-12383_superenhancer_485
chr19	891800	935000	CS13-12383_superenhancer_1595
chr19	951200	1001000	CS13-12383_superenhancer_708
chr19	1064600	1215400	CS13-12383_superenhancer_115
chr19	1230000	1334600	CS13-12383_superenhancer_144
chr19	1381200	1416400	CS13-12383_superenhancer_1857
chr19	1437800	1524400	CS13-12383_superenhancer_768
chr19	1846600	1906200	CS13-12383_superenhancer_594
chr19	2014000	2070000	CS13-12383_superenhancer_563
chr19	2149800	2208400	CS13-12383_superenhancer_1088
chr19	2224600	2338200	CS13-12383_superenhancer_327
chr19	2446200	2654400	CS13-12383_superenhancer_85
chr19	3012400	3098800	CS13-12383_superenhancer_1113
chr19	3665400	3726000	CS13-12383_superenhancer_894
chr19	4360800	4409600	CS13-12383_superenhancer_832
chr19	4558000	4648600	CS13-12383_superenhancer_611
chr19	5030200	5067000	CS13-12383_superenhancer_1661
chr19	5083000	5154800	CS13-12383_superenhancer_482
chr19	5863000	5995000	CS13-12383_superenhancer_132
chr19	6047800	6111400	CS13-12383_superenhancer_857
chr19	6198400	6243600	CS13-12383_superenhancer_508
chr19	7544200	7601400	CS13-12383_superenhancer_1677
chr19	7918000	7994400	CS13-12383_superenhancer_982
chr19	8371800	8436200	CS13-12383_superenhancer_1585
chr19	8558200	8592000	CS13-12383_superenhancer_1760
chr19	10303600	10381800	CS13-12383_superenhancer_929
chr19	10675400	10715200	CS13-12383_superenhancer_1952
chr19	10962600	11004800	CS13-12383_superenhancer_1094
chr19	12868000	12918400	CS13-12383_superenhancer_1330
chr19	13043000	13107800	CS13-12383_superenhancer_1968
chr19	13259800	13323800	CS13-12383_superenhancer_528
chr19	13943600	13994200	CS13-12383_superenhancer_541
chr19	14134200	14203000	CS13-12383_superenhancer_1941
chr19	14358000	14406000	CS13-12383_superenhancer_1861
chr19	14605600	14686600	CS13-12383_superenhancer_830
chr19	15305600	15344400	CS13-12383_superenhancer_1776
chr19	15527800	15580800	CS13-12383_superenhancer_2075
chr19	16358200	16404600	CS13-12383_superenhancer_1741
chr19	17325000	17379400	CS13-12383_superenhancer_1545
chr19	17392000	17464000	CS13-12383_superenhancer_965
chr19	17480800	17536200	CS13-12383_superenhancer_1147
chr19	17552000	17650800	CS13-12383_superenhancer_1092
chr19	18385000	18460400	CS13-12383_superenhancer_542
chr19	18475200	18581200	CS13-12383_superenhancer_204
chr19	18596600	18634800	CS13-12383_superenhancer_1356
chr19	18667800	18724800	CS13-12383_superenhancer_2188
chr19	18740000	18796800	CS13-12383_superenhancer_903
chr19	18810400	18858000	CS13-12383_superenhancer_927
chr19	18872600	18920400	CS13-12383_superenhancer_2085
chr19	19471600	19520800	CS13-12383_superenhancer_1926
chr19	19570200	19601200	CS13-12383_superenhancer_1210
chr19	19728400	19780800	CS13-12383_superenhancer_2096
chr19	29887600	29913800	CS13-12383_superenhancer_2154
chr19	30153200	30221600	CS13-12383_superenhancer_1231
chr19	33702600	33795000	CS13-12383_superenhancer_415
chr19	33881000	33907400	CS13-12383_superenhancer_1434
chr19	35511800	35559800	CS13-12383_superenhancer_2020
chr19	35598000	35646600	CS13-12383_superenhancer_1035
chr19	36230400	36288800	CS13-12383_superenhancer_1651
chr19	38513400	38570800	CS13-12383_superenhancer_985
chr19	38696400	38811200	CS13-12383_superenhancer_372
chr19	39127400	39228000	CS13-12383_superenhancer_196
chr19	39338200	39376600	CS13-12383_superenhancer_1663
chr19	39600800	39658400	CS13-12383_superenhancer_656
chr19	39876600	39937200	CS13-12383_superenhancer_923
chr19	40904000	40952400	CS13-12383_superenhancer_769
chr19	41073400	41173600	CS13-12383_superenhancer_1110
chr19	41695200	41732800	CS13-12383_superenhancer_1374
chr19	41813600	41886200	CS13-12383_superenhancer_1125
chr19	42570200	42660200	CS13-12383_superenhancer_1085
chr19	42745200	42831000	CS13-12383_superenhancer_446
chr19	44122400	44156600	CS13-12383_superenhancer_2146
chr19	45244800	45326600	CS13-12383_superenhancer_681
chr19	45577400	45621400	CS13-12383_superenhancer_1636
chr19	45926000	46013000	CS13-12383_superenhancer_418
chr19	46133600	46196800	CS13-12383_superenhancer_1415
chr19	46256600	46321200	CS13-12383_superenhancer_873
chr19	46404000	46479600	CS13-12383_superenhancer_1576
chr19	46894800	46954600	CS13-12383_superenhancer_1773
chr19	47091000	47165600	CS13-12383_superenhancer_919
chr19	47443800	47562200	CS13-12383_superenhancer_486
chr19	47597200	47638000	CS13-12383_superenhancer_1272
chr19	47713400	47761600	CS13-12383_superenhancer_1624
chr19	47881400	47951400	CS13-12383_superenhancer_1673
chr19	48064800	48117600	CS13-12383_superenhancer_1859
chr19	48201400	48249600	CS13-12383_superenhancer_2145
chr19	48811800	48874200	CS13-12383_superenhancer_1639
chr19	48970400	49017400	CS13-12383_superenhancer_1445
chr19	49110400	49201400	CS13-12383_superenhancer_346
chr19	49273400	49322800	CS13-12383_superenhancer_1498
chr19	49361800	49385000	CS13-12383_superenhancer_2199
chr19	49606800	49669400	CS13-12383_superenhancer_1879
chr19	49891000	49957800	CS13-12383_superenhancer_1372
chr19	49971400	50017600	CS13-12383_superenhancer_1156
chr19	50304400	50322600	CS13-12383_superenhancer_1626
chr19	50353200	50401200	CS13-12383_superenhancer_1656
chr19	50995200	51018200	CS13-12383_superenhancer_2003
chr19	51814400	51872200	CS13-12383_superenhancer_1515
chr19	54335200	54413400	CS13-12383_superenhancer_876
chr19	54662200	54722400	CS13-12383_superenhancer_1214
chr19	54926200	54992600	CS13-12383_superenhancer_1052
chr19	55849200	55899400	CS13-12383_superenhancer_833
chr19	55917000	56074800	CS13-12383_superenhancer_234
chr19	56619800	56665200	CS13-12383_superenhancer_1419
chr19	57430800	57515000	CS13-12383_superenhancer_573
chr19	58858200	58921000	CS13-12383_superenhancer_1647
chr19	59048800	59087600	CS13-12383_superenhancer_1701
chr2	1586800	1630000	CS13-12383_superenhancer_1455
chr2	1711200	1773600	CS13-12383_superenhancer_1064
chr2	1792000	1831000	CS13-12383_superenhancer_1395
chr2	3465800	3497600	CS13-12383_superenhancer_1842
chr2	3604600	3654000	CS13-12383_superenhancer_1730
chr2	8665400	8685200	CS13-12383_superenhancer_2155
chr2	8707200	8749800	CS13-12383_superenhancer_1305
chr2	8766400	8833800	CS13-12383_superenhancer_637
chr2	9278600	9352800	CS13-12383_superenhancer_1190
chr2	9367000	9451800	CS13-12383_superenhancer_603
chr2	9878800	9922400	CS13-12383_superenhancer_1512
chr2	9939400	9985200	CS13-12383_superenhancer_1680
chr2	10168000	10264600	CS13-12383_superenhancer_853
chr2	10410600	10446000	CS13-12383_superenhancer_1693
chr2	10501000	10523000	CS13-12383_superenhancer_2160
chr2	10538600	10594600	CS13-12383_superenhancer_867
chr2	11072000	11126200	CS13-12383_superenhancer_1202
chr2	11482000	11560000	CS13-12383_superenhancer_433
chr2	11604800	11657400	CS13-12383_superenhancer_1016
chr2	15777200	15967000	CS13-12383_superenhancer_55
chr2	16078400	16130200	CS13-12383_superenhancer_869
chr2	16170000	16279200	CS13-12383_superenhancer_179
chr2	16347000	16406000	CS13-12383_superenhancer_705
chr2	16460800	16517400	CS13-12383_superenhancer_1200
chr2	20248000	20311600	CS13-12383_superenhancer_846
chr2	20330600	20431600	CS13-12383_superenhancer_221
chr2	20611000	20875000	CS13-12383_superenhancer_7
chr2	23570200	23653200	CS13-12383_superenhancer_1283
chr2	23700000	23893000	CS13-12383_superenhancer_34
chr2	25415000	25455000	CS13-12383_superenhancer_1762
chr2	25472400	25601000	CS13-12383_superenhancer_228
chr2	26821200	26875800	CS13-12383_superenhancer_1186
chr2	26914800	26992200	CS13-12383_superenhancer_1133
chr2	27292800	27321600	CS13-12383_superenhancer_1946
chr2	28544200	28636800	CS13-12383_superenhancer_309
chr2	28806600	28888200	CS13-12383_superenhancer_889
chr2	29199200	29307600	CS13-12383_superenhancer_330
chr2	36579000	36620800	CS13-12383_superenhancer_1581
chr2	42096800	42198600	CS13-12383_superenhancer_281
chr2	42215400	42381200	CS13-12383_superenhancer_99
chr2	43054400	43110000	CS13-12383_superenhancer_856
chr2	43123800	43214400	CS13-12383_superenhancer_114
chr2	43227400	43314200	CS13-12383_superenhancer_152
chr2	43327400	43367800	CS13-12383_superenhancer_677
chr2	43384600	43504400	CS13-12383_superenhancer_165
chr2	43520800	43599000	CS13-12383_superenhancer_1067
chr2	47229000	47316400	CS13-12383_superenhancer_70
chr2	47516000	47597200	CS13-12383_superenhancer_997
chr2	55329000	55402800	CS13-12383_superenhancer_1544
chr2	60619800	60693400	CS13-12383_superenhancer_2100
chr2	62514800	62577600	CS13-12383_superenhancer_1937
chr2	64813800	64884800	CS13-12383_superenhancer_879
chr2	65058000	65116200	CS13-12383_superenhancer_1203
chr2	65242800	65290400	CS13-12383_superenhancer_1913
chr2	66651600	66674800	CS13-12383_superenhancer_2229
chr2	70297400	70371600	CS13-12383_superenhancer_364
chr2	71805600	71842200	CS13-12383_superenhancer_1054
chr2	71918000	71948400	CS13-12383_superenhancer_1327
chr2	72006400	72041200	CS13-12383_superenhancer_1939
chr2	72342200	72381600	CS13-12383_superenhancer_1116
chr2	73167400	73200800	CS13-12383_superenhancer_1872
chr2	74663000	74710800	CS13-12383_superenhancer_1735
chr2	85347000	85417000	CS13-12383_superenhancer_841
chr2	85439200	85509600	CS13-12383_superenhancer_261
chr2	85617200	85673400	CS13-12383_superenhancer_525
chr2	85803200	85844600	CS13-12383_superenhancer_1687
chr2	85922200	86041400	CS13-12383_superenhancer_151
chr2	86215000	86248200	CS13-12383_superenhancer_1697
chr2	95652000	95692600	CS13-12383_superenhancer_1745
chr2	95961800	96014800	CS13-12383_superenhancer_636
chr2	96755600	96784400	CS13-12383_superenhancer_1284
chr2	96804200	96840400	CS13-12383_superenhancer_1379
chr2	97454000	97650600	CS13-12383_superenhancer_52
chr2	98307600	98371200	CS13-12383_superenhancer_983
chr2	109921800	109968000	CS13-12383_superenhancer_2182
chr2	109999000	110064400	CS13-12383_superenhancer_721
chr2	110254800	110291600	CS13-12383_superenhancer_1649
chr2	110416800	110493800	CS13-12383_superenhancer_1317
chr2	113955800	114007400	CS13-12383_superenhancer_969
chr2	119976200	120022800	CS13-12383_superenhancer_1824
chr2	120980000	121012000	CS13-12383_superenhancer_1709
chr2	121297200	121438000	CS13-12383_superenhancer_559
chr2	121480000	121556400	CS13-12383_superenhancer_214
chr2	121611800	121708800	CS13-12383_superenhancer_246
chr2	121796200	121853000	CS13-12383_superenhancer_1692
chr2	127803200	127865600	CS13-12383_superenhancer_266
chr2	128390800	128439000	CS13-12383_superenhancer_584
chr2	129062000	129083400	CS13-12383_superenhancer_1869
chr2	129104000	129207600	CS13-12383_superenhancer_249
chr2	129278400	129321000	CS13-12383_superenhancer_2108
chr2	129351000	129404600	CS13-12383_superenhancer_536
chr2	129490600	129548800	CS13-12383_superenhancer_2010
chr2	131576600	131595200	CS13-12383_superenhancer_1878
chr2	145188000	145238000	CS13-12383_superenhancer_1850
chr2	145253200	145282600	CS13-12383_superenhancer_1430
chr2	159911400	159951200	CS13-12383_superenhancer_2065
chr2	159965000	160013800	CS13-12383_superenhancer_1526
chr2	174877000	174928400	CS13-12383_superenhancer_1289
chr2	175626400	175672400	CS13-12383_superenhancer_1479
chr2	202711200	202774800	CS13-12383_superenhancer_1023
chr2	202794200	202949200	CS13-12383_superenhancer_109
chr2	202965400	203043200	CS13-12383_superenhancer_766
chr2	206539800	206640800	CS13-12383_superenhancer_379
chr2	217398200	217530600	CS13-12383_superenhancer_166
chr2	217544600	217578800	CS13-12383_superenhancer_1947
chr2	217776600	217814800	CS13-12383_superenhancer_2111
chr2	218458400	218518200	CS13-12383_superenhancer_1254
chr2	218548800	218621600	CS13-12383_superenhancer_1137
chr2	218761800	218899400	CS13-12383_superenhancer_91
chr2	219123200	219166200	CS13-12383_superenhancer_1503
chr2	219186600	219236000	CS13-12383_superenhancer_1271
chr2	219251800	219272200	CS13-12383_superenhancer_2206
chr2	220070400	220119200	CS13-12383_superenhancer_1719
chr2	220138800	220174200	CS13-12383_superenhancer_1463
chr2	220267200	220443200	CS13-12383_superenhancer_110
chr2	231750200	231773400	CS13-12383_superenhancer_2052
chr2	232251000	232278800	CS13-12383_superenhancer_2239
chr2	232376800	232582800	CS13-12383_superenhancer_18
chr2	233115400	233157600	CS13-12383_superenhancer_1055
chr2	233384400	233416400	CS13-12383_superenhancer_1718
chr2	235304600	235337400	CS13-12383_superenhancer_1839
chr2	235858200	235921800	CS13-12383_superenhancer_286
chr2	235959400	235997400	CS13-12383_superenhancer_1910
chr2	236401200	236426800	CS13-12383_superenhancer_1893
chr2	236444200	236487000	CS13-12383_superenhancer_1306
chr2	237010000	237051600	CS13-12383_superenhancer_2027
chr2	237475800	237551800	CS13-12383_superenhancer_565
chr2	237568200	237624200	CS13-12383_superenhancer_1425
chr2	237637200	237735200	CS13-12383_superenhancer_701
chr2	237756000	237821200	CS13-12383_superenhancer_1766
chr2	237837000	237906200	CS13-12383_superenhancer_1296
chr2	238318600	238450000	CS13-12383_superenhancer_399
chr2	238467800	238537600	CS13-12383_superenhancer_1091
chr2	238569400	238649600	CS13-12383_superenhancer_921
chr2	238759400	238814000	CS13-12383_superenhancer_1044
chr2	239007000	239072800	CS13-12383_superenhancer_390
chr2	239110400	239152200	CS13-12383_superenhancer_1977
chr2	240103800	240252000	CS13-12383_superenhancer_60
chr2	240482800	240529400	CS13-12383_superenhancer_998
chr2	240622400	240679200	CS13-12383_superenhancer_1629
chr2	240713400	240753400	CS13-12383_superenhancer_1669
chr2	241133800	241199600	CS13-12383_superenhancer_710
chr2	241279400	241314000	CS13-12383_superenhancer_1501
chr2	241373200	241418800	CS13-12383_superenhancer_980
chr2	241670000	241700800	CS13-12383_superenhancer_1270
chr2	241832200	241862400	CS13-12383_superenhancer_1675
chr2	241893200	241950200	CS13-12383_superenhancer_865
chr2	242473600	242505000	CS13-12383_superenhancer_1994
chr2	242785800	242825200	CS13-12383_superenhancer_1560
chr20	246800	363000	CS13-12383_superenhancer_896
chr20	522800	756400	CS13-12383_superenhancer_222
chr20	1782600	1842400	CS13-12383_superenhancer_924
chr20	2187200	2227400	CS13-12383_superenhancer_1873
chr20	2779200	2855400	CS13-12383_superenhancer_2258
chr20	3640800	3802000	CS13-12383_superenhancer_155
chr20	4111400	4153600	CS13-12383_superenhancer_1219
chr20	4789800	4820200	CS13-12383_superenhancer_2257
chr20	10467600	10546400	CS13-12383_superenhancer_1071
chr20	10562400	10660000	CS13-12383_superenhancer_568
chr20	11176800	11254800	CS13-12383_superenhancer_1883
chr20	17802400	17891800	CS13-12383_superenhancer_1226
chr20	19715200	19767200	CS13-12383_superenhancer_1723
chr20	19944800	19999400	CS13-12383_superenhancer_1820
chr20	22770200	22817000	CS13-12383_superenhancer_2018
chr20	23065200	23108000	CS13-12383_superenhancer_1196
chr20	30129800	30200800	CS13-12383_superenhancer_450
chr20	30400000	30468200	CS13-12383_superenhancer_472
chr20	30555000	30619400	CS13-12383_superenhancer_1300
chr20	31033200	31173600	CS13-12383_superenhancer_40
chr20	31192600	31223800	CS13-12383_superenhancer_1995
chr20	31240200	31278200	CS13-12383_superenhancer_1774
chr20	32232200	32285000	CS13-12383_superenhancer_1443
chr20	34019200	34056400	CS13-12383_superenhancer_1801
chr20	34636400	34701600	CS13-12383_superenhancer_1309
chr20	35082600	35122200	CS13-12383_superenhancer_1417
chr20	35873800	35919000	CS13-12383_superenhancer_1391
chr20	35942200	35987800	CS13-12383_superenhancer_1164
chr20	36011600	36052200	CS13-12383_superenhancer_612
chr20	36132600	36172200	CS13-12383_superenhancer_1674
chr20	36450400	36493200	CS13-12383_superenhancer_1543
chr20	36509800	36559800	CS13-12383_superenhancer_545
chr20	36736600	36830000	CS13-12383_superenhancer_582
chr20	36875000	36950400	CS13-12383_superenhancer_1081
chr20	39471800	39504600	CS13-12383_superenhancer_1984
chr20	42765400	42817600	CS13-12383_superenhancer_1178
chr20	43306800	43391200	CS13-12383_superenhancer_1516
chr20	44538800	44564600	CS13-12383_superenhancer_2265
chr20	44935800	44995000	CS13-12383_superenhancer_878
chr20	45302600	45344000	CS13-12383_superenhancer_2006
chr20	45557200	45624400	CS13-12383_superenhancer_2083
chr20	45964800	46021000	CS13-12383_superenhancer_271
chr20	46370600	46421000	CS13-12383_superenhancer_1456
chr20	46800200	46888400	CS13-12383_superenhancer_877
chr20	46995800	47061000	CS13-12383_superenhancer_1072
chr20	47298400	47416400	CS13-12383_superenhancer_199
chr20	48175800	48251800	CS13-12383_superenhancer_1017
chr20	48581200	48702800	CS13-12383_superenhancer_189
chr20	48754800	48810200	CS13-12383_superenhancer_1413
chr20	48831600	49143400	CS13-12383_superenhancer_32
chr20	49234000	49384400	CS13-12383_superenhancer_169
chr20	49430200	49491600	CS13-12383_superenhancer_783
chr20	49922000	50007000	CS13-12383_superenhancer_1520
chr20	50028600	50087000	CS13-12383_superenhancer_1212
chr20	50240600	50296000	CS13-12383_superenhancer_1683
chr20	50309200	50369000	CS13-12383_superenhancer_785
chr20	52195800	52241200	CS13-12383_superenhancer_1187
chr20	52350200	52391400	CS13-12383_superenhancer_1097
chr20	52474200	52576800	CS13-12383_superenhancer_1117
chr20	55325400	55383600	CS13-12383_superenhancer_1041
chr20	55549200	55623400	CS13-12383_superenhancer_1599
chr20	55770400	55884000	CS13-12383_superenhancer_219
chr20	55956600	56099000	CS13-12383_superenhancer_220
chr20	56135800	56176400	CS13-12383_superenhancer_1696
chr20	56231400	56265200	CS13-12383_superenhancer_2254
chr20	57143200	57244400	CS13-12383_superenhancer_359
chr20	57393400	57483400	CS13-12383_superenhancer_687
chr20	57578000	57618800	CS13-12383_superenhancer_1598
chr20	57782400	57852000	CS13-12383_superenhancer_1457
chr20	57955800	58045000	CS13-12383_superenhancer_496
chr20	58377800	58412000	CS13-12383_superenhancer_1731
chr20	59989200	60020200	CS13-12383_superenhancer_2181
chr20	60691800	60741000	CS13-12383_superenhancer_2120
chr20	60919600	60986000	CS13-12383_superenhancer_499
chr20	61001400	61088600	CS13-12383_superenhancer_398
chr20	61265200	61340400	CS13-12383_superenhancer_695
chr20	61368400	61511200	CS13-12383_superenhancer_158
chr20	61545600	61571000	CS13-12383_superenhancer_2176
chr20	61583600	61616400	CS13-12383_superenhancer_1488
chr20	61637400	61665800	CS13-12383_superenhancer_2191
chr20	61846000	61905400	CS13-12383_superenhancer_550
chr20	61921800	62026000	CS13-12383_superenhancer_248
chr20	62064200	62104800	CS13-12383_superenhancer_1292
chr20	62149600	62212200	CS13-12383_superenhancer_488
chr20	62313400	62340400	CS13-12383_superenhancer_1473
chr20	62459200	62497800	CS13-12383_superenhancer_1165
chr20	62569400	62613400	CS13-12383_superenhancer_1459
chr20	62666800	62792200	CS13-12383_superenhancer_350
chr21	32925600	32985600	CS13-12383_superenhancer_1548
chr21	33238200	33286600	CS13-12383_superenhancer_1572
chr21	35876600	35933000	CS13-12383_superenhancer_2211
chr21	38119200	38163000	CS13-12383_superenhancer_2036
chr21	40278600	40338200	CS13-12383_superenhancer_2033
chr21	40351000	40445800	CS13-12383_superenhancer_421
chr21	40458800	40513600	CS13-12383_superenhancer_1256
chr21	43050400	43105000	CS13-12383_superenhancer_1301
chr21	43500600	43546000	CS13-12383_superenhancer_1433
chr21	43565400	43666000	CS13-12383_superenhancer_649
chr21	43932800	43965200	CS13-12383_superenhancer_2177
chr21	43980200	44018400	CS13-12383_superenhancer_1290
chr21	44035000	44098400	CS13-12383_superenhancer_848
chr21	44550200	44599400	CS13-12383_superenhancer_928
chr21	44697000	44938600	CS13-12383_superenhancer_6
chr21	44994400	45032000	CS13-12383_superenhancer_1808
chr21	45119600	45231600	CS13-12383_superenhancer_303
chr21	45341000	45377800	CS13-12383_superenhancer_1053
chr21	45395200	45446000	CS13-12383_superenhancer_1230
chr21	45552200	45683800	CS13-12383_superenhancer_191
chr21	45703000	45725000	CS13-12383_superenhancer_1818
chr21	45843000	45881600	CS13-12383_superenhancer_1668
chr21	45905000	45941400	CS13-12383_superenhancer_1898
chr21	46106200	46144000	CS13-12383_superenhancer_1974
chr21	46317000	46361600	CS13-12383_superenhancer_1352
chr21	46377200	46471600	CS13-12383_superenhancer_285
chr21	46706200	46909400	CS13-12383_superenhancer_16
chr21	47238800	47275200	CS13-12383_superenhancer_2135
chr21	47294600	47343200	CS13-12383_superenhancer_911
chr21	47428800	47519400	CS13-12383_superenhancer_641
chr21	47547600	47581800	CS13-12383_superenhancer_2028
chr22	17731400	17754400	CS13-12383_superenhancer_1993
chr22	17831000	17860600	CS13-12383_superenhancer_2192
chr22	18254800	18290800	CS13-12383_superenhancer_1049
chr22	19650600	19768000	CS13-12383_superenhancer_181
chr22	19783000	19810000	CS13-12383_superenhancer_1347
chr22	19856400	19900000	CS13-12383_superenhancer_278
chr22	19928000	20009600	CS13-12383_superenhancer_293
chr22	20182200	20237800	CS13-12383_superenhancer_273
chr22	20251800	20308800	CS13-12383_superenhancer_718
chr22	21310800	21337400	CS13-12383_superenhancer_1912
chr22	21354400	21400600	CS13-12383_superenhancer_1495
chr22	21982600	22021200	CS13-12383_superenhancer_2125
chr22	22271400	22317000	CS13-12383_superenhancer_1891
chr22	23470400	23527200	CS13-12383_superenhancer_872
chr22	23559800	23624400	CS13-12383_superenhancer_577
chr22	23725400	23747800	CS13-12383_superenhancer_1310
chr22	23842000	23891000	CS13-12383_superenhancer_391
chr22	24092000	24133800	CS13-12383_superenhancer_992
chr22	24164000	24204400	CS13-12383_superenhancer_1755
chr22	24529400	24604200	CS13-12383_superenhancer_416
chr22	24638200	24670000	CS13-12383_superenhancer_1772
chr22	24801800	24846800	CS13-12383_superenhancer_796
chr22	25334600	25424600	CS13-12383_superenhancer_483
chr22	25778600	25802200	CS13-12383_superenhancer_1724
chr22	27006200	27078200	CS13-12383_superenhancer_720
chr22	27801800	28123200	CS13-12383_superenhancer_3
chr22	28140000	28217800	CS13-12383_superenhancer_464
chr22	28231000	28277600	CS13-12383_superenhancer_1854
chr22	28405000	28431200	CS13-12383_superenhancer_1944
chr22	29278400	29354800	CS13-12383_superenhancer_373
chr22	29372400	29436800	CS13-12383_superenhancer_941
chr22	29450200	29506000	CS13-12383_superenhancer_1756
chr22	29581000	29622600	CS13-12383_superenhancer_1008
chr22	30085000	30141000	CS13-12383_superenhancer_1758
chr22	30579600	30687200	CS13-12383_superenhancer_430
chr22	30782200	30841600	CS13-12383_superenhancer_1172
chr22	30957400	31005400	CS13-12383_superenhancer_1931
chr22	31471600	31504200	CS13-12383_superenhancer_1886
chr22	31518400	31557200	CS13-12383_superenhancer_1707
chr22	32998800	33064800	CS13-12383_superenhancer_754
chr22	33091200	33161600	CS13-12383_superenhancer_1527
chr22	33175600	33236800	CS13-12383_superenhancer_1338
chr22	33381200	33396800	CS13-12383_superenhancer_2106
chr22	35767400	35797600	CS13-12383_superenhancer_2172
chr22	35842200	35877000	CS13-12383_superenhancer_1989
chr22	35979000	36044800	CS13-12383_superenhancer_622
chr22	36278600	36335200	CS13-12383_superenhancer_1865
chr22	36356400	36433600	CS13-12383_superenhancer_598
chr22	36718800	36878600	CS13-12383_superenhancer_47
chr22	36923400	36982000	CS13-12383_superenhancer_1315
chr22	37403600	37448600	CS13-12383_superenhancer_2207
chr22	37545600	37608800	CS13-12383_superenhancer_828
chr22	37654600	37742200	CS13-12383_superenhancer_543
chr22	37754800	37859000	CS13-12383_superenhancer_279
chr22	37879200	38006800	CS13-12383_superenhancer_156
chr22	38122000	38158800	CS13-12383_superenhancer_1897
chr22	38172200	38224600	CS13-12383_superenhancer_1426
chr22	38363600	38510600	CS13-12383_superenhancer_124
chr22	38656200	38683200	CS13-12383_superenhancer_2218
chr22	38709600	38749800	CS13-12383_superenhancer_1609
chr22	39220400	39287200	CS13-12383_superenhancer_1567
chr22	39359200	39418600	CS13-12383_superenhancer_1453
chr22	39472400	39581800	CS13-12383_superenhancer_264
chr22	39601200	39653800	CS13-12383_superenhancer_968
chr22	39674000	39761400	CS13-12383_superenhancer_332
chr22	39823600	39872200	CS13-12383_superenhancer_628
chr22	39914200	39988800	CS13-12383_superenhancer_950
chr22	40018200	40061000	CS13-12383_superenhancer_977
chr22	40081200	40113200	CS13-12383_superenhancer_1205
chr22	41031000	41080800	CS13-12383_superenhancer_1506
chr22	41753400	41779200	CS13-12383_superenhancer_1596
chr22	41908200	41971400	CS13-12383_superenhancer_762
chr22	42303000	42379800	CS13-12383_superenhancer_552
chr22	42664400	42841000	CS13-12383_superenhancer_49
chr22	43039400	43094600	CS13-12383_superenhancer_1482
chr22	43165200	43202200	CS13-12383_superenhancer_1907
chr22	43303600	43361400	CS13-12383_superenhancer_1341
chr22	43479400	43523000	CS13-12383_superenhancer_1732
chr22	43581200	43643600	CS13-12383_superenhancer_666
chr22	43656200	43742600	CS13-12383_superenhancer_304
chr22	44278800	44322000	CS13-12383_superenhancer_1945
chr22	44463600	44486600	CS13-12383_superenhancer_2168
chr22	44674200	44763000	CS13-12383_superenhancer_138
chr22	44820800	44845400	CS13-12383_superenhancer_2005
chr22	44963000	45161200	CS13-12383_superenhancer_45
chr22	45588400	45642400	CS13-12383_superenhancer_1565
chr22	45658600	45715600	CS13-12383_superenhancer_1299
chr22	45808800	45913000	CS13-12383_superenhancer_492
chr22	46259600	46302400	CS13-12383_superenhancer_1194
chr22	46319600	46375200	CS13-12383_superenhancer_569
chr22	46501400	46547800	CS13-12383_superenhancer_1380
chr22	46751200	46786800	CS13-12383_superenhancer_1559
chr22	46874800	46911000	CS13-12383_superenhancer_1250
chr22	46923800	47065800	CS13-12383_superenhancer_147
chr22	47126600	47159600	CS13-12383_superenhancer_1630
chr22	47417800	47449200	CS13-12383_superenhancer_1562
chr22	49022800	49039400	CS13-12383_superenhancer_2223
chr22	49087600	49115200	CS13-12383_superenhancer_1552
chr22	49720800	49768600	CS13-12383_superenhancer_2007
chr22	50310600	50364600	CS13-12383_superenhancer_529
chr22	50730800	50782000	CS13-12383_superenhancer_948
chr22	51129800	51172000	CS13-12383_superenhancer_1948
chr3	5017600	5068800	CS13-12383_superenhancer_1524
chr3	8524800	8597200	CS13-12383_superenhancer_595
chr3	9129600	9272800	CS13-12383_superenhancer_186
chr3	10987200	11046800	CS13-12383_superenhancer_1681
chr3	11537400	11661800	CS13-12383_superenhancer_126
chr3	12881000	12936800	CS13-12383_superenhancer_1018
chr3	12984800	13064800	CS13-12383_superenhancer_358
chr3	13271000	13325000	CS13-12383_superenhancer_1086
chr3	13492600	13642600	CS13-12383_superenhancer_56
chr3	13664400	13699400	CS13-12383_superenhancer_996
chr3	14244800	14339600	CS13-12383_superenhancer_1011
chr3	14385800	14416000	CS13-12383_superenhancer_1588
chr3	14432400	14509600	CS13-12383_superenhancer_473
chr3	14822400	14895200	CS13-12383_superenhancer_1551
chr3	15309400	15381400	CS13-12383_superenhancer_1458
chr3	30699800	30735200	CS13-12383_superenhancer_1867
chr3	32324600	32381600	CS13-12383_superenhancer_999
chr3	32416400	32470000	CS13-12383_superenhancer_1068
chr3	32855600	32928000	CS13-12383_superenhancer_262
chr3	37776200	37821200	CS13-12383_superenhancer_1206
chr3	37934000	37991400	CS13-12383_superenhancer_1057
chr3	39182600	39253000	CS13-12383_superenhancer_688
chr3	42054200	42141400	CS13-12383_superenhancer_207
chr3	45579000	45654800	CS13-12383_superenhancer_788
chr3	46886200	46951400	CS13-12383_superenhancer_388
chr3	47016800	47052000	CS13-12383_superenhancer_964
chr3	48583800	48610000	CS13-12383_superenhancer_1076
chr3	48631200	48674800	CS13-12383_superenhancer_2224
chr3	49026400	49067000	CS13-12383_superenhancer_1577
chr3	49481200	49509400	CS13-12383_superenhancer_1569
chr3	49822200	49863600	CS13-12383_superenhancer_1333
chr3	49892800	49948400	CS13-12383_superenhancer_1060
chr3	50153200	50209000	CS13-12383_superenhancer_336
chr3	50226600	50314000	CS13-12383_superenhancer_101
chr3	50356800	50428400	CS13-12383_superenhancer_558
chr3	50535200	50613400	CS13-12383_superenhancer_556
chr3	51974600	52125400	CS13-12383_superenhancer_43
chr3	52309600	52358400	CS13-12383_superenhancer_1042
chr3	52434000	52491400	CS13-12383_superenhancer_643
chr3	52513400	52572200	CS13-12383_superenhancer_659
chr3	52853800	52877400	CS13-12383_superenhancer_1507
chr3	53190200	53231200	CS13-12383_superenhancer_1112
chr3	53276600	53304600	CS13-12383_superenhancer_2262
chr3	54875200	54936400	CS13-12383_superenhancer_2215
chr3	54962200	55034800	CS13-12383_superenhancer_1505
chr3	55539000	55622000	CS13-12383_superenhancer_1080
chr3	57160000	57204600	CS13-12383_superenhancer_1335
chr3	57929200	58012000	CS13-12383_superenhancer_441
chr3	58143200	58177600	CS13-12383_superenhancer_1364
chr3	58543000	58573800	CS13-12383_superenhancer_1249
chr3	58602600	58645200	CS13-12383_superenhancer_938
chr3	61833400	61913200	CS13-12383_superenhancer_1489
chr3	65688200	65747400	CS13-12383_superenhancer_2272
chr3	66443200	66567600	CS13-12383_superenhancer_182
chr3	66617400	66707600	CS13-12383_superenhancer_445
chr3	71176200	71222800	CS13-12383_superenhancer_1965
chr3	71410600	71457000	CS13-12383_superenhancer_2149
chr3	72193600	72243400	CS13-12383_superenhancer_1908
chr3	72272000	72324600	CS13-12383_superenhancer_1390
chr3	72337800	72403800	CS13-12383_superenhancer_1221
chr3	73510600	73683200	CS13-12383_superenhancer_764
chr3	99614600	99686000	CS13-12383_superenhancer_1504
chr3	107675600	107726000	CS13-12383_superenhancer_1964
chr3	112788800	112836800	CS13-12383_superenhancer_1764
chr3	112851200	112894400	CS13-12383_superenhancer_1447
chr3	112927800	112996800	CS13-12383_superenhancer_361
chr3	120135200	120188600	CS13-12383_superenhancer_1295
chr3	122640400	122728000	CS13-12383_superenhancer_290
chr3	122800400	122832800	CS13-12383_superenhancer_1472
chr3	123101600	123132800	CS13-12383_superenhancer_1486
chr3	123337400	123380600	CS13-12383_superenhancer_1563
chr3	123394400	123453000	CS13-12383_superenhancer_794
chr3	123468400	123519200	CS13-12383_superenhancer_2175
chr3	124479400	124570600	CS13-12383_superenhancer_452
chr3	124751000	124806800	CS13-12383_superenhancer_1359
chr3	124829200	124881200	CS13-12383_superenhancer_1771
chr3	126675600	126734800	CS13-12383_superenhancer_449
chr3	127106200	127146200	CS13-12383_superenhancer_588
chr3	127390000	127542400	CS13-12383_superenhancer_131
chr3	128025600	128080000	CS13-12383_superenhancer_1538
chr3	128094000	128178000	CS13-12383_superenhancer_526
chr3	128711600	128746400	CS13-12383_superenhancer_1957
chr3	129240000	129347200	CS13-12383_superenhancer_98
chr3	133775200	133797000	CS13-12383_superenhancer_1845
chr3	134010000	134111200	CS13-12383_superenhancer_188
chr3	134168000	134206400	CS13-12383_superenhancer_1101
chr3	140769200	140848800	CS13-12383_superenhancer_143
chr3	141079600	141145400	CS13-12383_superenhancer_1440
chr3	149245400	149309000	CS13-12383_superenhancer_1161
chr3	149888600	149973400	CS13-12383_superenhancer_2076
chr3	156823000	156855400	CS13-12383_superenhancer_2169
chr3	159555400	159580400	CS13-12383_superenhancer_1467
chr3	171488600	171597200	CS13-12383_superenhancer_1508
chr3	171651200	171690800	CS13-12383_superenhancer_1812
chr3	171842800	171893000	CS13-12383_superenhancer_1555
chr3	177163800	177209600	CS13-12383_superenhancer_1554
chr3	177411000	177500200	CS13-12383_superenhancer_1169
chr3	181412600	181475800	CS13-12383_superenhancer_1218
chr3	182951600	183024800	CS13-12383_superenhancer_1129
chr3	184052600	184099600	CS13-12383_superenhancer_678
chr3	184258800	184531000	CS13-12383_superenhancer_22
chr3	189755800	189819400	CS13-12383_superenhancer_2115
chr3	193561600	193635600	CS13-12383_superenhancer_1282
chr3	193675800	193727200	CS13-12383_superenhancer_1173
chr3	193749000	193949800	CS13-12383_superenhancer_86
chr3	193963800	194102400	CS13-12383_superenhancer_149
chr3	194779800	194854400	CS13-12383_superenhancer_546
chr3	194868200	194945400	CS13-12383_superenhancer_806
chr3	194958600	194992800	CS13-12383_superenhancer_1699
chr3	195612600	195642200	CS13-12383_superenhancer_2061
chr3	195906000	195946800	CS13-12383_superenhancer_1738
chr3	196336000	196373200	CS13-12383_superenhancer_1446
chr3	196693400	196758600	CS13-12383_superenhancer_953
chr3	197022600	197105200	CS13-12383_superenhancer_1722
chr3	197134600	197249200	CS13-12383_superenhancer_471
chr4	629400	683400	CS13-12383_superenhancer_1490
chr4	961200	1078800	CS13-12383_superenhancer_241
chr4	1510000	1604600	CS13-12383_superenhancer_389
chr4	1748600	1800000	CS13-12383_superenhancer_185
chr4	2261400	2297800	CS13-12383_superenhancer_1460
chr4	2789200	2820800	CS13-12383_superenhancer_937
chr4	3287800	3324800	CS13-12383_superenhancer_840
chr4	3365000	3507200	CS13-12383_superenhancer_96
chr4	3615800	3677400	CS13-12383_superenhancer_875
chr4	3702800	3729800	CS13-12383_superenhancer_1593
chr4	3822800	3882200	CS13-12383_superenhancer_1360
chr4	4576000	4628800	CS13-12383_superenhancer_1973
chr4	4642200	4696200	CS13-12383_superenhancer_1130
chr4	4820000	4873800	CS13-12383_superenhancer_2025
chr4	6931000	6990400	CS13-12383_superenhancer_1058
chr4	7103200	7173000	CS13-12383_superenhancer_694
chr4	7193600	7307600	CS13-12383_superenhancer_227
chr4	7393400	7444600	CS13-12383_superenhancer_1048
chr4	7462000	7533600	CS13-12383_superenhancer_381
chr4	7649800	7679600	CS13-12383_superenhancer_1704
chr4	7692600	7721400	CS13-12383_superenhancer_1449
chr4	7892000	7989200	CS13-12383_superenhancer_368
chr4	8025800	8054400	CS13-12383_superenhancer_1986
chr4	8098200	8146000	CS13-12383_superenhancer_1304
chr4	8178200	8283400	CS13-12383_superenhancer_210
chr4	8762800	8792000	CS13-12383_superenhancer_1587
chr4	38048600	38135000	CS13-12383_superenhancer_434
chr4	38151000	38192800	CS13-12383_superenhancer_1925
chr4	38655800	38679800	CS13-12383_superenhancer_1389
chr4	40889600	40959600	CS13-12383_superenhancer_1797
chr4	41400200	41441400	CS13-12383_superenhancer_1371
chr4	41596200	41648600	CS13-12383_superenhancer_1537
chr4	53688600	53792800	CS13-12383_superenhancer_484
chr4	54751600	54829800	CS13-12383_superenhancer_1888
chr4	77341400	77381600	CS13-12383_superenhancer_1920
chr4	77447600	77513200	CS13-12383_superenhancer_943
chr4	77608600	77630600	CS13-12383_superenhancer_2035
chr4	87812400	87899000	CS13-12383_superenhancer_981
chr4	87922600	88042200	CS13-12383_superenhancer_352
chr4	140649600	140877800	CS13-12383_superenhancer_26
chr4	140957400	141037800	CS13-12383_superenhancer_680
chr4	141154800	141189200	CS13-12383_superenhancer_1184
chr4	154124600	154182200	CS13-12383_superenhancer_1825
chr4	169543200	169595600	CS13-12383_superenhancer_1409
chr4	169679400	169739400	CS13-12383_superenhancer_2049
chr4	169960400	170002200	CS13-12383_superenhancer_2185
chr5	75400	107400	CS13-12383_superenhancer_1311
chr5	414800	444400	CS13-12383_superenhancer_1950
chr5	471400	540400	CS13-12383_superenhancer_632
chr5	756200	785800	CS13-12383_superenhancer_1763
chr5	943400	1037200	CS13-12383_superenhancer_258
chr5	1095000	1205000	CS13-12383_superenhancer_121
chr5	2149200	2215600	CS13-12383_superenhancer_1025
chr5	9423400	9479600	CS13-12383_superenhancer_2059
chr5	10551200	10608000	CS13-12383_superenhancer_1658
chr5	14410200	14470000	CS13-12383_superenhancer_650
chr5	16712200	16744600	CS13-12383_superenhancer_1535
chr5	16842200	16867600	CS13-12383_superenhancer_1816
chr5	34474400	34535000	CS13-12383_superenhancer_2015
chr5	34552200	34633200	CS13-12383_superenhancer_1159
chr5	38414400	38473200	CS13-12383_superenhancer_1833
chr5	71436800	71482000	CS13-12383_superenhancer_1396
chr5	73915000	73945000	CS13-12383_superenhancer_1881
chr5	75667800	75701000	CS13-12383_superenhancer_2150
chr5	76070200	76138800	CS13-12383_superenhancer_2205
chr5	77781800	77945600	CS13-12383_superenhancer_314
chr5	79365400	79407200	CS13-12383_superenhancer_2271
chr5	79467800	79500800	CS13-12383_superenhancer_1737
chr5	81044200	81099200	CS13-12383_superenhancer_1353
chr5	92903000	92958000	CS13-12383_superenhancer_1924
chr5	95144200	95201000	CS13-12383_superenhancer_1414
chr5	106819800	106913400	CS13-12383_superenhancer_697
chr5	112519200	112612000	CS13-12383_superenhancer_1056
chr5	123964000	124045600	CS13-12383_superenhancer_731
chr5	124064800	124091400	CS13-12383_superenhancer_1935
chr5	124202200	124271800	CS13-12383_superenhancer_1597
chr5	131592400	131631200	CS13-12383_superenhancer_820
chr5	131721000	131811000	CS13-12383_superenhancer_1163
chr5	133838800	133928200	CS13-12383_superenhancer_862
chr5	134544200	134583200	CS13-12383_superenhancer_1991
chr5	134761600	134827600	CS13-12383_superenhancer_1502
chr5	135309000	135373200	CS13-12383_superenhancer_1963
chr5	137774000	137806600	CS13-12383_superenhancer_1328
chr5	137928600	137947600	CS13-12383_superenhancer_2030
chr5	138280200	138311000	CS13-12383_superenhancer_1232
chr5	138838200	138872600	CS13-12383_superenhancer_2000
chr5	139012600	139176200	CS13-12383_superenhancer_35
chr5	139681200	139752800	CS13-12383_superenhancer_1307
chr5	140854800	140905800	CS13-12383_superenhancer_591
chr5	141157400	141263400	CS13-12383_superenhancer_250
chr5	141659000	141747600	CS13-12383_superenhancer_726
chr5	142244200	142317800	CS13-12383_superenhancer_2259
chr5	148723800	148866400	CS13-12383_superenhancer_173
chr5	149203400	149237200	CS13-12383_superenhancer_2173
chr5	149482600	149570000	CS13-12383_superenhancer_139
chr5	149585200	149738400	CS13-12383_superenhancer_81
chr5	149789200	149895800	CS13-12383_superenhancer_277
chr5	149937600	150054000	CS13-12383_superenhancer_150
chr5	151021400	151106000	CS13-12383_superenhancer_1098
chr5	154119800	154173600	CS13-12383_superenhancer_1027
chr5	158369800	158492800	CS13-12383_superenhancer_719
chr5	159586800	159627000	CS13-12383_superenhancer_1236
chr5	167574600	167621800	CS13-12383_superenhancer_1604
chr5	167695400	167727800	CS13-12383_superenhancer_1951
chr5	168263400	168320600	CS13-12383_superenhancer_447
chr5	168403000	168552800	CS13-12383_superenhancer_374
chr5	170024000	170065800	CS13-12383_superenhancer_1982
chr5	170845200	170878600	CS13-12383_superenhancer_1641
chr5	171829600	171886400	CS13-12383_superenhancer_1031
chr5	171972400	172030800	CS13-12383_superenhancer_668
chr5	172044000	172097000	CS13-12383_superenhancer_750
chr5	172110000	172244000	CS13-12383_superenhancer_180
chr5	172285800	172338200	CS13-12383_superenhancer_714
chr5	172708800	172759200	CS13-12383_superenhancer_975
chr5	173041000	173073800	CS13-12383_superenhancer_1671
chr5	173162000	173216000	CS13-12383_superenhancer_1579
chr5	173728200	173765800	CS13-12383_superenhancer_1903
chr5	176102600	176171200	CS13-12383_superenhancer_826
chr5	176512200	176563800	CS13-12383_superenhancer_819
chr5	176777000	176831800	CS13-12383_superenhancer_920
chr5	176871200	176944600	CS13-12383_superenhancer_386
chr5	177539800	177558800	CS13-12383_superenhancer_1622
chr5	177733600	177826800	CS13-12383_superenhancer_226
chr5	177840800	177913400	CS13-12383_superenhancer_440
chr5	177953000	178017800	CS13-12383_superenhancer_779
chr5	178593600	178619600	CS13-12383_superenhancer_2247
chr5	178684400	178772800	CS13-12383_superenhancer_319
chr5	179740600	179793400	CS13-12383_superenhancer_1682
chr5	180032800	180077200	CS13-12383_superenhancer_956
chr6	1594200	1641800	CS13-12383_superenhancer_892
chr6	1700400	1733400	CS13-12383_superenhancer_2248
chr6	1801000	1918000	CS13-12383_superenhancer_1197
chr6	3324200	3459000	CS13-12383_superenhancer_272
chr6	6656400	6760000	CS13-12383_superenhancer_614
chr6	7137000	7176600	CS13-12383_superenhancer_1407
chr6	8158000	8239400	CS13-12383_superenhancer_740
chr6	11218800	11280200	CS13-12383_superenhancer_1634
chr6	13395400	13470600	CS13-12383_superenhancer_1954
chr6	14770400	14842400	CS13-12383_superenhancer_2156
chr6	15384600	15444600	CS13-12383_superenhancer_1936
chr6	16199800	16258600	CS13-12383_superenhancer_1778
chr6	21902800	21971800	CS13-12383_superenhancer_1381
chr6	25991600	26105200	CS13-12383_superenhancer_459
chr6	26155200	26365800	CS13-12383_superenhancer_198
chr6	27758800	27816200	CS13-12383_superenhancer_609
chr6	27830200	27871400	CS13-12383_superenhancer_1177
chr6	30684000	30767200	CS13-12383_superenhancer_949
chr6	31070000	31111000	CS13-12383_superenhancer_2009
chr6	31669200	31715000	CS13-12383_superenhancer_1225
chr6	31761800	31806000	CS13-12383_superenhancer_1496
chr6	32013800	32098600	CS13-12383_superenhancer_699
chr6	32115600	32171400	CS13-12383_superenhancer_933
chr6	33112000	33182000	CS13-12383_superenhancer_1029
chr6	33238400	33296800	CS13-12383_superenhancer_2074
chr6	33538400	33602800	CS13-12383_superenhancer_893
chr6	33640400	33686000	CS13-12383_superenhancer_1517
chr6	33700800	33854600	CS13-12383_superenhancer_77
chr6	33969600	33995600	CS13-12383_superenhancer_1868
chr6	34190800	34217400	CS13-12383_superenhancer_1823
chr6	34480000	34500000	CS13-12383_superenhancer_2142
chr6	35435200	35502400	CS13-12383_superenhancer_467
chr6	35685200	35710600	CS13-12383_superenhancer_1188
chr6	36270000	36337400	CS13-12383_superenhancer_1090
chr6	36692200	36821200	CS13-12383_superenhancer_194
chr6	36985000	37112600	CS13-12383_superenhancer_92
chr6	37448400	37485000	CS13-12383_superenhancer_1637
chr6	37502600	37556600	CS13-12383_superenhancer_629
chr6	37632600	37691000	CS13-12383_superenhancer_845
chr6	37744800	37791200	CS13-12383_superenhancer_1121
chr6	38121600	38162400	CS13-12383_superenhancer_910
chr6	39156400	39207400	CS13-12383_superenhancer_1020
chr6	39759400	39814800	CS13-12383_superenhancer_2118
chr6	40296400	40327600	CS13-12383_superenhancer_2066
chr6	41374200	41500000	CS13-12383_superenhancer_289
chr6	41512600	41572000	CS13-12383_superenhancer_521
chr6	41589600	41708600	CS13-12383_superenhancer_187
chr6	41975000	42019200	CS13-12383_superenhancer_2014
chr6	43019800	43093600	CS13-12383_superenhancer_478
chr6	43210800	43256000	CS13-12383_superenhancer_1106
chr6	43436800	43497400	CS13-12383_superenhancer_2004
chr6	43653800	43714800	CS13-12383_superenhancer_684
chr6	43728200	43743400	CS13-12383_superenhancer_2087
chr6	43766400	43922800	CS13-12383_superenhancer_69
chr6	43935800	44054600	CS13-12383_superenhancer_83
chr6	44124000	44281000	CS13-12383_superenhancer_229
chr6	44615000	44649600	CS13-12383_superenhancer_1892
chr6	52408400	52482000	CS13-12383_superenhancer_547
chr6	74266000	74296200	CS13-12383_superenhancer_1714
chr6	90637400	90699600	CS13-12383_superenhancer_1263
chr6	90922800	90940800	CS13-12383_superenhancer_1757
chr6	91065400	91131400	CS13-12383_superenhancer_1189
chr6	91168800	91212800	CS13-12383_superenhancer_1209
chr6	107954800	108038000	CS13-12383_superenhancer_1045
chr6	110642800	110685800	CS13-12383_superenhancer_1470
chr6	111855400	111968200	CS13-12383_superenhancer_420
chr6	112031000	112139800	CS13-12383_superenhancer_403
chr6	112162800	112195600	CS13-12383_superenhancer_1324
chr6	112294000	112365000	CS13-12383_superenhancer_960
chr6	138805800	138922000	CS13-12383_superenhancer_537
chr6	140160400	140210600	CS13-12383_superenhancer_1536
chr6	148609000	148689000	CS13-12383_superenhancer_863
chr6	149255600	149359000	CS13-12383_superenhancer_1132
chr6	150550800	150624000	CS13-12383_superenhancer_1851
chr6	151320200	151409600	CS13-12383_superenhancer_1702
chr6	154794400	154840800	CS13-12383_superenhancer_1830
chr6	155385400	155448400	CS13-12383_superenhancer_2062
chr6	157380400	157429800	CS13-12383_superenhancer_1690
chr6	158395200	158463400	CS13-12383_superenhancer_689
chr6	159224600	159300400	CS13-12383_superenhancer_2201
chr6	163732800	163777400	CS13-12383_superenhancer_739
chr6	163797600	163841800	CS13-12383_superenhancer_1213
chr6	164150800	164186000	CS13-12383_superenhancer_1844
chr6	167613200	167661400	CS13-12383_superenhancer_2064
chr6	168047800	168100400	CS13-12383_superenhancer_816
chr6	168450200	168502800	CS13-12383_superenhancer_503
chr6	168592800	168681200	CS13-12383_superenhancer_784
chr6	168745800	168800800	CS13-12383_superenhancer_1176
[truncated: 29,653 more rows]

## Sheet: CF_SE_merged_to_distinct_region
chr1	839000	1016600
chr1	1039400	1149000
chr1	1165800	1182200
chr1	1206200	1261200
chr1	1279600	1311600
chr1	1333000	1376800
chr1	1819600	1855000
chr1	1891200	1935600
chr1	1950000	2071600
chr1	2102800	2289600
chr1	2312400	2410000
chr1	2451000	2575200
chr1	2705400	2753000
chr1	2756800	2868200
chr1	2883000	2909000
chr1	2919200	2956600
chr1	2976000	3542600
chr1	3582800	3664400
chr1	5803000	5831600
chr1	6035000	6125600
chr1	6142400	6169000
chr1	6294200	6356200
chr1	6444800	6580400
chr1	6659200	6686400
chr1	7485800	7575600
chr1	7674600	7766000
chr1	8042200	8285000
chr1	8402200	8537600
chr1	8645800	8793600
chr1	8873600	8919600
chr1	8933000	8978400
chr1	9161400	9226600
chr1	9291600	9555800
chr1	9867600	9971400
chr1	10215200	10274000
chr1	10683000	10857000
chr1	10994200	11051000
chr1	11371600	11434200
chr1	11739800	11867600
chr1	11939600	12007000
chr1	12094200	12141800
chr1	12172800	12269600
chr1	12483200	12618000
chr1	12640000	12696800
chr1	14025600	14091800
chr1	14951400	15024200
chr1	15236400	15383400
chr1	15454800	15553600
chr1	15649600	15713200
chr1	16005000	16012400
chr1	16040000	16091000
chr1	16114400	16178600
chr1	16274400	16359400
chr1	16373200	16420200
chr1	16432800	16454200
chr1	16466000	16575400
chr1	16676600	16714000
chr1	16808600	16863400
chr1	16938200	16950800
chr1	16965000	16975000
chr1	17004400	17054000
chr1	17197400	17311400
chr1	17415600	17455200
chr1	17842400	17945200
chr1	17997200	18028200
chr1	18955800	18980800
chr1	19020000	19064800
chr1	19104400	19147400
chr1	19201600	19299200
chr1	19686600	19841000
chr1	20668600	20703400
chr1	21107000	21118800
chr1	21578200	21697200
chr1	21879200	22004400
chr1	22207000	22302000
chr1	22345400	22382000
chr1	22440400	22493800
chr1	22533600	22624200
chr1	22644200	22715400
chr1	23030800	23215800
chr1	23666000	23834000
chr1	23846600	23984200
chr1	24098400	24136400
chr1	24243200	24288600
chr1	24302000	24311400
chr1	24329600	24373800
chr1	24417600	24453800
chr1	25010000	25075400
chr1	25215600	25266200
chr1	25332600	25393600
chr1	25557600	25594800
chr1	25831400	25914800
chr1	25968200	26148400
chr1	26184600	26260400
chr1	26316600	26394200
chr1	26452800	26528000
chr1	26604600	26633800
chr1	26661800	26759600
chr1	26944600	26948600
chr1	27003600	27033200
chr1	27097400	27136600
chr1	27179400	27256600
chr1	27317000	27400800
chr1	27624800	27782000
chr1	27810000	28016400
chr1	28557800	28587800
chr1	28967800	28976000
chr1	29186800	29254400
chr1	29447400	29463200
chr1	29556200	29617600
chr1	30148200	30185000
chr1	31118600	31298000
chr1	31350200	31404200
chr1	31534800	31539200
chr1	31843800	31917800
chr1	32028400	32062400
chr1	32108800	32190000
chr1	32204600	32321400
chr1	32392200	32453200
chr1	32469000	32482600
chr1	32664400	32717200
chr1	32797400	32838000
chr1	33152600	33241600
chr1	33335200	33367400
chr1	33591600	33654600
chr1	33684200	33734000
chr1	33786600	33939000
chr1	35654800	35689000
chr1	36549000	36601400
chr1	36613800	36628200
chr1	36765200	36886800
chr1	36905600	36952600
chr1	37019400	37056800
chr1	38454000	38497200
chr1	39541600	39681600
chr1	39858000	39882400
chr1	40088600	40123800
chr1	40347000	40368400
chr1	41246400	41350200
chr1	41785000	41989600
chr1	42073800	42162200
chr1	43373400	43475000
chr1	43499800	43548600
chr1	43732800	43766800
chr1	43813800	43838800
chr1	43988600	44053400
chr1	44398200	44419200
chr1	44434800	44515600
chr1	44703000	44741800
chr1	44965600	45012000
chr1	45057800	45148000
chr1	45240000	45315200
chr1	45762800	45826800
chr1	46149800	46155000
chr1	46578800	46714600
chr1	46765800	46770800
chr1	46985200	47024600
chr1	47870800	47944000
chr1	47968200	48062200
chr1	48142200	48218000
chr1	48235600	48318200
chr1	48331600	48400200
chr1	50882600	50911600
chr1	51700600	51705800
chr1	53016000	53070000
chr1	53114000	53174000
chr1	53527000	53556000
chr1	53573200	53596400
chr1	53742000	53794600
chr1	53895600	54176600
chr1	54715200	54886800
chr1	54922000	54972400
chr1	55007200	55064800
chr1	55670600	55683400
chr1	56879400	56943600
chr1	56957000	57050800
chr1	59183000	59289200
chr1	59335800	59407800
chr1	59473600	59550200
chr1	59566600	59664400
chr1	59825800	59924600
chr1	60090200	60182600
chr1	61314000	61474600
chr1	61489200	61524000
chr1	61541400	61567200
chr1	61581000	61653800
chr1	61703200	61810400
chr1	61907000	61927800
chr1	62693800	62809400
chr1	62873000	62905600
chr1	63142400	63156600
chr1	63782400	63796200
chr1	64076600	64197600
chr1	64237800	64434600
chr1	64529600	64662400
chr1	64926400	65042200
chr1	66702400	66767800
chr1	66795800	66840600
chr1	67389000	67397600
chr1	67892000	67945000
chr1	68139800	68259800
chr1	68665200	68699000
chr1	68757000	68812000
chr1	75589800	75610200
chr1	76503800	76553000
chr1	76572400	76620400
chr1	77953200	77981800
chr1	78146600	78153800
chr1	78440600	78447000
chr1	82263000	82279600
chr1	84527800	84569200
chr1	84763400	84770200
chr1	85680800	85711200
chr1	85739800	85906000
chr1	86034600	86051600
chr1	87169000	87173600
chr1	87568000	87647600
chr1	87758400	87818200
chr1	89148000	89152600
chr1	90259800	90309800
chr1	90359600	90383800
chr1	90452600	90463200
chr1	91485000	91488200
chr1	91992000	92051800
chr1	92131400	92366200
chr1	94017200	94250400
chr1	94263800	94317000
chr1	94478000	94597200
chr1	95044800	95073800
chr1	95237600	95288200
chr1	95309200	95514000
chr1	97186200	97189800
chr1	100035000	100189800
chr1	100502000	100506200
chr1	100806800	100826400
chr1	109617400	109705200
chr1	109723800	109758000
chr1	109771800	109850200
chr1	110025400	110092600
chr1	110158400	110231200
chr1	110272200	110367000
chr1	110406800	110477000
chr1	110490200	110547200
chr1	110599200	110659200
chr1	112257400	112321400
chr1	113160000	113164000
chr1	113215200	113287200
chr1	113584200	113617200
chr1	114517600	114588000
chr1	116291000	116350400
chr1	116901600	116929800
chr1	116996400	117052000
chr1	117169000	117280000
chr1	117342400	117400200
chr1	117451200	117459200
chr1	117660600	117672600
chr1	117906000	117914200
chr1	118830600	118847800
chr1	119462800	119552000
chr1	119818000	119915200
chr1	120086600	120133400
chr1	120152600	120218600
chr1	120313600	120334200
chr1	144007400	144037400
chr1	144518800	144546800
chr1	144922800	144943800
chr1	144982400	145159600
chr1	145208600	145293400
chr1	145381400	145527400
chr1	145541600	145590000
chr1	147006200	147099400
chr1	149853200	149872200
chr1	149887200	149911400
chr1	150118400	150164800
chr1	150227400	150267200
chr1	150332600	150339800
chr1	150476600	150553200
chr1	150943000	150954800
chr1	150968200	150982000
chr1	151019200	151044400
chr1	151095400	151147800
chr1	151160800	151173600
chr1	151253200	151320800
chr1	151429200	151447600
chr1	153450600	153608600
chr1	153622200	153671600
chr1	153742000	153778000
chr1	153916600	153987200
chr1	154191200	154195800
chr1	154377200	154475600
chr1	154702600	154760000
chr1	154774000	154869800
chr1	154907800	154991800
chr1	155011000	155119000
chr1	155138000	155249200
chr1	155264400	155295800
chr1	155825600	155863600
chr1	155931600	155996000
chr1	156022200	156137400
chr1	156445000	156483000
chr1	156540400	156743000
chr1	156808600	156905800
chr1	157106000	157133800
chr1	157932000	158048600
chr1	159851600	159941000
chr1	160016200	160099000
chr1	160132000	160181400
chr1	160368400	160381800
chr1	161086200	161109600
chr1	161122400	161208000
chr1	161317800	161370400
chr1	161915600	162006800
chr1	162106400	162145600
chr1	162575200	162619400
chr1	164526600	164757400
chr1	165241200	165367200
chr1	167105200	167143000
chr1	167188400	167192400
chr1	167385800	167536200
chr1	167586400	167693400
chr1	167891600	167920400
chr1	169071600	169086800
chr1	169860400	169929000
chr1	170487400	170538000
chr1	170628200	170683800
chr1	171709400	171723800
chr1	172036800	172156000
chr1	172237200	172398800
chr1	172500400	172519200
chr1	173431800	173448000
chr1	174891600	174972400
chr1	178580400	178628200
chr1	178898000	178943400
chr1	179841200	179853400
chr1	180468800	180512000
chr1	180867400	180931000
chr1	181030600	181159400
chr1	182228200	182284400
chr1	182305200	182367200
chr1	182553400	182613000
chr1	182988800	183009800
chr1	183117600	183213800
chr1	183231800	183318800
chr1	183739800	183813800
chr1	185280800	185287400
chr1	185688000	185706400
chr1	192475600	192561800
chr1	192867000	192921400
chr1	198122200	198148800
chr1	198897800	198906800
chr1	200693000	200711800
chr1	200841800	200866400
chr1	200978000	201038800
chr1	201053600	201107600
chr1	201121400	201162000
chr1	201223600	201284200
chr1	201303800	201761600
chr1	201846800	201925800
chr1	202070600	202138000
chr1	202507200	202569400
chr1	202584200	202627600
chr1	202773800	202790800
chr1	202994800	203071400
chr1	203085200	203123600
chr1	203141200	203171800
chr1	203236200	203349400
chr1	203393800	203620000
chr1	203635000	203662800
chr1	204026400	204100200
chr1	204218200	204333200
chr1	204367400	204389800
chr1	204414800	204486800
chr1	204585800	204662000
chr1	204958200	205031200
chr1	205195800	205345400
chr1	205399000	205498800
chr1	205599000	205683400
chr1	206618000	206695600
chr1	206713200	206757200
chr1	206828400	206881600
chr1	208040000	208460400
chr1	209522600	209609200
chr1	209798800	209826800
chr1	210395400	210446800
chr1	210462000	210503200
chr1	211420800	211434800
chr1	211749400	211828600
chr1	212623600	212702600
chr1	212731000	212740800
chr1	212769400	212845200
chr1	213123000	213154800
chr1	214144800	214183800
chr1	214720200	214758600
chr1	215739800	215742800
chr1	217215800	217264200
chr1	218503200	218576200
chr1	219957600	219989000
chr1	221881200	221917200
chr1	223147600	223215000
chr1	223871800	223937000
chr1	224024000	224035000
chr1	225612000	225670600
chr1	225836400	225865400
chr1	225923000	225970200
chr1	226053600	226138600
chr1	226222000	226254400
chr1	226287800	226315800
chr1	226812200	226928000
chr1	227501800	227507000
chr1	227946600	227993600
chr1	228072000	228141600
chr1	228246600	228275600
chr1	228318200	228358200
chr1	229099600	229139600
chr1	230237600	230294800
chr1	230879800	230909000
chr1	230983400	231053600
chr1	231530800	231558800
chr1	231820200	231868000
chr1	232673800	232732000
chr1	234610400	234795400
chr1	234835400	234918800
chr1	234972800	235186600
chr1	235242200	235268000
chr1	235477200	235505000
chr1	236022000	236117200
chr1	236202800	236231400
chr1	243415600	243431600
chr1	243633600	243664400
chr1	244011600	244015000
chr1	244210000	244238800
chr1	244462400	244541600
chr1	244607800	244625200
chr1	244806000	244849000
chr1	244996200	245001000
chr1	245023000	245030400
chr1	245103000	245155200
chr1	245316000	245418000
chr1	245541600	245629000
chr1	249117600	249180800
chr10	178200	183200
chr10	521600	710200
chr10	1082000	1103800
chr10	1218000	1246600
chr10	1316000	1371600
chr10	3085600	3121000
chr10	3466400	3584400
chr10	3782400	3872200
chr10	3890800	4020400
chr10	5475000	5735200
chr10	6166400	6207000
chr10	6224400	6254400
chr10	7555600	7617400
chr10	8075600	8125800
chr10	11051400	11093000
chr10	11362000	11388000
chr10	11767000	11877800
chr10	13309200	13344600
chr10	13379600	13393400
chr10	13701000	13890000
chr10	13907800	14116600
chr10	14195600	14254200
chr10	14862000	14881600
chr10	15755000	15811400
chr10	16858000	17081000
chr10	17098600	17136000
chr10	17238000	17281200
chr10	18937800	18951000
chr10	21546800	21662200
chr10	21777400	21827200
chr10	22516800	22542600
chr10	22597200	22645200
chr10	22706000	22789800
chr10	23276000	23370400
chr10	24473200	24504600
chr10	24526600	24552400
chr10	24633000	24674800
chr10	24996600	25014400
chr10	25232800	25274000
chr10	27528000	27548600
chr10	28820200	28824000
chr10	28949800	28979200
chr10	29389800	29449000
chr10	29512800	29567000
chr10	29771200	29858800
chr10	29906400	29960400
chr10	29976800	30046600
chr10	30092400	30170400
chr10	30636200	30681600
chr10	30926800	30994400
chr10	31015600	31167000
chr10	31604200	31611200
chr10	32021800	32064400
chr10	32341000	32346000
chr10	32633200	32637600
chr10	32664400	32676000
chr10	33226600	33304800
chr10	33517800	33563000
chr10	34038600	34109600
chr10	34391000	34554600
chr10	35043600	35129600
chr10	35480400	35507600
chr10	36158000	36249400
chr10	43422000	43486600
chr10	43588800	43635200
chr10	43746000	43762600
chr10	43856800	43917200
chr10	44276800	44320400
chr10	44338600	44406200
chr10	44492800	44526200
chr10	44539200	44580600
chr10	44820400	44918600
chr10	45373800	45504200
chr10	46948600	47019200
chr10	47619000	47686800
chr10	50256800	50404400
chr10	50479400	50512600
chr10	52337200	52400000
chr10	62697800	62746600
chr10	63626800	63665000
chr10	63719400	63855800
chr10	65019200	65041800
chr10	65275000	65283400
chr10	65313600	65405000
chr10	69832400	69897000
chr10	70087200	70097000
chr10	70630400	70662400
chr10	71063400	71280000
chr10	71389200	71529400
chr10	71546400	71685800
chr10	71808000	71815400
chr10	71864600	71907600
chr10	72186400	72363000
chr10	72404600	72521600
chr10	72639600	72701800
chr10	72789000	72853200
chr10	72968400	73045200
chr10	73063000	73158000
chr10	73221800	73310600
chr10	73329600	73573000
chr10	73595400	73656600
chr10	73700600	73857800
chr10	73974400	74135000
chr10	74426600	74455000
chr10	74529000	74606200
chr10	74853000	74880200
chr10	75384000	75416800
chr10	75488800	75505600
chr10	75531000	75547000
chr10	75608600	75783200
chr10	75909000	75950000
chr10	76572800	76587400
chr10	76821800	76872600
chr10	76940200	77005600
chr10	77154000	77235600
chr10	77862800	77911200
chr10	79230000	79297600
chr10	79623000	79659400
chr10	79680200	79734400
chr10	79954600	79979000
chr10	80007000	80096400
chr10	80109600	80137200
chr10	80152200	80236800
chr10	80267200	80357800
chr10	80373600	80417800
chr10	80434200	80544600
chr10	80561200	80591200
chr10	80652400	81118600
chr10	81127400	81228600
chr10	81886400	81967600
chr10	82165000	82176800
chr10	82196800	82296200
chr10	88389800	88454200
chr10	88467600	88559400
chr10	88691600	88740400
chr10	89602000	89629000
chr10	89891400	90042000
chr10	90709600	90761400
chr10	91010400	91157800
chr10	91402400	91443800
chr10	92671200	92705400
chr10	92764600	92850400
chr10	93168400	93174600
chr10	93334400	93413400
chr10	93555800	93560600
chr10	93634400	93685400
chr10	94788600	94848200
chr10	95032200	95060200
chr10	95135600	95263000
chr10	95504800	95533800
chr10	95750000	95777200
chr10	97151600	97339000
chr10	97802200	97805400
chr10	98344600	98348800
chr10	98578600	98594400
chr10	98854800	98994200
chr10	99071400	99109400
chr10	99159600	99188600
chr10	99250200	99278800
chr10	99291200	99372400
chr10	99443200	99498200
chr10	99520400	99565800
chr10	100002400	100030000
chr10	100053600	100185600
chr10	101718000	101782200
chr10	102086800	102136200
chr10	102259200	102296600
chr10	102624600	102674800
chr10	102745800	102857600
chr10	102973200	103082600
chr10	103446800	103456200
chr10	103573600	103608800
chr10	103871800	103896600
chr10	103985200	104006800
chr10	104144800	104196200
chr10	104338200	104439600
chr10	104500400	104634000
chr10	104944000	105004600
chr10	105210400	105287400
chr10	105374200	105681800
chr10	106050600	106113800
chr10	107710000	107755600
chr10	111643600	111776800
chr10	111963200	111987600
chr10	112135600	112231400
chr10	112499400	112636000
chr10	112676200	112681200
chr10	114423200	114604200
chr10	114705400	114902400
chr10	114981200	115046800
chr10	116063600	116172800
chr10	116218600	116312000
chr10	116383200	116447200
chr10	116580800	116584200
chr10	117997000	118060200
chr10	118421800	118466400
chr10	119292000	119375600
chr10	120923600	121138400
chr10	121150400	121186400
chr10	121200400	121313000
chr10	121352400	121529400
chr10	122702000	122741800
chr10	123022400	123073800
chr10	123089800	123138000
chr10	123238000	123452400
chr10	123676800	123716200
chr10	123732800	123967600
chr10	123990800	124084000
chr10	124219800	124270000
chr10	125750800	125866800
chr10	126181600	126442800
chr10	126595000	126607600
chr10	126680600	126863000
chr10	127729400	127779600
chr10	127887600	127951600
chr10	130033000	130138200
chr10	130296400	130413200
chr10	130507400	130544400
chr10	130607000	130738400
chr10	130818600	130857800
chr10	131319600	131344400
chr10	131632600	131774600
chr10	133467800	133528000
chr10	133558200	133619400
chr10	133791400	133817400
chr10	134033800	134364400
chr10	134377400	134479800
chr10	134497800	134562800
chr10	134675400	134727000
chr10	134774200	134975200
chr10	135038600	135092600
chr10	135120400	135172200
chr11	261800	371200
chr11	392600	452400
chr11	503600	578800
chr11	691000	748800
chr11	762000	876600
chr11	1031400	1074800
chr11	1224000	1257800
chr11	1403000	1432800
chr11	1456800	1482400
chr11	1567600	1596000
chr11	1649600	1716000
chr11	1750600	1807200
chr11	1838600	2061800
chr11	2098400	2256800
chr11	2289800	2350000
chr11	2370000	2449600
chr11	2545800	2613400
chr11	2673000	2976600
chr11	3153800	3225400
chr11	3816800	3844600
chr11	3860600	3880800
chr11	6336800	6354600
chr11	6489600	6504000
chr11	6622800	6689200
chr11	7567400	7635000
chr11	8078400	8120000
chr11	8227400	8265600
chr11	8673600	8801600
chr11	8815600	8862400
chr11	8889400	8895800
chr11	9480200	9484200
chr11	9584800	9599400
chr11	9616000	9648800
chr11	9769800	9860000
chr11	10314200	10351600
chr11	10806000	10858600
chr11	10877200	10965600
chr11	11862200	11871400
chr11	11988200	12133000
chr11	12178600	12311800
chr11	12382400	12530200
chr11	12690400	12750000
chr11	12805800	12887400
chr11	15837600	15870800
chr11	16301800	16334000
chr11	16621600	16640000
chr11	16758600	16762000
chr11	16795600	16847400
chr11	16999400	17009000
chr11	17227800	17231400
chr11	17696800	17758000
chr11	17781800	17808600
chr11	18404000	18418600
chr11	19665800	19769400
chr11	20000200	20079200
chr11	22677800	22692400
chr11	27141600	27277200
chr11	27464400	27508400
chr11	28127000	28132800
chr11	30428600	30519000
chr11	30544000	30618600
chr11	31800600	31848800
chr11	32910200	32917400
chr11	33179200	33190600
chr11	33277600	33283400
chr11	34066000	34089800
chr11	34169600	34402400
chr11	34936400	34939800
chr11	35532600	35663200
chr11	35949200	36186200
chr11	36270600	36334400
chr11	36468600	36500400
chr11	43917800	43991200
chr11	44006400	44037800
chr11	44199400	44292600
chr11	44306200	44410800
chr11	44505400	44656800
chr11	44706000	44934000
chr11	44948400	45011600
chr11	45164000	45183400
chr11	45665200	45706000
chr11	46126600	46149000
chr11	46231600	46414800
chr11	46925000	46970200
chr11	47125600	47176800
chr11	47196800	47242200
chr11	47255400	47294400
chr11	47414000	47475800
chr11	47561600	47639000
chr11	47786200	47791000
chr11	47995600	48131600
chr11	56964000	57023200
chr11	57037000	57137800
chr11	57192000	57267800
chr11	57389200	57437200
chr11	57507800	57567000
chr11	58335200	58348800
chr11	59296000	59340800
chr11	60598400	60655200
chr11	60671800	60737800
chr11	60760400	60809800
chr11	60887800	60929800
chr11	61098800	61130800
chr11	61227800	61418800
chr11	61434400	61545400
chr11	61581200	61602800
chr11	61637000	61698600
chr11	61713400	61753600
chr11	62138400	62225800
chr11	62239200	62283000
chr11	62305400	62343800
chr11	62357400	62390200
chr11	62412200	62478000
chr11	62516000	62540000
chr11	62553200	62574400
chr11	62597400	62630200
chr11	62646200	62657800
chr11	63437200	63451000
chr11	63672600	63713400
chr11	63728400	64231600
chr11	64313000	64351800
chr11	64368800	64462600
chr11	64475800	64578600
chr11	64609000	64703600
chr11	64738800	64815800
chr11	64877600	64903400
chr11	65058000	65103000
chr11	65121000	65159400
chr11	65179600	65436400
chr11	65616800	65713400
chr11	66024000	66059800
chr11	66078400	66156600
chr11	66306400	66346600
chr11	66404600	66412600
chr11	66601600	66704000
chr11	66717400	66825200
chr11	66878600	66889800
chr11	67005600	67086400
chr11	67113200	67252400
chr11	67373000	67427000
chr11	67758000	67818800
chr11	67858000	67917600
chr11	67976400	67983600
chr11	68064800	68150000
chr11	68765600	68817600
chr11	68857600	68988200
chr11	69034800	69089600
chr11	69156200	69430800
chr11	69448800	69536000
chr11	69605800	69655800
chr11	69677400	69720400
chr11	69777400	69833200
chr11	69906000	70056600
chr11	70343400	70415200
chr11	70442000	70509800
chr11	70542200	70574200
chr11	70699200	70760400
chr11	71736000	71765200
chr11	71780800	71829800
chr11	71932400	71955600
chr11	72280800	72368800
chr11	72407600	72510600
chr11	72523400	72576400
chr11	72845800	73151200
chr11	73336600	73376200
chr11	74350400	74466600
chr11	74885600	74925600
chr11	75017400	75113200
chr11	75129800	75351400
chr11	75778000	76050600
chr11	76285200	76346000
chr11	76359800	76521600
chr11	76776600	76824600
chr11	76837800	76918400
chr11	77182200	77186000
chr11	78472200	78580600
chr11	78624600	78702800
chr11	78725600	78813000
chr11	82743800	82784800
chr11	82866400	82871800
chr11	85357800	85437000
chr11	85772800	85783000
chr11	86166600	86355400
chr11	86625800	86673600
chr11	93254200	93279600
chr11	93854000	93882600
chr11	94465000	94534200
chr11	94793000	94842000
chr11	94956200	95000000
chr11	95521200	95529400
chr11	95724200	95809600
chr11	95823600	96013000
chr11	96026600	96076800
chr11	100551600	100623800
chr11	101979200	101992000
chr11	102105200	102164800
chr11	102212200	102219600
chr11	102281000	102301200
chr11	105946600	105950200
chr11	107558200	107641800
chr11	110164000	110168400
chr11	111402200	111475400
chr11	111599600	111609200
chr11	111741000	111750800
chr11	111776000	111828600
chr11	112619200	112715400
chr11	113002600	113083000
chr11	113892400	114133600
chr11	114269400	114272800
chr11	114983200	115079600
chr11	115115000	115195400
chr11	115469200	115550200
chr11	115565800	115632200
chr11	115906400	115949200
chr11	116018600	116106000
chr11	116133600	116165400
chr11	116965000	116980200
chr11	117353400	117428400
chr11	117533600	117559600
chr11	117572400	117758800
chr11	118304400	118311000
chr11	118473000	118506800
chr11	118657600	118664200
chr11	118740200	118827400
chr11	118954800	118993400
chr11	119176800	119274000
chr11	119454600	119517400
chr11	119530400	119645000
chr11	119693000	119779400
chr11	120039000	120126400
chr11	120167600	120218400
chr11	120411400	120502200
chr11	121316800	121354000
chr11	121500600	121595000
chr11	121610600	121647600
chr11	121850200	121919200
chr11	121936600	121976000
chr11	122049200	122125000
chr11	122174800	122246800
chr11	122349600	122397000
chr11	122561000	122627200
chr11	122917000	122937000
chr11	122954000	123139000
chr11	123321200	123349200
chr11	123364000	123431800
chr11	124668200	124671200
chr11	124732800	124770600
chr11	124922000	125336200
chr11	125899800	126064200
chr11	126137200	126390200
chr11	126451600	126525600
chr11	128365800	128502600
chr11	128547800	128813600
chr11	129118400	129165800
chr11	129233800	129270600
chr11	129819400	129893200
chr11	129938200	129942200
chr11	130238200	130328000
chr11	130630200	130751200
chr11	131374000	131494600
chr11	131509800	131564800
chr11	133787600	133837600
chr11	133867200	133923600
chr11	133987800	134009800
chr12	247600	346800
chr12	495200	512000
chr12	551400	778400
chr12	858800	866200
chr12	1459200	1483800
chr12	1597800	1644000
chr12	1661800	1801400
chr12	1884800	1948200
chr12	2160400	2248000
chr12	2338800	2507000
chr12	2722600	2760000
chr12	2882400	2923200
chr12	2984800	3004600
chr12	3107600	3292200
chr12	3297200	3475800
chr12	3709000	3767600
chr12	4098000	4156600
chr12	4241800	4277200
chr12	4352200	4402800
chr12	4518000	4560200
chr12	5516000	5646600
chr12	6147200	6206600
chr12	6226200	6505400
chr12	6640600	6680600
chr12	6711600	6756800
chr12	6795800	6810400
chr12	6832200	6902600
chr12	6919600	6963000
chr12	6975600	7081200
chr12	8111200	8154200
chr12	8170800	8191600
chr12	8809800	8862200
chr12	10507000	10548400
chr12	11801000	11806600
chr12	11893000	11989400
chr12	12417000	12425800
chr12	12712400	12717000
chr12	12835800	12894600
chr12	12911400	12973000
chr12	13238800	13411600
chr12	14386200	14437600
chr12	14517600	14571600
chr12	14920600	14930400
chr12	16033800	16037600
chr12	20089400	20153200
chr12	21669400	21707600
chr12	22387400	22441400
chr12	22776800	22782000
chr12	24687600	24717200
chr12	25098200	25113200
chr12	25530200	25540600
chr12	26331800	26404800
chr12	27073000	27093000
chr12	29851400	29897000
chr12	31118200	31149200
chr12	31470000	31480200
chr12	31506600	31524600
chr12	31731400	31744800
chr12	32589800	32722400
chr12	33034600	33050600
chr12	42933400	42984600
chr12	43355000	43403000
chr12	45586000	45629800
chr12	46117600	46127400
chr12	46381200	46386200
chr12	46653200	46664200
chr12	46732000	46867800
chr12	46915600	46980000
chr12	47162600	47226200
chr12	48098400	48176000
chr12	48192800	48246200
chr12	48318400	48434200
chr12	48497400	48524200
chr12	48549800	48593800
chr12	49180600	49214200
chr12	49274000	49285000
chr12	49449400	49488400
chr12	49502400	49546400
chr12	49569400	49660800
chr12	49715600	49763800
chr12	50009400	50039800
chr12	50055200	50101800
chr12	50170000	50237600
chr12	50260600	50308200
chr12	50324600	50378400
chr12	50417400	50482600
chr12	50595600	50681200
chr12	51564600	51582200
chr12	51701800	51745800
chr12	52206000	52348800
chr12	52379400	52477400
chr12	52509800	52679000
chr12	53253800	53321400
chr12	53338400	53403000
chr12	53436000	53474600
chr12	53567000	53664000
chr12	53714000	53786000
chr12	53814400	53848200
chr12	53882800	53896200
chr12	54068400	54073400
chr12	54509800	54567600
chr12	54581800	54623600
chr12	54642200	54836400
chr12	54920800	54997000
chr12	56094200	56143200
chr12	56209400	56244800
chr12	56319200	56334400
chr12	56349800	56369200
chr12	56389400	56417200
chr12	56497000	56524400
chr12	56540400	56555200
chr12	56614000	56624400
chr12	56692200	56710600
chr12	56948800	56998400
chr12	57021800	57040800
chr12	57077600	57090000
chr12	57110200	57120000
chr12	57463000	57552600
chr12	57606400	57645000
chr12	57823000	57883000
chr12	57912600	57919200
chr12	57977000	58027200
chr12	58117000	58177600
chr12	58214200	58299400
chr12	59270800	59333200
chr12	59398000	59487200
chr12	62993600	63000200
chr12	63023000	63207200
chr12	65056200	65100800
chr12	65699400	65737600
chr12	65823200	65864600
chr12	65883600	65931400
chr12	65979400	66239800
chr12	66260800	66363400
chr12	67661200	67689800
chr12	68011200	68057200
chr12	68087800	68168400
chr12	68304000	68340000
chr12	69632200	69636400
chr12	70635200	70640000
chr12	72054800	72059800
chr12	76016400	76178600
chr12	76203000	76431200
chr12	76475600	76479400
chr12	77060200	77107200
chr12	77253200	77303200
chr12	80325800	80330000
chr12	81042600	81112600
chr12	85666800	85680400
chr12	89709600	89751400
chr12	90100400	90104600
chr12	91549600	91583400
chr12	91633000	91670800
chr12	92527000	92552600
chr12	92852800	92900600
chr12	92932800	93023800
chr12	93472800	93594200
chr12	93769800	93775400
chr12	93821800	93837000
chr12	93963000	93968000
chr12	94108000	94251000
chr12	94527800	94582000
chr12	94632000	94684200
chr12	94926200	94990400
chr12	95098000	95127200
chr12	95941200	96048000
chr12	96584400	96638800
chr12	97512800	97567800
chr12	98790800	98818800
chr12	98883000	98913200
chr12	101945400	102012200
chr12	104319000	104327200
chr12	104348600	104361400
chr12	104438600	104459800
chr12	104516000	104533000
chr12	105045400	105157000
chr12	106468000	106543000
chr12	106638600	106645800
chr12	107347800	107352200
chr12	107472800	107504600
chr12	108683000	108740000
chr12	108951000	109041000
chr12	109079200	109107400
chr12	109193200	109252800
chr12	109715600	109748600
chr12	109865600	109916600
chr12	110035200	110075600
chr12	110133200	110221800
chr12	110256600	110344200
chr12	110537800	110564600
chr12	110661800	110723200
chr12	111018800	111057400
chr12	112033400	112038600
chr12	112544200	112564400
chr12	113465400	113542000
chr12	113621800	113773200
chr12	114256600	114301200
chr12	115087400	115149800
chr12	115167400	115222400
chr12	116695000	116741800
chr12	116774400	117008200
chr12	117029600	117199600
chr12	117463200	117587600
chr12	120657800	120740800
chr12	120794200	120885400
chr12	120905400	120936000
chr12	120965600	120977200
chr12	121990400	122075600
chr12	122089000	122166000
chr12	122180800	122251400
chr12	122492000	122526000
chr12	122905000	122956200
chr12	123310200	123482600
chr12	123509000	123636600
chr12	123752000	123758600
chr12	124381200	124543000
chr12	124554800	124819400
chr12	124837000	125434400
chr12	128796800	128827600
chr12	128840600	128873400
chr12	129281600	129309600
chr12	130554400	130624800
chr12	131431800	131468400
chr12	131486600	131601400
chr12	131701000	131729800
chr12	132624400	132703600
chr12	132824800	132867000
chr12	132899000	132944000
chr12	132971600	133101000
chr12	133158400	133200400
chr13	20434800	20444000
chr13	20531200	20537000
chr13	21607400	21658800
chr13	23947800	24047000
chr13	24120600	24213800
chr13	24607800	24753200
chr13	25180000	25224400
chr13	28710800	28714800
chr13	29995200	30113000
chr13	30415600	30436000
chr13	30449000	30510200
chr13	30565400	30651600
chr13	30681400	30770400
chr13	30875800	31060600
chr13	31182400	31194800
chr13	31216000	31332400
chr13	31365200	31592800
chr13	31733000	31759600
chr13	31773400	31783800
chr13	33155200	33164800
chr13	33650400	33728000
chr13	33742000	33789400
chr13	33802800	33929800
chr13	34111000	34121200
chr13	36034000	36126600
chr13	36264600	36441000
chr13	36918200	36948600
chr13	37571600	37576400
chr13	40057600	40113000
chr13	40723600	40767600
chr13	41004000	41059400
chr13	41213200	41257200
chr13	41628400	41644400
chr13	42107800	42197200
chr13	42613400	42623800
chr13	44780600	45024600
chr13	45134800	45152800
chr13	45441800	45509000
chr13	45883200	45916600
chr13	45943800	45993000
chr13	46381600	46457000
chr13	47125400	47277000
chr13	49101800	49117000
chr13	49138000	49187600
chr13	49548600	49552000
chr13	50695600	50728200
chr13	50913800	50992000
chr13	51817600	51907600
chr13	52009000	52031200
chr13	52188400	52220400
chr13	52360000	52426600
chr13	53224600	53228600
chr13	60969600	60973600
chr13	72426000	72453400
chr13	74702000	74745600
chr13	74847600	74881200
chr13	77362200	77462600
chr13	79966800	79981400
chr13	80903200	80920000
chr13	91786400	91810800
chr13	91998800	92003800
chr13	93868600	93902000
chr13	94954800	95043200
chr13	97863200	97933000
chr13	97947200	97992800
chr13	98081800	98091200
chr13	98793800	98827400
chr13	98840800	98986400
chr13	99120600	99237400
chr13	99562600	99651600
chr13	100373800	100408600
chr13	100607200	100650000
chr13	101160600	101203000
chr13	107142400	107189000
chr13	110430200	110443800
chr13	110744800	110791200
chr13	110868000	111108400
chr13	111162000	111227800
chr13	111348600	111376000
chr13	111564200	111576600
chr13	111680000	111720200
chr13	111766200	111782000
chr13	111820200	111840800
chr13	112534400	112568000
chr13	112813200	112831800
chr13	113342400	113467000
chr13	113528000	113784600
chr13	113861400	113871200
chr13	114047200	114078000
chr13	114504000	114567400
chr13	114584400	114638600
chr13	114763200	114848000
chr13	114862000	114944800
chr14	20800000	20812800
chr14	20921600	20945800
chr14	21148000	21166000
chr14	21482600	21609600
chr14	21966400	22026600
chr14	23283800	23322800
chr14	23339200	23369600
chr14	23383400	23409000
chr14	23442600	23592800
chr14	23610800	23656400
chr14	23749200	23797400
chr14	23815600	23855200
chr14	23904800	23952200
chr14	23997800	24059000
chr14	24577800	24642600
chr14	24700000	24712800
chr14	24801000	24872800
chr14	24894800	24913000
chr14	31492600	31511200
chr14	31674000	31678400
chr14	32395200	32438600
chr14	32542600	32551800
chr14	32662000	32674400
chr14	32926600	32984200
chr14	34223400	34270200
chr14	34400400	34420800
chr14	34458800	34533600
chr14	34547200	34609200
chr14	35097600	35192600
chr14	35341400	35345000
chr14	35800600	35899400
chr14	37115800	37154600
chr14	39571000	39584400
chr14	39637200	39645800
chr14	39734200	39738000
chr14	50085800	50103000
chr14	50153600	50160800
chr14	50233200	50237600
chr14	50317600	50382000
chr14	50407600	50514200
chr14	50696000	50699200
chr14	50722600	50833000
chr14	50994600	51009800
chr14	51132400	51144200
chr14	51973800	52144800
chr14	52313000	52405000
chr14	53017200	53021200
chr14	53160800	53175200
chr14	53290200	53330200
chr14	53414600	53428000
chr14	54391400	54431000
chr14	54756200	54834200
chr14	54906000	54920800
chr14	55030600	55043800
chr14	55090600	55180200
chr14	55516600	55604200
chr14	56582800	56692000
chr14	58762600	58767200
chr14	58999200	59040400
chr14	59064400	59313000
chr14	59654000	59657400
chr14	60557200	60561200
chr14	60713600	60718600
chr14	61082400	61132200
chr14	61186800	61203600
chr14	61532200	61621800
chr14	61710600	61763800
chr14	61895200	62166000
chr14	62200600	62232600
chr14	64968000	64978200
chr14	65068000	65235800
chr14	65279000	65358600
chr14	65678000	65727600
chr14	68400600	68488200
chr14	68542200	68882200
chr14	68906200	69294400
chr14	69368000	69455800
chr14	70001800	70130200
chr14	70139200	70198000
chr14	70225600	70235600
chr14	70387600	70416400
chr14	71349800	71376400
chr14	73131800	73212800
chr14	74178200	74303800
chr14	74926200	75125600
chr14	75309200	75350600
chr14	75374600	75483800
chr14	75688400	75807800
chr14	75831400	75928800
chr14	76434600	76462200
chr14	76538200	76619600
chr14	76922400	76976600
chr14	77222200	77245000
chr14	77366600	77608400
chr14	77767200	77789000
chr14	77922600	77926000
chr14	81683800	81713200
chr14	81866400	81931200
chr14	85953400	86006800
chr14	89003800	89030800
chr14	89631600	89737400
chr14	89852400	89897800
chr14	90835600	90894400
chr14	90975200	91054400
chr14	91066000	91112600
chr14	91261800	91317000
chr14	91783800	91865400
chr14	91973800	91977800
chr14	92319800	92391800
chr14	92915800	92981600
chr14	93110400	93156800
chr14	93412600	93566000
chr14	94392000	94508400
chr14	95218800	95244000
chr14	95510800	95563800
chr14	95621200	95627800
chr14	95679800	95741200
chr14	95757000	95787600
chr14	95875000	96014400
chr14	96629000	96742000
chr14	96967000	96971000
chr14	99584000	99610400
chr14	99623800	99749000
chr14	99977800	100151200
chr14	100184600	100279200
chr14	100483800	100545800
chr14	100658400	100713200
chr14	100744800	100799200
chr14	100828800	100913000
chr14	101004000	101055800
chr14	101104800	101213600
chr14	101239400	101371800
chr14	101563400	101601400
chr14	101640400	101667400
chr14	101962200	102006800
chr14	102226000	102278600
chr14	102413200	102433400
chr14	102512400	102570400
chr14	102770200	102789600
chr14	102941200	103061400
chr14	103215000	103262000
chr14	103511400	103627400
chr14	103796000	103870600
chr14	103978800	104043400
chr14	104312200	104388200
chr14	104544000	104584200
chr14	104597200	104693200
chr14	104734000	104771000
chr14	104785800	104860400
chr14	104888400	104910000
chr14	105003400	105071400
chr14	105106000	105175600
chr14	105187800	105221200
chr14	105233600	105294200
chr14	105309400	105363200
chr14	105433000	105561000
chr14	105602800	105680400
chr14	105713800	105831400
chr14	105855600	105889000
chr14	105931600	105975000
chr15	25681400	25685000
chr15	26020200	26057400
chr15	29106200	29159200
chr15	29228600	29292600
chr15	29381800	29436200
chr15	29949000	29990600
chr15	31506800	31700000
chr15	34327000	34332000
chr15	34392400	34427400
chr15	35797200	35849800
chr15	35958000	36006000
chr15	37169000	37214200
chr15	37286800	37351600
chr15	37369800	37433000
chr15	38321000	38378200
chr15	38542400	38550400
chr15	40329600	40455400
chr15	40524600	40676600
chr15	41022200	41118000
chr15	41183800	41264600
chr15	41406800	41409400
chr15	41835200	41878200
chr15	42143200	42265400
chr15	42335000	42411800
chr15	42769600	42788800
chr15	42866800	42900800
chr15	43783800	43843400
chr15	44083000	44093800
chr15	44969200	45005000
chr15	45449000	45497400
chr15	45877000	45881600
chr15	48005200	48049200
chr15	49147400	49190800
chr15	50642000	50649600
chr15	55877800	55881600
chr15	55939800	56095600
chr15	56533000	56541400
chr15	57022400	57028600
chr15	57209000	57224200
chr15	57403600	57453200
chr15	57505600	57552800
chr15	57588200	57733200
chr15	57748000	57904200
chr15	58715800	58820400
chr15	59038800	59065800
chr15	59223200	59227000
chr15	60655200	60719400
chr15	62723400	62862400
chr15	62884200	62939800
chr15	63031200	63415000
chr15	63465000	63593200
chr15	63614600	63682200
chr15	63726800	63815800
chr15	63888000	63903600
chr15	64148800	64214800
chr15	64977600	64996400
chr15	65093600	65208200
chr15	65320200	65395000
chr15	65474600	65504600
chr15	65521800	65731800
chr15	65808400	65825800
chr15	66579600	66587400
chr15	66788800	66798600
chr15	66857400	67254200
chr15	67287600	67495400
chr15	67793400	67841400
chr15	68115000	68158200
chr15	68206000	68261400
chr15	68545200	68574600
chr15	68591200	68683000
chr15	68796400	68972600
chr15	69042000	69121400
chr15	69365800	69421200
chr15	69743800	69792800
chr15	69815600	69871200
chr15	70013600	70056800
chr15	70102600	70212600
chr15	70307200	70584600
chr15	70598800	70655400
chr15	70694000	70831600
chr15	70847800	70936200
chr15	71485000	71600400
chr15	72447200	72490600
chr15	72514400	72530400
chr15	72754200	72769200
chr15	74059800	74115400
chr15	74189600	74288400
chr15	74414400	74637800
chr15	74651600	74762200
chr15	74857400	74911000
chr15	75042600	75092600
chr15	75181000	75199800
chr15	75460000	75497200
chr15	75741800	75754400
chr15	75912600	76031600
chr15	76045400	76079000
chr15	76431600	76499000
chr15	76602000	76639800
chr15	77306800	77328000
chr15	77710400	77715000
chr15	77766400	77964000
chr15	78095800	78217600
chr15	78251600	78297600
chr15	78316000	78425000
chr15	78590200	78715400
chr15	79101600	79170800
chr15	80187800	80190400
chr15	81131600	81198800
chr15	81214200	81331800
chr15	82169800	82207400
chr15	82332600	82355600
chr15	82372000	82439400
chr15	83872800	83879400
chr15	85257400	85294200
chr15	85353200	85407600
chr15	85859200	85906000
chr15	86125800	86169200
chr15	86285200	86343800
chr15	89421800	89462200
chr15	89622800	89762200
chr15	90283200	90392000
chr15	90541400	90608800
chr15	90628200	90650400
chr15	90684600	90778000
chr15	90930600	90963400
chr15	91373200	91479800
chr15	93141000	93237400
chr15	93340200	93399400
chr15	93412200	93465200
chr15	93594400	93633400
chr15	93855600	93910200
chr15	96383000	96456000
chr15	96702000	96731400
chr15	96797400	96917800
chr15	99189600	99350800
chr15	99381600	99509800
chr15	99941800	99995600
chr15	100103800	100108400
chr15	100491600	100539000
chr15	100731400	100781800
chr15	101299000	101329200
chr15	101359000	101473200
chr15	101583400	101841400
chr15	101887800	101947200
chr15	101968200	102042200
chr16	102400	157200
chr16	277400	297200
chr16	401000	478400
chr16	575600	643600
chr16	659800	819600
chr16	837000	875600
chr16	936000	994400
chr16	1009200	1244800
chr16	1307600	1413800
chr16	1457400	1484000
chr16	1542400	1595200
chr16	1952600	2099200
chr16	2171200	2302400
chr16	2507200	2591400
chr16	2788600	2805400
chr16	2825400	2850000
chr16	3003600	3039800
chr16	3053800	3239600
chr16	3911800	3931600
chr16	3988200	4167000
chr16	4232800	4477200
chr16	4565400	4676600
chr16	4942200	5038000
chr16	8957400	8980400
chr16	9127200	9196400
chr16	10629600	10679200
chr16	11031400	11353200
chr16	11366800	11525000
chr16	11588200	11656000
chr16	11670600	11784200
chr16	11875800	11893200
chr16	12181600	12272200
chr16	15735200	15747400
chr16	17364000	17527600
chr16	20909800	20949800
chr16	21512400	21568200
chr16	22199600	22252000
chr16	24516000	24555400
chr16	27180600	27298000
chr16	28833000	28836800
chr16	28935200	28963600
chr16	29126200	29214200
chr16	29259400	29343600
chr16	29651200	29740600
chr16	29787000	29837000
chr16	30005600	30108400
chr16	30345400	30442200
chr16	30535600	30672800
chr16	30758600	30835200
chr16	30903600	30939600
chr16	30952800	30970600
chr16	31043600	31086800
chr16	31188200	31194400
chr16	31438400	31500200
chr16	46776400	46797400
chr16	48399000	48428400
chr16	48525200	48589800
chr16	48640800	48664400
chr16	49473000	49924800
chr16	50278000	50344800
chr16	50401000	50429000
chr16	50459000	50514200
chr16	50572200	50754400
chr16	51147000	51198200
chr16	51557200	51611600
chr16	53070000	53166400
chr16	53535000	53600600
chr16	54269000	54325800
chr16	54955200	54993200
chr16	55498800	55544000
chr16	56279000	56352400
chr16	56366400	56407200
chr16	56574000	56677400
chr16	56943200	56968200
chr16	57094800	57132200
chr16	57146800	57182600
chr16	57218200	57222600
chr16	57293800	57352400
chr16	57496000	57583200
chr16	57610200	57782800
chr16	57798000	57864800
chr16	58032600	58083800
chr16	58112600	58163800
chr16	58517200	58550400
chr16	65139000	65160000
chr16	65759400	65821000
chr16	66158000	66201800
chr16	66254600	66309800
chr16	66338000	66467800
chr16	66575400	66587600
chr16	66929000	67070800
chr16	67181200	67246800
chr16	67259800	67346800
chr16	67406400	67499800
chr16	67513400	67599000
chr16	67866200	67928400
chr16	68263000	68299600
chr16	68391600	68450400
chr16	68660200	68702200
chr16	69418400	69459600
chr16	69597400	69602000
chr16	69830000	69899800
chr16	69914400	69999400
chr16	70441400	70510600
chr16	70708000	70839800
chr16	71916000	71931000
chr16	72853000	73003800
chr16	73018800	73160600
chr16	73175600	73249600
chr16	73907200	73927400
chr16	75120800	75150600
chr16	75252400	75360400
chr16	75454200	75505800
chr16	75680000	75686000
chr16	79157800	79203600
chr16	79597800	79659600
chr16	81462400	81489400
chr16	81503200	81587000
chr16	81632400	81702000
chr16	81726400	81790400
chr16	82660000	82703800
chr16	83835600	83883200
chr16	84047200	84079000
chr16	84208600	84286200
chr16	84299800	84346600
chr16	84537000	84760600
chr16	84819400	84925800
chr16	84941000	85006200
chr16	85036400	85128600
chr16	85145400	85802000
chr16	86049800	86135400
chr16	86224800	86286400
chr16	86319800	86491600
chr16	86510000	86827000
chr16	86839800	87051400
chr16	87066400	87133600
chr16	87151200	87280200
chr16	87298200	87360400
chr16	87378200	87428200
chr16	87450400	87533000
chr16	87589800	87678200
chr16	87695000	87740400
chr16	87838200	87921600
chr16	87978400	88000600
chr16	88095200	88187200
chr16	88292200	88367000
chr16	88442200	88602000
chr16	88715600	88753400
chr16	88793200	88905200
chr16	88918000	89019600
chr16	89029000	89076000
chr16	89100800	89139400
chr16	89210800	89285000
chr16	89382200	89525400
chr16	89548600	89576200
chr16	89623000	89708200
chr16	89752400	89789600
chr16	89881600	89941400
chr17	14200	87200
chr17	134000	243600
chr17	684200	718800
chr17	737000	959800
chr17	980400	1029600
chr17	1076800	1183200
chr17	1357600	1401400
chr17	1462200	1573000
chr17	1586400	1700600
chr17	1801600	2061400
chr17	2074200	2157800
chr17	2238400	2340000
chr17	2495600	2499600
chr17	2827400	2933400
chr17	3537800	3599600
chr17	3782200	3892800
chr17	4370000	4545200
chr17	4837200	4903600
chr17	5388000	5431800
chr17	5930200	6002000
chr17	6338000	6383800
chr17	6914000	6967600
chr17	7062000	7259600
chr17	7283600	7324600
chr17	7338200	7391200
chr17	7451400	7495000
chr17	7587000	7623600
chr17	7725800	7766600
chr17	7783800	7794000
chr17	7814000	7837800
chr17	8012800	8132000
chr17	8218400	8295200
chr17	8530400	8535400
chr17	8567000	8650000
chr17	9018200	9274400
chr17	9904600	10060400
chr17	10503600	10573000
chr17	13240400	13342200
chr17	13492800	13506400
chr17	14188200	14256400
chr17	15150400	15210200
chr17	15280400	15430000
chr17	15548200	15563200
chr17	16116600	16133000
chr17	16254000	16396400
chr17	16891200	17045600
chr17	17235400	17350200
chr17	17394600	17545200
chr17	17566000	17876800
chr17	18011200	18095400
chr17	18849600	18914600
chr17	19207400	19328600
chr17	19349800	19417400
chr17	19605400	19631600
chr17	19769400	19771800
chr17	19967000	20007000
chr17	20936000	20955600
chr17	21143000	21198600
chr17	21258200	21304400
chr17	25603600	25624400
chr17	25646400	25735600
chr17	25812000	25930200
chr17	26633600	26712200
chr17	26848000	26904400
chr17	26970400	26990400
chr17	27034000	27088400
chr17	27274600	27333000
chr17	27435200	27512200
chr17	27616800	27622000
chr17	27684600	27720200
chr17	27876400	27973000
chr17	29013400	29038800
chr17	29394400	29428800
chr17	29717600	29931000
chr17	30580000	30680200
chr17	30809600	30892400
chr17	31236600	31271000
chr17	32925000	32972800
chr17	33757600	33787800
chr17	33894000	33915800
chr17	34039800	34139000
chr17	34889400	34903800
chr17	34947400	35018000
chr17	35203000	35259000
chr17	36480600	36510000
chr17	36559600	36622600
chr17	36706800	36766200
chr17	36810000	36910000
chr17	36980200	37065000
chr17	37212600	37271600
chr17	37350400	37401200
chr17	37606000	37622000
chr17	37761600	37862200
chr17	38073800	38138400
chr17	38209400	38232800
chr17	38246400	38281600
chr17	38323600	38376600
chr17	38439000	38540200
chr17	38571400	38717200
chr17	38801800	38805600
chr17	39640200	39706800
chr17	39772600	39896400
chr17	39919400	39972200
chr17	40167000	40275000
chr17	40462000	40481800
chr17	40530800	40588600
chr17	40658200	40742800
chr17	40805000	40851000
chr17	40895400	40998800
chr17	41149200	41194400
chr17	41320400	41324800
chr17	41363000	41451800
chr17	41463400	41563200
chr17	41602200	41894000
chr17	41976800	42030600
chr17	42142400	42202000
chr17	42245400	42357800
chr17	42384400	42463800
chr17	42577200	42646800
chr17	42661800	42689000
chr17	43018000	43100200
chr17	43116000	43140000
chr17	43187800	43259800
chr17	43296000	43523400
chr17	43651800	43669800
chr17	44253600	44273400
chr17	44842000	44929600
chr17	44942400	44972600
chr17	45261800	45402400
chr17	45769600	45811400
chr17	45853800	45983000
chr17	46013200	46133400
chr17	46534200	46714000
chr17	47067400	47119400
chr17	47257600	47308600
chr17	47436800	47606400
chr17	47622200	47666200
chr17	47839600	47867200
chr17	47913400	48076200
chr17	48099800	48299600
chr17	48334200	48451000
chr17	48578400	48718800
chr17	48735800	48769400
chr17	48783600	48809200
chr17	48858400	49037400
chr17	49112600	49134600
chr17	49195000	49255800
chr17	55161400	55188600
chr17	55319200	55380400
chr17	55415800	55715600
chr17	55926000	56034200
chr17	56048000	56085800
chr17	56381400	56481200
chr17	56589800	56617400
chr17	57228200	57234400
chr17	57405800	57484600
chr17	57694800	57700600
chr17	57902600	57943200
chr17	58600400	58613000
chr17	58646800	58681200
chr17	59201800	59339200
chr17	59356600	59589000
chr17	60548000	60558200
chr17	60690400	60710200
chr17	60729200	60758000
chr17	60816000	60902400
chr17	61209600	61232200
chr17	61502600	61540000
chr17	61903000	61967400
chr17	61988800	62114000
chr17	62136600	62360000
chr17	62491400	62504800
chr17	63050400	63075800
chr17	63118600	63205200
chr17	63510000	63601000
chr17	63622400	63695000
chr17	64519800	64546000
chr17	64700600	64733800
chr17	65239200	65256800
chr17	65360600	65396400
chr17	65820400	65827200
chr17	65988200	66034200
chr17	66285800	66325000
chr17	66427800	66522400
chr17	66745800	66855000
chr17	70000000	70061200
chr17	70096600	70148600
chr17	70322400	70442800
chr17	70461200	70515600
chr17	70556200	70637200
chr17	71251600	71367600
chr17	71488000	71653800
chr17	71994600	72049800
chr17	72085800	72125200
chr17	72172600	72297400
chr17	72312200	72463400
chr17	72725800	72773600
chr17	72792800	72874400
chr17	73023800	73128600
chr17	73176600	73203200
chr17	73256000	73286400
chr17	73421800	73477600
chr17	73503400	73643200
chr17	73734000	73784000
chr17	73805200	73902400
chr17	73972000	73979800
chr17	73992800	74033200
chr17	74115400	74206000
chr17	74228200	74279600
chr17	74347200	74394200
chr17	74440400	74708000
chr17	74720600	74736600
chr17	74921600	75016000
chr17	75032400	75162000
chr17	75223200	75577800
chr17	75720000	75745400
chr17	75766400	75806800
chr17	75825400	75959600
chr17	76108200	76195200
chr17	76227000	76386600
chr17	76407200	76513000
chr17	76641800	76737800
chr17	76857800	77072000
chr17	77085600	77180200
chr17	77437600	77492600
chr17	77631400	77734200
chr17	77748000	77866400
chr17	77881600	78011200
chr17	78028000	78100000
chr17	78148800	78172000
chr17	78667000	78878000
chr17	78932200	79166800
chr17	79250800	79523400
chr17	79649200	79681400
chr17	79761200	79799200
chr17	79816200	79830800
chr17	79847400	80035200
chr17	80048400	80092200
chr17	80154800	80201000
chr17	80225000	80382600
chr17	80476600	80523000
chr17	80604400	80626800
chr17	80787800	80859800
chr17	80919800	80945000
chr17	80963400	81153200
chr18	354000	400600
chr18	415800	530800
chr18	806800	815000
chr18	2654200	2658200
chr18	2875000	2914400
chr18	2997400	3104400
chr18	3211000	3264000
chr18	3441200	3538600
chr18	3577200	3625800
chr18	3648600	3722200
chr18	5293800	5297400
chr18	5540200	5546800
chr18	5890000	5897800
chr18	6540600	6563400
chr18	6624200	6682800
chr18	6722600	6808000
chr18	7584800	7632800
chr18	8735000	8839400
chr18	9069400	9107200
chr18	9402800	9437400
chr18	9612000	9653600
chr18	9765400	9852600
chr18	9899000	9926600
chr18	10030800	10146600
chr18	12271000	12315800
chr18	13215800	13303200
chr18	13600200	13661800
chr18	18819800	18850600
chr18	18880000	18922400
chr18	19006000	19039000
chr18	20674600	20825000
chr18	22803000	22953400
chr18	23982400	24061000
[truncated: 2,339 more rows]
[truncated: 1 more columns]

## Sheet: CS13-12383_CF
chr	start	end	SE_ID	gene_ENSGID	gene_symbol	strand	distance_if_non-overlapping
chr1	840213	851356	CS13-12383_superenhancer_1672	ENSG00000272438.1_2	RP11-54O7.16	+
chr1	846814	850328	CS13-12383_superenhancer_1672	ENSG00000230699.2_2	RP11-54O7.1	+
chr1	849550	850351	CS13-12383_superenhancer_1672	ENSG00000241180.1_2	RP11-54O7.2	+
chr1	852244	856396	CS13-12383_superenhancer_1672	ENSG00000223764.2_1	RP11-54O7.3	-
chr1	859307	879961	CS13-12383_superenhancer_1672	ENSG00000187634.11_2	SAMD11	+
chr1	879583	880000	CS13-12383_superenhancer_1672	ENSG00000188976.10_1	NOC2L	-
chr1	893000	894689	CS13-12383_superenhancer_451	ENSG00000188976.10_1	NOC2L	-
chr1	895966	901095	CS13-12383_superenhancer_451	ENSG00000187961.13_2	KLHL17	+
chr1	901876	911245	CS13-12383_superenhancer_451	ENSG00000187583.10_1	PLEKHN1	+
chr1	910583	917473	CS13-12383_superenhancer_451	ENSG00000187642.9_1	PERM1	-
chr1	931345	933431	CS13-12383_superenhancer_451	ENSG00000272512.1_1	RP11-54O7.17	-
chr1	934341	935552	CS13-12383_superenhancer_451	ENSG00000188290.10_1	HES4	-
chr1	936517	949921	CS13-12383_superenhancer_451	ENSG00000187608.8_2	ISG15	+
chr1	943455	943609	CS13-12383_superenhancer_451	ENSG00000231702.2_1	RP11-54O7.10	-
chr1	947376	948573	CS13-12383_superenhancer_451	ENSG00000224969.1_1	RP11-54O7.11	-
chr1	955502	976800	CS13-12383_superenhancer_451	ENSG00000188157.13_2	AGRN	+
chr1	1039400	1051741	CS13-12383_superenhancer_466	ENSG00000131591.17_1	C1orf159	-
chr1	1072396	1079436	CS13-12383_superenhancer_466	ENSG00000223823.1_1	LINC01342	+
chr1	1104736	1105723	CS13-12383_superenhancer_466	ENSG00000272141.1_1	RP11-465B22.8	+
chr1	1108435	1114935	CS13-12383_superenhancer_466	ENSG00000205231.1_1	TTLL10-AS1	-
chr1	1109263	1120600	CS13-12383_superenhancer_466	ENSG00000162571.13_2	TTLL10	+
chr1	1165800	1167411	CS13-12383_superenhancer_2163	ENSG00000078808.16_1	SDF4	-
chr1	1167644	1170421	CS13-12383_superenhancer_2163	ENSG00000176022.4_2	B3GALT6	+
chr1	1177825	1182102	CS13-12383_superenhancer_2163	ENSG00000184163.3_1	FAM132A	-
chr1	1206200	1209265	CS13-12383_superenhancer_1179	ENSG00000160087.20_2	UBE2J2	-
chr1	1210602	1215800	CS13-12383_superenhancer_1179	ENSG00000230415.1_1	RP5-902P8.10	+
chr1	1215815	1227409	CS13-12383_superenhancer_1179	ENSG00000162572.19_1	SCNN1D	+
chr1	1227755	1244989	CS13-12383_superenhancer_1179	ENSG00000131584.18_1	ACAP3	-
chr1	1243946	1247057	CS13-12383_superenhancer_1179	ENSG00000169972.11_1	PUSL1	+
chr1	1246964	1260071	CS13-12383_superenhancer_1179	ENSG00000127054.19_2	CPSF3L	-
chr1	1252960	1254069	CS13-12383_superenhancer_1179	ENSG00000240731.1_2	RP5-890O3.9	-
chr1	1260135	1261200	CS13-12383_superenhancer_1179	ENSG00000224051.6_1	CPTP	+
chr1	1282400	1284730	CS13-12383_superenhancer_1591	ENSG00000107404.18_2	DVL1	-
chr1	1288068	1297157	CS13-12383_superenhancer_1591	ENSG00000162576.16_1	MXRA8	-
chr1	1309109	1310875	CS13-12383_superenhancer_1591	ENSG00000175756.13_1	AURKAIP1	-
chr1	1333000	1334708	CS13-12383_superenhancer_851	ENSG00000221978.11_1	CCNL2	-
chr1	1334901	1337426	CS13-12383_superenhancer_851	ENSG00000224870.6_1	RP4-758J18.2	+
chr1	1337287	1342693	CS13-12383_superenhancer_851	ENSG00000242485.5_1	MRPL20	-
chr1	1344475	1345998	CS13-12383_superenhancer_851	ENSG00000272455.1_1	RP4-758J18.13	+
chr1	1353799	1357149	CS13-12383_superenhancer_851	ENSG00000235098.8_1	ANKRD65	-
chr1	1355624	1358071	CS13-12383_superenhancer_851	ENSG00000225905.1_1	RP4-758J18.7	+
chr1	1361507	1363167	CS13-12383_superenhancer_851	ENSG00000205116.3_1	TMEM88B	+
chr1	1365918	1369953	CS13-12383_superenhancer_851	ENSG00000225285.1_1	RP4-758J18.10	-
chr1	1370240	1376400	CS13-12383_superenhancer_851	ENSG00000179403.11_2	VWA1	+
chr1	1819800	1822556	CS13-12383_superenhancer_1571	ENSG00000078369.17_1	GNB1	-
chr1	1822909	1824097	CS13-12383_superenhancer_1571	ENSG00000231050.1_1	RP1-140A9.1	+
chr1	1846265	1848735	CS13-12383_superenhancer_1571	ENSG00000169885.9_1	CALML6	+
chr1	1849028	1850712	CS13-12383_superenhancer_1571	ENSG00000178821.12_1	TMEM52	-
chr1	1853389	1855000	CS13-12383_superenhancer_1571	ENSG00000142609.17_1	CFAP74	-
chr1	1891200	1935276	CS13-12383_superenhancer_1858	ENSG00000142609.17_1	CFAP74	-
chr1	1950762	1962190	CS13-12383_superenhancer_931	ENSG00000187730.7_1	GABRD	+
chr1	1980641	1981509	CS13-12383_superenhancer_931	ENSG00000226969.1_1	RP11-547D24.3	-
chr1	1981908	2006400	CS13-12383_superenhancer_931	ENSG00000067606.16_2	PRKCZ	+
chr1	2019000	2071600	CS13-12383_superenhancer_409	ENSG00000067606.16_2	PRKCZ	+
chr1	2120400	2144159	CS13-12383_superenhancer_8	ENSG00000162585.16_2	FAAP20	-
chr1	2143961	2152177	CS13-12383_superenhancer_8	ENSG00000234396.3_1	RP11-181G12.4	+
chr1	2160133	2241558	CS13-12383_superenhancer_8	ENSG00000157933.9_1	SKI	+
chr1	2252691	2288400	CS13-12383_superenhancer_8	ENSG00000116151.13_2	MORN1	-
chr1	2257639	2258132	CS13-12383_superenhancer_8	ENSG00000272161.1_2	RP4-713A8.1	-
chr1	2281852	2284259	CS13-12383_superenhancer_8	ENSG00000269896.2_1	RP4-740C4.5	-
chr1	2337800	2345236	CS13-12383_superenhancer_321	ENSG00000157911.9_2	PEX10	-
chr1	2357418	2409600	CS13-12383_superenhancer_321	ENSG00000149527.17_2	PLCH2	+
chr1	2454800	2458067	CS13-12383_superenhancer_260	ENSG00000157881.13_2	PANK4	-
chr1	2460183	2461684	CS13-12383_superenhancer_260	ENSG00000197921.5_1	HES5	-
chr1	2477903	2478899	CS13-12383_superenhancer_260	ENSG00000272449.1_1	RP3-395M20.12	+
chr1	2481358	2488470	CS13-12383_superenhancer_260	ENSG00000238164.6_2	RP3-395M20.8	-
chr1	2487077	2496821	CS13-12383_superenhancer_260	ENSG00000157873.17_1	TNFRSF14	+
chr1	2497848	2501327	CS13-12383_superenhancer_260	ENSG00000225931.3_1	RP3-395M20.7	+
chr1	2512998	2515972	CS13-12383_superenhancer_260	ENSG00000228037.1_1	RP3-395M20.9	+
chr1	2517929	2522908	CS13-12383_superenhancer_260	ENSG00000157870.14_1	FAM213B	+
chr1	2522077	2542600	CS13-12383_superenhancer_260	ENSG00000142606.15_1	MMEL1	-
chr1	2770800	2851400	CS13-12383_superenhancer_224	ENSG00000233234.1_1	0	-	-40544
chr1	2770800	2851400	CS13-12383_superenhancer_224	ENSG00000231630.1_1	0	-	-38238
chr1	2883200	2905000	CS13-12383_superenhancer_1960	ENSG00000169717.6_2	0	+	33468
chr1	2883200	2905000	CS13-12383_superenhancer_1960	ENSG00000177133.10_1	0	-	79002
chr1	2938046	2939467	CS13-12383_superenhancer_1904	ENSG00000169717.6_2	ACTRT2	+
chr1	2977000	2985001	CS13-12383_superenhancer_13	ENSG00000177133.10_1	LINC00982	-
chr1	2985731	3212400	CS13-12383_superenhancer_13	ENSG00000142611.16_2	PRDM16	+
chr1	3049490	3050273	CS13-12383_superenhancer_13	ENSG00000226286.1_1	RP1-163G9.2	-
chr1	3122551	3125228	CS13-12383_superenhancer_13	ENSG00000279839.1_2	RP11-193J6.1	+
chr1	3225200	3226660	CS13-12383_superenhancer_431	ENSG00000272235.1_1	RP11-22L13.1	-
chr1	3225200	3290400	CS13-12383_superenhancer_431	ENSG00000142611.16_2	PRDM16	+
chr1	3305600	3355185	CS13-12383_superenhancer_17	ENSG00000142611.16_2	PRDM16	+
chr1	3370989	3397677	CS13-12383_superenhancer_17	ENSG00000130762.14_2	ARHGEF16	+
chr1	3403809	3404191	CS13-12383_superenhancer_17	ENSG00000272088.1_1	RP11-168F9.2	+
chr1	3406483	3528059	CS13-12383_superenhancer_17	ENSG00000162591.15_1	MEGF6	-
chr1	3539753	3541307	CS13-12383_superenhancer_17	ENSG00000238260.1_1	RP11-46F15.2	-
chr1	3541565	3542400	CS13-12383_superenhancer_17	ENSG00000158109.14_1	TPRG1L	+
chr1	3585200	3585336	CS13-12383_superenhancer_407	ENSG00000227589.1_1	RP5-1092A11.5	-
chr1	3585200	3652765	CS13-12383_superenhancer_407	ENSG00000078900.14_2	TP73	+
chr1	3628763	3630862	CS13-12383_superenhancer_407	ENSG00000235131.1_1	RP5-1092A11.2	-
chr1	3652164	3663900	CS13-12383_superenhancer_407	ENSG00000227372.11_2	TP73-AS1	-
chr1	3663023	3664200	CS13-12383_superenhancer_407	ENSG00000162592.9_2	CCDC27	+
chr1	5803000	5831600	CS13-12383_superenhancer_2240	ENSG00000283356.1_1	0	+	-187060
chr1	5803000	5831600	CS13-12383_superenhancer_2240	ENSG00000236948.2_2	0	-	-73646
chr1	6035000	6052533	CS13-12383_superenhancer_1111	ENSG00000131697.17_2	NPHP4	-
chr1	6051525	6125400	CS13-12383_superenhancer_1111	ENSG00000069424.14_1	KCNAB2	+
chr1	6142400	6161253	CS13-12383_superenhancer_1474	ENSG00000069424.14_1	KCNAB2	+
chr1	6161852	6169000	CS13-12383_superenhancer_1474	ENSG00000116254.17_1	CHD5	-
chr1	6294200	6296032	CS13-12383_superenhancer_963	ENSG00000116237.15_1	ICMT	-
chr1	6296299	6299504	CS13-12383_superenhancer_963	ENSG00000225077.2_1	LINC00337	+
chr1	6304251	6305638	CS13-12383_superenhancer_963	ENSG00000173673.7_1	HES3	+
chr1	6307405	6321035	CS13-12383_superenhancer_963	ENSG00000158292.6_1	GPR153	-
chr1	6324328	6340000	CS13-12383_superenhancer_963	ENSG00000097021.19_1	ACOT7	-
chr1	6445000	6454451	CS13-12383_superenhancer_195	ENSG00000097021.19_1	ACOT7	-
chr1	6453614	6454451	CS13-12383_superenhancer_195	ENSG00000271746.1_1	RP1-202O8.3	+
chr1	6472477	6484730	CS13-12383_superenhancer_195	ENSG00000069812.11_1	HES2	-
chr1	6484847	6521430	CS13-12383_superenhancer_195	ENSG00000187017.15_2	ESPN	+
chr1	6503093	6507066	CS13-12383_superenhancer_195	ENSG00000231868.1_1	RP1-202O8.2	-
chr1	6521210	6526255	CS13-12383_superenhancer_195	ENSG00000215788.9_2	TNFRSF25	-
chr1	6526151	6580121	CS13-12383_superenhancer_195	ENSG00000171680.20_2	PLEKHG5	-
chr1	7511800	7569800	CS13-12383_superenhancer_586	ENSG00000171735.18_2	CAMTA1	+
chr1	7685000	7765800	CS13-12383_superenhancer_269	ENSG00000171735.18_2	CAMTA1	+
chr1	7753183	7754904	CS13-12383_superenhancer_269	ENSG00000270171.1_1	RP11-338N10.1	-
chr1	7758362	7758932	CS13-12383_superenhancer_269	ENSG00000270035.1_1	RP11-338N10.2	-
chr1	7760763	7761030	CS13-12383_superenhancer_269	ENSG00000269978.1_1	RP11-338N10.3	-
chr1	8172600	8182762	CS13-12383_superenhancer_1798	ENSG00000238290.1_1	RP11-431K24.1	+
chr1	8455600	8526400	CS13-12383_superenhancer_1082	ENSG00000142599.17_2	RERE	-
chr1	8484704	8494898	CS13-12383_superenhancer_1082	ENSG00000232912.5_1	RP5-1115A15.1	+
chr1	8933200	8939308	CS13-12383_superenhancer_907	ENSG00000074800.13_2	ENO1	-
chr1	8935846	8938066	CS13-12383_superenhancer_907	ENSG00000236269.1_2	ENO1-IT1	-
chr1	8938893	8939953	CS13-12383_superenhancer_907	ENSG00000230679.1_1	ENO1-AS1	+
chr1	8953467	8954210	CS13-12383_superenhancer_907	ENSG00000238249.2_1	HMGN2P17	+
chr1	8967451	8967803	CS13-12383_superenhancer_907	ENSG00000232208.2_1	RP3-477M7.5	-
chr1	8969800	8969963	CS13-12383_superenhancer_907	ENSG00000232663.2_1	RP3-477M7.6	+
chr1	9161400	9189229	CS13-12383_superenhancer_1452	ENSG00000180758.11_2	GPR157	-
chr1	9208069	9226600	CS13-12383_superenhancer_1452	ENSG00000228526.5_2	MIR34A	-
chr1	9294833	9331396	CS13-12383_superenhancer_679	ENSG00000049239.12_1	H6PD	+
chr1	9352938	9363000	CS13-12383_superenhancer_679	ENSG00000171621.13_1	SPSB1	+
chr1	9379200	9429591	CS13-12383_superenhancer_235	ENSG00000171621.13_1	SPSB1	+
chr1	9488000	9555600	CS13-12383_superenhancer_814	ENSG00000171621.13_1	0	+	-57410
chr1	9488000	9555600	CS13-12383_superenhancer_814	ENSG00000235263.1_1	0	-	6931
chr1	9881800	9884584	CS13-12383_superenhancer_1127	ENSG00000171603.16_1	CLSTN1	-
chr1	9908333	9935600	CS13-12383_superenhancer_1127	ENSG00000178585.14_1	CTNNBIP1	-
chr1	9908375	9910212	CS13-12383_superenhancer_1127	ENSG00000223989.1_1	RP11-84A14.5	+
chr1	10683400	10690815	CS13-12383_superenhancer_137	ENSG00000142655.12_1	PEX14	+
chr1	10696660	10797600	CS13-12383_superenhancer_137	ENSG00000130940.14_1	CASZ1	-
chr1	10699297	10714390	CS13-12383_superenhancer_137	ENSG00000272078.1_1	RP4-734G22.3	+
chr1	11371800	11434200	CS13-12383_superenhancer_751	ENSG00000238199.1_1	0	-	-31393
chr1	11371800	11434200	CS13-12383_superenhancer_751	ENSG00000120942.13_2	0	+	-14695
chr1	11739800	11751707	CS13-12383_superenhancer_715	ENSG00000116670.14_2	MAD2L2	-
chr1	11751785	11785914	CS13-12383_superenhancer_715	ENSG00000162490.6_1	DRAXIN	+
chr1	11796140	11797400	CS13-12383_superenhancer_715	ENSG00000177674.15_2	AGTRAP	+
chr1	11940200	11940463	CS13-12383_superenhancer_775	ENSG00000224904.1_1	RP5-934G17.6	+
chr1	11979647	11986485	CS13-12383_superenhancer_775	ENSG00000116685.15_1	KIAA2013	-
chr1	11994261	12005600	CS13-12383_superenhancer_775	ENSG00000083444.16_1	PLOD1	+
chr1	12123433	12141800	CS13-12383_superenhancer_2055	ENSG00000120949.14_1	TNFRSF8	+
chr1	12140349	12140604	CS13-12383_superenhancer_2055	ENSG00000227875.2_1	RPL23AP89	-
chr1	12172800	12204264	CS13-12383_superenhancer_544	ENSG00000120949.14_1	TNFRSF8	+
chr1	12226999	12246400	CS13-12383_superenhancer_544	ENSG00000028137.17_2	TNFRSF1B	+
chr1	15236400	15373400	CS13-12383_superenhancer_255	ENSG00000189337.16_2	KAZN	+
chr1	15505200	15546976	CS13-12383_superenhancer_1109	ENSG00000171729.13_1	TMEM51	+
chr1	15518323	15519341	CS13-12383_superenhancer_1109	ENSG00000215720.4_1	RP1-21O18.3	-
chr1	15552868	15553400	CS13-12383_superenhancer_1109	ENSG00000278480.1_1	RP5-903E17.2	+
chr1	15649800	15713200	CS13-12383_superenhancer_1259	ENSG00000142621.19_1	FHAD1	+
chr1	15653175	15670372	CS13-12383_superenhancer_1259	ENSG00000233485.1_2	RP3-467K16.2	-
chr1	15660661	15661960	CS13-12383_superenhancer_1259	ENSG00000236045.1_2	RP3-467K16.7	-
chr1	16319800	16321246	CS13-12383_superenhancer_1821	ENSG00000224966.4_1	TBC1D3P6	+
chr1	16330730	16335302	CS13-12383_superenhancer_1821	ENSG00000183888.4_1	C1orf64	+
chr1	16332654	16333166	CS13-12383_superenhancer_1821	ENSG00000233078.1_1	RP11-5P18.5	-
chr1	16340522	16346089	CS13-12383_superenhancer_1821	ENSG00000173641.17_2	HSPB7	-
chr1	16345369	16359400	CS13-12383_superenhancer_1821	ENSG00000186510.11_1	CLCNKA	+
chr1	16374200	16383803	CS13-12383_superenhancer_1298	ENSG00000184908.17_1	CLCNKB	+
chr1	16384263	16400127	CS13-12383_superenhancer_1298	ENSG00000185519.8_1	FAM131C	-
chr1	16467800	16482582	CS13-12383_superenhancer_432	ENSG00000142627.12_1	EPHA2	-
chr1	16481705	16483824	CS13-12383_superenhancer_432	ENSG00000227959.1_1	RP11-276H7.2	+
chr1	16485760	16488378	CS13-12383_superenhancer_432	ENSG00000224621.1_1	RP11-276H7.3	+
chr1	16531600	16539104	CS13-12383_superenhancer_2197	ENSG00000142632.16_2	ARHGEF19	-
chr1	16542403	16554522	CS13-12383_superenhancer_2197	ENSG00000237276.8_1	ANO7P1	-
chr1	16558194	16563657	CS13-12383_superenhancer_2197	ENSG00000132881.11_1	RSG1	-
chr1	16567707	16567893	CS13-12383_superenhancer_2197	ENSG00000233929.1_1	MT1XP1	-
chr1	17018600	17046652	CS13-12383_superenhancer_617	ENSG00000268869.5_1	ESPNP	-
chr1	17028040	17032089	CS13-12383_superenhancer_617	ENSG00000279151.1_1	RP1-163M9.7	+
chr1	17197400	17265600	CS13-12383_superenhancer_752	ENSG00000058453.16_2	CROCC	+
chr1	17197439	17200587	CS13-12383_superenhancer_752	ENSG00000228549.3_2	RP11-108M9.3	+
chr1	17215032	17216144	CS13-12383_superenhancer_752	ENSG00000238142.1_1	RP11-108M9.4	-
chr1	17215589	17216097	CS13-12383_superenhancer_752	ENSG00000235241.1_1	RP11-108M9.5	+
chr1	17230833	17231271	CS13-12383_superenhancer_752	ENSG00000272426.1_1	RP11-108M9.6	-
chr1	17415800	17445930	CS13-12383_superenhancer_1525	ENSG00000117115.12_1	PADI2	-
chr1	17866329	17942800	CS13-12383_superenhancer_134	ENSG00000074964.16_1	ARHGEF10L	+
chr1	19020000	19064800	CS13-12383_superenhancer_2244	ENSG00000009709.11_1	PAX7	+
chr1	19227600	19229275	CS13-12383_superenhancer_532	ENSG00000159423.16_2	ALDH4A1	-
chr1	19227600	19247615	CS13-12383_superenhancer_532	ENSG00000255275.3_2	RP13-279N23.2	-
chr1	19230774	19283180	CS13-12383_superenhancer_532	ENSG00000169991.10_2	IFFO2	-
chr1	19716200	19812033	CS13-12383_superenhancer_317	ENSG00000077549.17_1	CAPZB	-
chr1	21578400	21671997	CS13-12383_superenhancer_103	ENSG00000117298.14_1	ECE1	-
chr1	21592574	21593744	CS13-12383_superenhancer_103	ENSG00000236936.1_1	RP3-329E20.2	+
chr1	21619782	21626267	CS13-12383_superenhancer_103	ENSG00000231105.1_1	RP5-1071N3.1	+
chr1	21879200	21904905	CS13-12383_superenhancer_177	ENSG00000162551.13_2	ALPL	+
chr1	21912964	21917680	CS13-12383_superenhancer_177	ENSG00000233431.1_1	RP11-63N8.3	+
chr1	21922707	21995856	CS13-12383_superenhancer_177	ENSG00000076864.19_2	RAP1GAP	-
chr1	22207000	22263790	CS13-12383_superenhancer_233	ENSG00000142798.17_1	HSPG2	-
chr1	22234590	22235073	CS13-12383_superenhancer_233	ENSG00000232037.3_1	RP11-26H16.1	+
chr1	22277171	22283364	CS13-12383_superenhancer_233	ENSG00000283234.1_1	RP11-26H16.4	-
chr1	22443797	22470462	CS13-12383_superenhancer_1712	ENSG00000162552.14_1	WNT4	-
chr1	22552200	22602400	CS13-12383_superenhancer_1115	ENSG00000162552.14_1	0	-	-80739
chr1	22552200	22602400	CS13-12383_superenhancer_1115	ENSG00000234397.3_1	0	-	46425
chr1	23098400	23212800	CS13-12383_superenhancer_133	ENSG00000133216.16_2	EPHB2	+
chr1	23162205	23163342	CS13-12383_superenhancer_133	ENSG00000225952.1_1	RP11-69E9.1	-
chr1	23744000	23751233	CS13-12383_superenhancer_2153	ENSG00000204219.9_1	TCEA3	-
chr1	23755055	23811061	CS13-12383_superenhancer_2153	ENSG00000088280.18_2	ASAP3	-
chr1	23832921	23834000	CS13-12383_superenhancer_2153	ENSG00000007968.6_1	E2F2	-
chr1	23854200	23857712	CS13-12383_superenhancer_111	ENSG00000007968.6_1	E2F2	-
chr1	23875629	23877406	CS13-12383_superenhancer_111	ENSG00000235052.1_1	RP1-150O5.3	-
chr1	23884408	23886285	CS13-12383_superenhancer_111	ENSG00000117318.8_1	ID3	-
chr1	23907984	23967058	CS13-12383_superenhancer_111	ENSG00000197880.8_1	MDS2	+
chr1	25071847	25075400	CS13-12383_superenhancer_723	ENSG00000169504.14_1	CLIC4	+
chr1	25228200	25266200	CS13-12383_superenhancer_1266	ENSG00000020633.18_1	RUNX3	-
chr1	25332600	25360800	CS13-12383_superenhancer_2158	ENSG00000020633.18_1	0	-	-39989
chr1	25332600	25360800	CS13-12383_superenhancer_2158	ENSG00000261025.1_1	0	-	-34245
chr1	25870070	25895377	CS13-12383_superenhancer_1065	ENSG00000157978.11_1	LDLRAP1	+
chr1	25907968	25914800	CS13-12383_superenhancer_1065	ENSG00000225643.1_1	RP11-70P17.1	+
chr1	26014800	26112698	CS13-12383_superenhancer_129	ENSG00000117643.14_1	MAN1C1	+
chr1	26126666	26144715	CS13-12383_superenhancer_129	ENSG00000162430.16_2	SEPN1	+
chr1	26137960	26148000	CS13-12383_superenhancer_129	ENSG00000255054.3_2	RP1-317E23.6	+
chr1	26143239	26147288	CS13-12383_superenhancer_129	ENSG00000228172.5_1	RP1-317E23.3	-
chr1	26145130	26148000	CS13-12383_superenhancer_129	ENSG00000117640.17_2	MTFR1L	+
chr1	26184800	26185949	CS13-12383_superenhancer_510	ENSG00000127423.10_1	AUNIP	-
chr1	26186103	26189911	CS13-12383_superenhancer_510	ENSG00000236528.1_1	RP1-125I3.2	+
chr1	26187700	26197744	CS13-12383_superenhancer_510	ENSG00000182749.5_2	PAQR7	-
chr1	26210671	26233482	CS13-12383_superenhancer_510	ENSG00000117632.21_2	STMN1	-
chr1	26213850	26214101	CS13-12383_superenhancer_510	ENSG00000229786.1_1	SNRPFP2	+
chr1	26215460	26215600	CS13-12383_superenhancer_510	ENSG00000223624.1_1	RP1-125I3.4	+
chr1	26323200	26324648	CS13-12383_superenhancer_954	ENSG00000158006.13_1	PAFAH2	-
chr1	26346374	26362955	CS13-12383_superenhancer_954	ENSG00000158008.9_1	EXTL1	+
chr1	26363742	26372624	CS13-12383_superenhancer_954	ENSG00000158014.14_1	SLC30A2	-
chr1	26377794	26380800	CS13-12383_superenhancer_954	ENSG00000158022.6_1	TRIM63	-
chr1	26485510	26490453	CS13-12383_superenhancer_1015	ENSG00000197245.5_1	FAM110D	+
chr1	26490651	26495072	CS13-12383_superenhancer_1015	ENSG00000282872.1_1	RP11-96L14.8	-
chr1	26496006	26498312	CS13-12383_superenhancer_1015	ENSG00000236782.6_1	RP11-96L14.7	-
chr1	26496361	26497364	CS13-12383_superenhancer_1015	ENSG00000142684.8_2	ZNF593	+
chr1	26503893	26516377	CS13-12383_superenhancer_1015	ENSG00000142675.17_1	CNKSR1	+
chr1	26517051	26528000	CS13-12383_superenhancer_1015	ENSG00000188782.8_2	CATSPER4	+
chr1	26661800	26680621	CS13-12383_superenhancer_2200	ENSG00000176092.13_1	AIM1L	-
chr1	26688124	26690400	CS13-12383_superenhancer_2200	ENSG00000176083.17_1	ZNF683	-
chr1	27018622	27020622	CS13-12383_superenhancer_2274	ENSG00000260063.1_1	RP5-968P14.2	-
chr1	27019726	27033000	CS13-12383_superenhancer_2274	ENSG00000117713.18_2	ARID1A	+
chr1	27320197	27327389	CS13-12383_superenhancer_371	ENSG00000253368.3_1	TRNP1	+
chr1	27331510	27339327	CS13-12383_superenhancer_371	ENSG00000158246.7_1	FAM46B	-
chr1	27624800	27635124	CS13-12383_superenhancer_1998	ENSG00000142784.15_1	WDTC1	+
chr1	27637730	27638329	CS13-12383_superenhancer_1998	ENSG00000243659.1_1	RP11-4K3__A.3	+
chr1	27648635	27650000	CS13-12383_superenhancer_1998	ENSG00000186501.14_2	TMEM222	+
chr1	27668510	27680428	CS13-12383_superenhancer_2249	ENSG00000142765.17_2	SYTL1	+
chr1	27681674	27693383	CS13-12383_superenhancer_2249	ENSG00000142733.14_1	MAP3K6	-
chr1	27709200	27709870	CS13-12383_superenhancer_991	ENSG00000174950.10_1	CD164L2	-
chr1	27715971	27716649	CS13-12383_superenhancer_991	ENSG00000231207.1_1	RP1-144C9.2	+
chr1	27719147	27722318	CS13-12383_superenhancer_991	ENSG00000181773.6_1	GPR3	+
chr1	27730729	27757800	CS13-12383_superenhancer_991	ENSG00000158195.10_1	WASF2	-
chr1	27814200	27816669	CS13-12383_superenhancer_23	ENSG00000158195.10_1	WASF2	-
chr1	27852315	27857072	CS13-12383_superenhancer_23	ENSG00000237429.1_1	RP1-159A19.4	+
chr1	27860545	27930942	CS13-12383_superenhancer_23	ENSG00000126705.13_1	AHDC1	-
chr1	27938574	27961788	CS13-12383_superenhancer_23	ENSG00000000938.12_1	FGR	-
chr1	27975929	27976121	CS13-12383_superenhancer_23	ENSG00000235912.1_1	RP1-159A19.3	+
chr1	27986838	27989233	CS13-12383_superenhancer_23	ENSG00000233975.1_1	RP11-288L9.1	-
chr1	27992571	27998729	CS13-12383_superenhancer_23	ENSG00000126709.14_1	IFI6	-
chr1	27995978	28016200	CS13-12383_superenhancer_23	ENSG00000225886.3_1	RP11-288L9.4	+
chr1	28013320	28013982	CS13-12383_superenhancer_23	ENSG00000226662.2_1	CHMP1AP1	-
chr1	29556200	29557454	CS13-12383_superenhancer_763	ENSG00000116353.15_1	MECR	-
chr1	29563027	29617600	CS13-12383_superenhancer_763	ENSG00000060656.19_1	PTPRU	+
chr1	30181697	30182394	CS13-12383_superenhancer_2023	ENSG00000228176.1_1	RP4-656G21.1	-
chr1	31184123	31196434	CS13-12383_superenhancer_87	ENSG00000162510.5_1	MATN1	-
chr1	31191350	31199674	CS13-12383_superenhancer_87	ENSG00000186056.9_1	MATN1-AS1	+
chr1	31205315	31230667	CS13-12383_superenhancer_87	ENSG00000162511.7_1	LAPTM5	-
chr1	31283224	31288400	CS13-12383_superenhancer_87	ENSG00000229607.1_1	RP5-1125N11.1	-
chr1	31297074	31297800	CS13-12383_superenhancer_87	ENSG00000223382.4_1	RP5-1125N11.2	+
chr1	31352800	31381608	CS13-12383_superenhancer_1224	ENSG00000162512.15_2	SDC3	-
chr1	31844800	31849697	CS13-12383_superenhancer_1402	ENSG00000121769.7_2	FABP3	-
chr1	31882411	31907400	CS13-12383_superenhancer_1402	ENSG00000168528.11_1	SERINC2	+
chr1	32037185	32041174	CS13-12383_superenhancer_1981	ENSG00000229167.1_1	RP11-73M7.1	-
chr1	32042085	32053287	CS13-12383_superenhancer_1981	ENSG00000142910.15_1	TINAGL1	+
chr1	32129400	32169920	CS13-12383_superenhancer_509	ENSG00000084636.17_2	COL16A1	-
chr1	32204600	32230494	CS13-12383_superenhancer_443	ENSG00000121753.12_2	ADGRB2	-
chr1	32254730	32256923	CS13-12383_superenhancer_443	ENSG00000254545.1_1	RP11-84A19.3	+
chr1	32256022	32281600	CS13-12383_superenhancer_443	ENSG00000134668.12_2	SPOCD1	-
chr1	32665986	32670988	CS13-12383_superenhancer_1890	ENSG00000160050.14_1	CCDC28B	+
chr1	32670369	32672415	CS13-12383_superenhancer_1890	ENSG00000224066.1_1	RP4-622L5.7	-
chr1	32671261	32674288	CS13-12383_superenhancer_1890	ENSG00000160051.11_1	IQCC	+
chr1	32674694	32681797	CS13-12383_superenhancer_1890	ENSG00000222046.2_1	DCDC2B	+
chr1	32680072	32687960	CS13-12383_superenhancer_1890	ENSG00000160055.19_1	TMEM234	-
chr1	32687528	32697205	CS13-12383_superenhancer_1890	ENSG00000084623.11_1	EIF3I	+
chr1	32697258	32707221	CS13-12383_superenhancer_1890	ENSG00000220785.7_1	MTMR9LP	-
chr1	32712833	32714457	CS13-12383_superenhancer_1890	ENSG00000183615.5_1	FAM167B	+
chr1	32716839	32717200	CS13-12383_superenhancer_1890	ENSG00000182866.16_1	LCK	+
chr1	32797800	32799236	CS13-12383_superenhancer_1499	ENSG00000116478.11_1	HDAC1	+
chr1	32799432	32801980	CS13-12383_superenhancer_1499	ENSG00000175130.6_1	MARCKSL1	-
chr1	32814794	32816264	CS13-12383_superenhancer_1499	ENSG00000233775.1_1	RP4-811H24.9	-
chr1	32817121	32828600	CS13-12383_superenhancer_1499	ENSG00000162526.6_1	TSSK3	+
chr1	32826870	32828600	CS13-12383_superenhancer_1499	ENSG00000225828.1_2	FAM229A	-
chr1	33160600	33169197	CS13-12383_superenhancer_606	ENSG00000162520.14_2	SYNC	-
chr1	33183334	33190838	CS13-12383_superenhancer_606	ENSG00000224409.1_1	RP11-114B7.6	-
chr1	33207485	33237600	CS13-12383_superenhancer_606	ENSG00000162522.10_1	KIAA1522	+
chr1	33335200	33338083	CS13-12383_superenhancer_2234	ENSG00000160097.15_1	FNDC5	-
chr1	33351594	33364042	CS13-12383_superenhancer_2234	ENSG00000121905.9_1	HPCA	+
chr1	33360194	33367039	CS13-12383_superenhancer_2234	ENSG00000121900.18_1	TMEM54	-
chr1	33607471	33608831	CS13-12383_superenhancer_696	ENSG00000278997.1_1	RP11-131M11.2	-
chr1	33611002	33647660	CS13-12383_superenhancer_696	ENSG00000116525.13_1	TRIM62	-
chr1	33628451	33631899	CS13-12383_superenhancer_696	ENSG00000279179.1_1	RP11-131M11.3	+
chr1	33722145	33729600	CS13-12383_superenhancer_1765	ENSG00000160094.14_2	ZNF362	+
chr1	33726812	33727281	CS13-12383_superenhancer_1765	ENSG00000270115.1_2	RP11-415J8.7	+
chr1	33803400	33814846	CS13-12383_superenhancer_328	ENSG00000225313.5_1	RP11-415J8.3	+
chr1	33803400	33896653	CS13-12383_superenhancer_328	ENSG00000134686.17_2	PHC2	-
chr1	33815952	33828846	CS13-12383_superenhancer_328	ENSG00000233246.1_1	RP11-415J8.5	+
chr1	33931849	33934555	CS13-12383_superenhancer_328	ENSG00000234512.1_1	TLR12P	+
chr1	33938245	33939000	CS13-12383_superenhancer_328	ENSG00000121903.14_1	ZSCAN20	+
chr1	36549000	36549627	CS13-12383_superenhancer_789	ENSG00000232862.5_1	RP4-665N4.4	-
chr1	36549675	36553876	CS13-12383_superenhancer_789	ENSG00000092850.11_1	TEKT2	+
chr1	36554475	36559533	CS13-12383_superenhancer_789	ENSG00000116863.10_1	ADPRHL2	+
chr1	36560836	36590821	CS13-12383_superenhancer_789	ENSG00000171812.11_2	COL8A2	-
chr1	36613800	36621654	CS13-12383_superenhancer_2019	ENSG00000054116.11_1	TRAPPC3	-
chr1	36621179	36627800	CS13-12383_superenhancer_2019	ENSG00000116871.15_2	MAP7D1	+
chr1	36808200	36851497	CS13-12383_superenhancer_800	ENSG00000196182.10_1	STK40	-
chr1	36856838	36863493	CS13-12383_superenhancer_800	ENSG00000181817.5_1	LSM10	-
chr1	36915200	36916052	CS13-12383_superenhancer_2058	ENSG00000116885.18_1	OSCP1	-
chr1	36921318	36930038	CS13-12383_superenhancer_2058	ENSG00000116898.11_1	MRPS15	-
chr1	36931643	36948800	CS13-12383_superenhancer_2058	ENSG00000119535.17_2	CSF3R	-
chr1	37019400	37056800	CS13-12383_superenhancer_1794	ENSG00000119535.17_2	0	-	-69522
chr1	37019400	37056800	CS13-12383_superenhancer_1794	ENSG00000230214.1_1	0	+	38659
chr1	38454000	38456593	CS13-12383_superenhancer_1655	ENSG00000183431.11_1	SF3A3	-
chr1	38462441	38471278	CS13-12383_superenhancer_1655	ENSG00000183386.9_1	FHL3	-
chr1	38474929	38479400	CS13-12383_superenhancer_1655	ENSG00000183520.11_2	UTP11	+
chr1	39546987	39574200	CS13-12383_superenhancer_1513	ENSG00000127603.23_2	MACF1	+
chr1	39592400	39681200	CS13-12383_superenhancer_481	ENSG00000127603.23_2	MACF1	+
chr1	39672183	39672629	CS13-12383_superenhancer_481	ENSG00000270040.1_2	RP11-416A14.1	+
chr1	40090400	40105617	CS13-12383_superenhancer_1911	ENSG00000163909.7_1	HEYL	-
chr1	40099087	40099575	CS13-12383_superenhancer_1911	ENSG00000225903.1_1	RP1-144F13.3	+
chr1	40347200	40349183	CS13-12383_superenhancer_1813	ENSG00000043514.15_1	TRIT1	-
chr1	40361097	40367928	CS13-12383_superenhancer_1813	ENSG00000116990.10_2	MYCL	-
chr1	40363416	40364770	CS13-12383_superenhancer_1813	ENSG00000236546.1_1	RP1-118J21.5	+
chr1	41249683	41306124	CS13-12383_superenhancer_315	ENSG00000117013.14_1	KCNQ4	+
chr1	41326722	41328038	CS13-12383_superenhancer_315	ENSG00000179862.6_1	CITED4	-
chr1	41329585	41342342	CS13-12383_superenhancer_315	ENSG00000229528.1_1	RP5-1066H13.4	+
chr1	41827593	41849262	CS13-12383_superenhancer_62	ENSG00000204060.6_2	FOXO6	+
chr1	41840675	41841341	CS13-12383_superenhancer_62	ENSG00000229901.1_1	RP11-399E6.4	-
chr1	41944445	41950344	CS13-12383_superenhancer_62	ENSG00000127129.9_1	EDN2	-
chr1	41972035	41988200	CS13-12383_superenhancer_62	ENSG00000127124.14_2	HIVEP3	-
chr1	43391045	43424844	CS13-12383_superenhancer_946	ENSG00000117394.19_1	SLC2A1	-
chr1	43424719	43444600	CS13-12383_superenhancer_946	ENSG00000227533.5_1	SLC2A1-AS1	+
chr1	43500000	43548600	CS13-12383_superenhancer_838	ENSG00000227533.5_1	0	+	-49972
chr1	43500000	43548600	CS13-12383_superenhancer_838	ENSG00000277513.1_1	0	+	20569
chr1	43732800	43736607	CS13-12383_superenhancer_1979	ENSG00000117395.11_2	EBNA1BP2	-
chr1	43735664	43739673	CS13-12383_superenhancer_1979	ENSG00000179178.10_2	TMEM125	+
chr1	43747553	43751288	CS13-12383_superenhancer_1979	ENSG00000253313.5_1	C1orf210	-
chr1	43990857	44043600	CS13-12383_superenhancer_429	ENSG00000142949.16_1	PTPRF	+
chr1	44435671	44439041	CS13-12383_superenhancer_474	ENSG00000132768.13_1	DPH2	+
chr1	44440158	44443967	CS13-12383_superenhancer_474	ENSG00000117410.13_2	ATP6V0B	+
chr1	44444614	44456842	CS13-12383_superenhancer_474	ENSG00000117411.16_1	B4GALT2	+
chr1	44457030	44462200	CS13-12383_superenhancer_474	ENSG00000159214.12_1	CCDC24	+
chr1	44457171	44497139	CS13-12383_superenhancer_474	ENSG00000196517.11_2	SLC6A9	-
chr1	44496114	44515600	CS13-12383_superenhancer_474	ENSG00000230615.6_2	RP5-1198O20.4	+
chr1	44703000	44741800	CS13-12383_superenhancer_1340	ENSG00000117419.14_2	ERI3	-
chr1	44709079	44709945	CS13-12383_superenhancer_1340	ENSG00000233602.1_2	ERI3-IT1	-
chr1	44965600	45012000	CS13-12383_superenhancer_1288	ENSG00000187147.17_1	RNF220	+
chr1	45059800	45117396	CS13-12383_superenhancer_599	ENSG00000187147.17_1	RNF220	+
chr1	45100909	45140227	CS13-12383_superenhancer_599	ENSG00000126106.13_1	TMEM53	-
chr1	45140363	45148000	CS13-12383_superenhancer_599	ENSG00000198520.10_2	C1orf228	+
chr1	45240200	45241482	CS13-12383_superenhancer_268	ENSG00000225721.5_1	RP11-269F19.2	-
chr1	45240922	45244451	CS13-12383_superenhancer_268	ENSG00000142937.11_1	RPS8	+
chr1	45246002	45246387	CS13-12383_superenhancer_268	ENSG00000234093.3_1	RPS15AP11	-
chr1	45249256	45253377	CS13-12383_superenhancer_268	ENSG00000142959.4_1	BEST4	-
chr1	45265896	45271662	CS13-12383_superenhancer_268	ENSG00000173846.12_1	PLK3	+
chr1	45271584	45272347	CS13-12383_superenhancer_268	ENSG00000188396.3_1	TCTEX1D4	-
chr1	45274153	45281257	CS13-12383_superenhancer_268	ENSG00000222009.8_1	BTBD19	+
chr1	45285515	45308735	CS13-12383_superenhancer_268	ENSG00000117425.13_1	PTCH2	-
chr1	45309592	45309754	CS13-12383_superenhancer_268	ENSG00000226499.1_1	RP5-882O7.1	-
chr1	45762800	45771881	CS13-12383_superenhancer_1616	ENSG00000162415.6_2	ZSWIM5	-
chr1	45769581	45771291	CS13-12383_superenhancer_1616	ENSG00000281912.1_1	LINC01144	+
chr1	45792576	45794205	CS13-12383_superenhancer_1616	ENSG00000186603.5_1	HPDL	+
chr1	45794834	45806142	CS13-12383_superenhancer_1616	ENSG00000132781.17_2	MUTYH	-
chr1	45805341	45807200	CS13-12383_superenhancer_1616	ENSG00000132773.11_1	TOE1	+
chr1	46997837	46999286	CS13-12383_superenhancer_2126	ENSG00000282881.1_1	RP11-49P4.7	-
chr1	47004367	47024600	CS13-12383_superenhancer_2126	ENSG00000269956.1_1	MKNK1-AS1	+
chr1	47011315	47017199	CS13-12383_superenhancer_2126	ENSG00000162456.9_1	KNCN	-
chr1	47023079	47024600	CS13-12383_superenhancer_2126	ENSG00000079277.19_2	MKNK1	-
chr1	48015867	48016425	CS13-12383_superenhancer_755	ENSG00000227883.1_1	ATP6V0E1P4	+
chr1	48154134	48169055	CS13-12383_superenhancer_1182	ENSG00000227947.1_1	RP11-543D5.1	+
chr1	48268400	48306200	CS13-12383_superenhancer_1267	ENSG00000269113.3_2	TRABD2B	-
chr1	48283737	48285909	CS13-12383_superenhancer_1267	ENSG00000225028.1_1	RP11-330M19.1	+
chr1	48332400	48382600	CS13-12383_superenhancer_1036	ENSG00000269113.3_2	TRABD2B	-
chr1	53124800	53135355	CS13-12383_superenhancer_1934	ENSG00000182183.14_1	FAM159A	+
chr1	53150122	53164038	CS13-12383_superenhancer_1934	ENSG00000162377.5_1	COA7	-
chr1	53527723	53551174	CS13-12383_superenhancer_1590	ENSG00000174348.13_1	PODN	+
chr1	53535609	53551174	CS13-12383_superenhancer_1590	ENSG00000232993.1_2	RP11-334A14.5	-
chr1	53538781	53539061	CS13-12383_superenhancer_1590	ENSG00000227644.2_1	HIGD1AP11	-
chr1	53552850	53556000	CS13-12383_superenhancer_1590	ENSG00000162383.11_2	SLC1A7	-
chr1	53573200	53596400	CS13-12383_superenhancer_2159	ENSG00000162383.11_2	SLC1A7	-
chr1	53580247	53584281	CS13-12383_superenhancer_2159	ENSG00000235563.1_1	RP11-334A14.8	+
chr1	53742200	53793742	CS13-12383_superenhancer_453	ENSG00000157193.15_2	LRP8	-
chr1	53753695	53755378	CS13-12383_superenhancer_453	ENSG00000228838.1_1	RP4-784A16.2	+
chr1	53757462	53757810	CS13-12383_superenhancer_453	ENSG00000225030.1_2	RP4-784A16.3	-
chr1	53770207	53773134	CS13-12383_superenhancer_453	ENSG00000232762.1_1	RP4-784A16.4	+
chr1	53793904	53794400	CS13-12383_superenhancer_453	ENSG00000225675.2_1	RP4-784A16.5	+
chr1	53895600	53905693	CS13-12383_superenhancer_1151	ENSG00000236253.7_1	SLC25A3P1	-
chr1	53925071	53933161	CS13-12383_superenhancer_1151	ENSG00000143006.7_1	DMRTB1	+
chr1	53971909	53993600	CS13-12383_superenhancer_1145	ENSG00000174332.5_1	GLIS1	-
chr1	54007600	54072600	CS13-12383_superenhancer_746	ENSG00000174332.5_1	GLIS1	-
chr1	54144000	54176400	CS13-12383_superenhancer_1782	ENSG00000174332.5_1	GLIS1	-
chr1	54722000	54879152	CS13-12383_superenhancer_72	ENSG00000157216.15_1	SSBP3	-
chr1	54751077	54753044	CS13-12383_superenhancer_72	ENSG00000225632.1_1	RP5-997D24.3	+
chr1	54924800	54965800	CS13-12383_superenhancer_756	ENSG00000235741.1_1	0	-	16133
chr1	54924800	54965800	CS13-12383_superenhancer_756	ENSG00000237173.1_1	0	+	23805
chr1	56991000	57050600	CS13-12383_superenhancer_1384	ENSG00000162407.8_2	PLPP3	-
chr1	57004123	57004583	CS13-12383_superenhancer_1384	ENSG00000236776.1_1	RPL21P23	+
chr1	59339800	59365266	CS13-12383_superenhancer_1902	ENSG00000234807.5_1	LINC01135	+
chr1	59348539	59369419	CS13-12383_superenhancer_1902	ENSG00000232453.6_1	RP4-794H19.1	-
chr1	59509200	59550200	CS13-12383_superenhancer_2032	ENSG00000237352.3_1	LINC01358	+
chr1	59520068	59521721	CS13-12383_superenhancer_2032	ENSG00000241042.1_2	RP11-145M4.1	-
chr1	59521670	59543788	CS13-12383_superenhancer_2032	ENSG00000235215.2_2	RP11-145M4.2	-
chr1	59571600	59652400	CS13-12383_superenhancer_1400	ENSG00000237352.3_1	LINC01358	+
chr1	59597607	59652400	CS13-12383_superenhancer_1400	ENSG00000224609.6_1	HSD52	-
chr1	59857000	59913000	CS13-12383_superenhancer_1621	ENSG00000172456.17_1	FGGY	+
chr1	60100400	60173000	CS13-12383_superenhancer_392	ENSG00000172456.17_1	FGGY	+
chr1	61314200	61333670	CS13-12383_superenhancer_1392	ENSG00000231252.2_1	RP11-436K8.1	-
chr1	61330930	61402000	CS13-12383_superenhancer_1392	ENSG00000162599.15_2	NFIA	+
chr1	62728600	62785085	CS13-12383_superenhancer_654	ENSG00000132854.18_1	KANK4	-
chr1	64239692	64295400	CS13-12383_superenhancer_1019	ENSG00000185483.11_1	ROR1	+
chr1	64254391	64254975	CS13-12383_superenhancer_1019	ENSG00000177452.7_1	RP4-597J3.1	-
chr1	64308400	64358800	CS13-12383_superenhancer_1710	ENSG00000185483.11_1	ROR1	+
chr1	64308866	64309356	CS13-12383_superenhancer_1710	ENSG00000228056.3_1	CFL1P3	-
chr1	64936474	65011200	CS13-12383_superenhancer_780	ENSG00000158966.13_1	CACHD1	+
chr1	68167148	68232400	CS13-12383_superenhancer_1985	ENSG00000172380.5_1	GNG12	-
chr1	76572400	76620400	CS13-12383_superenhancer_2245	ENSG00000184005.10_1	ST6GALNAC3	+
chr1	87614800	87634881	CS13-12383_superenhancer_1519	ENSG00000267272.5_2	LINC01140	+
chr1	87614800	87634887	CS13-12383_superenhancer_1519	ENSG00000267561.2_2	RP5-1052I5.2	+
chr1	90259800	90309800	CS13-12383_superenhancer_1600	ENSG00000271949.1_2	RP11-302M6.4	+
chr1	90285732	90286427	CS13-12383_superenhancer_1600	ENSG00000272931.1_1	RP5-943J3.2	-
chr1	90286572	90309800	CS13-12383_superenhancer_1600	ENSG00000171492.14_2	LRRC8D	+
chr1	92148400	92296800	CS13-12383_superenhancer_288	ENSG00000069702.10_1	TGFBR3	-
chr1	94039800	94084200	CS13-12383_superenhancer_1208	ENSG00000137936.16_2	BCAR3	-
chr1	94057755	94071130	CS13-12383_superenhancer_1208	ENSG00000224093.5_1	RP5-1033H22.2	+
chr1	94128600	94250400	CS13-12383_superenhancer_223	ENSG00000137936.16_2	BCAR3	-
chr1	94218479	94241000	CS13-12383_superenhancer_223	ENSG00000230439.2_2	RP11-488P3.1	-
chr1	94478000	94586688	CS13-12383_superenhancer_232	ENSG00000198691.11_1	ABCA4	-
chr1	95051111	95057853	CS13-12383_superenhancer_2212	ENSG00000223675.1_1	RP11-86H7.6	-
chr1	95319600	95320982	CS13-12383_superenhancer_1720	ENSG00000224081.8_1	LINC01057	-
chr1	95319600	95353200	CS13-12383_superenhancer_1720	ENSG00000143036.16_1	SLC44A3	+
chr1	100111498	100151400	CS13-12383_superenhancer_1792	ENSG00000099260.10_1	PALMD	+
chr1	109723800	109749403	CS13-12383_superenhancer_2180	ENSG00000116299.16_1	KIAA1324	+
chr1	109756539	109758000	CS13-12383_superenhancer_2180	ENSG00000031698.12_1	SARS	+
chr1	109771800	109780791	CS13-12383_superenhancer_574	ENSG00000031698.12_1	SARS	+
chr1	109792640	109818372	CS13-12383_superenhancer_574	ENSG00000143126.7_1	CELSR2	+
chr1	109822177	109825808	CS13-12383_superenhancer_574	ENSG00000134222.16_2	PSRC1	-
chr1	110158400	110160943	CS13-12383_superenhancer_1619	ENSG00000065135.9_2	GNAI3	+
chr1	110158400	110162551	CS13-12383_superenhancer_1619	ENSG00000134183.11_1	GNAT2	-
chr1	110158725	110174673	CS13-12383_superenhancer_1619	ENSG00000116337.15_2	AMPD2	+
chr1	110171038	110172927	CS13-12383_superenhancer_1619	ENSG00000228703.1_1	RP5-1160K1.6	-
chr1	110193991	110194721	CS13-12383_superenhancer_1619	ENSG00000235045.2_1	RPL7P8	+
chr1	110198702	110211200	CS13-12383_superenhancer_1619	ENSG00000168765.15_1	GSTM4	+
chr1	110210643	110211200	CS13-12383_superenhancer_1619	ENSG00000213366.12_2	GSTM2	+
chr1	110406800	110414058	CS13-12383_superenhancer_461	ENSG00000228420.1_1	RP4-735C1.6	+
chr1	110426797	110428886	CS13-12383_superenhancer_461	ENSG00000235005.1_1	RP11-195M16.1	-
chr1	110438594	110440483	CS13-12383_superenhancer_461	ENSG00000261055.1_1	RP11-195M16.3	+
chr1	110452863	110473614	CS13-12383_superenhancer_461	ENSG00000184371.13_2	CSF1	+
chr1	110599400	110617263	CS13-12383_superenhancer_1662	ENSG00000143093.14_2	STRIP1	+
chr1	110600961	110605177	CS13-12383_superenhancer_1662	ENSG00000258634.3_2	RP4-773N10.4	+
chr1	110602615	110613322	CS13-12383_superenhancer_1662	ENSG00000156150.6_1	ALX3	-
chr1	110625309	110652341	CS13-12383_superenhancer_1662	ENSG00000258673.1_1	LINC01397	+
chr1	110655089	110656567	CS13-12383_superenhancer_1662	ENSG00000186150.4_1	UBL4B	+
chr1	112257400	112259313	CS13-12383_superenhancer_1276	ENSG00000116473.14_1	RAP1A	+
chr1	112257400	112298446	CS13-12383_superenhancer_1276	ENSG00000197852.9_1	FAM212B	-
chr1	112282462	112290420	CS13-12383_superenhancer_1276	ENSG00000227811.2_1	FAM212B-AS1	+
chr1	112297866	112310638	CS13-12383_superenhancer_1276	ENSG00000064703.11_1	DDX20	+
chr1	112313283	112321400	CS13-12383_superenhancer_1276	ENSG00000171385.9_2	KCND3	-
chr1	113216000	113243368	CS13-12383_superenhancer_1480	ENSG00000155363.18_1	MOV10	+
chr1	113236309	113239243	CS13-12383_superenhancer_1480	ENSG00000225075.1_1	RP11-426L16.3	-
chr1	113243727	113250056	CS13-12383_superenhancer_1480	ENSG00000155366.16_2	RHOC	-
chr1	113245235	113254055	CS13-12383_superenhancer_1480	ENSG00000271810.5_2	RP11-426L16.10	-
chr1	113252615	113258099	CS13-12383_superenhancer_1480	ENSG00000155367.15_2	PPM1J	-
chr1	113258293	113260418	CS13-12383_superenhancer_1480	ENSG00000261595.1_1	RP11-426L16.9	+
chr1	113263040	113269857	CS13-12383_superenhancer_1480	ENSG00000184599.13_1	FAM19A3	+
chr1	116996400	117021464	CS13-12383_superenhancer_1615	ENSG00000233154.5_2	RP4-655J12.4	-
chr1	117035637	117041834	CS13-12383_superenhancer_1615	ENSG00000224950.2_1	RP5-1086K13.1	-
chr1	145381600	145382434	CS13-12383_superenhancer_854	ENSG00000233396.7_1	RP11-458D21.1	-
chr1	145398249	145417545	CS13-12383_superenhancer_854	ENSG00000168509.19_2	HFE2	+
chr1	145438468	145442635	CS13-12383_superenhancer_854	ENSG00000265972.5_1	TXNIP	+
chr1	145456235	145470388	CS13-12383_superenhancer_854	ENSG00000121851.12_2	POLR3GL	-
chr1	145457275	145485600	CS13-12383_superenhancer_854	ENSG00000280778.1_1	CH17-270A2.2	-
chr1	145470507	145475646	CS13-12383_superenhancer_854	ENSG00000272031.2_2	ANKRD34A	+
chr1	145470667	145473700	CS13-12383_superenhancer_854	ENSG00000278431.1_1	CH17-270A2.1	-
chr1	145475908	145485600	CS13-12383_superenhancer_854	ENSG00000234222.6_2	RP11-315I20.1	-
chr1	145477084	145485600	CS13-12383_superenhancer_854	ENSG00000271601.3_1	LIX1L	+
chr1	150121372	150136916	CS13-12383_superenhancer_1403	ENSG00000023902.13_1	PLEKHO1	+
chr1	150227600	150229681	CS13-12383_superenhancer_1345	ENSG00000276110.1_1	RP4-790G17.7	-
chr1	150229553	150237478	CS13-12383_superenhancer_1345	ENSG00000118298.10_1	CA14	+
chr1	150237798	150241980	CS13-12383_superenhancer_1345	ENSG00000117362.12_1	APH1A	-
chr1	150240599	150253327	CS13-12383_superenhancer_1345	ENSG00000118292.8_1	C1orf54	+
chr1	150254952	150259505	CS13-12383_superenhancer_1345	ENSG00000159208.15_1	CIART	+
chr1	150266139	150267200	CS13-12383_superenhancer_1345	ENSG00000266472.5_1	MRPS21	+
chr1	150476600	150480085	CS13-12383_superenhancer_334	ENSG00000143374.15_2	TARS2	+
chr1	150480537	150486265	CS13-12383_superenhancer_334	ENSG00000143369.14_2	ECM1	+
chr1	150488232	150490508	CS13-12383_superenhancer_334	ENSG00000228126.1_1	FALEC	+
chr1	150521037	150530200	CS13-12383_superenhancer_334	ENSG00000237781.3_1	RP11-54A4.2	-
chr1	150521844	150533413	CS13-12383_superenhancer_334	ENSG00000143382.14_2	ADAMTSL4	+
chr1	150532677	150547028	CS13-12383_superenhancer_334	ENSG00000203804.4_1	ADAMTSL4-AS1	-
chr1	150547026	150552214	CS13-12383_superenhancer_334	ENSG00000143384.12_1	MCL1	-
chr1	153506078	153507591	CS13-12383_superenhancer_1509	ENSG00000238279.1_1	BX470102.3	+
chr1	153507074	153508720	CS13-12383_superenhancer_1509	ENSG00000197956.9_1	S100A6	-
chr1	153509622	153514241	CS13-12383_superenhancer_1509	ENSG00000196420.7_1	S100A5	-
chr1	153516088	153522612	CS13-12383_superenhancer_1509	ENSG00000196154.11_2	S100A4	-
chr1	153519804	153521848	CS13-12383_superenhancer_1509	ENSG00000188015.9_2	S100A3	-
chr1	153631129	153634306	CS13-12383_superenhancer_1751	ENSG00000143553.10_1	SNAPIN	+
chr1	153634263	153643524	CS13-12383_superenhancer_1751	ENSG00000143621.16_1	ILF2	-
chr1	153651112	153666468	CS13-12383_superenhancer_1751	ENSG00000169418.9_1	NPR1	+
chr1	153742800	153747284	CS13-12383_superenhancer_1100	ENSG00000143624.13_2	INTS3	+
chr1	153746829	153752633	CS13-12383_superenhancer_1100	ENSG00000143554.13_2	SLC27A3	+
chr1	153761505	153778000	CS13-12383_superenhancer_1100	ENSG00000143614.9_2	GATAD2B	-
chr1	153766422	153774567	CS13-12383_superenhancer_1100	ENSG00000231827.3_1	RP11-216N14.5	+
chr1	153917400	153919172	CS13-12383_superenhancer_1185	ENSG00000198837.9_2	DENND4B	-
chr1	153920144	153931101	CS13-12383_superenhancer_1185	ENSG00000160741.16_1	CRTC2	-
chr1	153931574	153940660	CS13-12383_superenhancer_1185	ENSG00000143570.17_2	SLC39A1	-
chr1	153936836	153937546	CS13-12383_superenhancer_1185	ENSG00000282386.1_1	RP11-422P24.12	+
chr1	153938991	153939406	CS13-12383_superenhancer_1185	ENSG00000273026.1_1	RP11-422P24.10	+
chr1	153940009	153946839	CS13-12383_superenhancer_1185	ENSG00000143578.15_1	CREB3L4	+
chr1	153946744	153950164	CS13-12383_superenhancer_1185	ENSG00000143543.14_1	JTB	-
chr1	153950218	153951636	CS13-12383_superenhancer_1185	ENSG00000272654.1_1	RP11-422P24.11	+
chr1	153954092	153958834	CS13-12383_superenhancer_1185	ENSG00000143545.8_1	RAB13	-
chr1	153963234	153964626	CS13-12383_superenhancer_1185	ENSG00000177954.11_1	RPS27	+
chr1	153965160	153974200	CS13-12383_superenhancer_1185	ENSG00000143552.9_1	NUP210L	-
chr1	153968107	153968436	CS13-12383_superenhancer_1185	ENSG00000231416.1_1	RP11-422P24.9	+
chr1	154377200	154379040	CS13-12383_superenhancer_2225	ENSG00000228013.1_1	RP11-350G8.5	-
chr1	154377668	154420800	CS13-12383_superenhancer_2225	ENSG00000160712.12_1	IL6R	+
chr1	154386844	154387613	CS13-12383_superenhancer_2225	ENSG00000228264.1_1	PSMD8P1	-
chr1	154702600	154760000	CS13-12383_superenhancer_1721	ENSG00000143603.18_2	KCNN3	-
chr1	154810000	154842756	CS13-12383_superenhancer_1427	ENSG00000143603.18_2	KCNN3	-
chr1	154908200	154909467	CS13-12383_superenhancer_716	ENSG00000163344.5_1	PMVK	-
chr1	154909845	154910535	CS13-12383_superenhancer_716	ENSG00000270361.1_1	RP11-307C12.13	+
chr1	154916551	154928599	CS13-12383_superenhancer_716	ENSG00000163346.16_1	PBXIP1	-
chr1	154929501	154936329	CS13-12383_superenhancer_716	ENSG00000163348.3_2	PYGO2	-
chr1	154934300	154935099	CS13-12383_superenhancer_716	ENSG00000271380.1_1	RP11-307C12.12	+
chr1	154934773	154946871	CS13-12383_superenhancer_716	ENSG00000160691.18_2	SHC1	-
chr1	154947128	154951725	CS13-12383_superenhancer_716	ENSG00000173207.12_1	CKS1B	+
chr1	154955813	154957000	CS13-12383_superenhancer_716	ENSG00000160688.18_1	FLAD1	+
chr1	154975105	154990998	CS13-12383_superenhancer_1796	ENSG00000160685.13_1	ZBTB7B	+
chr1	154990995	154991400	CS13-12383_superenhancer_1796	ENSG00000163354.14_1	DCST2	-
chr1	155016800	155023406	CS13-12383_superenhancer_793	ENSG00000163357.10_2	DCST1	+
chr1	155017666	155018594	CS13-12383_superenhancer_793	ENSG00000232093.1_1	RP11-307C12.11	-
chr1	155023041	155035251	CS13-12383_superenhancer_793	ENSG00000143537.13_2	ADAM15	+
chr1	155036206	155042029	CS13-12383_superenhancer_793	ENSG00000243364.7_2	EFNA4	+
chr1	155036223	155059283	CS13-12383_superenhancer_793	ENSG00000251246.1_2	RP11-540D14.8	+
chr1	155051347	155060014	CS13-12383_superenhancer_793	ENSG00000143590.13_2	EFNA3	+
chr1	155141883	155145951	CS13-12383_superenhancer_384	ENSG00000163463.11_2	KRTCAP2	-
chr1	155141884	155159748	CS13-12383_superenhancer_384	ENSG00000273088.1_2	RP11-201K10.3	-
chr1	155146262	155157447	CS13-12383_superenhancer_384	ENSG00000163462.17_1	TRIM46	+
chr1	155158299	155162707	CS13-12383_superenhancer_384	ENSG00000185499.16_2	MUC1	-
chr1	155164794	155175286	CS13-12383_superenhancer_384	ENSG00000231064.6_2	MIR92B	+
chr1	155165378	155178842	CS13-12383_superenhancer_384	ENSG00000169231.13_1	THBS3	-
chr1	155178489	155183615	CS13-12383_superenhancer_384	ENSG00000173171.14_1	MTX1	+
chr1	155180941	155183610	CS13-12383_superenhancer_384	ENSG00000236263.1_1	RP11-263K19.6	-
chr1	155183611	155197213	CS13-12383_superenhancer_384	ENSG00000160766.14_1	GBAP1	-
chr1	155200765	155204116	CS13-12383_superenhancer_384	ENSG00000236675.1_1	MTX1P1	+
chr1	155204242	155214490	CS13-12383_superenhancer_384	ENSG00000177628.15_2	GBA	-
chr1	155216995	155225274	CS13-12383_superenhancer_384	ENSG00000160767.20_1	FAM189B	-
chr1	155225769	155232221	CS13-12383_superenhancer_384	ENSG00000116521.10_1	SCAMP3	-
chr1	155232658	155248282	CS13-12383_superenhancer_384	ENSG00000176444.18_1	CLK2	-
chr1	155247373	155248600	CS13-12383_superenhancer_384	ENSG00000143630.9_1	HCN3	+
chr1	155936400	155976861	CS13-12383_superenhancer_560	ENSG00000116584.17_2	ARHGEF2	-
chr1	155948589	155952777	CS13-12383_superenhancer_560	ENSG00000273002.1_1	RP11-336K24.12	+
chr1	155961180	155971578	CS13-12383_superenhancer_560	ENSG00000224276.1_1	RP11-336K24.5	+
chr1	155978838	155990750	CS13-12383_superenhancer_560	ENSG00000163479.13_1	SSR2	-
chr1	156022200	156023585	CS13-12383_superenhancer_118	ENSG00000160803.7_1	UBQLN4	-
chr1	156024542	156028301	CS13-12383_superenhancer_118	ENSG00000116586.11_1	LAMTOR2	+
chr1	156030950	156040305	CS13-12383_superenhancer_118	ENSG00000132698.14_2	RAB25	+
chr1	156041803	156051789	CS13-12383_superenhancer_118	ENSG00000254726.2_1	MEX3A	-
chr1	156052363	156109880	CS13-12383_superenhancer_118	ENSG00000160789.19_1	LMNA	+
chr1	156117156	156131600	CS13-12383_superenhancer_118	ENSG00000196189.12_2	SEMA4A	+
chr1	156458000	156470620	CS13-12383_superenhancer_2162	ENSG00000116604.17_2	MEF2D	-
chr1	156479645	156480600	CS13-12383_superenhancer_2162	ENSG00000260460.1_1	RP11-284F21.8	+
chr1	156626200	156629324	CS13-12383_superenhancer_119	ENSG00000132692.18_2	BCAN	+
chr1	156626200	156631216	CS13-12383_superenhancer_119	ENSG00000229953.1_1	RP11-284F21.7	-
chr1	156638554	156647189	CS13-12383_superenhancer_119	ENSG00000132688.10_1	NES	-
chr1	156657486	156661789	CS13-12383_superenhancer_119	ENSG00000237588.2_1	RP11-66D17.3	-
chr1	156669397	156675608	CS13-12383_superenhancer_119	ENSG00000143320.8_1	CRABP2	-
chr1	156682003	156682966	CS13-12383_superenhancer_119	ENSG00000223356.1_1	RP11-66D17.5	-
chr1	156691682	156698591	CS13-12383_superenhancer_119	ENSG00000143319.16_1	ISG20L2	-
chr1	156698233	156706752	CS13-12383_superenhancer_119	ENSG00000143303.11_2	RRNAD1	+
chr1	156707094	156711382	CS13-12383_superenhancer_119	ENSG00000143314.12_2	MRPL24	-
chr1	156711898	156736717	CS13-12383_superenhancer_119	ENSG00000143321.18_1	HDGF	-
chr1	156720401	156739200	CS13-12383_superenhancer_119	ENSG00000143294.14_1	PRCC	+
chr1	156808600	156851642	CS13-12383_superenhancer_465	ENSG00000198400.11_1	NTRK1	+
chr1	156809854	156828810	CS13-12383_superenhancer_465	ENSG00000027644.4_1	INSRR	-
chr1	156863489	156886226	CS13-12383_superenhancer_465	ENSG00000187800.13_1	PEAR1	+
chr1	156890441	156897800	CS13-12383_superenhancer_465	ENSG00000160838.13_1	LRRC71	+
chr1	157963062	158048400	CS13-12383_superenhancer_153	ENSG00000183853.17_2	KIRREL	+
chr1	157995339	158000956	CS13-12383_superenhancer_153	ENSG00000226520.1_2	KIRREL-IT1	+
chr1	159851600	159869953	CS13-12383_superenhancer_657	ENSG00000213085.9_2	CFAP45	-
chr1	159879883	159880344	CS13-12383_superenhancer_657	ENSG00000279430.1_1	RP11-190A12.9	-
chr1	159887896	159895522	CS13-12383_superenhancer_657	ENSG00000158710.14_1	TAGLN2	-
chr1	159896828	159915394	CS13-12383_superenhancer_657	ENSG00000085552.16_1	IGSF9	-
chr1	159921281	159924044	CS13-12383_superenhancer_657	ENSG00000162723.9_1	SLAMF9	-
chr1	159931007	159941000	CS13-12383_superenhancer_657	ENSG00000224259.6_1	LINC01133	+
chr1	160016200	160040038	CS13-12383_superenhancer_621	ENSG00000177807.7_2	KCNJ10	-
chr1	160032277	160049611	CS13-12383_superenhancer_621	ENSG00000225279.1_1	RP11-536C5.2	+
chr1	160051359	160060353	CS13-12383_superenhancer_621	ENSG00000162728.4_1	KCNJ9	+
chr1	160061129	160068733	CS13-12383_superenhancer_621	ENSG00000162729.13_1	IGSF8	-
chr1	160085548	160094800	CS13-12383_superenhancer_621	ENSG00000018625.14_1	ATP1A2	+
chr1	160132000	160156767	CS13-12383_superenhancer_1314	ENSG00000132681.16_1	ATP1A4	+
chr1	160160345	160171676	CS13-12383_superenhancer_1314	ENSG00000143318.12_1	CASQ1	+
chr1	160171988	160178659	CS13-12383_superenhancer_1314	ENSG00000227741.1_1	RP11-536C5.7	-
chr1	160175126	160181400	CS13-12383_superenhancer_1314	ENSG00000162734.12_2	PEA15	+
chr1	160370375	160381400	CS13-12383_superenhancer_1863	ENSG00000162738.5_1	VANGL2	+
chr1	161122800	161128646	CS13-12383_superenhancer_1001	ENSG00000143222.11_1	UFC1	+
chr1	161123549	161129139	CS13-12383_superenhancer_1001	ENSG00000224985.1_1	RP11-297K8.2	-
chr1	161129239	161135513	CS13-12383_superenhancer_1001	ENSG00000143258.15_2	USP21	+
chr1	161136199	161147803	CS13-12383_superenhancer_1001	ENSG00000143224.17_1	PPOX	+
chr1	161141099	161147758	CS13-12383_superenhancer_1001	ENSG00000158850.14_1	B4GALT3	-
chr1	161154097	161168846	CS13-12383_superenhancer_1001	ENSG00000158859.9_1	ADAMTS4	-
chr1	161166893	161184185	CS13-12383_superenhancer_1001	ENSG00000158864.12_1	NDUFS2	+
chr1	161185023	161190489	CS13-12383_superenhancer_1001	ENSG00000158869.10_1	FCER1G	+
chr1	161192081	161193421	CS13-12383_superenhancer_1001	ENSG00000158874.11_2	APOA2	-
chr1	161195728	161197400	CS13-12383_superenhancer_1001	ENSG00000158882.13_2	TOMM40L	+
chr1	162106400	162145600	CS13-12383_superenhancer_1420	ENSG00000198929.12_2	NOS1AP	+
chr1	164527400	164586400	CS13-12383_superenhancer_1063	ENSG00000185630.18_2	PBX1	+
chr1	167387400	167396582	CS13-12383_superenhancer_270	ENSG00000143190.21_2	POU2F1	+
chr1	167399876	167487847	CS13-12383_superenhancer_270	ENSG00000198821.10_2	CD247	-
chr1	167426619	167427898	CS13-12383_superenhancer_270	ENSG00000233411.1_2	RP11-104L21.2	-
chr1	167426978	167429128	CS13-12383_superenhancer_270	ENSG00000273160.1_2	RP11-104L21.3	-
chr1	167488772	167489823	CS13-12383_superenhancer_270	ENSG00000227776.1_1	AKR1D1P1	+
chr1	167498913	167523004	CS13-12383_superenhancer_270	ENSG00000143162.7_1	CREG1	-
chr1	167619400	167657200	CS13-12383_superenhancer_1938	ENSG00000198771.10_1	RCSD1	+
chr1	180875786	180878302	CS13-12383_superenhancer_1783	ENSG00000225857.5_1	RP11-46A10.2	+
chr1	180882289	180904600	CS13-12383_superenhancer_1783	ENSG00000135835.10_1	KIAA1614	+
chr1	181057847	181062035	CS13-12383_superenhancer_479	ENSG00000162783.10_1	IER5	+
chr1	181143619	181151344	CS13-12383_superenhancer_479	ENSG00000237292.1_1	RP11-540K16.1	+
chr1	182228200	182283196	CS13-12383_superenhancer_1265	ENSG00000228918.3_2	LINC01344	-
chr1	182557400	182558391	CS13-12383_superenhancer_1698	ENSG00000135828.11_1	RNASEL	-
chr1	182567757	182573543	CS13-12383_superenhancer_1698	ENSG00000143333.6_1	RGS16	-
chr1	182584388	182585764	CS13-12383_superenhancer_1698	ENSG00000261504.1_1	RP11-317P15.4	+
chr1	183237000	183302000	CS13-12383_superenhancer_707	ENSG00000157064.10_1	NMNAT2	-
chr1	200842082	200843306	CS13-12383_superenhancer_2101	ENSG00000170128.4_2	GPR25	+
chr1	200860175	200866400	CS13-12383_superenhancer_2101	ENSG00000163362.10_2	C1orf106	+
chr1	200978000	200992828	CS13-12383_superenhancer_2045	ENSG00000116852.14_1	KIF21B	-
chr1	200993076	200997920	CS13-12383_superenhancer_2045	ENSG00000229191.1_1	RP11-168O16.1	+
chr1	201011800	201012201	CS13-12383_superenhancer_1914	ENSG00000234132.2_1	RP11-168O16.2	+
chr1	201011800	201038600	CS13-12383_superenhancer_1914	ENSG00000081248.10_1	CACNA1S	-
chr1	201053600	201081694	CS13-12383_superenhancer_935	ENSG00000081248.10_1	CACNA1S	-
chr1	201083080	201096312	CS13-12383_superenhancer_935	ENSG00000232237.3_1	ASCL5	-
chr1	201121800	201140702	CS13-12383_superenhancer_1809	ENSG00000116857.16_2	TMEM9	-
chr1	201159952	201161600	CS13-12383_superenhancer_1809	ENSG00000163395.16_2	IGFN1	+
chr1	201328135	201346890	CS13-12383_superenhancer_66	ENSG00000118194.18_2	TNNT2	-
chr1	201342371	201369043	CS13-12383_superenhancer_66	ENSG00000159166.13_2	LAD1	-
chr1	201368760	201370318	CS13-12383_superenhancer_66	ENSG00000282221.1_1	RP11-27G14.4	+
chr1	201372895	201398994	CS13-12383_superenhancer_66	ENSG00000159173.18_1	TNNI1	-
chr1	201398102	201398489	CS13-12383_superenhancer_66	ENSG00000227048.2_1	RP11-134G8.2	+
chr1	201433510	201434274	CS13-12383_superenhancer_66	ENSG00000224818.1_2	RP11-134G8.10	-
chr1	201433510	201438365	CS13-12383_superenhancer_66	ENSG00000174307.6_1	PHLDA3	-
chr1	201452657	201478584	CS13-12383_superenhancer_66	ENSG00000159176.13_1	CSRP1	-
chr1	201476368	201482400	CS13-12383_superenhancer_66	ENSG00000224536.2_2	RP11-134G8.7	+
chr1	201499600	201499602	CS13-12383_superenhancer_2195	ENSG00000223396.2_2	RP11-134G8.5	+
chr1	201499600	201503912	CS13-12383_superenhancer_2195	ENSG00000224536.2_2	RP11-134G8.7	+
chr1	201592012	201626600	CS13-12383_superenhancer_2228	ENSG00000134369.15_2	NAV1	+
chr1	201642800	201643272	CS13-12383_superenhancer_236	ENSG00000236390.1_1	RP11-25B7.1	-
chr1	201642800	201733600	CS13-12383_superenhancer_236	ENSG00000134369.15_2	NAV1	+
chr1	201657386	201733600	CS13-12383_superenhancer_236	ENSG00000231871.5_2	IPO9-AS1	-
chr1	201692421	201706634	CS13-12383_superenhancer_236	ENSG00000235121.1_2	RP11-90L20.2	-
chr1	201846800	201853422	CS13-12383_superenhancer_1564	ENSG00000198700.9_1	IPO9	+
chr1	201857807	201861434	CS13-12383_superenhancer_1564	ENSG00000198892.6_1	SHISA4	+
chr1	201862969	201869106	CS13-12383_superenhancer_1564	ENSG00000223774.5_1	RP11-307B6.3	+
chr1	201865579	201887000	CS13-12383_superenhancer_1564	ENSG00000163431.12_2	LMOD1	-
chr1	202091985	202102720	CS13-12383_superenhancer_498	ENSG00000170075.8_1	GPR37L1	+
chr1	202102531	202113871	CS13-12383_superenhancer_498	ENSG00000143862.7_1	ARL8A	-
chr1	202116140	202130716	CS13-12383_superenhancer_498	ENSG00000143851.15_2	PTPN7	-
chr1	202137178	202137400	CS13-12383_superenhancer_498	ENSG00000243323.5_1	PTPRVP	+
chr1	202536800	202561834	CS13-12383_superenhancer_2242	ENSG00000077157.21_2	PPP1R12B	+
chr1	202559723	202569400	CS13-12383_superenhancer_2242	ENSG00000143858.11_1	SYT2	-
chr1	202584200	202627600	CS13-12383_superenhancer_1784	ENSG00000143858.11_1	SYT2	-
chr1	202601555	202602039	CS13-12383_superenhancer_1784	ENSG00000225620.1_1	RP11-569A11.2	+
chr1	202995625	203047868	CS13-12383_superenhancer_855	ENSG00000143847.15_1	PPFIA4	+
chr1	203052259	203055164	CS13-12383_superenhancer_855	ENSG00000122180.4_1	MYOG	-
chr1	203085200	203123600	CS13-12383_superenhancer_1642	ENSG00000163485.15_1	ADORA1	+
chr1	203096386	203097082	CS13-12383_superenhancer_1642	ENSG00000234775.1_1	RP11-335O13.7	-
chr1	203113821	203121707	CS13-12383_superenhancer_1642	ENSG00000224671.2_1	RP11-335O13.8	-
chr1	203141200	203144941	CS13-12383_superenhancer_2040	ENSG00000133055.8_2	MYBPH	-
chr1	203148058	203155877	CS13-12383_superenhancer_2040	ENSG00000133048.12_1	CHI3L1	-
chr1	203236200	203242769	CS13-12383_superenhancer_263	ENSG00000133063.15_1	CHIT1	-
chr1	203256279	203257929	CS13-12383_superenhancer_263	ENSG00000231507.1_1	LINC01353	+
chr1	203267885	203274437	CS13-12383_superenhancer_263	ENSG00000233791.5_1	LINC01136	-
chr1	203274618	203278730	CS13-12383_superenhancer_263	ENSG00000159388.5_1	BTG2	+
chr1	203309755	203320617	CS13-12383_superenhancer_263	ENSG00000122176.10_1	FMOD	-
chr1	203322492	203322779	CS13-12383_superenhancer_263	ENSG00000229652.1_1	RP11-435P24.2	-
chr1	203444955	203460480	CS13-12383_superenhancer_39	ENSG00000188783.5_1	PRELP	+
chr1	203463270	203477992	CS13-12383_superenhancer_39	ENSG00000188770.9_2	OPTC	+
chr1	203595688	203620000	CS13-12383_superenhancer_39	ENSG00000058668.14_2	ATP2B4	+
chr1	204042242	204096871	CS13-12383_superenhancer_298	ENSG00000143842.14_2	SOX13	+
chr1	204100189	204100200	CS13-12383_superenhancer_298	ENSG00000261065.1_1	RP11-74C13.4	+
chr1	204100189	204100200	CS13-12383_superenhancer_298	ENSG00000143845.14_2	ETNK2	-
chr1	204223000	204333000	CS13-12383_superenhancer_326	ENSG00000143850.13_2	PLEKHA6	-
chr1	204246132	204247076	CS13-12383_superenhancer_326	ENSG00000231691.1_1	RP11-203F10.5	+
chr1	204315903	204316386	CS13-12383_superenhancer_326	ENSG00000219133.2_1	RP11-203F10.6	-
chr1	204414800	204463852	CS13-12383_superenhancer_572	ENSG00000133056.13_2	PIK3C2B	-
chr1	204485506	204486600	CS13-12383_superenhancer_572	ENSG00000198625.12_1	MDM4	+
chr1	204586297	204654861	CS13-12383_superenhancer_939	ENSG00000170382.11_1	LRRN2	-
chr1	204595902	204598840	CS13-12383_superenhancer_939	ENSG00000240219.1_1	RP11-430C7.5	+
chr1	204632999	204633741	CS13-12383_superenhancer_939	ENSG00000228153.1_1	RP11-23I7.1	+
chr1	204958200	204991950	CS13-12383_superenhancer_868	ENSG00000163531.15_2	NFASC	+
chr1	205012064	205031000	CS13-12383_superenhancer_868	ENSG00000184144.10_2	CNTN2	+
chr1	205216200	205242471	CS13-12383_superenhancer_74	ENSG00000133069.15_2	TMCC2	+
chr1	205271186	205290919	CS13-12383_superenhancer_74	ENSG00000163545.8_1	NUAK2	-
chr1	205305192	205326218	CS13-12383_superenhancer_74	ENSG00000162873.14_2	KLHDC8A	-
chr1	205320374	205320599	CS13-12383_superenhancer_74	ENSG00000235363.1_1	SNRPGP10	+
chr1	205342379	205345400	CS13-12383_superenhancer_74	ENSG00000226235.1_1	LEMD1-AS1	+
chr1	205399200	205426219	CS13-12383_superenhancer_251	ENSG00000186007.9_2	LEMD1	-
chr1	205404013	205407007	CS13-12383_superenhancer_251	ENSG00000281406.1_2	BLACAT1	-
chr1	205425056	205438152	CS13-12383_superenhancer_251	ENSG00000224717.1_1	RP11-576D8.4	+
chr1	205473722	205498800	CS13-12383_superenhancer_251	ENSG00000117266.15_2	CDK18	+
chr1	205626978	205649587	CS13-12383_superenhancer_1280	ENSG00000158715.5_1	SLC45A3	-
chr1	206619200	206637783	CS13-12383_superenhancer_713	ENSG00000163486.8	SRGAP2	+
chr1	206643790	206670223	CS13-12383_superenhancer_713	ENSG00000143466.9	IKBKE	+
chr1	206664448	206671061	CS13-12383_superenhancer_713	ENSG00000162888.4_1	C1orf147	-
chr1	206677280	206677789	CS13-12383_superenhancer_713	ENSG00000261000.1_1	RP11-534L20.5	+
chr1	206680862	206695200	CS13-12383_superenhancer_713	ENSG00000266094.7_2	RASSF5	+
chr1	206831400	206857764	CS13-12383_superenhancer_1497	ENSG00000143479.15_2	DYRK3	+
chr1	206858288	206881400	CS13-12383_superenhancer_1497	ENSG00000162889.10_1	MAPKAPK2	+
chr1	206869181	206869614	CS13-12383_superenhancer_1497	ENSG00000224114.1_1	RP11-343H5.4	-
chr1	208195586	208360800	CS13-12383_superenhancer_130	ENSG00000076356.6_1	PLXNA2	-
chr1	208374400	208417665	CS13-12383_superenhancer_647	ENSG00000076356.6_1	PLXNA2	-
chr1	208428634	208428721	CS13-12383_superenhancer_647	ENSG00000226843.1_1	RP11-2P2.1	-
chr1	209541006	209553035	CS13-12383_superenhancer_993	ENSG00000231648.1_1	RP11-372M18.2	+
chr1	209602164	209606183	CS13-12383_superenhancer_993	ENSG00000230937.10_2	MIR205HG	+
chr1	212640157	212641085	CS13-12383_superenhancer_1929	ENSG00000224535.1_1	RP11-61J19.2	-
chr1	223147600	223168248	CS13-12383_superenhancer_1436	ENSG00000278610.1_2	RP11-455P21.3	+
chr1	223147600	223179337	CS13-12383_superenhancer_1436	ENSG00000154309.8_2	DISP1	+
chr1	225634944	225653045	CS13-12383_superenhancer_1645	ENSG00000234476.1_1	RP11-496N12.6	-
chr1	225652722	225661539	CS13-12383_superenhancer_1645	ENSG00000282418.1_1	RP11-496N12.9	+
chr1	225923000	225923976	CS13-12383_superenhancer_1717	ENSG00000226349.1_1	RP11-145A3.2	-
chr1	225923000	225939945	CS13-12383_superenhancer_1717	ENSG00000227496.1_1	RP11-145A3.1	+
chr1	225965514	225968600	CS13-12383_superenhancer_1717	ENSG00000143742.12_1	SRP9	+
chr1	226064800	226070069	CS13-12383_superenhancer_1158	ENSG00000196187.11_2	TMEM63A	-
chr1	226073981	226099082	CS13-12383_superenhancer_1158	ENSG00000243709.1_2	LEFTY1	-
chr1	226074395	226111978	CS13-12383_superenhancer_1158	ENSG00000255835.1_2	RP4-559A3.7	-
chr1	226107576	226112040	CS13-12383_superenhancer_1158	ENSG00000143811.17_2	PYCR2	-
chr1	226124110	226125257	CS13-12383_superenhancer_1158	ENSG00000248322.1_2	RP4-559A3.6	-
chr1	226124297	226129189	CS13-12383_superenhancer_1158	ENSG00000143768.12_2	LEFTY2	-
chr1	226819390	226927024	CS13-12383_superenhancer_135	ENSG00000143772.9_2	ITPKB	-
chr1	226844340	226862768	CS13-12383_superenhancer_135	ENSG00000228382.1_2	ITPKB-IT1	-
chr1	226856597	226864046	CS13-12383_superenhancer_135	ENSG00000228548.1_1	ITPKB-AS1	+
chr1	228106356	228135599	CS13-12383_superenhancer_197	ENSG00000143816.7_1	WNT9A	-
chr1	228246600	228248961	CS13-12383_superenhancer_1657	ENSG00000154342.5_1	WNT3A	+
chr1	228261609	228264251	CS13-12383_superenhancer_1657	ENSG00000276255.2_1	RP5-881P19.7	-
chr1	228270360	228273400	CS13-12383_superenhancer_1657	ENSG00000143761.14_2	ARF1	+
chr1	228322485	228322693	CS13-12383_superenhancer_1122	ENSG00000227625.2_1	RP11-520H14.1	-
chr1	228327662	228336685	CS13-12383_superenhancer_1122	ENSG00000143774.16_2	GUK1	+
chr1	228337552	228347527	CS13-12383_superenhancer_1122	ENSG00000198835.3_1	GJC2	+
chr1	228351786	228353213	CS13-12383_superenhancer_1122	ENSG00000203684.5_1	IBA57-AS1	-
chr1	228353515	228354600	CS13-12383_superenhancer_1122	ENSG00000181873.12_1	IBA57	+
chr1	229099600	229139600	CS13-12383_superenhancer_2270	ENSG00000282111.1_1	0	-	33422
chr1	229099600	229139600	CS13-12383_superenhancer_2270	ENSG00000229840.2_1	0	+	37739
chr1	230237600	230294600	CS13-12383_superenhancer_831	ENSG00000143641.9_1	GALNT2	+
chr1	230879800	230909000	CS13-12383_superenhancer_1928	ENSG00000244137.1_2	RP11-99J16__A.2	-
chr1	230883129	230909000	CS13-12383_superenhancer_1928	ENSG00000135773.12_1	CAPN9	+
chr1	230984800	231005335	CS13-12383_superenhancer_932	ENSG00000119280.16_1	C1orf198	-
chr1	231010591	231014761	CS13-12383_superenhancer_932	ENSG00000223393.1_1	RP5-858B6.3	+
chr1	232673800	232697304	CS13-12383_superenhancer_1614	ENSG00000116991.10_1	SIPA1L2	-
chr1	234613000	234614849	CS13-12383_superenhancer_120	ENSG00000059588.9_1	TARBP1	-
chr1	234663636	234667525	CS13-12383_superenhancer_120	ENSG00000231768.1_1	LINC01354	-
chr1	234701043	234705834	CS13-12383_superenhancer_120	ENSG00000230404.1_1	RP5-855F14.2	+
chr1	234740014	234745271	CS13-12383_superenhancer_120	ENSG00000168264.10_1	IRF2BP2	-
chr1	234742753	234745229	CS13-12383_superenhancer_120	ENSG00000228830.1_1	RP4-781K5.2	+
chr1	234765056	234770526	CS13-12383_superenhancer_120	ENSG00000224939.1_1	LINC00184	+
chr1	234780411	234783317	CS13-12383_superenhancer_120	ENSG00000272362.1_2	RP4-781K5.9	+
chr1	234782034	234795400	CS13-12383_superenhancer_120	ENSG00000228044.2_2	RP4-781K5.4	+
chr1	234845129	234855967	CS13-12383_superenhancer_287	ENSG00000282097.1_1	RP4-781K5.7	+
chr1	234859788	234867390	CS13-12383_superenhancer_287	ENSG00000227630.2_1	LINC01132	+
chr1	234987400	235070400	CS13-12383_superenhancer_627	ENSG00000237520.1_1	0	+	24337
chr1	234987400	235070400	CS13-12383_superenhancer_627	ENSG00000238005.2_1	0	-	34410
chr1	235092977	235095736	CS13-12383_superenhancer_329	ENSG00000237520.1_1	RP11-443B7.2	+
chr1	235093088	235105809	CS13-12383_superenhancer_329	ENSG00000238005.2_1	RP11-443B7.1	-
chr1	235115393	235116551	CS13-12383_superenhancer_329	ENSG00000258082.1_1	RP11-443B7.3	-
chr1	235260501	235260727	CS13-12383_superenhancer_2227	ENSG00000233018.1_1	RP4-597N16.1	-
chr1	235267494	235267800	CS13-12383_superenhancer_2227	ENSG00000273416.1_1	RP4-597N16.4	-
chr1	236022000	236046940	CS13-12383_superenhancer_2072	ENSG00000143669.13_2	LYST	-
chr1	236105852	236107105	CS13-12383_superenhancer_2072	ENSG00000237845.1_1	RP5-940F7.2	-
chr1	243633600	243663394	CS13-12383_superenhancer_1532	ENSG00000054282.15_1	SDCCAG8	+
chr1	243651534	243664400	CS13-12383_superenhancer_1532	ENSG00000117020.16_2	AKT3	-
chr1	244515936	244541600	CS13-12383_superenhancer_638	ENSG00000173728.10_1	C1orf100	+
chr1	244538401	244541600	CS13-12383_superenhancer_638	ENSG00000240963.1_2	RP11-518L10.5	-
chr1	245358600	245398200	CS13-12383_superenhancer_1940	ENSG00000162849.15_2	KIF26B	+
chr1	245369745	245397803	CS13-12383_superenhancer_1940	ENSG00000232192.1_1	RP11-62I21.1	-
chr10	634200	672200	CS13-12383_superenhancer_1958	ENSG00000151240.16_1	DIP2C	-
chr10	1223257	1246600	CS13-12383_superenhancer_2119	ENSG00000185736.15_2	ADARB2	-
chr10	1316000	1371600	CS13-12383_superenhancer_1077	ENSG00000185736.15_2	ADARB2	-
chr10	1332212	1335197	CS13-12383_superenhancer_1077	ENSG00000282390.1_1	RP11-29A19.2	-
chr10	3107615	3108193	CS13-12383_superenhancer_1895	ENSG00000273001.1_1	RP11-118K6.3	-
chr10	3108524	3121000	CS13-12383_superenhancer_1895	ENSG00000067057.16_2	PFKP	+
chr10	3529085	3544000	CS13-12383_superenhancer_1848	ENSG00000233321.1_1	RP11-482E14.1	-
chr10	3793258	3805418	CS13-12383_superenhancer_1691	ENSG00000229672.2_1	RP11-184A2.3	+
chr10	3810106	3810943	CS13-12383_superenhancer_1691	ENSG00000228353.1_1	RP11-184A2.2	+
chr10	3818187	3827473	CS13-12383_superenhancer_1691	ENSG00000067082.14_1	KLF6	-
chr10	5475800	5500426	CS13-12383_superenhancer_926	ENSG00000173848.18_1	NET1	+
chr10	5540659	5541518	CS13-12383_superenhancer_926	ENSG00000178372.7_2	CALML5	-
chr10	5556206	5556400	CS13-12383_superenhancer_926	ENSG00000205488.8_2	CALML3-AS1	-
chr10	5636953	5638081	CS13-12383_superenhancer_146	ENSG00000242147.1_1	RP13-463N16.6	-
chr10	5650437	5652756	CS13-12383_superenhancer_146	ENSG00000231483.1_1	RP11-336A10.5	-
chr10	5658824	5660124	CS13-12383_superenhancer_146	ENSG00000228951.1_1	RP11-336A10.4	-
chr10	5666893	5667089	CS13-12383_superenhancer_146	ENSG00000228685.1_1	RP11-336A10.7	+
chr10	5680829	5708558	CS13-12383_superenhancer_146	ENSG00000196372.12_1	ASB13	-
chr10	5726800	5735200	CS13-12383_superenhancer_146	ENSG00000108021.19_2	FAM208B	+
chr10	6186896	6207000	CS13-12383_superenhancer_1876	ENSG00000170525.18_2	PFKFB3	+
chr10	6224400	6254400	CS13-12383_superenhancer_2136	ENSG00000170525.18_2	PFKFB3	+
chr10	6239574	6244656	CS13-12383_superenhancer_2136	ENSG00000213994.3_1	RP11-414H17.5	-
chr10	7575168	7578527	CS13-12383_superenhancer_962	ENSG00000230121.1_1	RP11-385N23.1	+
chr10	7601231	7614600	CS13-12383_superenhancer_962	ENSG00000123243.14_2	ITIH5	-
chr10	11362000	11378674	CS13-12383_superenhancer_1684	ENSG00000048740.18_2	CELF2	+
chr10	11784364	11806069	CS13-12383_superenhancer_988	ENSG00000134463.14_2	ECHDC3	+
chr10	11865337	11877800	CS13-12383_superenhancer_988	ENSG00000148426.12_1	PROSER2	+
chr10	13701200	13710445	CS13-12383_superenhancer_318	ENSG00000239665.8_2	RP11-295P9.3	+
chr10	13701200	13832600	CS13-12383_superenhancer_318	ENSG00000151474.20_2	FRMD4A	-
chr10	13717645	13717990	CS13-12383_superenhancer_318	ENSG00000273474.1_1	RP11-295P9.12	+
chr10	13752414	13754054	CS13-12383_superenhancer_318	ENSG00000225112.1_1	RP11-295P9.6	+
chr10	13771382	13798200	CS13-12383_superenhancer_318	ENSG00000234091.1_1	RP11-353M9.1	+
chr10	13907800	13972400	CS13-12383_superenhancer_1919	ENSG00000151474.20_2	FRMD4A	-
chr10	13912796	13913175	CS13-12383_superenhancer_1919	ENSG00000215227.4_1	NUTF2P5	+
chr10	13986800	14116600	CS13-12383_superenhancer_747	ENSG00000151474.20_2	FRMD4A	-
chr10	14033814	14049525	CS13-12383_superenhancer_747	ENSG00000229751.1_1	RP11-142M10.2	+
chr10	14116282	14116600	CS13-12383_superenhancer_747	ENSG00000235410.1_1	RP11-397C18.2	+
chr10	14195600	14254200	CS13-12383_superenhancer_1627	ENSG00000151474.20_2	FRMD4A	-
chr10	16974000	17011000	CS13-12383_superenhancer_2238	ENSG00000107611.14_2	CUBN	-
chr10	17027600	17080800	CS13-12383_superenhancer_1193	ENSG00000107611.14_2	CUBN	-
chr10	17241000	17244053	CS13-12383_superenhancer_1727	ENSG00000107614.21_1	TRDMT1	-
chr10	17256237	17271984	CS13-12383_superenhancer_1727	ENSG00000229124.6_1	VIM-AS1	-
chr10	17270257	17279592	CS13-12383_superenhancer_1727	ENSG00000026025.14_2	VIM	+
chr10	17275323	17276832	CS13-12383_superenhancer_1727	ENSG00000234961.1_1	RP11-124N14.3	-
chr10	21548800	21626000	CS13-12383_superenhancer_914	ENSG00000232853.1_1	0	+	-10777
chr10	21548800	21626000	CS13-12383_superenhancer_914	ENSG00000230109.1_1	0	-	34880
chr10	21781586	21786191	CS13-12383_superenhancer_571	ENSG00000204682.5_1	CASC10	-
chr10	21802406	21815297	CS13-12383_superenhancer_571	ENSG00000180592.16_1	SKIDA1	-
chr10	21813603	21827200	CS13-12383_superenhancer_571	ENSG00000078403.16_2	MLLT10	+
chr10	29517400	29562600	CS13-12383_superenhancer_2208	ENSG00000120563.8_1	0	+	43658
chr10	29517400	29562600	CS13-12383_superenhancer_2208	ENSG00000224597.9_1	0	+	213075
chr10	30092400	30155400	CS13-12383_superenhancer_1547	ENSG00000197321.14_1	0	-	-65691
chr10	30092400	30155400	CS13-12383_superenhancer_1547	ENSG00000237936.1_1	0	-	23997
chr10	30636200	30663377	CS13-12383_superenhancer_2183	ENSG00000107951.8	MTPAP	-
chr10	30642634	30646294	CS13-12383_superenhancer_2183	ENSG00000250833.1_1	DNM1P17	+
chr10	30653338	30663315	CS13-12383_superenhancer_2183	ENSG00000241621.1_1	GOLGA2P6	-
chr10	30669102	30669991	CS13-12383_superenhancer_2183	ENSG00000214434.2_1	NIFKP1	+
chr10	30672328	30672551	CS13-12383_superenhancer_2183	ENSG00000235679.1_1	RP11-449I17.9	+
chr10	30944417	30994400	CS13-12383_superenhancer_1556	ENSG00000234814.8_2	SVILP1	+
chr10	31109135	31132000	CS13-12383_superenhancer_2113	ENSG00000183621.15_2	ZNF438	-
chr10	31120756	31122316	CS13-12383_superenhancer_2113	ENSG00000272914.1_2	RP11-330O11.3	-
chr10	32028400	32064400	CS13-12383_superenhancer_1406	ENSG00000231855.1_1	0	-	-109874
chr10	32028400	32064400	CS13-12383_superenhancer_1406	ENSG00000237797.1_1	0	-	-31085
chr10	34048640	34061586	CS13-12383_superenhancer_1733	ENSG00000261683.1_1	LINC00838	-
chr10	34398487	34505400	CS13-12383_superenhancer_1152	ENSG00000148498.15_2	PARD3	-
chr10	43474464	43476955	CS13-12383_superenhancer_1191	ENSG00000229630.1_1	LINC01264	-
chr10	43588800	43625799	CS13-12383_superenhancer_1860	ENSG00000165731.17_2	RET	+
chr10	43632271	43633782	CS13-12383_superenhancer_1860	ENSG00000273008.1_1	RP11-351D16.3	-
chr10	43633933	43635200	CS13-12383_superenhancer_1860	ENSG00000169826.7_1	CSGALNACT2	+
chr10	43746000	43762367	CS13-12383_superenhancer_2273	ENSG00000198915.11_2	RASGEF1A	-
chr10	43890200	43904614	CS13-12383_superenhancer_2214	ENSG00000169813.16_2	HNRNPF	-
chr10	43916185	43916600	CS13-12383_superenhancer_2214	ENSG00000230555.2_1	RP11-517P14.2	+
chr10	45393800	45455137	CS13-12383_superenhancer_242	ENSG00000224812.2_2	TMEM72-AS1	-
chr10	45395061	45415668	CS13-12383_superenhancer_242	ENSG00000234504.2_2	RP11-285G1.2	-
chr10	45406647	45432450	CS13-12383_superenhancer_242	ENSG00000187783.11_1	TMEM72	+
chr10	45432955	45451173	CS13-12383_superenhancer_242	ENSG00000223462.2_1	RP11-285G1.9	+
chr10	45454364	45454906	CS13-12383_superenhancer_242	ENSG00000273363.1_2	RP11-285G1.14	-
chr10	45454854	45491339	CS13-12383_superenhancer_242	ENSG00000107551.20_2	RASSF4	+
chr10	45466428	45474258	CS13-12383_superenhancer_242	ENSG00000165507.8_2	C10orf10	-
chr10	45493145	45496336	CS13-12383_superenhancer_242	ENSG00000165511.6_1	C10orf25	-
chr10	45495922	45500774	CS13-12383_superenhancer_242	ENSG00000165512.4_1	ZNF22	+
chr10	45497669	45504200	CS13-12383_superenhancer_242	ENSG00000226937.9_1	CEP164P1	-
chr10	46951000	46951699	CS13-12383_superenhancer_524	ENSG00000229227.8_2	RP11-38L15.2	-
chr10	46951471	46966835	CS13-12383_superenhancer_524	ENSG00000231187.2_1	RP11-38L15.3	+
chr10	46955443	46971400	CS13-12383_superenhancer_524	ENSG00000204176.13_2	SYT15	-
chr10	46958658	46971400	CS13-12383_superenhancer_524	ENSG00000277758.4_2	ABC7-42404400C24.1	-
chr10	46994086	47000573	CS13-12383_superenhancer_524	ENSG00000204175.5_1	GPRIN2	+
chr10	63719400	63855600	CS13-12383_superenhancer_1253	ENSG00000150347.14_1	ARID5B	+
chr10	71072200	71109200	CS13-12383_superenhancer_1476	ENSG00000156515.21_2	HK1	+
chr10	71165800	71176623	CS13-12383_superenhancer_424	ENSG00000075073.14_1	TACR2	-
chr10	71192727	71193127	CS13-12383_superenhancer_424	ENSG00000232734.1_1	ATP5G1P7	-
chr10	71211228	71267425	CS13-12383_superenhancer_424	ENSG00000099282.9_2	TSPAN15	+
chr10	71390006	71393355	CS13-12383_superenhancer_274	ENSG00000171224.8_1	C10orf35	+
chr10	71444654	71452208	CS13-12383_superenhancer_274	ENSG00000235645.2_1	RP11-242G20.1	+
chr10	71561686	71674600	CS13-12383_superenhancer_240	ENSG00000197467.13_2	COL13A1	+
chr10	72192070	72207707	CS13-12383_superenhancer_837	ENSG00000156574.9_2	NODAL	-
chr10	72194584	72196312	CS13-12383_superenhancer_837	ENSG00000280401.1_1	RP11-104F15.9	+
chr10	72238576	72274000	CS13-12383_superenhancer_837	ENSG00000107719.8_1	PALD1	+
chr10	72245091	72246081	CS13-12383_superenhancer_837	ENSG00000230661.1_1	YY1P1	-
chr10	72288200	72322200	CS13-12383_superenhancer_1618	ENSG00000107719.8_1	PALD1	+
chr10	72432558	72503800	CS13-12383_superenhancer_457	ENSG00000138316.10_1	ADAMTS14	+
chr10	72639600	72640930	CS13-12383_superenhancer_1140	ENSG00000166224.16_2	SGPL1	+
chr10	72642036	72648541	CS13-12383_superenhancer_1140	ENSG00000166228.8_1	PCBD1	-
chr10	72689681	72691814	CS13-12383_superenhancer_1140	ENSG00000271409.1_1	RP11-432J9.3	+
chr10	72698809	72701000	CS13-12383_superenhancer_1140	ENSG00000259267.2_1	RP11-432J9.6	+
chr10	72821000	72853200	CS13-12383_superenhancer_1361	ENSG00000259267.2_1	0	+	-104603
chr10	72821000	72853200	CS13-12383_superenhancer_1361	ENSG00000237512.6_1	0	-	123786
chr10	72972326	73045200	CS13-12383_superenhancer_297	ENSG00000107731.12_1	UNC5B	+
chr10	72976980	72977985	CS13-12383_superenhancer_297	ENSG00000237512.6_1	UNC5B-AS1	-
chr10	73079014	73105400	CS13-12383_superenhancer_1126	ENSG00000198246.7_1	SLC29A3	+
chr10	73286600	73308200	CS13-12383_superenhancer_1905	ENSG00000107736.19_1	CDH23	+
chr10	73357600	73432200	CS13-12383_superenhancer_476	ENSG00000107736.19_1	CDH23	+
chr10	73445000	73533800	CS13-12383_superenhancer_291	ENSG00000107736.19_1	CDH23	+
chr10	73471457	73497581	CS13-12383_superenhancer_291	ENSG00000214688.4_1	C10orf105	-
chr10	73507315	73533255	CS13-12383_superenhancer_291	ENSG00000107738.19_2	C10orf54	-
chr10	73595400	73611132	CS13-12383_superenhancer_912	ENSG00000197746.13_1	PSAP	-
chr10	73638113	73638865	CS13-12383_superenhancer_912	ENSG00000230526.1_1	RP11-472G21.2	+
chr10	73724122	73773322	CS13-12383_superenhancer_583	ENSG00000122863.5_1	CHST3	+
chr10	73813051	73813795	CS13-12383_superenhancer_354	ENSG00000272988.1_1	RP11-150D20.5	-
chr10	73818792	73848790	CS13-12383_superenhancer_354	ENSG00000107742.12_1	SPOCK2	-
chr10	73855789	73857800	CS13-12383_superenhancer_354	ENSG00000138303.17_2	ASCC1	-
chr10	74033677	74035794	CS13-12383_superenhancer_633	ENSG00000168209.4_1	DDIT4	+
chr10	74034672	74035738	CS13-12383_superenhancer_633	ENSG00000269926.1_1	RP11-442H21.2	-
chr10	74092587	74114988	CS13-12383_superenhancer_217	ENSG00000148719.14_1	DNAJB12	-
chr10	74127084	74135000	CS13-12383_superenhancer_217	ENSG00000107745.17_1	MICU1	-
chr10	75608600	75634349	CS13-12383_superenhancer_376	ENSG00000148660.20_1	CAMK2G	-
chr10	75668934	75677255	CS13-12383_superenhancer_376	ENSG00000122861.15_1	PLAU	+
chr10	75669726	75682535	CS13-12383_superenhancer_376	ENSG00000222047.8_1	C10orf55	-
chr10	76969911	76991206	CS13-12383_superenhancer_2016	ENSG00000165637.13_1	VDAC2	+
chr10	76993726	76995788	CS13-12383_superenhancer_2016	ENSG00000165644.10_2	COMTD1	-
chr10	77154400	77161004	CS13-12383_superenhancer_1153	ENSG00000270087.5_2	RP11-399K21.11	-
chr10	77157587	77161664	CS13-12383_superenhancer_1153	ENSG00000165655.16_2	ZNF503	-
chr10	77161276	77168740	CS13-12383_superenhancer_1153	ENSG00000237149.5_1	ZNF503-AS2	+
chr10	77168730	77169084	CS13-12383_superenhancer_1153	ENSG00000273248.1_1	RP11-399K21.13	-
chr10	77168914	77171600	CS13-12383_superenhancer_1153	ENSG00000272692.1_1	RP11-399K21.14	+
chr10	77190328	77191346	CS13-12383_superenhancer_1153	ENSG00000236842.1_1	RP11-399K21.10	-
chr10	77191210	77235600	CS13-12383_superenhancer_1153	ENSG00000148655.14_2	C10orf11	+
chr10	77209838	77211483	CS13-12383_superenhancer_1153	ENSG00000279814.1_1	RP11-399K21.12	+
chr10	77862800	77911200	CS13-12383_superenhancer_1216	ENSG00000148655.14_2	C10orf11	+
chr10	79253400	79291600	CS13-12383_superenhancer_1916	ENSG00000156113.21_2	KCNMA1	-
chr10	79623200	79659000	CS13-12383_superenhancer_1321	ENSG00000151208.16_2	DLG5	-
chr10	79626632	79629368	CS13-12383_superenhancer_1321	ENSG00000204049.1_1	RP11-126H7.4	+
chr10	79954600	79979000	CS13-12383_superenhancer_2221	ENSG00000282863.1_2	RP11-90J7.3	+
chr10	80007000	80076400	CS13-12383_superenhancer_951	ENSG00000282863.1_2	RP11-90J7.3	+
chr10	80053598	80060760	CS13-12383_superenhancer_951	ENSG00000229543.1_2	RP11-90J7.2	+
chr10	80109600	80137200	CS13-12383_superenhancer_2110	ENSG00000282863.1_2	RP11-90J7.3	+
chr10	80112353	80115857	CS13-12383_superenhancer_2110	ENSG00000230229.1_2	RP11-90J7.4	+
chr10	80161000	80233200	CS13-12383_superenhancer_437	ENSG00000282863.1_2	RP11-90J7.3	+
chr10	80301000	80311476	CS13-12383_superenhancer_1522	ENSG00000282952.1_1	RP11-17G2.1	-
chr10	80301000	80348400	CS13-12383_superenhancer_1522	ENSG00000282863.1_2	RP11-90J7.3	+
chr10	80498000	80544400	CS13-12383_superenhancer_1199	ENSG00000282863.1_2	0	+	-62135
chr10	80498000	80544400	CS13-12383_superenhancer_1199	ENSG00000228683.1_1	0	-	-40222
chr10	80703084	80827652	CS13-12383_superenhancer_4	ENSG00000224596.7_2	ZMIZ1-AS1	-
chr10	80760240	80763560	CS13-12383_superenhancer_4	ENSG00000229569.1_2	RP11-481G8.2	-
chr10	80828791	80964400	CS13-12383_superenhancer_4	ENSG00000108175.16_1	ZMIZ1	+
chr10	80979400	81054800	CS13-12383_superenhancer_243	ENSG00000108175.16_1	ZMIZ1	+
chr10	81069800	81076285	CS13-12383_superenhancer_1550	ENSG00000108175.16_1	ZMIZ1	+
chr10	81107224	81113600	CS13-12383_superenhancer_1550	ENSG00000108179.13_1	PPIF	+
chr10	81142080	81205383	CS13-12383_superenhancer_259	ENSG00000165424.6_1	ZCCHC24	-
chr10	81142083	81169030	CS13-12383_superenhancer_259	ENSG00000235426.2_1	RP11-342M3.5	+
chr10	81891437	81905115	CS13-12383_superenhancer_1870	ENSG00000189129.13_1	PLAC9	+
chr10	81910644	81932400	CS13-12383_superenhancer_1870	ENSG00000122359.17_2	ANXA11	-
chr10	82213921	82278800	CS13-12383_superenhancer_460	ENSG00000108219.14_1	TSPAN14	+
chr10	88391200	88391385	CS13-12383_superenhancer_307	ENSG00000230507.5_1	RPL7AP8	-
chr10	88414313	88426605	CS13-12383_superenhancer_307	ENSG00000122375.11_1	OPN4	+
chr10	88428205	88454200	CS13-12383_superenhancer_307	ENSG00000122367.19_2	LDB3	+
chr10	88695296	88729238	CS13-12383_superenhancer_663	ENSG00000173269.13_2	MMRN2	-
chr10	88708433	88709632	CS13-12383_superenhancer_663	ENSG00000281974.1_1	RP11-411A19.5	+
chr10	88718374	88723017	CS13-12383_superenhancer_663	ENSG00000173267.13_1	SNCG	+
chr10	88725101	88731068	CS13-12383_superenhancer_663	ENSG00000272734.1_2	ADIRF-AS1	-
chr10	88727948	88740000	CS13-12383_superenhancer_663	ENSG00000148671.13_2	ADIRF	+
chr10	88729993	88730583	CS13-12383_superenhancer_663	ENSG00000273413.1_2	RP11-96C23.15	-
chr10	88730497	88740000	CS13-12383_superenhancer_663	ENSG00000271880.1_2	AGAP11	+
chr10	91010600	91134400	CS13-12383_superenhancer_1139	ENSG00000107798.17_2	LIPA	-
chr10	91043450	91069033	CS13-12383_superenhancer_1139	ENSG00000119922.9_2	IFIT2	+
chr10	91043521	91051882	CS13-12383_superenhancer_1139	ENSG00000232110.7_2	RP11-149I23.3	+
chr10	91087650	91100728	CS13-12383_superenhancer_1139	ENSG00000119917.13_1	IFIT3	+
chr10	91122050	91123244	CS13-12383_superenhancer_1139	ENSG00000224289.1_1	IFIT6P	+
chr10	93656460	93656654	CS13-12383_superenhancer_1034	ENSG00000273497.1_1	RP11-402D21.3	+
chr10	93666345	93669240	CS13-12383_superenhancer_1034	ENSG00000174721.9_1	FGFBP3	-
chr10	93667887	93669105	CS13-12383_superenhancer_1034	ENSG00000272817.1_1	RP11-402D21.2	+
chr10	93683525	93685400	CS13-12383_superenhancer_1034	ENSG00000095564.13_1	BTAF1	+
chr10	95135800	95242074	CS13-12383_superenhancer_171	ENSG00000138119.16_1	MYOF	-
chr10	95256388	95257200	CS13-12383_superenhancer_171	ENSG00000138180.15_1	CEP55	+
chr10	95517565	95533600	CS13-12383_superenhancer_2029	ENSG00000108231.12_2	LGI1	+
chr10	95522209	95531748	CS13-12383_superenhancer_2029	ENSG00000280660.1_1	RP11-437J2.3	+
chr10	95532437	95533600	CS13-12383_superenhancer_2029	ENSG00000280485.1_1	RP11-437J2.4	-
chr10	97166600	97241000	CS13-12383_superenhancer_1070	ENSG00000095637.21_2	SORBS1	-
chr10	97261400	97321171	CS13-12383_superenhancer_1192	ENSG00000095637.21_2	SORBS1	-
chr10	98876200	98945677	CS13-12383_superenhancer_230	ENSG00000187122.16_2	SLIT1	-
chr10	98912801	98982600	CS13-12383_superenhancer_230	ENSG00000269891.2_2	ARHGAP19-SLIT1	-
chr10	98981929	98982600	CS13-12383_superenhancer_230	ENSG00000213390.10_2	ARHGAP19	-
chr10	99159600	99185833	CS13-12383_superenhancer_1676	ENSG00000052749.13_2	RRP12	-
chr10	99160871	99179281	CS13-12383_superenhancer_1676	ENSG00000231970.1_1	RP11-452K12.7	+
chr10	99185916	99188600	CS13-12383_superenhancer_1676	ENSG00000171314.8_1	PGAM1	+
chr10	99291200	99313600	CS13-12383_superenhancer_1909	ENSG00000165886.4_1	UBTD1	+
chr10	99446000	99447080	CS13-12383_superenhancer_1373	ENSG00000119986.6_1	AVPI1	-
chr10	99472929	99477909	CS13-12383_superenhancer_1373	ENSG00000155254.12_1	MARVELD1	+
chr10	99496877	99498000	CS13-12383_superenhancer_1373	ENSG00000155256.17_2	ZFYVE27	+
chr10	99520400	99520664	CS13-12383_superenhancer_1753	ENSG00000155256.17_2	ZFYVE27	+
chr10	99526507	99531709	CS13-12383_superenhancer_1753	ENSG00000120057.4_1	SFRP5	-
chr10	100002400	100004654	CS13-12383_superenhancer_1866	ENSG00000166024.13_1	R3HCC1L	+
chr10	100007446	100028007	CS13-12383_superenhancer_1866	ENSG00000138131.3_1	LOXL4	-
chr10	100011779	100016332	CS13-12383_superenhancer_1866	ENSG00000230928.1_1	RP11-34A14.3	+
chr10	100055600	100140400	CS13-12383_superenhancer_1162	ENSG00000138131.3_1	0	-	-26594
chr10	100055600	100140400	CS13-12383_superenhancer_1162	ENSG00000119943.11_2	0	-	33542
chr10	102098000	102106147	CS13-12383_superenhancer_1344	ENSG00000231188.1_1	RP11-34D15.2	-
chr10	102106880	102124591	CS13-12383_superenhancer_1344	ENSG00000099194.5_1	SCD	+
chr10	102133371	102135000	CS13-12383_superenhancer_1344	ENSG00000235823.1_1	OLMALINC	+
chr10	102746000	102747272	CS13-12383_superenhancer_860	ENSG00000055950.16_2	MRPL43	-
chr10	102747123	102754158	CS13-12383_superenhancer_860	ENSG00000107815.7_2	C10orf2	+
chr10	102756374	102767593	CS13-12383_superenhancer_860	ENSG00000107816.17_2	LZTS2	+
chr10	102767439	102790914	CS13-12383_superenhancer_860	ENSG00000186862.17_2	PDZD7	-
chr10	102790990	102801001	CS13-12383_superenhancer_860	ENSG00000107819.13_1	SFXN3	+
chr10	102819785	102820762	CS13-12383_superenhancer_860	ENSG00000273162.1_1	RP11-108L7.15	-
chr10	102821597	102827888	CS13-12383_superenhancer_860	ENSG00000107821.14_1	KAZALD1	+
chr10	102849077	102857600	CS13-12383_superenhancer_860	ENSG00000236311.6_1	TLX1NB	-
chr10	102985951	102989551	CS13-12383_superenhancer_1024	ENSG00000138136.6_1	LBX1	-
chr10	102989350	103029905	CS13-12383_superenhancer_1024	ENSG00000227128.4_1	LBX1-AS1	+
chr10	103012577	103023307	CS13-12383_superenhancer_1024	ENSG00000229649.1_1	RP11-107I14.4	-
chr10	103070774	103071262	CS13-12383_superenhancer_1024	ENSG00000225208.1_1	RP11-107I14.2	+
chr10	103082241	103082600	CS13-12383_superenhancer_1024	ENSG00000230967.2_1	RP11-107I14.5	-
chr10	103871800	103880210	CS13-12383_superenhancer_1787	ENSG00000198728.10_1	LDB1	-
chr10	103892750	103894600	CS13-12383_superenhancer_1787	ENSG00000148840.10_1	PPRC1	+
chr10	104153866	104162286	CS13-12383_superenhancer_2077	ENSG00000077150.18_2	NFKB2	+
chr10	104162373	104181296	CS13-12383_superenhancer_2077	ENSG00000059915.16_2	PSD	-
chr10	104178945	104182893	CS13-12383_superenhancer_2077	ENSG00000107872.12_2	FBXL15	+
chr10	104183001	104192418	CS13-12383_superenhancer_2077	ENSG00000107874.10_1	CUEDC2	-
chr10	104338800	104393292	CS13-12383_superenhancer_167	ENSG00000107882.11_1	SUFU	+
chr10	104402548	104403897	CS13-12383_superenhancer_167	ENSG00000272933.1_1	RP11-47A8.5	-
chr10	104404252	104418164	CS13-12383_superenhancer_167	ENSG00000171206.13_1	TRIM8	+
chr10	104433487	104439600	CS13-12383_superenhancer_167	ENSG00000138175.8_1	ARL3	-
chr10	104944000	104953063	CS13-12383_superenhancer_1700	ENSG00000076685.18_2	NT5C2	-
chr10	104975465	104976557	CS13-12383_superenhancer_1700	ENSG00000229256.1_1	ST13P13	+
chr10	105236000	105238997	CS13-12383_superenhancer_2122	ENSG00000183128.7_1	CALHM3	-
chr10	105239359	105275400	CS13-12383_superenhancer_2122	ENSG00000235470.5_1	NEURL1-AS1	-
chr10	105253735	105275400	CS13-12383_superenhancer_2122	ENSG00000107954.10_2	NEURL1	+
chr10	105395000	105580400	CS13-12383_superenhancer_53	ENSG00000107957.16_2	SH3PXD2A	-
chr10	105505723	105515181	CS13-12383_superenhancer_53	ENSG00000280693.2_1	SH3PXD2A-AS1	+
chr10	106082000	106098162	CS13-12383_superenhancer_1828	ENSG00000148841.15_1	ITPRIP	-
chr10	106083126	106086762	CS13-12383_superenhancer_1828	ENSG00000228261.1_1	RP11-127L20.3	+
chr10	106111348	106113333	CS13-12383_superenhancer_1828	ENSG00000231233.1_1	CFAP58-AS1	-
chr10	106113521	106113800	CS13-12383_superenhancer_1828	ENSG00000120051.14_1	CFAP58	+
chr10	112135600	112186200	CS13-12383_superenhancer_1442	ENSG00000237642.1_1	0	+	23799
chr10	112135600	112186200	CS13-12383_superenhancer_1442	ENSG00000273143.1_1	0	-	68763
chr10	112499400	112599227	CS13-12383_superenhancer_275	ENSG00000203867.7_1	RBM20	+
chr10	112629500	112631352	CS13-12383_superenhancer_275	ENSG00000232470.1_1	RP11-313D6.3	+
chr10	112629625	112631991	CS13-12383_superenhancer_275	ENSG00000203497.2_1	PDCD4-AS1	-
chr10	112631552	112634000	CS13-12383_superenhancer_275	ENSG00000150593.16_2	PDCD4	+
chr10	114447200	114521200	CS13-12383_superenhancer_1992	ENSG00000151532.13_1	VTI1A	+
chr10	114807200	114895000	CS13-12383_superenhancer_646	ENSG00000148737.16_2	TCF7L2	+
chr10	116063600	116111400	CS13-12383_superenhancer_1087	ENSG00000169129.14_1	AFAP1L2	-
chr10	120924200	120925179	CS13-12383_superenhancer_136	ENSG00000183605.16_2	SFXN4	-
chr10	120927214	120938345	CS13-12383_superenhancer_136	ENSG00000165672.6_1	PRDX3	-
chr10	120967100	121105800	CS13-12383_superenhancer_136	ENSG00000198873.11_2	GRK5	+
chr10	120968042	120971272	CS13-12383_superenhancer_136	ENSG00000228485.1_2	GRK5-IT1	+
chr10	121089744	121095694	CS13-12383_superenhancer_136	ENSG00000236426.5_1	RP11-79M19.2	-
chr10	121151200	121186400	CS13-12383_superenhancer_1135	ENSG00000198873.11_2	GRK5	+
chr10	121200400	121219254	CS13-12383_superenhancer_2251	ENSG00000198873.11_2	GRK5	+
chr10	121259339	121278600	CS13-12383_superenhancer_1786	ENSG00000148908.14_1	RGS10	-
chr10	121397967	121398594	CS13-12383_superenhancer_527	ENSG00000227437.1_1	RP11-179H18.5	+
chr10	121410881	121437331	CS13-12383_superenhancer_527	ENSG00000151929.9_1	BAG3	+
chr10	121442638	121443335	CS13-12383_superenhancer_527	ENSG00000232823.2_1	TXNP1	-
chr10	121485608	121520800	CS13-12383_superenhancer_527	ENSG00000198825.12_2	INPP5F	+
chr10	123336600	123357972	CS13-12383_superenhancer_497	ENSG00000066468.21_2	FGFR2	-
chr10	123374938	123375353	CS13-12383_superenhancer_497	ENSG00000223432.1_1	RP11-62L18.3	-
chr10	123793600	123838800	CS13-12383_superenhancer_2261	ENSG00000138162.18_2	TACC2	+
chr10	123886600	123952400	CS13-12383_superenhancer_480	ENSG00000138162.18_2	TACC2	+
chr10	125785200	125837200	CS13-12383_superenhancer_1318	ENSG00000182022.17_2	CHST15	-
chr10	126209600	126306457	CS13-12383_superenhancer_64	ENSG00000107902.13_1	LHPP	+
chr10	126305648	126343200	CS13-12383_superenhancer_64	ENSG00000258539.1_2	RP11-12J10.3	-
chr10	126307860	126343200	CS13-12383_superenhancer_64	ENSG00000189319.13_2	FAM53B	-
chr10	126311921	126312648	CS13-12383_superenhancer_64	ENSG00000278831.1_1	RP11-12J10.4	+
chr10	126359200	126432838	CS13-12383_superenhancer_284	ENSG00000189319.13_2	FAM53B	-
chr10	126359200	126434800	CS13-12383_superenhancer_284	ENSG00000258539.1_2	RP11-12J10.3	-
chr10	126392193	126402786	CS13-12383_superenhancer_284	ENSG00000233334.3_1	FAM53B-AS1	+
chr10	126718000	126756200	CS13-12383_superenhancer_1157	ENSG00000175029.16_2	CTBP2	-
chr10	130711142	130714535	CS13-12383_superenhancer_1484	ENSG00000224190.1_1	RP11-442O18.2	+
chr10	131648800	131714800	CS13-12383_superenhancer_353	ENSG00000108001.13_1	EBF3	-
chr10	131729600	131762105	CS13-12383_superenhancer_883	ENSG00000108001.13_1	EBF3	-
chr10	133467800	133528000	CS13-12383_superenhancer_1143	ENSG00000189275.3_1	0	-	93536
chr10	133467800	133528000	CS13-12383_superenhancer_1143	ENSG00000280446.1_1	0	-	136845
chr10	133604733	133605800	CS13-12383_superenhancer_1102	ENSG00000189275.3_1	LINC01164	-
chr10	134036400	134145351	CS13-12383_superenhancer_225	ENSG00000165752.16_1	STK32C	-
chr10	134145657	134149000	CS13-12383_superenhancer_225	ENSG00000148814.17_1	LRRC27	+
chr10	134188800	134193422	CS13-12383_superenhancer_141	ENSG00000148814.17_1	LRRC27	+
chr10	134210671	134231367	CS13-12383_superenhancer_141	ENSG00000171813.13_1	PWWP2B	+
chr10	134232586	134234457	CS13-12383_superenhancer_141	ENSG00000231705.1_1	RP11-432J24.2	+
chr10	134247236	134254988	CS13-12383_superenhancer_141	ENSG00000234311.1_1	RP11-432J24.3	-
chr10	134257830	134262912	CS13-12383_superenhancer_141	ENSG00000180066.9_1	C10orf91	+
chr10	134325129	134331695	CS13-12383_superenhancer_2170	ENSG00000226900.1_1	RP11-432J24.5	-
chr10	134334330	134335953	CS13-12383_superenhancer_2170	ENSG00000229081.1_1	LINC01165	-
chr10	134351323	134354400	CS13-12383_superenhancer_2170	ENSG00000068383.18_1	INPP5A	+
chr10	134497800	134562600	CS13-12383_superenhancer_553	ENSG00000068383.18_1	INPP5A	+
chr10	134675400	134727000	CS13-12383_superenhancer_1375	ENSG00000171811.12_2	CFAP46	-
chr10	134821800	134869400	CS13-12383_superenhancer_974	ENSG00000240707.2_1	0	+	-30943
chr10	134821800	134869400	CS13-12383_superenhancer_974	ENSG00000256925.2_1	0	-	31596
chr10	134885000	134945179	CS13-12383_superenhancer_712	ENSG00000197177.15_2	ADGRA1	+
chr10	134896576	134901995	CS13-12383_superenhancer_712	ENSG00000256925.2_1	ADGRA1-AS1	-
chr10	134958115	134958808	CS13-12383_superenhancer_712	ENSG00000235264.1_1	RPL5P28	-
chr10	134973950	134975200	CS13-12383_superenhancer_712	ENSG00000171798.17_1	KNDC1	+
chr10	135043777	135045062	CS13-12383_superenhancer_1150	ENSG00000171794.3_1	UTF1	+
chr10	135050907	135055433	CS13-12383_superenhancer_1150	ENSG00000151650.7_1	VENTX	+
chr10	135059981	135061395	CS13-12383_superenhancer_1150	ENSG00000166917.9_2	MIR202HG	-
chr10	135070647	135071055	CS13-12383_superenhancer_1150	ENSG00000273980.1_1	RP13-49I15.6	-
chr10	135075906	135090372	CS13-12383_superenhancer_1150	ENSG00000151651.15_2	ADAM8	-
chr10	135092133	135092400	CS13-12383_superenhancer_1150	ENSG00000130640.13_2	TUBGCP2	-
chr10	135120600	135125841	CS13-12383_superenhancer_2046	ENSG00000130640.13_2	TUBGCP2	-
chr10	135121978	135126666	CS13-12383_superenhancer_2046	ENSG00000198546.14_2	ZNF511	+
chr10	135122913	135166033	CS13-12383_superenhancer_2046	ENSG00000283496.1_1	ZNF511-PRAP1	+
chr10	135137575	135150439	CS13-12383_superenhancer_2046	ENSG00000130643.8_2	CALY	-
chr10	135158146	135158410	CS13-12383_superenhancer_2046	ENSG00000230306.1_1	BANF1P2	-
chr10	135159257	135164230	CS13-12383_superenhancer_2046	ENSG00000226699.1_1	RP11-122K13.7	-
chr10	135160649	135166187	CS13-12383_superenhancer_2046	ENSG00000165828.14_2	PRAP1	+
chr10	135168657	135171400	CS13-12383_superenhancer_2046	ENSG00000148803.11_2	FUOM	-
chr11	278364	285359	CS13-12383_superenhancer_385	ENSG00000174885.12_1	NLRP6	+
chr11	287304	288987	CS13-12383_superenhancer_385	ENSG00000255026.1_1	RP11-326C3.2	+
chr11	289134	296107	CS13-12383_superenhancer_385	ENSG00000142102.15_2	ATHL1	+
chr11	298199	299526	CS13-12383_superenhancer_385	ENSG00000206013.2_1	IFITM5	-
chr11	303855	304144	CS13-12383_superenhancer_385	ENSG00000255533.1_1	RP11-326C3.4	-
chr11	307630	315272	CS13-12383_superenhancer_385	ENSG00000185201.16_2	IFITM2	+
chr11	310138	311141	CS13-12383_superenhancer_385	ENSG00000254910.1_1	RP11-326C3.7	-
chr11	313505	315272	CS13-12383_superenhancer_385	ENSG00000185885.15_2	IFITM1	+
chr11	318639	325631	CS13-12383_superenhancer_385	ENSG00000251661.3_2	RP11-326C3.11	+
chr11	319668	327537	CS13-12383_superenhancer_385	ENSG00000142089.15_2	IFITM3	-
chr11	321990	322426	CS13-12383_superenhancer_385	ENSG00000255089.1_2	RP11-326C3.10	+
chr11	322185	322727	CS13-12383_superenhancer_385	ENSG00000270105.1_2	RP11-326C3.14	-
chr11	325702	326294	CS13-12383_superenhancer_385	ENSG00000270030.1_2	RP11-326C3.13	-
chr11	327170	330122	CS13-12383_superenhancer_385	ENSG00000255328.1_1	RP11-326C3.12	+
chr11	333191	333688	CS13-12383_superenhancer_385	ENSG00000270972.1_1	RP11-326C3.15	+
chr11	369795	370800	CS13-12383_superenhancer_385	ENSG00000182272.11_2	B4GALNT4	+
chr11	551000	554916	CS13-12383_superenhancer_1228	ENSG00000161328.10_1	LRRC56	+
chr11	554854	560779	CS13-12383_superenhancer_1228	ENSG00000185522.8_2	LMNTD2	-
chr11	557594	560107	CS13-12383_superenhancer_1228	ENSG00000254815.5_1	RP11-496I9.1	+
chr11	560403	564021	CS13-12383_superenhancer_1228	ENSG00000099849.14_1	RASSF7	+
chr11	565659	568457	CS13-12383_superenhancer_1228	ENSG00000247095.2_1	MIR210HG	-
chr11	568088	568198	CS13-12383_superenhancer_1228	ENSG00000199038.1	MIR210	-
chr11	576485	578600	CS13-12383_superenhancer_1228	ENSG00000070047.11_1	PHRF1	+
chr11	693000	706715	CS13-12383_superenhancer_1247	ENSG00000177030.16_2	DEAF1	-
chr11	694437	727727	CS13-12383_superenhancer_1247	ENSG00000177106.14_2	EPS8L2	+
chr11	695427	705028	CS13-12383_superenhancer_1247	ENSG00000177042.14_2	TMEM80	+
chr11	708563	727047	CS13-12383_superenhancer_1247	ENSG00000269915.1_1	AP006621.9	-
chr11	762200	765024	CS13-12383_superenhancer_172	ENSG00000177156.10_1	TALDO1	+
chr11	767219	777488	CS13-12383_superenhancer_172	ENSG00000177225.16_1	PDDC1	-
chr11	777577	784297	CS13-12383_superenhancer_172	ENSG00000255284.1_2	AP006621.5	+
chr11	779616	780755	CS13-12383_superenhancer_172	ENSG00000279672.1_2	CMB9-55F22.1	+
chr11	781644	782105	CS13-12383_superenhancer_172	ENSG00000255142.1_2	AP006621.6	+
chr11	787103	790123	CS13-12383_superenhancer_172	ENSG00000184524.5_1	CEND1	-
chr11	790474	798333	CS13-12383_superenhancer_172	ENSG00000177542.10_2	SLC25A22	-
chr11	797510	799190	CS13-12383_superenhancer_172	ENSG00000274897.2_1	PANO1	+
chr11	799178	809753	CS13-12383_superenhancer_172	ENSG00000177595.17_1	PIDD1	-
chr11	809646	812880	CS13-12383_superenhancer_172	ENSG00000177600.8_1	RPLP2	+
chr11	818901	825573	CS13-12383_superenhancer_172	ENSG00000177666.16_2	PNPLA2	+
chr11	823633	832883	CS13-12383_superenhancer_172	ENSG00000255108.1_1	AP006621.8	-
chr11	826143	831991	CS13-12383_superenhancer_172	ENSG00000177685.16_2	CRACR2B	+
chr11	832842	839831	CS13-12383_superenhancer_172	ENSG00000177697.17_1	CD151	+
chr11	837355	842545	CS13-12383_superenhancer_172	ENSG00000177700.5_1	POLR2L	-
chr11	842807	867116	CS13-12383_superenhancer_172	ENSG00000214063.10_2	TSPAN4	+
chr11	856879	859795	CS13-12383_superenhancer_172	ENSG00000250397.2_1	RP11-1391J7.1	-
chr11	867859	870200	CS13-12383_superenhancer_172	ENSG00000177830.17_2	CHID1	-
chr11	1244295	1257800	CS13-12383_superenhancer_1059	ENSG00000117983.17_2	MUC5B	+
chr11	1411128	1432800	CS13-12383_superenhancer_2267	ENSG00000174672.15_1	BRSK2	+
chr11	1456800	1482400	CS13-12383_superenhancer_1542	ENSG00000174672.15_1	BRSK2	+
chr11	1575273	1593150	CS13-12383_superenhancer_2216	ENSG00000184545.10_1	DUSP8	-
chr11	1592582	1595800	CS13-12383_superenhancer_2216	ENSG00000233930.3_1	KRTAP5-AS1	+
chr11	1651004	1651937	CS13-12383_superenhancer_1235	ENSG00000185940.10_1	KRTAP5-5	+
chr11	1683813	1684573	CS13-12383_superenhancer_1235	ENSG00000231487.1_1	AP006285.7	-
chr11	1686826	1689086	CS13-12383_superenhancer_1235	ENSG00000205866.3_1	FAM99A	+
chr11	1704498	1706859	CS13-12383_superenhancer_1235	ENSG00000205865.4_1	FAM99B	-
chr11	1709526	1710286	CS13-12383_superenhancer_1235	ENSG00000227306.1_1	AP006285.6	+
chr11	1753639	1771821	CS13-12383_superenhancer_1255	ENSG00000244242.1_2	IFITM10	-
chr11	1756050	1785184	CS13-12383_superenhancer_1255	ENSG00000250644.3_2	RP11-295K3.1	-
chr11	1773981	1785803	CS13-12383_superenhancer_1255	ENSG00000117984.13_2	CTSD	-
chr11	1781577	1783716	CS13-12383_superenhancer_1255	ENSG00000235027.1_1	AC068580.6	+
chr11	1784238	1784979	CS13-12383_superenhancer_1255	ENSG00000229512.1_2	AC068580.5	-
chr11	1798159	1799618	CS13-12383_superenhancer_1255	ENSG00000230834.1_1	AC068580.7	-
chr11	1849536	1858751	CS13-12383_superenhancer_154	ENSG00000149043.16_1	SYT8	+
chr11	1860218	1862910	CS13-12383_superenhancer_154	ENSG00000130598.15_1	TNNI2	+
chr11	1874199	1912800	CS13-12383_superenhancer_154	ENSG00000130592.9	LSP1	+
chr11	1885406	1887897	CS13-12383_superenhancer_154	ENSG00000249086.1_2	AC051649.12	+
chr11	1910374	1912084	CS13-12383_superenhancer_154	ENSG00000184682.5	C11orf89	-
chr11	1927600	1929145	CS13-12383_superenhancer_11	ENSG00000229671.1_1	LINC01150	+
chr11	1940791	1959936	CS13-12383_superenhancer_11	ENSG00000130595.16_2	TNNT3	+
chr11	1968507	2005752	CS13-12383_superenhancer_11	ENSG00000214026.10_1	MRPL23	+
chr11	2004466	2011150	CS13-12383_superenhancer_11	ENSG00000226416.1_1	MRPL23-AS1	-
chr11	2012325	2014699	CS13-12383_superenhancer_11	ENSG00000232987.1_1	LINC01219	+
chr11	2016392	2022700	CS13-12383_superenhancer_11	ENSG00000130600.16_2	H19	-
chr11	2150341	2162468	CS13-12383_superenhancer_88	ENSG00000167244.18_2	IGF2	-
chr11	2150350	2151194	CS13-12383_superenhancer_88	ENSG00000240801.1_2	AC132217.4	-
chr11	2153767	2182439	CS13-12383_superenhancer_88	ENSG00000129965.13_2	INS-IGF2	-
chr11	2161730	2169896	CS13-12383_superenhancer_88	ENSG00000099869.7_1	IGF2-AS	+
chr11	2181008	2182571	CS13-12383_superenhancer_88	ENSG00000254647.6_2	INS	-
chr11	2185158	2193107	CS13-12383_superenhancer_88	ENSG00000180176.14_1	TH	-
chr11	2320000	2324279	CS13-12383_superenhancer_1761	ENSG00000110665.11_1	C11orf21	-
chr11	2323226	2336600	CS13-12383_superenhancer_1761	ENSG00000064201.15_2	TSPAN32	+
chr11	2397800	2399222	CS13-12383_superenhancer_408	ENSG00000238184.1_2	CD81-AS1	-
chr11	2397800	2418649	CS13-12383_superenhancer_408	ENSG00000110651.11_2	CD81	+
chr11	2421717	2425108	CS13-12383_superenhancer_408	ENSG00000184281.14_2	TSSC4	+
chr11	2425744	2429138	CS13-12383_superenhancer_408	ENSG00000230483.1_1	AC124057.5	+
chr11	2425744	2444275	CS13-12383_superenhancer_408	ENSG00000070985.13_1	TRPM5	-
chr11	2548200	2613400	CS13-12383_superenhancer_395	ENSG00000053918.15_2	KCNQ1	+
chr11	2695000	2721224	CS13-12383_superenhancer_239	ENSG00000269821.1_1	KCNQ1OT1	-
chr11	2695000	2772800	CS13-12383_superenhancer_239	ENSG00000053918.15_2	KCNQ1	+
chr11	2790200	2870339	CS13-12383_superenhancer_44	ENSG00000053918.15_2	KCNQ1	+
chr11	2792585	2792807	CS13-12383_superenhancer_44	ENSG00000236041.1_1	COX6CP18	+
chr11	2861364	2882798	CS13-12383_superenhancer_44	ENSG00000229414.2_1	KCNQ1-AS1	-
chr11	2891262	2893335	CS13-12383_superenhancer_44	ENSG00000237941.2_1	KCNQ1DN	+
chr11	2904442	2907111	CS13-12383_superenhancer_44	ENSG00000129757.12_1	CDKN1C	-
chr11	2909009	2924970	CS13-12383_superenhancer_44	ENSG00000254827.5_1	SLC22A18AS	-
chr11	2920950	2934000	CS13-12383_superenhancer_44	ENSG00000110628.13_2	SLC22A18	+
chr11	3156800	3187969	CS13-12383_superenhancer_915	ENSG00000021762.19_2	OSBPL5	-
chr11	6623200	6624850	CS13-12383_superenhancer_1134	ENSG00000132275.10_1	RRP8	-
chr11	6624871	6625650	CS13-12383_superenhancer_1134	ENSG00000254400.1_1	RP11-732A19.8	-
chr11	6624937	6632105	CS13-12383_superenhancer_1134	ENSG00000166333.13_2	ILK	+
chr11	6627525	6633898	CS13-12383_superenhancer_1134	ENSG00000166337.9_2	TAF10	-
chr11	6629896	6631366	CS13-12383_superenhancer_1134	ENSG00000254641.1_2	RP11-732A19.2	-
chr11	6633993	6640692	CS13-12383_superenhancer_1134	ENSG00000166340.15_2	TPP1	-
chr11	6640020	6640995	CS13-12383_superenhancer_1134	ENSG00000255680.1_1	RP11-732A19.9	+
chr11	6642553	6677085	CS13-12383_superenhancer_1134	ENSG00000166341.7_1	DCHS1	-
chr11	6642681	6643553	CS13-12383_superenhancer_1134	ENSG00000255390.1_1	RP11-732A19.5	+
chr11	6651833	6656439	CS13-12383_superenhancer_1134	ENSG00000255410.1_1	RP11-732A19.6	+
chr11	7570000	7634000	CS13-12383_superenhancer_1083	ENSG00000166387.11_2	PPFIBP2	+
chr11	7590096	7593277	CS13-12383_superenhancer_1083	ENSG00000254864.1_1	CTD-2516F10.4	-
chr11	8078400	8114200	CS13-12383_superenhancer_1500	ENSG00000166402.8_2	TUB	+
chr11	8081584	8090920	CS13-12383_superenhancer_1500	ENSG00000248332.6_2	TUB-AS1	+
chr11	8097119	8099328	CS13-12383_superenhancer_1500	ENSG00000279391.1_1	RP11-236J17.7	-
chr11	8245850	8265600	CS13-12383_superenhancer_1146	ENSG00000166407.13_1	LMO1	-
chr11	8673600	8693413	CS13-12383_superenhancer_685	ENSG00000166436.15_1	TRIM66	-
chr11	8700635	8702460	CS13-12383_superenhancer_685	ENSG00000254900.1_1	RP11-152H18.4	+
chr11	8703957	8736306	CS13-12383_superenhancer_685	ENSG00000166441.12_2	RPL27A	+
chr11	8714897	8761800	CS13-12383_superenhancer_685	ENSG00000166444.18_2	ST5	-
chr11	8714903	8718154	CS13-12383_superenhancer_685	ENSG00000254665.1_2	RP11-152H18.3	+
chr11	8816200	8831778	CS13-12383_superenhancer_1561	ENSG00000255159.1_1	RP11-318C2.1	+
chr11	8816200	8862400	CS13-12383_superenhancer_1561	ENSG00000166444.18_2	ST5	-
chr11	9627688	9628156	CS13-12383_superenhancer_1740	ENSG00000243964.1_1	RPL23AP65	+
chr11	11988200	12031316	CS13-12383_superenhancer_805	ENSG00000050165.17_1	DKK3	-
chr11	12052421	12069200	CS13-12383_superenhancer_805	ENSG00000254486.1_1	RP13-631K18.2	+
chr11	12088475	12094561	CS13-12383_superenhancer_2044	ENSG00000254991.1_1	RP13-631K18.3	+
chr11	12108437	12110988	CS13-12383_superenhancer_2044	ENSG00000255400.1_1	RP13-631K18.5	+
chr11	12115554	12133000	CS13-12383_superenhancer_2044	ENSG00000133816.13_2	MICAL2	+
chr11	12238200	12285336	CS13-12383_superenhancer_620	ENSG00000133816.13_2	MICAL2	+
chr11	12282972	12284720	CS13-12383_superenhancer_620	ENSG00000254680.1_1	RP11-265D17.2	-
chr11	12297626	12310400	CS13-12383_superenhancer_620	ENSG00000133808.4_2	MICALCL	+
chr11	12696137	12723600	CS13-12383_superenhancer_1370	ENSG00000187079.15_2	TEAD1	+
chr11	12816000	12868800	CS13-12383_superenhancer_930	ENSG00000187079.15_2	TEAD1	+
chr11	12843981	12845214	CS13-12383_superenhancer_930	ENSG00000254688.1_1	RP11-47J17.3	-
chr11	16798863	16847400	CS13-12383_superenhancer_1711	ENSG00000166689.15_2	PLEKHA7	-
chr11	16999400	17009000	CS13-12383_superenhancer_1967	ENSG00000166689.15_2	PLEKHA7	-
chr11	17781800	17804602	CS13-12383_superenhancer_1885	ENSG00000129159.6_1	KCNC1	+
chr11	19665800	19769400	CS13-12383_superenhancer_895	ENSG00000166833.19_2	NAV2	+
chr11	19732479	19734165	CS13-12383_superenhancer_895	ENSG00000270607.1_1	RP11-359E10.1	-
chr11	27205400	27241660	CS13-12383_superenhancer_2269	ENSG00000254560.5_1	BBOX1-AS1	-
chr11	27464400	27494322	CS13-12383_superenhancer_2230	ENSG00000205213.13_1	LGR4	-
chr11	27493275	27494800	CS13-12383_superenhancer_2230	ENSG00000254862.5_1	RP11-159H22.2	+
chr11	31800600	31805546	CS13-12383_superenhancer_2116	ENSG00000109911.17_1	ELP4	+
chr11	31806339	31839509	CS13-12383_superenhancer_2116	ENSG00000007372.20_2	PAX6	-
chr11	31833938	31848600	CS13-12383_superenhancer_2116	ENSG00000049449.8_2	RCN1	+
chr11	31847893	31848600	CS13-12383_superenhancer_2116	ENSG00000281880.1_1	PAUPAR	+
chr11	34195400	34307000	CS13-12383_superenhancer_495	ENSG00000166016.5_2	ABTB2	-
chr11	34320600	34379555	CS13-12383_superenhancer_1921	ENSG00000166016.5_2	ABTB2	-
chr11	34356664	34357550	CS13-12383_superenhancer_1921	ENSG00000254708.1_1	RP1-145M24.1	-
chr11	35532600	35551848	CS13-12383_superenhancer_1168	ENSG00000149090.11_2	PAMR1	-
chr11	35600977	35606858	CS13-12383_superenhancer_1168	ENSG00000254669.1_1	RP5-945I17.2	-
chr11	35639966	35642416	CS13-12383_superenhancer_1168	ENSG00000179431.6_1	FJX1	+
chr11	35990200	35990226	CS13-12383_superenhancer_1363	ENSG00000254672.1_1	RP5-916O11.3	-
chr11	35990200	36056600	CS13-12383_superenhancer_1363	ENSG00000179241.12_2	LDLRAD3	+
chr11	35993977	36010557	CS13-12383_superenhancer_1363	ENSG00000255256.1_2	RP5-916O11.2	+
chr11	36018775	36019225	CS13-12383_superenhancer_1363	ENSG00000241228.1_1	RPL12P31	-
chr11	36290833	36310999	CS13-12383_superenhancer_2099	ENSG00000110442.11_1	COMMD9	-
chr11	36317837	36334400	CS13-12383_superenhancer_2099	ENSG00000135362.13_2	PRR5L	+
chr11	36468600	36486754	CS13-12383_superenhancer_1882	ENSG00000135362.13_2	PRR5L	+
chr11	43944400	43991200	CS13-12383_superenhancer_1468	ENSG00000254409.1_2	RP11-613D13.4	+
chr11	43946891	43965888	CS13-12383_superenhancer_1468	ENSG00000187479.5_2	C11orf96	+
chr11	43965336	43968756	CS13-12383_superenhancer_1468	ENSG00000244953.1_1	RP11-613D13.8	-
chr11	44355600	44400600	CS13-12383_superenhancer_1726	ENSG00000151348.13_2	0	+	-87622
chr11	44355600	44400600	CS13-12383_superenhancer_1726	ENSG00000052850.5_1	0	-	-22885
chr11	44585976	44641913	CS13-12383_superenhancer_387	ENSG00000085117.11_2	CD82	+
chr11	44626057	44626887	CS13-12383_superenhancer_387	ENSG00000254693.1_1	RP11-58K22.5	-
chr11	44627719	44629651	CS13-12383_superenhancer_387	ENSG00000255092.1_1	RP11-58K22.4	-
chr11	44650906	44651224	CS13-12383_superenhancer_387	ENSG00000244267.1_1	RPL34P22	+
chr11	44716412	44717851	CS13-12383_superenhancer_25	ENSG00000255079.1_1	RP11-45A12.1	-
chr11	44740941	44758242	CS13-12383_superenhancer_25	ENSG00000255032.1_1	RP11-45A12.2	-
chr11	44748014	44934000	CS13-12383_superenhancer_25	ENSG00000157570.11_1	TSPAN18	+
chr11	44907453	44934000	CS13-12383_superenhancer_25	ENSG00000175274.18_2	TP53I11	-
chr11	44948600	44953972	CS13-12383_superenhancer_761	ENSG00000157570.11_1	TSPAN18	+
chr11	44948600	44972857	CS13-12383_superenhancer_761	ENSG00000175274.18_2	TP53I11	-
chr11	44995452	44999579	CS13-12383_superenhancer_761	ENSG00000254654.1_1	AC068858.1	+
chr11	45670426	45687172	CS13-12383_superenhancer_2166	ENSG00000175264.7_1	CHST1	-
chr11	45673078	45674241	CS13-12383_superenhancer_2166	ENSG00000255091.1_1	RP11-495O11.1	+
chr11	46292200	46296098	CS13-12383_superenhancer_113	ENSG00000255007.1_1	CTD-2589M5.4	-
chr11	46299211	46342972	CS13-12383_superenhancer_113	ENSG00000157613.10_2	CREB3L1	+
chr11	46354454	46402104	CS13-12383_superenhancer_113	ENSG00000149091.15_2	DGKZ	+
chr11	46402305	46405387	CS13-12383_superenhancer_113	ENSG00000110492.15_2	MDK	+
chr11	46406647	46408158	CS13-12383_superenhancer_113	ENSG00000180720.7_1	CHRM4	-
chr11	46925000	46940193	CS13-12383_superenhancer_2051	ENSG00000134569.9_1	LRP4	-
chr11	47125600	47176800	CS13-12383_superenhancer_1530	ENSG00000149179.13_1	C11orf49	+
chr11	47144654	47152352	CS13-12383_superenhancer_1530	ENSG00000255520.1_1	RP11-390K5.3	-
chr11	47196800	47198676	CS13-12383_superenhancer_1316	ENSG00000149182.14_2	ARFGAP2	-
chr11	47199075	47207994	CS13-12383_superenhancer_1316	ENSG00000165912.15_2	PACSIN3	-
chr11	47212731	47213093	CS13-12383_superenhancer_1316	ENSG00000243802.2_1	RP11-390K5.1	-
chr11	47236015	47241600	CS13-12383_superenhancer_1316	ENSG00000134574.11_1	DDB2	+
chr11	47269000	47270457	CS13-12383_superenhancer_1853	ENSG00000134575.9_1	ACP2	-
chr11	47269850	47290583	CS13-12383_superenhancer_1853	ENSG00000025434.18_2	NR1H3	+
chr11	47290711	47293000	CS13-12383_superenhancer_1853	ENSG00000110514.19_2	MADD	+
chr11	47292207	47293000	CS13-12383_superenhancer_1853	ENSG00000256746.5_1	RP11-17G12.3	-
chr11	47572400	47587121	CS13-12383_superenhancer_1602	ENSG00000149187.17_2	CELF1	-
chr11	47586887	47606114	CS13-12383_superenhancer_1602	ENSG00000213619.9_2	NDUFS3	+
chr11	47586981	47595013	CS13-12383_superenhancer_1602	ENSG00000110536.13_2	PTPMT1	+
chr11	47593748	47600567	CS13-12383_superenhancer_1602	ENSG00000123444.13_2	KBTBD4	-
chr11	47599276	47599829	CS13-12383_superenhancer_1602	ENSG00000231880.2_2	RP11-76I23.7	+
chr11	47608244	47610746	CS13-12383_superenhancer_1602	ENSG00000196666.4_1	FAM180B	+
chr11	47611215	47616211	CS13-12383_superenhancer_1602	ENSG00000172247.3_1	C1QTNF4	-
chr11	48037400	48037407	CS13-12383_superenhancer_727	ENSG00000254879.1_1	PTPRJ-AS1	-
chr11	48037400	48131600	CS13-12383_superenhancer_727	ENSG00000149177.12_1	PTPRJ	+
chr11	57001050	57004788	CS13-12383_superenhancer_458	ENSG00000134817.10_1	APLNR	-
chr11	57078000	57092426	CS13-12383_superenhancer_1033	ENSG00000149115.13_1	TNKS1BP1	-
chr11	57093076	57095432	CS13-12383_superenhancer_1033	ENSG00000254662.1_1	RP11-872D17.4	+
chr11	57093458	57103351	CS13-12383_superenhancer_1033	ENSG00000149136.8_1	SSRP1	-
chr11	57105847	57125400	CS13-12383_superenhancer_1033	ENSG00000109991.8_2	P2RX3	+
chr11	57405496	57420263	CS13-12383_superenhancer_1174	ENSG00000254602.1_2	AP000662.4	+
chr11	57412559	57417417	CS13-12383_superenhancer_1174	ENSG00000166793.10_1	YPEL4	-
chr11	57416464	57429340	CS13-12383_superenhancer_1174	ENSG00000172409.5_2	CLP1	+
chr11	57435218	57437000	CS13-12383_superenhancer_1174	ENSG00000156599.10_1	ZDHHC5	+
chr11	57507800	57508445	CS13-12383_superenhancer_1716	ENSG00000213593.9_2	TMX2	+
chr11	57507800	57549200	CS13-12383_superenhancer_1716	ENSG00000254462.1_2	TMX2-CTNND1	+
chr11	57508721	57511026	CS13-12383_superenhancer_1716	ENSG00000211450.9_2	C11orf31	+
chr11	57509634	57549200	CS13-12383_superenhancer_1716	ENSG00000254732.1_2	RP11-691N7.6	+
chr11	57510985	57519253	CS13-12383_superenhancer_1716	ENSG00000233436.7_2	BTBD18	-
chr11	57520714	57549200	CS13-12383_superenhancer_1716	ENSG00000198561.13_2	CTNND1	+
chr11	60603468	60610438	CS13-12383_superenhancer_1780	ENSG00000255959.1_2	RP11-804A23.2	-
chr11	60609278	60618554	CS13-12383_superenhancer_1780	ENSG00000256813.1_2	RP11-804A23.4	-
chr11	60609543	60618554	CS13-12383_superenhancer_1780	ENSG00000110104.11_1	CCDC86	+
chr11	60618412	60623444	CS13-12383_superenhancer_1780	ENSG00000183134.4_2	PTGDR2	-
chr11	60635034	60643166	CS13-12383_superenhancer_1780	ENSG00000149506.11_2	ZP1	+
chr11	60672000	60674060	CS13-12383_superenhancer_1238	ENSG00000110107.8_2	PRPF19	-
chr11	60674260	60677214	CS13-12383_superenhancer_1238	ENSG00000257052.1_1	RP11-881M11.2	+
chr11	60680637	60681524	CS13-12383_superenhancer_1238	ENSG00000256944.1_1	RP11-881M11.1	-
chr11	60681345	60690915	CS13-12383_superenhancer_1238	ENSG00000110108.9_1	TMEM109	+
chr11	60685940	60692869	CS13-12383_superenhancer_1238	ENSG00000256196.1_1	RP11-881M11.4	-
chr11	60691934	60704631	CS13-12383_superenhancer_1238	ENSG00000006118.14_2	TMEM132A	+
chr11	60704555	60720002	CS13-12383_superenhancer_1238	ENSG00000110446.10_2	SLC15A3	-
chr11	61098800	61110068	CS13-12383_superenhancer_1747	ENSG00000167986.13_2	DDB1	-
chr11	61100681	61120767	CS13-12383_superenhancer_1747	ENSG00000149476.15_2	TKFC	+
chr11	61116216	61129771	CS13-12383_superenhancer_1747	ENSG00000162144.9_2	CYB561A3	-
chr11	61119715	61121949	CS13-12383_superenhancer_1747	ENSG00000279246.1_2	RP11-286N22.14	+
chr11	61129472	61130800	CS13-12383_superenhancer_1747	ENSG00000149483.11_1	TMEM138	+
chr11	61239600	61253294	CS13-12383_superenhancer_76	ENSG00000256591.5_2	RP11-286N22.8	+
chr11	61248591	61258403	CS13-12383_superenhancer_76	ENSG00000162148.10_2	PPP1R32	+
chr11	61263911	61267548	CS13-12383_superenhancer_76	ENSG00000255931.1_1	RP11-286N22.10	+
chr11	61276271	61278490	CS13-12383_superenhancer_76	ENSG00000204950.3_2	LRRC10B	+
chr11	61282784	61348620	CS13-12383_superenhancer_76	ENSG00000011347.9_2	SYT7	-
chr11	61293179	61294074	CS13-12383_superenhancer_76	ENSG00000279878.1_2	RP11-286N22.16	-
chr11	61306987	61309731	CS13-12383_superenhancer_76	ENSG00000256443.1_2	RP11-794G24.1	-
chr11	61355965	61375022	CS13-12383_superenhancer_76	ENSG00000250230.2_1	RP11-855O10.2	+
chr11	61382507	61406921	CS13-12383_superenhancer_76	ENSG00000243742.5_1	RPLP0P2	+
chr11	61447904	61487200	CS13-12383_superenhancer_874	ENSG00000134780.9_1	DAGLA	+
chr11	61512200	61514473	CS13-12383_superenhancer_748	ENSG00000134780.9_1	DAGLA	+
chr11	61513964	61525127	CS13-12383_superenhancer_748	ENSG00000124915.10_1	DKFZP434K028	-
chr11	61520113	61545400	CS13-12383_superenhancer_748	ENSG00000124920.13_2	MYRF	+
chr11	61535972	61545400	CS13-12383_superenhancer_748	ENSG00000134825.14_2	TMEM258	-
chr11	61640990	61659523	CS13-12383_superenhancer_596	ENSG00000221968.8_2	FADS3	-
chr11	61664772	61687741	CS13-12383_superenhancer_596	ENSG00000167994.11_2	RAB3IL1	-
chr11	61717292	61732987	CS13-12383_superenhancer_2255	ENSG00000167995.15_1	BEST1	+
chr11	61727189	61735132	CS13-12383_superenhancer_2255	ENSG00000167996.15_2	FTH1	-
chr11	61735265	61736962	CS13-12383_superenhancer_2255	ENSG00000279491.1_1	RP11-810P12.7	+
chr11	62145800	62160884	CS13-12383_superenhancer_776	ENSG00000162174.12_2	ASRGL1	+
chr11	62158987	62160844	CS13-12383_superenhancer_776	ENSG00000255126.1_1	CTD-2531D15.5	-
chr11	62172574	62190667	CS13-12383_superenhancer_776	ENSG00000149021.6_2	SCGB1A1	+
chr11	62189316	62194196	CS13-12383_superenhancer_776	ENSG00000255446.1_1	CTD-2531D15.4	-
chr11	62201013	62225800	CS13-12383_superenhancer_776	ENSG00000124942.13_2	AHNAK	-
chr11	62239400	62276400	CS13-12383_superenhancer_1257	ENSG00000124942.13_2	AHNAK	-
chr11	62306200	62309490	CS13-12383_superenhancer_1002	ENSG00000250659.2_1	RP11-864I4.3	+
chr11	62306200	62323707	CS13-12383_superenhancer_1002	ENSG00000124942.13_2	AHNAK	-
chr11	62313470	62315171	CS13-12383_superenhancer_1002	ENSG00000257058.1_1	RP11-864I4.4	+
chr11	62327072	62341558	CS13-12383_superenhancer_1002	ENSG00000254772.9_2	EEF1G	-
chr11	62327074	62343000	CS13-12383_superenhancer_1002	ENSG00000255508.7_2	RP11-864I4.1	-
chr11	62342516	62343000	CS13-12383_superenhancer_1002	ENSG00000149016.15_2	TUT1	-
chr11	62357400	62359003	CS13-12383_superenhancer_2013	ENSG00000255508.7_2	RP11-864I4.1	-
chr11	62357400	62359649	CS13-12383_superenhancer_2013	ENSG00000149016.15_2	TUT1	-
chr11	62360685	62369312	CS13-12383_superenhancer_2013	ENSG00000149480.6_1	MTA2	-
chr11	62369689	62380237	CS13-12383_superenhancer_2013	ENSG00000149499.11_1	EML3	-
chr11	62373632	62373877	CS13-12383_superenhancer_2013	ENSG00000254964.1_1	RP11-831H9.3	+
chr11	62379193	62382592	CS13-12383_superenhancer_2013	ENSG00000149489.8_2	ROM1	+
chr11	62382767	62389647	CS13-12383_superenhancer_2013	ENSG00000149541.9_1	B3GAT3	-
chr11	62412400	62414198	CS13-12383_superenhancer_1918	ENSG00000089597.16_1	GANAB	-
chr11	62414319	62420774	CS13-12383_superenhancer_1918	ENSG00000185085.2_2	INTS5	-
chr11	62417165	62432650	CS13-12383_superenhancer_1918	ENSG00000255432.1_2	RP11-831H9.11	-
chr11	62430287	62432689	CS13-12383_superenhancer_1918	ENSG00000278615.4_2	C11orf98	-
chr11	62430288	62439727	CS13-12383_superenhancer_1918	ENSG00000162194.12_2	LBHD1	-
chr11	62432780	62435968	CS13-12383_superenhancer_1918	ENSG00000214756.7_1	METTL12	+
chr11	62437744	62441159	CS13-12383_superenhancer_1918	ENSG00000204922.4_1	UQCC3	+
chr11	62443969	62446589	CS13-12383_superenhancer_1918	ENSG00000162191.13_1	UBXN1	-
chr11	62453873	62457371	CS13-12383_superenhancer_1918	ENSG00000177363.4_1	LRRN4CL	-
chr11	62597600	62599560	CS13-12383_superenhancer_1510	ENSG00000162236.11_2	STX5	-
chr11	62599705	62601515	CS13-12383_superenhancer_1510	ENSG00000256690.1_1	RP11-727F15.9	+
chr11	62599790	62600275	CS13-12383_superenhancer_1510	ENSG00000283268.1_1	RP11-727F15.14	-
chr11	62599813	62609281	CS13-12383_superenhancer_1510	ENSG00000133316.15_2	WDR74	-
chr11	62619459	62623386	CS13-12383_superenhancer_1510	ENSG00000255717.6_1	SNHG1	-
chr11	62623573	62626000	CS13-12383_superenhancer_1510	ENSG00000168003.16_2	SLC3A2	+
chr11	63674200	63678491	CS13-12383_superenhancer_970	ENSG00000072518.20_1	MARK2	+
chr11	63678692	63684316	CS13-12383_superenhancer_970	ENSG00000167771.5_1	RCOR2	-
chr11	63706430	63713200	CS13-12383_superenhancer_970	ENSG00000110583.12_1	NAA40	+
chr11	63742078	63744015	CS13-12383_superenhancer_31	ENSG00000176340.3_2	COX8A	+
chr11	63742091	63755818	CS13-12383_superenhancer_31	ENSG00000256100.1_2	AP000721.4	+
chr11	63753324	63769283	CS13-12383_superenhancer_31	ENSG00000167770.11_2	OTUB1	+
chr11	63766029	63933578	CS13-12383_superenhancer_31	ENSG00000133315.10_2	MACROD1	-
chr11	63803441	63871125	CS13-12383_superenhancer_31	ENSG00000256824.1_2	RP11-21A7A.2	+
chr11	63849161	63854647	CS13-12383_superenhancer_31	ENSG00000256481.1_2	RP11-21A7A.4	+
chr11	63870659	63886645	CS13-12383_superenhancer_31	ENSG00000126500.3_2	FLRT1	+
chr11	63885743	63886682	CS13-12383_superenhancer_31	ENSG00000256341.1_2	RP11-21A7A.3	-
chr11	63952743	63972015	CS13-12383_superenhancer_112	ENSG00000168439.16_1	STIP1	+
chr11	63974149	63991358	CS13-12383_superenhancer_112	ENSG00000149781.12_2	FERMT3	+
chr11	63991270	63993726	CS13-12383_superenhancer_112	ENSG00000149743.13_1	TRPT1	-
chr11	63993412	63998158	CS13-12383_superenhancer_112	ENSG00000149761.8_2	NUDT22	+
chr11	63996685	64001824	CS13-12383_superenhancer_112	ENSG00000256116.1_1	RP11-783K16.14	-
chr11	63997749	64001758	CS13-12383_superenhancer_112	ENSG00000110011.13_2	DNAJC4	+
chr11	64002009	64006265	CS13-12383_superenhancer_112	ENSG00000173511.9_1	VEGFB	+
chr11	64008474	64011604	CS13-12383_superenhancer_112	ENSG00000173486.12_1	FKBP2	+
chr11	64011951	64014413	CS13-12383_superenhancer_112	ENSG00000173457.10_2	PPP1R14B	-
chr11	64013435	64015689	CS13-12383_superenhancer_112	ENSG00000256940.1_1	RP11-783K16.5	+
chr11	64014410	64016966	CS13-12383_superenhancer_112	ENSG00000257086.1_2	RP11-783K16.13	-
chr11	64018994	64036622	CS13-12383_superenhancer_112	ENSG00000149782.11_1	PLCB3	+
chr11	64037301	64052176	CS13-12383_superenhancer_112	ENSG00000002330.13_1	BAD	-
chr11	64037533	64056972	CS13-12383_superenhancer_112	ENSG00000173264.14_2	GPR137	+
chr11	64058773	64067503	CS13-12383_superenhancer_112	ENSG00000182450.12_2	KCNK4	+
chr11	64059193	64072241	CS13-12383_superenhancer_112	ENSG00000257069.5_2	KCNK4-TEX40	+
chr11	64067917	64072242	CS13-12383_superenhancer_112	ENSG00000219435.4_2	TEX40	+
chr11	64073043	64084215	CS13-12383_superenhancer_112	ENSG00000173153.13_2	ESRRA	+
chr11	64083931	64085556	CS13-12383_superenhancer_112	ENSG00000173113.6_1	TRMT112	-
chr11	64085559	64089283	CS13-12383_superenhancer_112	ENSG00000126432.13_1	PRDX5	+
chr11	64092521	64096976	CS13-12383_superenhancer_112	ENSG00000236935.1_1	AP003774.1	-
chr11	64107694	64125006	CS13-12383_superenhancer_112	ENSG00000168071.21_2	CCDC88B	+
chr11	64126619	64138800	CS13-12383_superenhancer_112	ENSG00000162302.12_2	RPS6KA4	+
chr11	64323097	64340347	CS13-12383_superenhancer_1900	ENSG00000168065.15_2	SLC22A11	+
chr11	64478200	64490660	CS13-12383_superenhancer_1269	ENSG00000110076.18_1	NRXN2	-
chr11	64494382	64512928	CS13-12383_superenhancer_1269	ENSG00000068831.18_2	RASGRP2	-
chr11	64513860	64527769	CS13-12383_superenhancer_1269	ENSG00000068976.13_1	PYGM	-
chr11	64532077	64546258	CS13-12383_superenhancer_1269	ENSG00000168066.20_2	SF1	-
chr11	64546425	64546877	CS13-12383_superenhancer_1269	ENSG00000269038.1_1	AP001462.6	+
chr11	64552385	64555200	CS13-12383_superenhancer_1269	ENSG00000168067.11_2	MAP4K2	-
chr11	64609200	64612041	CS13-12383_superenhancer_778	ENSG00000171219.8_1	CDC42BPG	-
chr11	64619113	64655768	CS13-12383_superenhancer_778	ENSG00000110047.17_1	EHD1	-
chr11	64649006	64649417	CS13-12383_superenhancer_778	ENSG00000230835.1_1	AP001187.11	+
chr11	64657031	64660921	CS13-12383_superenhancer_778	ENSG00000229719.4_2	MIR194-2HG	-
chr11	64738800	64739557	CS13-12383_superenhancer_2109	ENSG00000168070.11_2	MAJIN	-
chr11	64755414	64764517	CS13-12383_superenhancer_2109	ENSG00000168062.9_1	BATF2	-
chr11	64781584	64789656	CS13-12383_superenhancer_2109	ENSG00000213465.7_2	ARL2	+
chr11	64781653	64808042	CS13-12383_superenhancer_2109	ENSG00000273003.1_2	ARL2-SNX15	+
chr11	64792861	64793987	CS13-12383_superenhancer_2109	ENSG00000270775.1_1	AP000436.4	-
chr11	64794879	64808044	CS13-12383_superenhancer_2109	ENSG00000110025.12_2	SNX15	+
chr11	64808372	64812300	CS13-12383_superenhancer_2109	ENSG00000168061.14_2	SAC3D1	+
chr11	64812289	64815800	CS13-12383_superenhancer_2109	ENSG00000168060.15_2	NAALADL1	-
chr11	65122237	65125084	CS13-12383_superenhancer_2053	ENSG00000173825.6_1	TIGD3	+
chr11	65134908	65142770	CS13-12383_superenhancer_2053	ENSG00000255478.1_1	RP11-867O8.5	+
chr11	65142662	65151172	CS13-12383_superenhancer_2053	ENSG00000162241.12_1	SLC25A45	-
chr11	65154069	65159400	CS13-12383_superenhancer_2053	ENSG00000126391.13_1	FRMD8	+
chr11	65254711	65255607	CS13-12383_superenhancer_737	ENSG00000279243.1_1	CMB9-22P13.2	-
chr11	65265232	65273987	CS13-12383_superenhancer_737	ENSG00000251562.7_1	MALAT1	+
chr11	65265480	65265876	CS13-12383_superenhancer_737	ENSG00000270117.1_1	AP000769.7	-
chr11	65292547	65306175	CS13-12383_superenhancer_704	ENSG00000142186.16_2	SCYL1	+
chr11	65306275	65326401	CS13-12383_superenhancer_704	ENSG00000168056.15_2	LTBP3	-
chr11	65328954	65329078	CS13-12383_superenhancer_704	ENSG00000279093.1_1	RP11-856B14.10	+
chr11	65335952	65337894	CS13-12383_superenhancer_704	ENSG00000260233.3_1	SSSCA1-AS1	-
chr11	65337900	65341413	CS13-12383_superenhancer_704	ENSG00000173465.7_2	SSSCA1	+
chr11	65339819	65341669	CS13-12383_superenhancer_704	ENSG00000176973.7_2	FAM89B	+
chr11	65343508	65360121	CS13-12383_superenhancer_704	ENSG00000173442.12_1	EHBP1L1	+
chr11	65360325	65363467	CS13-12383_superenhancer_704	ENSG00000173338.12_1	KCNK7	-
chr11	65365225	65382853	CS13-12383_superenhancer_704	ENSG00000173327.7_1	MAP3K11	-
chr11	65383243	65384400	CS13-12383_superenhancer_704	ENSG00000197136.4_2	PCNX3	+
chr11	66080323	66086708	CS13-12383_superenhancer_959	ENSG00000254458.1_1	RP11-867G23.13	+
chr11	66081957	66084515	CS13-12383_superenhancer_959	ENSG00000174807.3_1	CD248	-
chr11	66097712	66104311	CS13-12383_superenhancer_959	ENSG00000174791.10_1	RIN1	-
chr11	66101964	66107346	CS13-12383_superenhancer_959	ENSG00000254756.1_1	RP11-867G23.12	+
chr11	66104803	66112596	CS13-12383_superenhancer_959	ENSG00000174744.13_2	BRMS1	-
chr11	66112842	66115163	CS13-12383_superenhancer_959	ENSG00000174684.6_1	B4GAT1	-
chr11	66115420	66116000	CS13-12383_superenhancer_959	ENSG00000255468.6_1	RP11-867G23.8	+
chr11	66306400	66313709	CS13-12383_superenhancer_1441	ENSG00000174165.7_1	ZDHHC24	-
chr11	66313865	66330800	CS13-12383_superenhancer_1441	ENSG00000248746.5_1	ACTN3	+
chr11	66326336	66327855	CS13-12383_superenhancer_1441	ENSG00000250105.1_1	CTD-3074O7.2	-
chr11	66330933	66336312	CS13-12383_superenhancer_1441	ENSG00000174080.10_1	CTSF	-
chr11	66601600	66610799	CS13-12383_superenhancer_827	ENSG00000173715.15_2	C11orf80	+
chr11	66610305	66614017	CS13-12383_superenhancer_827	ENSG00000173653.7_2	RCE1	+
chr11	66615703	66659800	CS13-12383_superenhancer_827	ENSG00000173599.13_1	PC	-
chr11	66624117	66627946	CS13-12383_superenhancer_827	ENSG00000173621.8_2	LRFN4	+
chr11	66790000	66818334	CS13-12383_superenhancer_2082	ENSG00000173227.13_2	SYT12	+
chr11	66824288	66824800	CS13-12383_superenhancer_2082	ENSG00000173156.6_1	RHOD	+
chr11	67005800	67025558	CS13-12383_superenhancer_813	ENSG00000173120.14_1	KDM2A	+
chr11	67033880	67054027	CS13-12383_superenhancer_813	ENSG00000173020.10_2	GRK2	+
chr11	67056017	67069956	CS13-12383_superenhancer_813	ENSG00000172932.14_2	ANKRD13D	+
chr11	67070918	67080078	CS13-12383_superenhancer_813	ENSG00000172830.12_2	SSH3	+
chr11	67085341	67086200	CS13-12383_superenhancer_813	ENSG00000172613.7_2	RAD9A	+
chr11	67113200	67165881	CS13-12383_superenhancer_417	ENSG00000172613.7_2	RAD9A	+
chr11	67118247	67124443	CS13-12383_superenhancer_417	ENSG00000175482.8_2	POLD4	-
chr11	67119042	67141055	CS13-12383_superenhancer_417	ENSG00000256514.1_2	AP003419.11	-
chr11	67121099	67121819	CS13-12383_superenhancer_417	ENSG00000274251.1_1	CTC-1337H24.3	+
chr11	67131638	67141648	CS13-12383_superenhancer_417	ENSG00000175505.10_2	CLCF1	-
chr11	67141886	67142403	CS13-12383_superenhancer_417	ENSG00000275484.1_1	CTC-1337H24.4	+
chr11	67165653	67188654	CS13-12383_superenhancer_417	ENSG00000172531.14_1	PPP1CA	-
chr11	67171385	67177560	CS13-12383_superenhancer_417	ENSG00000175463.11_1	TBC1D10C	+
chr11	67182438	67193078	CS13-12383_superenhancer_417	ENSG00000172508.10_1	CARNS1	+
chr11	67195930	67196800	CS13-12383_superenhancer_417	ENSG00000175634.14_2	RPS6KB2	+
chr11	67373400	67374113	CS13-12383_superenhancer_1148	ENSG00000255119.1_1	RP11-655M14.12	+
chr11	67373400	67374177	CS13-12383_superenhancer_1148	ENSG00000184224.3_1	C11orf72	-
chr11	67374322	67380006	CS13-12383_superenhancer_1148	ENSG00000167792.11_1	NDUFV1	+
chr11	67380123	67383728	CS13-12383_superenhancer_1148	ENSG00000231793.4_1	DOC2GP	-
chr11	67385749	67394775	CS13-12383_superenhancer_1148	ENSG00000255318.1_1	RP11-655M14.13	-
chr11	67395408	67397401	CS13-12383_superenhancer_1148	ENSG00000167799.9_1	NUDT8	-
chr11	67398773	67407031	CS13-12383_superenhancer_1148	ENSG00000167800.9_1	TBX10	-
chr11	67410025	67418130	CS13-12383_superenhancer_1148	ENSG00000132744.7_1	ACY3	-
chr11	67419046	67420875	CS13-12383_superenhancer_1148	ENSG00000227834.1_1	AP003385.2	-
chr11	67758574	67772452	CS13-12383_superenhancer_623	ENSG00000110057.7_2	UNC93B1	-
chr11	67776047	67796749	CS13-12383_superenhancer_623	ENSG00000006534.15_1	ALDH3B1	+
chr11	67792276	67797928	CS13-12383_superenhancer_623	ENSG00000255306.1_1	RP5-901A4.1	-
chr11	67798083	67804111	CS13-12383_superenhancer_623	ENSG00000110717.11_2	NDUFS8	+
chr11	67806482	67811600	CS13-12383_superenhancer_623	ENSG00000110719.9_2	TCIRG1	+
chr11	68080076	68122000	CS13-12383_superenhancer_700	ENSG00000162337.11_1	LRP5	+
chr11	68868800	68905800	CS13-12383_superenhancer_1398	ENSG00000162341.16_2	TPCN2	+
chr11	68870960	68876562	CS13-12383_superenhancer_1398	ENSG00000260895.1_1	RP11-554A11.7	+
chr11	68918800	68929908	CS13-12383_superenhancer_2105	ENSG00000162341.16_2	TPCN2	+
chr11	68918800	68939032	CS13-12383_superenhancer_2105	ENSG00000261070.1_1	RP11-554A11.8	-
chr11	68923377	68927220	CS13-12383_superenhancer_2105	ENSG00000259799.1_2	RP11-554A11.9	+
chr11	69061604	69089600	CS13-12383_superenhancer_1096	ENSG00000172927.3	MYEOV	+
chr11	69070878	69071274	CS13-12383_superenhancer_1096	ENSG00000213275.2_1	IFITM9P	-
chr11	69167200	69182494	CS13-12383_superenhancer_902	ENSG00000172927.3	MYEOV	+
chr11	69186230	69187280	CS13-12383_superenhancer_902	ENSG00000260877.2_1	RP11-211G23.2	+
chr11	69229200	69231600	CS13-12383_superenhancer_68	ENSG00000259854.1_1	RP11-211G23.1	+
chr11	69240457	69244389	CS13-12383_superenhancer_68	ENSG00000255980.1_1	AP000439.1	+
chr11	69253132	69259511	CS13-12383_superenhancer_68	ENSG00000255606.1_1	AP000439.2	-
chr11	69282365	69284473	CS13-12383_superenhancer_68	ENSG00000261347.1_1	AP000439.5	+
chr11	69291900	69294708	CS13-12383_superenhancer_68	ENSG00000255774.1_1	AP000439.3	-
chr11	69455854	69469242	CS13-12383_superenhancer_506	ENSG00000110092.3_1	CCND1	+
chr11	69467843	69490184	CS13-12383_superenhancer_506	ENSG00000149716.12_1	ORAOV1	-
chr11	69512999	69519410	CS13-12383_superenhancer_506	ENSG00000162344.3_1	FGF19	-
chr11	69624991	69633792	CS13-12383_superenhancer_1089	ENSG00000186895.2_1	FGF3	-
chr11	69677400	69708000	CS13-12383_superenhancer_1342	ENSG00000075388.3_1	0	-	-86230
chr11	69677400	69708000	CS13-12383_superenhancer_1342	ENSG00000186895.2_1	0	-	-42609
chr11	69906000	69911477	CS13-12383_superenhancer_1234	ENSG00000248844.6_1	RP11-626H12.3	-
chr11	69918539	69921539	CS13-12383_superenhancer_1234	ENSG00000254417.1_1	ANO1-AS2	-
chr11	69924407	69958400	CS13-12383_superenhancer_1234	ENSG00000131620.17_2	ANO1	+
chr11	70005600	70035634	CS13-12383_superenhancer_1331	ENSG00000131620.17_2	ANO1	+
chr11	70033893	70034615	CS13-12383_superenhancer_1331	ENSG00000254902.1_1	ANO1-AS1	-
chr11	70049268	70053496	CS13-12383_superenhancer_1331	ENSG00000168040.4_1	FADD	+
chr11	70052396	70053496	CS13-12383_superenhancer_1331	ENSG00000254721.1_1	RP11-805J14.5	-
chr11	70364200	70415000	CS13-12383_superenhancer_605	ENSG00000162105.17_2	SHANK2	-
chr11	70442000	70509400	CS13-12383_superenhancer_613	ENSG00000162105.17_2	SHANK2	-
chr11	70449408	70450964	CS13-12383_superenhancer_613	ENSG00000279459.1_1	RP11-826F13.1	+
chr11	70477198	70481595	CS13-12383_superenhancer_613	ENSG00000226627.1_1	SHANK2-AS1	+
chr11	70492269	70493667	CS13-12383_superenhancer_613	ENSG00000236262.1_1	SHANK2-AS2	+
chr11	70542200	70574200	CS13-12383_superenhancer_1670	ENSG00000162105.17_2	SHANK2	-
chr11	70551709	70552173	CS13-12383_superenhancer_1670	ENSG00000280089.1_1	CMB9-52H4.1	-
chr11	70706800	70760200	CS13-12383_superenhancer_852	ENSG00000162105.17_2	SHANK2	-
chr11	70708894	70711220	CS13-12383_superenhancer_852	ENSG00000171671.6_1	SHANK2-AS3	+
chr11	72284200	72284273	CS13-12383_superenhancer_436	ENSG00000227467.3_1	LINC01537	+
chr11	72287184	72368600	CS13-12383_superenhancer_436	ENSG00000186642.15_2	PDE2A	-
chr11	72295615	72299023	CS13-12383_superenhancer_436	ENSG00000256633.1_1	RP11-169D4.2	+
chr11	72354280	72368600	CS13-12383_superenhancer_436	ENSG00000255808.1_1	RP11-31L22.3	+
chr11	72407800	72504644	CS13-12383_superenhancer_212	ENSG00000186635.14_2	ARAP1	-
chr11	72411518	72416652	CS13-12383_superenhancer_212	ENSG00000245148.2_1	ARAP1-AS2	+
chr11	72419230	72419610	CS13-12383_superenhancer_212	ENSG00000244134.1_1	RPS12P20	+
chr11	72465773	72505213	CS13-12383_superenhancer_212	ENSG00000214530.8_2	STARD10	-
chr11	72850600	72853306	CS13-12383_superenhancer_2026	ENSG00000137478.14_2	FCHSD2	-
chr11	72887738	72892741	CS13-12383_superenhancer_2026	ENSG00000256568.1_1	RP11-800A3.3	+
chr11	72929342	72947397	CS13-12383_superenhancer_59	ENSG00000175591.11_2	P2RY2	+
chr11	72950019	72953380	CS13-12383_superenhancer_59	ENSG00000260401.1_1	RP11-800A3.4	+
chr11	72959823	72960912	CS13-12383_superenhancer_59	ENSG00000256347.1_1	OR8R1P	+
chr11	72975549	73009662	CS13-12383_superenhancer_59	ENSG00000171631.14_2	P2RY6	+
chr11	73018279	73020406	CS13-12383_superenhancer_59	ENSG00000257038.1_1	RP11-800A3.7	-
chr11	73019333	73080136	CS13-12383_superenhancer_59	ENSG00000110237.3_2	ARHGEF17	+
chr11	73087308	73100000	CS13-12383_superenhancer_59	ENSG00000054967.12_1	RELT	+
chr11	73351523	73352082	CS13-12383_superenhancer_1241	ENSG00000270323.1_1	AP000860.2	+
chr11	73357222	73372600	CS13-12383_superenhancer_1241	ENSG00000021300.13_2	PLEKHB1	+
chr11	74407473	74442430	CS13-12383_superenhancer_817	ENSG00000054938.15_2	CHRDL2	-
chr11	74409275	74410703	CS13-12383_superenhancer_817	ENSG00000279353.1_2	RP11-864N7.4	-
chr11	74449522	74449841	CS13-12383_superenhancer_817	ENSG00000241097.2_1	RP11-864N7.1	-
chr11	74456760	74457159	CS13-12383_superenhancer_817	ENSG00000227615.1_1	RP11-864N7.2	-
chr11	74459912	74466600	CS13-12383_superenhancer_817	ENSG00000166439.5_2	RNF169	+
chr11	74885600	74917594	CS13-12383_superenhancer_1749	ENSG00000137491.14_2	SLCO2B1	+
chr11	74919098	74925600	CS13-12383_superenhancer_1749	ENSG00000255136.2_2	CTD-2562J17.4	-
chr11	75039200	75062749	CS13-12383_superenhancer_728	ENSG00000137486.16_2	ARRB1	-
chr11	75110529	75113200	CS13-12383_superenhancer_728	ENSG00000149273.14_2	RPS3	+
chr11	75173000	75236948	CS13-12383_superenhancer_89	ENSG00000158555.14_2	GDPD5	-
chr11	75217981	75219436	CS13-12383_superenhancer_89	ENSG00000254460.1_2	RP11-939C17.4	-
chr11	75273100	75283828	CS13-12383_superenhancer_89	ENSG00000149257.13_2	SERPINH1	+
chr11	75294240	75305710	CS13-12383_superenhancer_89	ENSG00000255326.1_1	CTD-2530H12.4	+
chr11	75297962	75315000	CS13-12383_superenhancer_89	ENSG00000171533.11_2	MAP6	-
chr11	75307188	75308315	CS13-12383_superenhancer_89	ENSG00000255434.1_2	CTD-2530H12.8	-
chr11	75897368	75921780	CS13-12383_superenhancer_100	ENSG00000085741.12_1	WNT11	-
chr11	75901768	75906115	CS13-12383_superenhancer_100	ENSG00000254933.1_1	RP11-619A14.2	+
chr11	75921999	75927069	CS13-12383_superenhancer_100	ENSG00000255362.1_1	RP11-619A14.3	-
chr11	76016400	76050400	CS13-12383_superenhancer_1739	ENSG00000137492.7_2	0	-	40616
chr11	76016400	76050400	CS13-12383_superenhancer_1739	ENSG00000272301.1_2	0	+	49773
chr11	76302066	76302255	CS13-12383_superenhancer_1376	ENSG00000254755.1_1	RP11-672A2.7	+
chr11	76318896	76341471	CS13-12383_superenhancer_1376	ENSG00000255363.2_2	RP11-672A2.5	-
chr11	76336505	76337878	CS13-12383_superenhancer_1376	ENSG00000255479.1_1	RP11-672A2.6	-
chr11	76365212	76367756	CS13-12383_superenhancer_885	ENSG00000254810.1_1	RP11-672A2.4	-
chr11	76368099	76374910	CS13-12383_superenhancer_885	ENSG00000236304.1_1	AP001189.4	+
chr11	76368567	76381791	CS13-12383_superenhancer_885	ENSG00000137507.11_2	LRRC32	-
chr11	76386122	76412800	CS13-12383_superenhancer_885	ENSG00000254975.1_1	RP11-672A2.3	+
chr11	76405084	76412800	CS13-12383_superenhancer_885	ENSG00000204529.4_2	GUCY2EP	-
chr11	76470959	76479267	CS13-12383_superenhancer_724	ENSG00000254632.1_1	RP11-21L23.4	-
chr11	76493294	76509198	CS13-12383_superenhancer_724	ENSG00000182704.7_2	TSKU	+
chr11	76493624	76494106	CS13-12383_superenhancer_724	ENSG00000255100.1_1	RP11-21L23.3	-
chr11	76511407	76515599	CS13-12383_superenhancer_724	ENSG00000261578.1_1	RP11-21L23.2	+
chr11	76881000	76909600	CS13-12383_superenhancer_1728	ENSG00000137474.19_1	MYO7A	+
chr11	78494800	78522200	CS13-12383_superenhancer_2147	ENSG00000149256.15_2	TENM4	-
chr11	78624600	78673800	CS13-12383_superenhancer_682	ENSG00000149256.15_2	TENM4	-
chr11	78751200	78811200	CS13-12383_superenhancer_531	ENSG00000149256.15_2	TENM4	-
chr11	78803892	78809048	CS13-12383_superenhancer_531	ENSG00000255345.1_1	CTD-2337I7.1	+
chr11	86167000	86235800	CS13-12383_superenhancer_1648	ENSG00000254733.1_2	RP11-317J19.1	+
chr11	86167000	86235800	CS13-12383_superenhancer_1648	ENSG00000151376.16_2	ME3	-
chr11	86627200	86636079	CS13-12383_superenhancer_1877	ENSG00000255471.1_2	RP11-736K20.5	-
chr11	86627200	86663952	CS13-12383_superenhancer_1877	ENSG00000150687.11_2	PRSS23	+
chr11	86656720	86666433	CS13-12383_superenhancer_1877	ENSG00000174804.3_1	FZD4	-
chr11	86666660	86669400	CS13-12383_superenhancer_1877	ENSG00000246523.7_2	RP11-736K20.6	+
chr11	95724400	95809600	CS13-12383_superenhancer_1274	ENSG00000184384.13_2	MAML2	-
chr11	95823600	95955400	CS13-12383_superenhancer_362	ENSG00000184384.13_2	MAML2	-
chr11	95968800	96012800	CS13-12383_superenhancer_1978	ENSG00000184384.13_2	MAML2	-
chr11	102105200	102164800	CS13-12383_superenhancer_1606	ENSG00000137693.13_2	0	+	-47
chr11	102105200	102164800	CS13-12383_superenhancer_1606	ENSG00000243777.1_1	0	+	738
chr11	111780800	111794446	CS13-12383_superenhancer_1834	ENSG00000109846.7_1	CRYAB	-
chr11	111782965	111784817	CS13-12383_superenhancer_1834	ENSG00000170276.5_2	HSPB2	+
chr11	111783459	111797595	CS13-12383_superenhancer_1834	ENSG00000254445.1_2	HSPB2-C11orf52	+
chr11	111788755	111797596	CS13-12383_superenhancer_1834	ENSG00000149300.9_2	C11orf52	+
chr11	111797867	111815600	CS13-12383_superenhancer_1834	ENSG00000150764.13_2	DIXDC1	+
chr11	112658026	112666577	CS13-12383_superenhancer_1108	ENSG00000254626.1_1	RP11-27G22.1	+
chr11	113017800	113071600	CS13-12383_superenhancer_1431	ENSG00000149294.16_2	NCAM1	+
chr11	113930314	114121398	CS13-12383_superenhancer_15	ENSG00000109906.13_2	ZBTB16	+
chr11	114081337	114133600	CS13-12383_superenhancer_15	ENSG00000256947.1_1	RP11-64D24.2	-
chr11	114128508	114133600	CS13-12383_superenhancer_15	ENSG00000166741.7_2	NNMT	+
chr11	115039937	115078600	CS13-12383_superenhancer_578	ENSG00000182985.16_2	CADM1	-
chr11	115469200	115471057	CS13-12383_superenhancer_808	ENSG00000255689.1_1	RP11-136I14.5	+
chr11	115498782	115500461	CS13-12383_superenhancer_808	ENSG00000255599.1_1	AP000997.1	+
chr11	115509280	115517680	CS13-12383_superenhancer_808	ENSG00000260254.1_1	AP000997.2	+
chr11	115529885	115532135	CS13-12383_superenhancer_808	ENSG00000279771.1_2	AP000997.3	+
chr11	115530375	115549800	CS13-12383_superenhancer_808	ENSG00000256717.1_2	AP000797.3	+
chr11	115906400	115949200	CS13-12383_superenhancer_1660	ENSG00000244259.1_1	0	-	-83882
chr11	115906400	115949200	CS13-12383_superenhancer_1660	ENSG00000239600.1_1	0	-	-83192
chr11	116033000	116106000	CS13-12383_superenhancer_834	ENSG00000244259.1_1	0	-	-210482
chr11	116033000	116106000	CS13-12383_superenhancer_834	ENSG00000239600.1_1	0	-	-209792
chr11	116133600	116165400	CS13-12383_superenhancer_2078	ENSG00000239600.1_1	0	-	-310392
chr11	116133600	116165400	CS13-12383_superenhancer_2078	ENSG00000236437.1_1	0	-	204948
chr11	117353400	117428200	CS13-12383_superenhancer_301	ENSG00000177103.13_2	DSCAML1	-
chr11	117533600	117559600	CS13-12383_superenhancer_2148	ENSG00000177103.13_2	DSCAML1	-
chr11	117539197	117539573	CS13-12383_superenhancer_2148	ENSG00000270403.1_1	RP11-35P15.1	+
chr11	117572400	117615600	CS13-12383_superenhancer_1558	ENSG00000177103.13_2	DSCAML1	-
chr11	117665600	117688240	CS13-12383_superenhancer_759	ENSG00000177103.13_2	DSCAML1	-
chr11	117671558	117699413	CS13-12383_superenhancer_759	ENSG00000137731.13_2	FXYD2	-
chr11	117689157	117692707	CS13-12383_superenhancer_759	ENSG00000254844.4_1	RP11-728F11.3	+
chr11	117690877	117747382	CS13-12383_superenhancer_759	ENSG00000255245.4_2	FXYD6-FXYD2	-
chr11	117704433	117709657	CS13-12383_superenhancer_759	ENSG00000254528.7_1	RP11-728F11.4	+
chr11	117707690	117748201	CS13-12383_superenhancer_759	ENSG00000137726.16_2	FXYD6	-
chr11	118477154	118506400	CS13-12383_superenhancer_1003	ENSG00000019144.17_2	PHLDB1	+
chr11	118758200	118758451	CS13-12383_superenhancer_363	ENSG00000245869.2_1	RP11-158I9.5	-
chr11	118758200	118768508	CS13-12383_superenhancer_363	ENSG00000160683.4_1	CXCR5	+
chr11	118764583	118796317	CS13-12383_superenhancer_363	ENSG00000186174.12_1	BCL9L	-
chr11	118795872	118827400	CS13-12383_superenhancer_363	ENSG00000110375.2_1	UPK2	+
chr11	118955575	118964259	CS13-12383_superenhancer_2124	ENSG00000256269.6_2	HMBS	+
chr11	118964563	118966177	CS13-12383_superenhancer_2124	ENSG00000188486.3_2	H2AFX	-
chr11	118967212	118979041	CS13-12383_superenhancer_2124	ENSG00000172269.17_2	DPAGT1	-
chr11	118972907	118989254	CS13-12383_superenhancer_2124	ENSG00000172375.12_1	C2CD2L	+
chr11	118992296	118993400	CS13-12383_superenhancer_2124	ENSG00000172273.12_2	HINFP	+
chr11	119177000	119184636	CS13-12383_superenhancer_504	ENSG00000110395.6_2	CBL	+
chr11	119179238	119192231	CS13-12383_superenhancer_504	ENSG00000076706.15_2	MCAM	-
chr11	119205236	119208023	CS13-12383_superenhancer_504	ENSG00000173456.4_1	RNF26	+
chr11	119206958	119208019	CS13-12383_superenhancer_504	ENSG00000245385.2_1	RP11-334E6.10	-
chr11	119209648	119211650	CS13-12383_superenhancer_504	ENSG00000223953.5_2	C1QTNF5	-
chr11	119209651	119217383	CS13-12383_superenhancer_504	ENSG00000235718.8_2	MFRP	-
chr11	119225924	119252436	CS13-12383_superenhancer_504	ENSG00000036672.15_2	USP2	-
chr11	119243415	119252323	CS13-12383_superenhancer_504	ENSG00000254740.2_1	RP11-334E6.3	+
chr11	119252487	119253000	CS13-12383_superenhancer_504	ENSG00000245248.7_2	USP2-AS1	+
chr11	119530600	119599794	CS13-12383_superenhancer_265	ENSG00000110400.10_2	NECTIN1	-
chr11	119580629	119584635	CS13-12383_superenhancer_265	ENSG00000255247.1_1	CTD-2523D13.1	+
chr11	119600292	119610333	CS13-12383_superenhancer_265	ENSG00000254854.1_1	CTD-2523D13.2	+
chr11	120039000	120056237	CS13-12383_superenhancer_439	ENSG00000137699.12	TRIM29	-
chr11	120039684	120042387	CS13-12383_superenhancer_439	ENSG00000176984.6_1	AP000679.2	+
chr11	120081474	120101041	CS13-12383_superenhancer_439	ENSG00000184232.8_1	OAF	+
chr11	120107348	120111000	CS13-12383_superenhancer_439	ENSG00000137709.9_1	POU2F3	+
chr11	121318039	121323722	CS13-12383_superenhancer_2024	ENSG00000246790.2_1	RP11-730K11.1	-
chr11	121322911	121354000	CS13-12383_superenhancer_2024	ENSG00000137642.12_1	SORL1	+
chr11	122964600	123016600	CS13-12383_superenhancer_1734	ENSG00000166250.11_2	CLMP	-
chr11	123006630	123007084	CS13-12383_superenhancer_1734	ENSG00000255342.1_1	RP11-762B21.5	-
chr11	123036600	123065989	CS13-12383_superenhancer_419	ENSG00000166250.11_2	CLMP	-
chr11	123059509	123098985	CS13-12383_superenhancer_419	ENSG00000254710.1_1	CTD-2216M2.1	+
chr11	123364000	123431800	CS13-12383_superenhancer_1612	ENSG00000023171.15_2	GRAMD1B	+
chr11	124735281	124751366	CS13-12383_superenhancer_2127	ENSG00000154134.14_1	ROBO3	+
chr11	124753586	124757685	CS13-12383_superenhancer_2127	ENSG00000254568.1_1	RP11-664I21.5	+
chr11	124753586	124768396	CS13-12383_superenhancer_2127	ENSG00000154133.14_1	ROBO4	-
chr11	124761199	124762022	CS13-12383_superenhancer_2127	ENSG00000254943.1_1	RP11-664I21.6	+
chr11	125008600	125009483	CS13-12383_superenhancer_19	ENSG00000255475.1_1	RP11-687M24.4	-
chr11	125028356	125034505	CS13-12383_superenhancer_19	ENSG00000254880.1_1	PKNOX2-AS1	-
chr11	125034582	125252800	CS13-12383_superenhancer_19	ENSG00000165495.15_2	PKNOX2	+
chr11	125058010	125061300	CS13-12383_superenhancer_19	ENSG00000259290.1_2	RP11-687M24.7	+
chr11	125128521	125136694	CS13-12383_superenhancer_19	ENSG00000254932.2_1	RP11-687M24.8	-
chr11	125270800	125303285	CS13-12383_superenhancer_1804	ENSG00000165495.15_2	PKNOX2	+
chr11	125315640	125329200	CS13-12383_superenhancer_1804	ENSG00000149557.12_2	FEZ1	-
chr11	125920400	125933230	CS13-12383_superenhancer_116	ENSG00000064309.14_1	CDON	-
chr11	125937433	125938496	CS13-12383_superenhancer_116	ENSG00000254759.1_1	NAP1L1P1	+
chr11	125970399	125972308	CS13-12383_superenhancer_116	ENSG00000261257.1_1	RP11-673E11.2	-
chr11	126030608	126045930	CS13-12383_superenhancer_116	ENSG00000254833.1_1	RP11-50B3.2	+
chr11	126049391	126049593	CS13-12383_superenhancer_116	ENSG00000254771.1_1	RP11-50B3.1	-
chr11	126173000	126174213	CS13-12383_superenhancer_634	ENSG00000255062.1_1	RP11-712L6.5	-
chr11	126173646	126215644	CS13-12383_superenhancer_634	ENSG00000110063.8_1	DCPS	+
chr11	126210783	126225482	CS13-12383_superenhancer_634	ENSG00000280832.1_1	ST3GAL4-AS1	-
chr11	126225534	126242800	CS13-12383_superenhancer_634	ENSG00000110080.18_1	ST3GAL4	+
chr11	126255800	126310239	CS13-12383_superenhancer_183	ENSG00000110080.18_1	ST3GAL4	+
chr11	126293253	126390200	CS13-12383_superenhancer_183	ENSG00000149571.11_2	KIRREL3	-
chr11	126451800	126480843	CS13-12383_superenhancer_790	ENSG00000257271.1_1	KIRREL3-AS1	+
chr11	126451800	126525600	CS13-12383_superenhancer_790	ENSG00000149571.11_2	KIRREL3	-
chr11	126522746	126525600	CS13-12383_superenhancer_790	ENSG00000254607.2_1	RP11-115C10.1	+
chr11	128584600	128615800	CS13-12383_superenhancer_2086	ENSG00000151702.16_1	FLI1	+
chr11	128645200	128683162	CS13-12383_superenhancer_244	ENSG00000151702.16_1	FLI1	+
chr11	128706209	128737268	CS13-12383_superenhancer_244	ENSG00000151704.15_2	KCNJ1	-
chr11	128750219	128750563	CS13-12383_superenhancer_244	ENSG00000255369.1_1	RP11-740D6.3	-
chr11	128761250	128790930	CS13-12383_superenhancer_244	ENSG00000120457.11_1	KCNJ5	+
chr11	128769459	128775930	CS13-12383_superenhancer_244	ENSG00000174370.9_1	C11orf45	-
chr11	128804625	128813294	CS13-12383_superenhancer_244	ENSG00000120471.14_1	TP53AIP1	-
chr11	130253000	130273552	CS13-12383_superenhancer_1050	ENSG00000175773.12_1	RP11-121M22.1	+
chr11	130274819	130298888	CS13-12383_superenhancer_1050	ENSG00000134917.9_1	ADAMTS8	-
chr11	130318868	130328000	CS13-12383_superenhancer_1050	ENSG00000166106.3_1	ADAMTS15	+
chr11	130659125	130660920	CS13-12383_superenhancer_1061	ENSG00000255352.1_1	PPP1R10P1	-
chr11	130714085	130735456	CS13-12383_superenhancer_1061	ENSG00000254842.6_1	RP11-890B15.2	-
chr11	130736148	130740142	CS13-12383_superenhancer_1061	ENSG00000255455.2_1	RP11-890B15.3	-
chr11	131432000	131443494	CS13-12383_superenhancer_1617	ENSG00000236082.2_1	RP11-217L21.1	-
chr11	131432000	131494600	CS13-12383_superenhancer_1617	ENSG00000182667.14_2	NTM	+
chr11	133787800	133826880	CS13-12383_superenhancer_1528	ENSG00000080854.14_2	IGSF9B	-
chr11	133896881	133898013	CS13-12383_superenhancer_1884	ENSG00000255406.1_1	RP11-713P17.5	+
chr11	133902166	133916744	CS13-12383_superenhancer_1884	ENSG00000204241.7_1	RP11-713P17.3	+
chr11	133905726	133907002	CS13-12383_superenhancer_1884	ENSG00000254648.1_1	RP11-713P17.4	-
chr12	275800	287626	CS13-12383_superenhancer_676	ENSG00000120645.11_1	IQSEC3	+
chr12	276021	291565	CS13-12383_superenhancer_676	ENSG00000256540.1_1	RP11-598F7.6	-
chr12	299242	323736	CS13-12383_superenhancer_676	ENSG00000111181.12_1	SLC6A12	-
chr12	302201	303296	CS13-12383_superenhancer_676	ENSG00000255671.1_1	RP11-283I3.1	+
chr12	312807	314260	CS13-12383_superenhancer_676	ENSG00000256577.2_1	RP11-283I3.2	+
chr12	329786	346800	CS13-12383_superenhancer_676	ENSG00000010379.15_2	SLC6A13	-
chr12	719200	756000	CS13-12383_superenhancer_2068	ENSG00000171840.11_2	NINJ2	-
chr12	740056	756000	CS13-12383_superenhancer_2068	ENSG00000177406.4_1	RP11-218M22.1	+
chr12	1598000	1605099	CS13-12383_superenhancer_2232	ENSG00000082805.19_2	ERC1	+
chr12	1609690	1616484	CS13-12383_superenhancer_2232	ENSG00000249628.2_1	LINC00942	-
chr12	1639056	1643200	CS13-12383_superenhancer_2232	ENSG00000111186.12_1	WNT5B	+
chr12	1675400	1703331	CS13-12383_superenhancer_2152	ENSG00000171823.6_1	FBXL14	-
chr12	1675400	1721600	CS13-12383_superenhancer_2152	ENSG00000111186.12_1	WNT5B	+
chr12	2391200	2398103	CS13-12383_superenhancer_658	ENSG00000256721.1_2	CACNA1C-IT3	+
chr12	2391200	2465600	CS13-12383_superenhancer_658	ENSG00000151067.21_2	CACNA1C	+
chr12	2722800	2760000	CS13-12383_superenhancer_1640	ENSG00000151067.21_2	CACNA1C	+
chr12	3142200	3149839	CS13-12383_superenhancer_394	ENSG00000197905.8_2	TEAD4	+
chr12	3150602	3154116	CS13-12383_superenhancer_394	ENSG00000250899.3_1	RP11-253E3.3	+
chr12	3180697	3181311	CS13-12383_superenhancer_394	ENSG00000234589.4_1	RP11-253E3.1	-
chr12	3186520	3281600	CS13-12383_superenhancer_394	ENSG00000011105.11_2	TSPAN9	+
chr12	3258962	3260642	CS13-12383_superenhancer_394	ENSG00000256197.1_2	TSPAN9-IT1	+
chr12	3280822	3281600	CS13-12383_superenhancer_394	ENSG00000275850.1_2	RP11-543P15.3	+
chr12	3308200	3346200	CS13-12383_superenhancer_1650	ENSG00000011105.11_2	TSPAN9	+
chr12	3320828	3321083	CS13-12383_superenhancer_1650	ENSG00000227081.5_1	RP11-543P15.1	-
chr12	3360800	3395730	CS13-12383_superenhancer_630	ENSG00000011105.11_2	TSPAN9	+
chr12	3405367	3424800	CS13-12383_superenhancer_630	ENSG00000250770.3_2	RP5-1063M23.3	-
chr12	3715798	3767600	CS13-12383_superenhancer_1736	ENSG00000130038.9_2	CRACR2A	-
chr12	3719472	3721169	CS13-12383_superenhancer_1736	ENSG00000280202.1_2	RP5-1180D12.1	-
chr12	4357930	4385350	CS13-12383_superenhancer_2039	ENSG00000256164.1_2	CCND2-AS1	-
chr12	4361900	4384231	CS13-12383_superenhancer_2039	ENSG00000255920.1_2	CCND2-AS2	-
chr12	4382937	4399200	CS13-12383_superenhancer_2039	ENSG00000118971.7_1	CCND2	+
chr12	4537320	4554780	CS13-12383_superenhancer_1754	ENSG00000111241.2_2	FGF6	-
chr12	5579400	5627800	CS13-12383_superenhancer_1405	ENSG00000185652.11_1	NTF3	+
chr12	6147200	6206600	CS13-12383_superenhancer_1000	ENSG00000110799.13_1	VWF	-
chr12	6267200	6269885	CS13-12383_superenhancer_257	ENSG00000255775.1_1	RP3-454B23.1	-
chr12	6308880	6347437	CS13-12383_superenhancer_257	ENSG00000010278.12_2	CD9	+
chr12	6379333	6379591	CS13-12383_superenhancer_257	ENSG00000256103.2_1	RP1-96H9.5	-
chr12	6419601	6437672	CS13-12383_superenhancer_1339	ENSG00000008323.15_1	PLEKHG6	+
chr12	6437922	6451280	CS13-12383_superenhancer_1339	ENSG00000067182.7_1	TNFRSF1A	-
chr12	6456008	6456600	CS13-12383_superenhancer_1339	ENSG00000111319.12_2	SCNN1A	-
chr12	6472000	6486896	CS13-12383_superenhancer_2128	ENSG00000111319.12_2	SCNN1A	-
chr12	6484210	6500737	CS13-12383_superenhancer_2128	ENSG00000111321.10_1	LTBR	+
chr12	6503070	6505314	CS13-12383_superenhancer_2128	ENSG00000256433.2_1	RP1-102E24.8	+
chr12	6712000	6716642	CS13-12383_superenhancer_881	ENSG00000111642.14_1	CHD4	-
chr12	6728000	6745613	CS13-12383_superenhancer_881	ENSG00000184574.9_1	LPAR5	-
chr12	6747240	6756600	CS13-12383_superenhancer_881	ENSG00000111644.7_1	ACRBP	-
chr12	6832398	6832853	CS13-12383_superenhancer_607	ENSG00000270068.1_1	RP4-761J14.9	+
chr12	6832906	6841041	CS13-12383_superenhancer_607	ENSG00000111652.9_1	COPS7A	+
chr12	6852150	6852807	CS13-12383_superenhancer_607	ENSG00000269892.1_1	RP4-761J14.10	+
chr12	6857161	6876641	CS13-12383_superenhancer_607	ENSG00000089693.10_1	MLF2	-
chr12	6874681	6880118	CS13-12383_superenhancer_607	ENSG00000159335.15_1	PTMS	+
chr12	6881677	6887621	CS13-12383_superenhancer_607	ENSG00000089692.8_1	LAG3	+
chr12	6896023	6902600	CS13-12383_superenhancer_607	ENSG00000010610.9_2	CD4	+
chr12	6925800	6929974	CS13-12383_superenhancer_1836	ENSG00000010610.9_2	CD4	+
chr12	6930710	6939136	CS13-12383_superenhancer_1836	ENSG00000250510.7_2	GPR162	+
chr12	6937574	6939400	CS13-12383_superenhancer_1836	ENSG00000110811.19_2	P3H3	+
chr12	6975600	6975796	CS13-12383_superenhancer_148	ENSG00000111667.13_1	USP5	+
chr12	6976282	6980112	CS13-12383_superenhancer_148	ENSG00000111669.14_1	TPI1	+
chr12	6980098	6998522	CS13-12383_superenhancer_148	ENSG00000111671.9_2	SPSB2	-
chr12	6982552	6993905	CS13-12383_superenhancer_148	ENSG00000240370.6_1	U47924.6	+
chr12	6982732	7023407	CS13-12383_superenhancer_148	ENSG00000010626.14_2	LRRC23	+
chr12	6993845	6994950	CS13-12383_superenhancer_148	ENSG00000248593.3_1	DSTNP2	+
chr12	7008915	7009376	CS13-12383_superenhancer_148	ENSG00000275703.1_2	U47924.32	+
chr12	7022908	7032861	CS13-12383_superenhancer_148	ENSG00000111674.8_2	ENO2	+
chr12	7033625	7051484	CS13-12383_superenhancer_148	ENSG00000111676.14_1	ATN1	+
chr12	7052140	7055166	CS13-12383_superenhancer_148	ENSG00000111678.10_1	C12orf57	+
chr12	7052670	7053767	CS13-12383_superenhancer_148	ENSG00000272173.1_1	U47924.31	-
chr12	7055630	7070479	CS13-12383_superenhancer_148	ENSG00000111679.16_2	PTPN6	+
chr12	7072408	7073610	CS13-12383_superenhancer_148	ENSG00000257084.1_2	U47924.27	+
chr12	7074111	7074545	CS13-12383_superenhancer_148	ENSG00000271969.1_2	U47924.29	+
chr12	7074489	7079988	CS13-12383_superenhancer_148	ENSG00000215021.8_1	PHB2	-
chr12	7080055	7081000	CS13-12383_superenhancer_148	ENSG00000126749.14_2	EMG1	+
chr12	7080083	7081000	CS13-12383_superenhancer_148	ENSG00000268439.5_2	RP3-461F17.3	+
chr12	8147365	8147680	CS13-12383_superenhancer_1623	ENSG00000240739.1_1	RP11-69M1.1	-
chr12	11896600	11983600	CS13-12383_superenhancer_615	ENSG00000139083.10_1	ETV6	+
chr12	12835800	12838009	CS13-12383_superenhancer_1475	ENSG00000257004.1_1	RP11-180M15.3	+
chr12	12835800	12849141	CS13-12383_superenhancer_1475	ENSG00000183150.7_1	GPR19	-
chr12	12867991	12875305	CS13-12383_superenhancer_1475	ENSG00000111276.10_2	CDKN1B	+
chr12	12871906	12872455	CS13-12383_superenhancer_1475	ENSG00000275560.1_2	RP11-180M15.7	+
chr12	12876230	12876945	CS13-12383_superenhancer_1475	ENSG00000256658.1_1	RP11-180M15.4	-
chr12	12878850	12890200	CS13-12383_superenhancer_1475	ENSG00000178878.12_2	APOLD1	+
chr12	13241200	13256617	CS13-12383_superenhancer_917	ENSG00000111305.18_2	GSG1	-
chr12	13241200	13295455	CS13-12383_superenhancer_917	ENSG00000084444.13_1	FAM234B	+
chr12	13349649	13372873	CS13-12383_superenhancer_1244	ENSG00000134531.9_2	EMP1	+
chr12	14407845	14408160	CS13-12383_superenhancer_2213	ENSG00000255749.1_1	GNAI2P1	+
chr12	22387400	22441400	CS13-12383_superenhancer_1573	ENSG00000111728.10_2	ST8SIA1	-
chr12	31118200	31149200	CS13-12383_superenhancer_2079	ENSG00000110900.14_1	TSPAN11	+
chr12	31131242	31149200	CS13-12383_superenhancer_2079	ENSG00000226472.8_2	RP11-551L14.4	-
chr12	31516414	31522235	CS13-12383_superenhancer_1942	ENSG00000256232.1_1	RP11-771K4.1	-
chr12	48098600	48099844	CS13-12383_superenhancer_462	ENSG00000005175.9_2	RPAP3	-
chr12	48099867	48136077	CS13-12383_superenhancer_462	ENSG00000257433.5_2	RP1-197B17.3	+
chr12	48103516	48119350	CS13-12383_superenhancer_462	ENSG00000111405.8_1	ENDOU	-
chr12	48121933	48124381	CS13-12383_superenhancer_462	ENSG00000280054.1_1	RP1-197B17.7	-
chr12	48125690	48126134	CS13-12383_superenhancer_462	ENSG00000274902.1_2	RP1-197B17.4	+
chr12	48128149	48164823	CS13-12383_superenhancer_462	ENSG00000079337.15_2	RAPGEF3	-
chr12	48147698	48173400	CS13-12383_superenhancer_462	ENSG00000211584.13_2	SLC48A1	+
chr12	48162311	48163431	CS13-12383_superenhancer_462	ENSG00000277173.1_2	CTD-2024F21.1	+
chr12	48192800	48226915	CS13-12383_superenhancer_397	ENSG00000061273.17_2	HDAC7	-
chr12	48211233	48211749	CS13-12383_superenhancer_397	ENSG00000274737.1_2	RP5-1057I20.6	-
chr12	48220636	48231681	CS13-12383_superenhancer_397	ENSG00000257488.5_1	RP5-1057I20.2	+
chr12	48235319	48246200	CS13-12383_superenhancer_397	ENSG00000111424.10_1	VDR	-
chr12	48318400	48336831	CS13-12383_superenhancer_283	ENSG00000111424.10_1	VDR	-
chr12	48354279	48357252	CS13-12383_superenhancer_283	ENSG00000279840.1_1	RP1-228P16.9	-
chr12	48357351	48362661	CS13-12383_superenhancer_283	ENSG00000134291.11_1	TMEM106C	+
chr12	48366747	48398269	CS13-12383_superenhancer_283	ENSG00000139219.17_2	COL2A1	-
chr12	48399059	48405010	CS13-12383_superenhancer_283	ENSG00000258203.5_1	RP1-228P16.3	-
chr12	48405086	48419252	CS13-12383_superenhancer_283	ENSG00000257985.1_1	RP1-228P16.4	+
chr12	48413553	48419165	CS13-12383_superenhancer_283	ENSG00000257955.1_1	RP1-228P16.5	-
chr12	49274000	49285000	CS13-12383_superenhancer_2226	ENSG00000172602.9_2	0	-	-13320
chr12	49274000	49285000	CS13-12383_superenhancer_2226	ENSG00000239617.1_1	0	-	11597
chr12	49580400	49583107	CS13-12383_superenhancer_555	ENSG00000167552.13_1	TUBA1A	-
chr12	49582518	49660800	CS13-12383_superenhancer_555	ENSG00000167553.14_2	TUBA1C	+
chr12	49626572	49658539	CS13-12383_superenhancer_555	ENSG00000258101.2_1	RP11-977B10.2	-
chr12	49658938	49660800	CS13-12383_superenhancer_555	ENSG00000258232.2_1	RP11-161H23.5	-
chr12	50260678	50298000	CS13-12383_superenhancer_1021	ENSG00000135472.8_1	FAIM2	-
chr12	50302664	50303800	CS13-12383_superenhancer_1021	ENSG00000258135.5_1	RP11-70F11.11	-
chr12	50344523	50352664	CS13-12383_superenhancer_1570	ENSG00000167580.7_1	AQP2	+
chr12	50345294	50356707	CS13-12383_superenhancer_1570	ENSG00000257588.1_2	RP11-469H8.6	-
chr12	50348421	50349908	CS13-12383_superenhancer_1570	ENSG00000257378.1_2	RP11-469H8.8	-
chr12	50355652	50359464	CS13-12383_superenhancer_1570	ENSG00000161798.6_1	AQP5	+
chr12	50360976	50370922	CS13-12383_superenhancer_1570	ENSG00000086159.12_1	AQP6	+
chr12	50370705	50378200	CS13-12383_superenhancer_1570	ENSG00000161800.12_1	RACGAP1	-
chr12	50417600	50426919	CS13-12383_superenhancer_1005	ENSG00000161800.12_1	RACGAP1	-
chr12	50451330	50477394	CS13-12383_superenhancer_1005	ENSG00000110881.11_1	ASIC1	+
chr12	50478754	50480000	CS13-12383_superenhancer_1005	ENSG00000066117.14_1	SMARCD1	+
chr12	52208826	52235890	CS13-12383_superenhancer_145	ENSG00000260473.2_2	RP11-923I11.4	+
chr12	52211672	52212142	CS13-12383_superenhancer_145	ENSG00000278451.1_1	RP11-923I11.8	-
chr12	52211682	52213934	CS13-12383_superenhancer_145	ENSG00000261586.2_1	RP11-923I11.6	+
chr12	52214242	52216199	CS13-12383_superenhancer_145	ENSG00000261308.1_1	FIGNL2	-
chr12	52242006	52246513	CS13-12383_superenhancer_145	ENSG00000259887.1_1	RP11-923I11.5	+
chr12	52281743	52285448	CS13-12383_superenhancer_145	ENSG00000167612.12_1	ANKRD33	+
chr12	52294348	52295120	CS13-12383_superenhancer_145	ENSG00000258021.1_1	RP11-1100L3.4	+
chr12	52300691	52317145	CS13-12383_superenhancer_145	ENSG00000139567.12_1	ACVRL1	+
chr12	52379400	52390862	CS13-12383_superenhancer_323	ENSG00000135503.12_2	ACVR1B	+
chr12	52400723	52409673	CS13-12383_superenhancer_323	ENSG00000161835.10_1	GRASP	+
chr12	52416615	52453291	CS13-12383_superenhancer_323	ENSG00000123358.19_2	NR4A1	+
chr12	52452242	52453287	CS13-12383_superenhancer_323	ENSG00000259884.1_1	RP11-1100L3.8	-
chr12	52463029	52471278	CS13-12383_superenhancer_323	ENSG00000123395.14_1	ATG101	+
chr12	52470624	52475868	CS13-12383_superenhancer_323	ENSG00000257663.1_1	RP11-1100L3.7	-
chr12	52473479	52477200	CS13-12383_superenhancer_323	ENSG00000257542.4_1	OR7E47P	+
chr12	52562779	52585784	CS13-12383_superenhancer_63	ENSG00000167767.13_1	KRT80	-
chr12	52599367	52604639	CS13-12383_superenhancer_63	ENSG00000257137.5_1	C12orf80	-
chr12	52604713	52617588	CS13-12383_superenhancer_63	ENSG00000258279.2_1	LINC00592	+
chr12	52622876	52623372	CS13-12383_superenhancer_63	ENSG00000257649.1_1	METTL7AP1	-
chr12	52626303	52645970	CS13-12383_superenhancer_63	ENSG00000135480.14_2	KRT7	+
chr12	52638831	52641232	CS13-12383_superenhancer_63	ENSG00000257671.1_1	RP3-416H24.1	-
chr12	52643083	52675200	CS13-12383_superenhancer_63	ENSG00000170442.11_2	KRT86	+
chr12	52644249	52652651	CS13-12383_superenhancer_63	ENSG00000135477.11_1	KRT87P	-
chr12	52668430	52672940	CS13-12383_superenhancer_63	ENSG00000257830.1_1	RP11-845M18.7	-
chr12	53279212	53280169	CS13-12383_superenhancer_653	ENSG00000241146.1_1	RPL7P41	+
chr12	53290970	53321400	CS13-12383_superenhancer_653	ENSG00000170421.12_2	KRT8	-
chr12	53399941	53401800	CS13-12383_superenhancer_1529	ENSG00000063046.17_2	EIF4B	+
chr12	53437600	53448222	CS13-12383_superenhancer_1120	ENSG00000257337.6_1	RP11-983P16.4	-
chr12	53440752	53458156	CS13-12383_superenhancer_1120	ENSG00000111077.17_1	TNS2	+
chr12	53458099	53473204	CS13-12383_superenhancer_1120	ENSG00000167778.8_1	SPRYD3	-
chr12	53568600	53574693	CS13-12383_superenhancer_592	ENSG00000139631.18_2	CSAD	-
chr12	53574483	53588925	CS13-12383_superenhancer_592	ENSG00000139651.10_1	ZNF740	+
chr12	53585101	53601091	CS13-12383_superenhancer_592	ENSG00000139626.15_1	ITGB7	-
chr12	53604350	53626764	CS13-12383_superenhancer_592	ENSG00000172819.16_2	RARG	-
chr12	53635672	53638918	CS13-12383_superenhancer_592	ENSG00000283536.1_1	RP11-624J6.2	+
chr12	53645034	53646800	CS13-12383_superenhancer_592	ENSG00000182544.8_2	MFSD5	+
chr12	53714200	53718648	CS13-12383_superenhancer_1988	ENSG00000094914.12_2	AAAS	-
chr12	53720358	53739099	CS13-12383_superenhancer_1988	ENSG00000170374.5_2	SP7	-
chr12	54509800	54516018	CS13-12383_superenhancer_1584	ENSG00000248265.1_2	FLJ12825	+
chr12	54509800	54519776	CS13-12383_superenhancer_1584	ENSG00000250432.5_2	RP11-834C11.5	-
chr12	54515060	54567600	CS13-12383_superenhancer_1584	ENSG00000123415.15_2	SMUG1	-
chr12	54519881	54536277	CS13-12383_superenhancer_1584	ENSG00000250742.2_1	RP11-834C11.4	+
chr12	54536374	54541269	CS13-12383_superenhancer_1584	ENSG00000283073.1_1	RP11-834C11.15	+
chr12	54538852	54541009	CS13-12383_superenhancer_1584	ENSG00000260470.1_1	RP11-834C11.11	-
chr12	54555848	54558236	CS13-12383_superenhancer_1584	ENSG00000257534.1_1	RP11-834C11.10	-
chr12	54556922	54562379	CS13-12383_superenhancer_1584	ENSG00000248576.1_1	RP11-834C11.8	+
chr12	54650400	54673917	CS13-12383_superenhancer_967	ENSG00000094916.14_2	CBX5	-
chr12	54656398	54672847	CS13-12383_superenhancer_967	ENSG00000257596.1_2	RP11-968A15.2	+
chr12	54670414	54701000	CS13-12383_superenhancer_967	ENSG00000258344.1_2	RP11-968A15.8	+
chr12	54673976	54680872	CS13-12383_superenhancer_967	ENSG00000135486.17_2	HNRNPA1	+
chr12	54685894	54694905	CS13-12383_superenhancer_967	ENSG00000123405.13_1	NFE2	-
chr12	54694985	54701000	CS13-12383_superenhancer_967	ENSG00000111481.9_2	COPZ1	+
chr12	54717800	54738867	CS13-12383_superenhancer_333	ENSG00000258344.1_2	RP11-968A15.8	+
chr12	54717800	54745633	CS13-12383_superenhancer_333	ENSG00000111481.9_2	COPZ1	+
chr12	54747444	54788200	CS13-12383_superenhancer_333	ENSG00000258137.5_2	RP11-753H16.3	+
chr12	54747575	54788200	CS13-12383_superenhancer_333	ENSG00000258086.1_2	RP11-753H16.5	+
chr12	54756228	54758271	CS13-12383_superenhancer_333	ENSG00000139572.3_1	GPR84	-
chr12	54762916	54785082	CS13-12383_superenhancer_333	ENSG00000161642.17_1	ZNF385A	-
chr12	54920800	54942022	CS13-12383_superenhancer_655	ENSG00000123338.12_1	NCKAP1L	+
chr12	54936894	54937889	CS13-12383_superenhancer_655	ENSG00000257824.1_1	RP11-1049A21.2	-
chr12	54943133	54973023	CS13-12383_superenhancer_655	ENSG00000123360.11_1	PDE1B	+
chr12	54969170	54982443	CS13-12383_superenhancer_655	ENSG00000135447.16_2	PPP1R1A	-
chr12	56094400	56109827	CS13-12383_superenhancer_1302	ENSG00000135424.15_2	ITGA7	-
chr12	56109819	56118487	CS13-12383_superenhancer_1302	ENSG00000258311.5_2	RP11-644F5.10	+
chr12	56109820	56113871	CS13-12383_superenhancer_1302	ENSG00000135441.7_2	BLOC1S1	+
chr12	56114150	56118489	CS13-12383_superenhancer_1302	ENSG00000135437.9_2	RDH5	+
chr12	56119106	56123491	CS13-12383_superenhancer_1302	ENSG00000135404.11_1	CD63	-
chr12	56122887	56124636	CS13-12383_superenhancer_1302	ENSG00000258056.2_1	RP11-644F5.11	+
chr12	56126149	56126432	CS13-12383_superenhancer_1302	ENSG00000257384.1_1	RP11-644F5.12	-
chr12	56137063	56142600	CS13-12383_superenhancer_1302	ENSG00000135414.9_2	GDF11	+
chr12	57463000	57481846	CS13-12383_superenhancer_342	ENSG00000166881.9_2	NEMP1	-
chr12	57482676	57489259	CS13-12383_superenhancer_342	ENSG00000166886.12_2	NAB2	+
chr12	57489190	57525922	CS13-12383_superenhancer_342	ENSG00000166888.10_2	STAT6	-
chr12	57522275	57552400	CS13-12383_superenhancer_342	ENSG00000123384.13_2	LRP1	+
chr12	57538402	57541402	CS13-12383_superenhancer_342	ENSG00000259125.1_1	LRP1-AS	-
chr12	57823000	57824788	CS13-12383_superenhancer_2089	ENSG00000179912.20_2	R3HDM2	-
chr12	57824898	57827718	CS13-12383_superenhancer_2089	ENSG00000258001.1_1	RP11-756H6.1	+
chr12	57828542	57844611	CS13-12383_superenhancer_2089	ENSG00000175189.3_1	INHBC	+
chr12	57846105	57853063	CS13-12383_superenhancer_2089	ENSG00000139269.2_1	INHBE	+
chr12	57853917	57866045	CS13-12383_superenhancer_2089	ENSG00000111087.9_2	GLI1	+
chr12	57866037	57882597	CS13-12383_superenhancer_2089	ENSG00000123329.17_2	ARHGAP9	-
chr12	57869227	57883000	CS13-12383_superenhancer_2089	ENSG00000166986.13_2	MARS	+
chr12	58225000	58240522	CS13-12383_superenhancer_812	ENSG00000175215.10_2	CTDSP2	-
chr12	58230874	58236528	CS13-12383_superenhancer_812	ENSG00000257953.1_1	RP11-620J15.1	+
chr12	59430600	59458019	CS13-12383_superenhancer_1297	ENSG00000257443.1_2	RP11-150C16.1	+
chr12	59446760	59447965	CS13-12383_superenhancer_1297	ENSG00000257288.1_1	RP11-557F20.2	-
chr12	63037761	63207200	CS13-12383_superenhancer_117	ENSG00000111110.11_1	PPM1H	-
chr12	63052602	63053005	CS13-12383_superenhancer_117	ENSG00000241941.2_1	RPL32P26	+
chr12	63149006	63150013	CS13-12383_superenhancer_117	ENSG00000213352.3_1	GAPDHP44	+
chr12	65056200	65091347	CS13-12383_superenhancer_1594	ENSG00000153179.12_2	RASSF3	+
chr12	65089970	65090330	CS13-12383_superenhancer_1594	ENSG00000280320.1_1	RP11-629N8.5	-
chr12	66270200	66275947	CS13-12383_superenhancer_1643	ENSG00000197301.7_1	RP11-366L20.2	-
chr12	66270200	66292000	CS13-12383_superenhancer_1643	ENSG00000149948.13_2	HMGA2	+
chr12	68042117	68045400	CS13-12383_superenhancer_2069	ENSG00000127334.10_2	DYRK2	+
chr12	76205800	76307600	CS13-12383_superenhancer_1378	ENSG00000258077.2_2	RP11-114H23.1	-
chr12	93472800	93594200	CS13-12383_superenhancer_2042	ENSG00000257322.5_2	RP11-511B23.2	-
chr12	93477373	93477451	CS13-12383_superenhancer_2042	ENSG00000256393.1_1	RPL41P5	-
chr12	93484297	93501376	CS13-12383_superenhancer_2042	ENSG00000257746.1_2	RP11-202G11.2	+
chr12	93517838	93518319	CS13-12383_superenhancer_2042	ENSG00000257210.1_1	NACAP3	-
chr12	93568141	93575608	CS13-12383_superenhancer_2042	ENSG00000258171.1_1	RP11-511B23.3	+
chr12	94533852	94535113	CS13-12383_superenhancer_1956	ENSG00000257360.1_1	RP11-74K11.1	+
chr12	94542498	94581800	CS13-12383_superenhancer_1956	ENSG00000136040.8_1	PLXNC1	+
chr12	94561781	94579820	CS13-12383_superenhancer_1956	ENSG00000258035.1_1	RP11-74K11.2	-
chr12	94942016	94943312	CS13-12383_superenhancer_2236	ENSG00000236349.1_1	SUCLG2P2	+
chr12	94960899	94990400	CS13-12383_superenhancer_2236	ENSG00000057704.11_2	TMCC3	-
chr12	94984596	94984869	CS13-12383_superenhancer_2236	ENSG00000257847.1_1	LSM3P2	+
chr12	95941200	95945266	CS13-12383_superenhancer_1969	ENSG00000136014.11_2	USP44	-
chr12	95945357	96048000	CS13-12383_superenhancer_1969	ENSG00000257150.3_2	PGAM1P5	+
chr12	97512800	97567800	CS13-12383_superenhancer_1807	ENSG00000258131.1_2	RP11-541G9.1	+
chr12	97543858	97548405	CS13-12383_superenhancer_1807	ENSG00000279190.1_1	RP11-534P6.1	-
chr12	105048800	105144800	CS13-12383_superenhancer_355	ENSG00000171310.10_2	CHST11	+
chr12	106468000	106533811	CS13-12383_superenhancer_640	ENSG00000074590.13_2	NUAK1	-
chr12	106496940	106499943	CS13-12383_superenhancer_640	ENSG00000257438.1_1	RP11-114F10.3	+
chr12	108952800	108955176	CS13-12383_superenhancer_345	ENSG00000075856.11_2	SART3	-
chr12	108956357	108963160	CS13-12383_superenhancer_345	ENSG00000136003.15_1	ISCU	+
chr12	108983621	108992096	CS13-12383_superenhancer_345	ENSG00000183160.8_2	TMEM119	-
chr12	109016052	109027735	CS13-12383_superenhancer_345	ENSG00000110876.9_1	SELPLG	-
chr12	109022462	109033000	CS13-12383_superenhancer_345	ENSG00000257221.2_2	MIR4496	+
chr12	109715783	109747025	CS13-12383_superenhancer_2103	ENSG00000139445.17_1	FOXN4	-
chr12	109865600	109893328	CS13-12383_superenhancer_1119	ENSG00000174527.9_2	MYO1H	+
chr12	109883214	109885302	CS13-12383_superenhancer_1119	ENSG00000255655.1_1	RP11-256L11.3	-
chr12	109886460	109915349	CS13-12383_superenhancer_1119	ENSG00000110906.12_1	KCTD10	-
chr12	109915206	109916600	CS13-12383_superenhancer_1119	ENSG00000151148.13_1	UBE3B	+
chr12	110152032	110208312	CS13-12383_superenhancer_340	ENSG00000139438.5_2	FAM222A	+
chr12	110171970	110211313	CS13-12383_superenhancer_340	ENSG00000255650.5_1	FAM222A-AS1	-
chr12	110220889	110221800	CS13-12383_superenhancer_340	ENSG00000111199.10_1	TRPV4	-
chr12	110256600	110271206	CS13-12383_superenhancer_1610	ENSG00000111199.10_1	TRPV4	-
chr12	110288747	110302800	CS13-12383_superenhancer_1610	ENSG00000139433.9_2	GLTP	-
chr12	110297571	110298225	CS13-12383_superenhancer_1610	ENSG00000256351.1_1	RP1-7G5.5	-
chr12	113491866	113492240	CS13-12383_superenhancer_2186	ENSG00000242461.1_1	RPS15AP32	+
chr12	113494513	113535833	CS13-12383_superenhancer_2186	ENSG00000135144.7_1	DTX1	+
chr12	113536623	113542000	CS13-12383_superenhancer_2186	ENSG00000111344.11_2	RASAL1	-
chr12	113621800	113623284	CS13-12383_superenhancer_313	ENSG00000123064.12_2	DDX54	-
chr12	113623330	113630173	CS13-12383_superenhancer_313	ENSG00000139405.15_1	RITA1	+
chr12	113623428	113629966	CS13-12383_superenhancer_313	ENSG00000257286.1_1	RP11-545P7.4	-
chr12	113633245	113658899	CS13-12383_superenhancer_313	ENSG00000166578.9_1	IQCD	-
chr12	113658854	113736390	CS13-12383_superenhancer_313	ENSG00000186815.12_2	TPCN1	+
chr12	113687270	113687847	CS13-12383_superenhancer_313	ENSG00000277566.1_2	RP11-545P7.9	+
chr12	113736563	113773200	CS13-12383_superenhancer_313	ENSG00000089060.11_1	SLC8B1	-
chr12	116806568	116827276	CS13-12383_superenhancer_1167	ENSG00000258346.1_1	RP11-148B3.2	+
chr12	116844200	116909400	CS13-12383_superenhancer_589	ENSG00000258346.1_1	0	+	-15925
chr12	116844200	116909400	CS13-12383_superenhancer_589	ENSG00000258018.1_1	0	+	46226
chr12	116955662	116956625	CS13-12383_superenhancer_984	ENSG00000258018.1_1	RP11-148B3.1	+
chr12	116971226	116974323	CS13-12383_superenhancer_984	ENSG00000196668.3_1	LINC00173	+
chr12	116985909	116997800	CS13-12383_superenhancer_984	ENSG00000258102.3_2	MAP1LC3B2	+
chr12	117099386	117135870	CS13-12383_superenhancer_1435	ENSG00000257883.1_1	RP11-497G19.1	+
chr12	117136140	117140935	CS13-12383_superenhancer_1435	ENSG00000257654.1_1	RP11-497G19.2	+
chr12	117147989	117157600	CS13-12383_superenhancer_1435	ENSG00000111412.5_1	C12orf49	-
chr12	117463200	117468953	CS13-12383_superenhancer_1293	ENSG00000174989.12_2	FBXW8	+
chr12	117476727	117501200	CS13-12383_superenhancer_1293	ENSG00000088992.17_1	TESC	-
chr12	117514600	117537284	CS13-12383_superenhancer_1785	ENSG00000088992.17_1	TESC	-
chr12	117537285	117579896	CS13-12383_superenhancer_1785	ENSG00000258285.1_1	TESC-AS1	+
chr12	117579792	117581000	CS13-12383_superenhancer_1785	ENSG00000135108.14_2	FBXO21	-
chr12	120658000	120703574	CS13-12383_superenhancer_1014	ENSG00000089159.16_2	PXN	-
chr12	120662546	120663224	CS13-12383_superenhancer_1014	ENSG00000275936.1_1	RP1-278C19.8	+
chr12	120685262	120685594	CS13-12383_superenhancer_1014	ENSG00000240925.1_1	RPS20P31	+
chr12	120794200	120806983	CS13-12383_superenhancer_642	ENSG00000135097.6_1	MSI1	-
chr12	120807242	120809491	CS13-12383_superenhancer_642	ENSG00000239881.1_1	RPS27P25	+
chr12	120827348	120833797	CS13-12383_superenhancer_642	ENSG00000256695.1_1	RP1-166H1.2	+
chr12	120875892	120878545	CS13-12383_superenhancer_642	ENSG00000111775.2_2	COX6A1	+
chr12	120876000	120885400	CS13-12383_superenhancer_642	ENSG00000111780.8_2	AL021546.6	+
chr12	120881763	120884215	CS13-12383_superenhancer_642	ENSG00000170855.3_1	TRIAP1	-
chr12	120884240	120885400	CS13-12383_superenhancer_642	ENSG00000257218.5_2	GATC	+
chr12	122006800	122018920	CS13-12383_superenhancer_1454	ENSG00000089094.17_2	KDM2B	-
chr12	122018696	122030400	CS13-12383_superenhancer_1454	ENSG00000256742.1_1	RP13-941N14.1	+
chr12	122089400	122110537	CS13-12383_superenhancer_1051	ENSG00000139714.12_1	MORN3	-
chr12	122150657	122158000	CS13-12383_superenhancer_1051	ENSG00000188735.12_1	TMEM120B	+
chr12	122186000	122220907	CS13-12383_superenhancer_693	ENSG00000188735.12_1	TMEM120B	+
chr12	122215659	122241309	CS13-12383_superenhancer_693	ENSG00000139725.7_2	RHOF	-
chr12	122233172	122241812	CS13-12383_superenhancer_693	ENSG00000212694.8_2	LINC01089	-
[truncated: 5,508 more rows]

## Sheet: CS13-12690_CF
chr	start	end	SE_ID	gene_ENSGID	gene_symbol	strand	distance_if_non-overlapping
chr1	840213	851356	CS13-12690_superenhancer_100	ENSG00000272438.1_2	RP11-54O7.16	+
chr1	846814	850328	CS13-12690_superenhancer_100	ENSG00000230699.2_2	RP11-54O7.1	+
chr1	849550	850351	CS13-12690_superenhancer_100	ENSG00000241180.1_2	RP11-54O7.2	+
chr1	852244	856396	CS13-12690_superenhancer_100	ENSG00000223764.2_1	RP11-54O7.3	-
chr1	859307	879961	CS13-12690_superenhancer_100	ENSG00000187634.11_2	SAMD11	+
chr1	879583	894689	CS13-12690_superenhancer_100	ENSG00000188976.10_1	NOC2L	-
chr1	895966	901095	CS13-12690_superenhancer_100	ENSG00000187961.13_2	KLHL17	+
chr1	901876	911245	CS13-12690_superenhancer_100	ENSG00000187583.10_1	PLEKHN1	+
chr1	910583	917473	CS13-12690_superenhancer_100	ENSG00000187642.9_1	PERM1	-
chr1	931345	933431	CS13-12690_superenhancer_100	ENSG00000272512.1_1	RP11-54O7.17	-
chr1	934341	935552	CS13-12690_superenhancer_100	ENSG00000188290.10_1	HES4	-
chr1	936517	949921	CS13-12690_superenhancer_100	ENSG00000187608.8_2	ISG15	+
chr1	943455	943609	CS13-12690_superenhancer_100	ENSG00000231702.2_1	RP11-54O7.10	-
chr1	947376	948573	CS13-12690_superenhancer_100	ENSG00000224969.1_1	RP11-54O7.11	-
chr1	955502	976800	CS13-12690_superenhancer_100	ENSG00000188157.13_2	AGRN	+
chr1	1050200	1051741	CS13-12690_superenhancer_488	ENSG00000131591.17_1	C1orf159	-
chr1	1072396	1079436	CS13-12690_superenhancer_488	ENSG00000223823.1_1	LINC01342	+
chr1	1104736	1105723	CS13-12690_superenhancer_488	ENSG00000272141.1_1	RP11-465B22.8	+
chr1	1108435	1114935	CS13-12690_superenhancer_488	ENSG00000205231.1_1	TTLL10-AS1	-
chr1	1109263	1118400	CS13-12690_superenhancer_488	ENSG00000162571.13_2	TTLL10	+
chr1	1282400	1284730	CS13-12690_superenhancer_992	ENSG00000107404.18_2	DVL1	-
chr1	1288068	1297157	CS13-12690_superenhancer_992	ENSG00000162576.16_1	MXRA8	-
chr1	1309109	1310875	CS13-12690_superenhancer_992	ENSG00000175756.13_1	AURKAIP1	-
chr1	1333000	1334708	CS13-12690_superenhancer_789	ENSG00000221978.11_1	CCNL2	-
chr1	1334901	1337426	CS13-12690_superenhancer_789	ENSG00000224870.6_1	RP4-758J18.2	+
chr1	1337287	1342693	CS13-12690_superenhancer_789	ENSG00000242485.5_1	MRPL20	-
chr1	1344475	1345998	CS13-12690_superenhancer_789	ENSG00000272455.1_1	RP4-758J18.13	+
chr1	1353799	1357149	CS13-12690_superenhancer_789	ENSG00000235098.8_1	ANKRD65	-
chr1	1355624	1358071	CS13-12690_superenhancer_789	ENSG00000225905.1_1	RP4-758J18.7	+
chr1	1361507	1363167	CS13-12690_superenhancer_789	ENSG00000205116.3_1	TMEM88B	+
chr1	1365918	1369953	CS13-12690_superenhancer_789	ENSG00000225285.1_1	RP4-758J18.10	-
chr1	1370240	1376400	CS13-12690_superenhancer_789	ENSG00000179403.11_2	VWA1	+
chr1	2019000	2071600	CS13-12690_superenhancer_861	ENSG00000067606.16_2	PRKCZ	+
chr1	2120400	2144159	CS13-12690_superenhancer_7	ENSG00000162585.16_2	FAAP20	-
chr1	2143961	2152177	CS13-12690_superenhancer_7	ENSG00000234396.3_1	RP11-181G12.4	+
chr1	2160133	2241558	CS13-12690_superenhancer_7	ENSG00000157933.9_1	SKI	+
chr1	2252691	2269400	CS13-12690_superenhancer_7	ENSG00000116151.13_2	MORN1	-
chr1	2257639	2258132	CS13-12690_superenhancer_7	ENSG00000272161.1_2	RP4-713A8.1	-
chr1	2342800	2345236	CS13-12690_superenhancer_1032	ENSG00000157911.9_2	PEX10	-
chr1	2357418	2409400	CS13-12690_superenhancer_1032	ENSG00000149527.17_2	PLCH2	+
chr1	2454800	2458067	CS13-12690_superenhancer_603	ENSG00000157881.13_2	PANK4	-
chr1	2460183	2461684	CS13-12690_superenhancer_603	ENSG00000197921.5_1	HES5	-
chr1	2477903	2478899	CS13-12690_superenhancer_603	ENSG00000272449.1_1	RP3-395M20.12	+
chr1	2481358	2488470	CS13-12690_superenhancer_603	ENSG00000238164.6_2	RP3-395M20.8	-
chr1	2487077	2496821	CS13-12690_superenhancer_603	ENSG00000157873.17_1	TNFRSF14	+
chr1	2497848	2501327	CS13-12690_superenhancer_603	ENSG00000225931.3_1	RP3-395M20.7	+
chr1	2512998	2515972	CS13-12690_superenhancer_603	ENSG00000228037.1_1	RP3-395M20.9	+
chr1	2517929	2519400	CS13-12690_superenhancer_603	ENSG00000157870.14_1	FAM213B	+
chr1	2767000	2865600	CS13-12690_superenhancer_93	ENSG00000233234.1_1	0	-	-36744
chr1	2767000	2865600	CS13-12690_superenhancer_93	ENSG00000231630.1_1	0	-	-34438
chr1	2883000	2905200	CS13-12690_superenhancer_1238	ENSG00000169717.6_2	0	+	33268
chr1	2883000	2905200	CS13-12690_superenhancer_1238	ENSG00000177133.10_1	0	-	78802
chr1	2976600	2985001	CS13-12690_superenhancer_3	ENSG00000177133.10_1	LINC00982	-
chr1	2985731	3286400	CS13-12690_superenhancer_3	ENSG00000142611.16_2	PRDM16	+
chr1	3049490	3050273	CS13-12690_superenhancer_3	ENSG00000226286.1_1	RP1-163G9.2	-
chr1	3122551	3125228	CS13-12690_superenhancer_3	ENSG00000279839.1_2	RP11-193J6.1	+
chr1	3223199	3226660	CS13-12690_superenhancer_3	ENSG00000272235.1_1	RP11-22L13.1	-
chr1	3301000	3355185	CS13-12690_superenhancer_101	ENSG00000142611.16_2	PRDM16	+
chr1	3370989	3397677	CS13-12690_superenhancer_101	ENSG00000130762.14_2	ARHGEF16	+
chr1	3403809	3404191	CS13-12690_superenhancer_101	ENSG00000272088.1_1	RP11-168F9.2	+
chr1	3406483	3420200	CS13-12690_superenhancer_101	ENSG00000162591.15_1	MEGF6	-
chr1	3433000	3483000	CS13-12690_superenhancer_227	ENSG00000162591.15_1	MEGF6	-
chr1	3497800	3528059	CS13-12690_superenhancer_712	ENSG00000162591.15_1	MEGF6	-
chr1	3539753	3541307	CS13-12690_superenhancer_712	ENSG00000238260.1_1	RP11-46F15.2	-
chr1	3541565	3542600	CS13-12690_superenhancer_712	ENSG00000158109.14_1	TPRG1L	+
chr1	3585200	3585336	CS13-12690_superenhancer_1139	ENSG00000227589.1_1	RP5-1092A11.5	-
chr1	3585200	3652765	CS13-12690_superenhancer_1139	ENSG00000078900.14_2	TP73	+
chr1	3628763	3630862	CS13-12690_superenhancer_1139	ENSG00000235131.1_1	RP5-1092A11.2	-
chr1	3652164	3663900	CS13-12690_superenhancer_1139	ENSG00000227372.11_2	TP73-AS1	-
chr1	3663023	3664200	CS13-12690_superenhancer_1139	ENSG00000162592.9_2	CCDC27	+
chr1	6445000	6454451	CS13-12690_superenhancer_449	ENSG00000097021.19_1	ACOT7	-
chr1	6453614	6454451	CS13-12690_superenhancer_449	ENSG00000271746.1_1	RP1-202O8.3	+
chr1	6472477	6484730	CS13-12690_superenhancer_449	ENSG00000069812.11_1	HES2	-
chr1	6484847	6521430	CS13-12690_superenhancer_449	ENSG00000187017.15_2	ESPN	+
chr1	6503093	6507066	CS13-12690_superenhancer_449	ENSG00000231868.1_1	RP1-202O8.2	-
chr1	6521210	6526255	CS13-12690_superenhancer_449	ENSG00000215788.9_2	TNFRSF25	-
chr1	6526151	6580121	CS13-12690_superenhancer_449	ENSG00000171680.20_2	PLEKHG5	-
chr1	6660000	6674667	CS13-12690_superenhancer_1234	ENSG00000162413.16_2	KLHL21	-
chr1	6673744	6684093	CS13-12690_superenhancer_1234	ENSG00000116273.5_1	PHF13	+
chr1	6684925	6686200	CS13-12690_superenhancer_1234	ENSG00000041988.15_2	THAP3	+
chr1	7511800	7569000	CS13-12690_superenhancer_592	ENSG00000171735.18_2	CAMTA1	+
chr1	7690400	7742400	CS13-12690_superenhancer_683	ENSG00000171735.18_2	CAMTA1	+
chr1	8064463	8086368	CS13-12690_superenhancer_730	ENSG00000116285.12_1	ERRFI1	-
chr1	8086797	8158000	CS13-12690_superenhancer_730	ENSG00000238290.1_1	RP11-431K24.1	+
chr1	8117304	8118523	CS13-12690_superenhancer_730	ENSG00000232848.1_1	CTA-215D11.4	-
chr1	8173200	8182762	CS13-12690_superenhancer_678	ENSG00000238290.1_1	RP11-431K24.1	+
chr1	8249883	8252830	CS13-12690_superenhancer_822	ENSG00000229305.1_1	RP11-431K24.2	+
chr1	8262488	8275270	CS13-12690_superenhancer_822	ENSG00000227634.2_1	RP11-431K24.3	+
chr1	8278249	8278800	CS13-12690_superenhancer_822	ENSG00000233645.1_1	RP11-431K24.4	-
chr1	8720200	8788000	CS13-12690_superenhancer_738	ENSG00000142599.17_2	RERE	-
chr1	8934800	8939308	CS13-12690_superenhancer_1693	ENSG00000074800.13_2	ENO1	-
chr1	8935846	8938066	CS13-12690_superenhancer_1693	ENSG00000236269.1_2	ENO1-IT1	-
chr1	8938893	8939953	CS13-12690_superenhancer_1693	ENSG00000230679.1_1	ENO1-AS1	+
chr1	9294833	9331396	CS13-12690_superenhancer_11	ENSG00000049239.12_1	H6PD	+
chr1	9352938	9429591	CS13-12690_superenhancer_11	ENSG00000171621.13_1	SPSB1	+
chr1	10685000	10690815	CS13-12690_superenhancer_187	ENSG00000142655.12_1	PEX14	+
chr1	10696660	10799600	CS13-12690_superenhancer_187	ENSG00000130940.14_1	CASZ1	-
chr1	10699297	10714390	CS13-12690_superenhancer_187	ENSG00000272078.1_1	RP4-734G22.3	+
chr1	11739800	11751707	CS13-12690_superenhancer_912	ENSG00000116670.14_2	MAD2L2	-
chr1	11751785	11785914	CS13-12690_superenhancer_912	ENSG00000162490.6_1	DRAXIN	+
chr1	11796140	11797400	CS13-12690_superenhancer_912	ENSG00000177674.15_2	AGTRAP	+
chr1	11940200	11940463	CS13-12690_superenhancer_324	ENSG00000224904.1_1	RP5-934G17.6	+
chr1	11979647	11986485	CS13-12690_superenhancer_324	ENSG00000116685.15_1	KIAA2013	-
chr1	11994261	12005600	CS13-12690_superenhancer_324	ENSG00000083444.16_1	PLOD1	+
chr1	12178600	12204264	CS13-12690_superenhancer_629	ENSG00000120949.14_1	TNFRSF8	+
chr1	12226999	12246400	CS13-12690_superenhancer_629	ENSG00000028137.17_2	TNFRSF1B	+
chr1	12484000	12557600	CS13-12690_superenhancer_514	ENSG00000048707.13_2	VPS13D	+
chr1	12570600	12572099	CS13-12690_superenhancer_1144	ENSG00000048707.13_2	VPS13D	+
chr1	12587765	12588462	CS13-12690_superenhancer_1144	ENSG00000229484.1_1	RP5-888M10.2	+
chr1	12645800	12677737	CS13-12690_superenhancer_1240	ENSG00000162496.8_1	DHRS3	-
chr1	12678905	12679250	CS13-12690_superenhancer_1240	ENSG00000272482.1_1	RP11-474O21.5	-
chr1	15237600	15354800	CS13-12690_superenhancer_146	ENSG00000189337.16_2	KAZN	+
chr1	15505200	15546976	CS13-12690_superenhancer_1618	ENSG00000171729.13_1	TMEM51	+
chr1	15518323	15519341	CS13-12690_superenhancer_1618	ENSG00000215720.4_1	RP1-21O18.3	-
chr1	15552868	15553400	CS13-12690_superenhancer_1618	ENSG00000278480.1_1	RP5-903E17.2	+
chr1	16160968	16174642	CS13-12690_superenhancer_1586	ENSG00000179743.4_1	FLJ37453	-
chr1	16174358	16178200	CS13-12690_superenhancer_1586	ENSG00000065526.10_1	SPEN	+
chr1	16467800	16482582	CS13-12690_superenhancer_347	ENSG00000142627.12_1	EPHA2	-
chr1	16481705	16483824	CS13-12690_superenhancer_347	ENSG00000227959.1_1	RP11-276H7.2	+
chr1	16485760	16488378	CS13-12690_superenhancer_347	ENSG00000224621.1_1	RP11-276H7.3	+
chr1	16808600	16825752	CS13-12690_superenhancer_1687	ENSG00000080947.14_1	CROCCP3	-
chr1	16841139	16842249	CS13-12690_superenhancer_1687	ENSG00000261135.1_1	RP4-798A10.7	+
chr1	16847188	16847800	CS13-12690_superenhancer_1687	ENSG00000224174.2_1	RP4-798A10.4	+
chr1	16938200	16940057	CS13-12690_superenhancer_1738	ENSG00000219481.10_1	NBPF1	-
chr1	16943885	16944224	CS13-12690_superenhancer_1738	ENSG00000271732.1_1	RP5-1182A14.5	+
chr1	16945463	16947800	CS13-12690_superenhancer_1738	ENSG00000215908.9_2	CROCCP2	-
chr1	17018600	17046652	CS13-12690_superenhancer_532	ENSG00000268869.5_1	ESPNP	-
chr1	17028040	17032089	CS13-12690_superenhancer_532	ENSG00000279151.1_1	RP1-163M9.7	+
chr1	17197600	17200587	CS13-12690_superenhancer_113	ENSG00000228549.3_2	RP11-108M9.3	+
chr1	17197600	17265600	CS13-12690_superenhancer_113	ENSG00000058453.16_2	CROCC	+
chr1	17215032	17216144	CS13-12690_superenhancer_113	ENSG00000238142.1_1	RP11-108M9.4	-
chr1	17215589	17216097	CS13-12690_superenhancer_113	ENSG00000235241.1_1	RP11-108M9.5	+
chr1	17230833	17231271	CS13-12690_superenhancer_113	ENSG00000272426.1_1	RP11-108M9.6	-
chr1	17866329	17915800	CS13-12690_superenhancer_703	ENSG00000074964.16_1	ARHGEF10L	+
chr1	19227600	19229275	CS13-12690_superenhancer_319	ENSG00000159423.16_2	ALDH4A1	-
chr1	19227600	19247615	CS13-12690_superenhancer_319	ENSG00000255275.3_2	RP13-279N23.2	-
chr1	19230774	19283180	CS13-12690_superenhancer_319	ENSG00000169991.10_2	IFFO2	-
chr1	19695400	19784200	CS13-12690_superenhancer_1224	ENSG00000077549.17_1	CAPZB	-
chr1	21578400	21671997	CS13-12690_superenhancer_221	ENSG00000117298.14_1	ECE1	-
chr1	21592574	21593744	CS13-12690_superenhancer_221	ENSG00000236936.1_1	RP3-329E20.2	+
chr1	21619782	21626267	CS13-12690_superenhancer_221	ENSG00000231105.1_1	RP5-1071N3.1	+
chr1	22207000	22263790	CS13-12690_superenhancer_231	ENSG00000142798.17_1	HSPG2	-
chr1	22234590	22235073	CS13-12690_superenhancer_231	ENSG00000232037.3_1	RP11-26H16.1	+
chr1	22277171	22283364	CS13-12690_superenhancer_231	ENSG00000283234.1_1	RP11-26H16.4	-
chr1	22560400	22602400	CS13-12690_superenhancer_1266	ENSG00000162552.14_1	0	-	-88939
chr1	22560400	22602400	CS13-12690_superenhancer_1266	ENSG00000234397.3_1	0	-	46425
chr1	23098400	23212800	CS13-12690_superenhancer_210	ENSG00000133216.16_2	EPHB2	+
chr1	23162205	23163342	CS13-12690_superenhancer_210	ENSG00000225952.1_1	RP11-69E9.1	-
chr1	23854600	23857712	CS13-12690_superenhancer_239	ENSG00000007968.6_1	E2F2	-
chr1	23875629	23877406	CS13-12690_superenhancer_239	ENSG00000235052.1_1	RP1-150O5.3	-
chr1	23884408	23886285	CS13-12690_superenhancer_239	ENSG00000117318.8_1	ID3	-
chr1	23907984	23925800	CS13-12690_superenhancer_239	ENSG00000197880.8_1	MDS2	+
chr1	25071847	25074800	CS13-12690_superenhancer_1466	ENSG00000169504.14_1	CLIC4	+
chr1	25870070	25895377	CS13-12690_superenhancer_1625	ENSG00000157978.11_1	LDLRAP1	+
chr1	26090000	26112698	CS13-12690_superenhancer_920	ENSG00000117643.14_1	MAN1C1	+
chr1	26126666	26129400	CS13-12690_superenhancer_920	ENSG00000162430.16_2	SEPN1	+
chr1	26184800	26185949	CS13-12690_superenhancer_538	ENSG00000127423.10_1	AUNIP	-
chr1	26186103	26189911	CS13-12690_superenhancer_538	ENSG00000236528.1_1	RP1-125I3.2	+
chr1	26187700	26197744	CS13-12690_superenhancer_538	ENSG00000182749.5_2	PAQR7	-
chr1	26210671	26233482	CS13-12690_superenhancer_538	ENSG00000117632.21_2	STMN1	-
chr1	26213850	26214101	CS13-12690_superenhancer_538	ENSG00000229786.1_1	SNRPFP2	+
chr1	26215460	26215600	CS13-12690_superenhancer_538	ENSG00000223624.1_1	RP1-125I3.4	+
chr1	26346374	26362955	CS13-12690_superenhancer_1865	ENSG00000158008.9_1	EXTL1	+
chr1	26363742	26372624	CS13-12690_superenhancer_1865	ENSG00000158014.14_1	SLC30A2	-
chr1	26377794	26380600	CS13-12690_superenhancer_1865	ENSG00000158022.6_1	TRIM63	-
chr1	26485510	26490453	CS13-12690_superenhancer_950	ENSG00000197245.5_1	FAM110D	+
chr1	26490651	26495072	CS13-12690_superenhancer_950	ENSG00000282872.1_1	RP11-96L14.8	-
chr1	26496006	26498312	CS13-12690_superenhancer_950	ENSG00000236782.6_1	RP11-96L14.7	-
chr1	26496361	26497364	CS13-12690_superenhancer_950	ENSG00000142684.8_2	ZNF593	+
chr1	26503893	26516377	CS13-12690_superenhancer_950	ENSG00000142675.17_1	CNKSR1	+
chr1	26517051	26528000	CS13-12690_superenhancer_950	ENSG00000188782.8_2	CATSPER4	+
chr1	27018622	27020622	CS13-12690_superenhancer_817	ENSG00000260063.1_1	RP5-968P14.2	-
chr1	27019726	27032800	CS13-12690_superenhancer_817	ENSG00000117713.18_2	ARID1A	+
chr1	27097400	27108595	CS13-12690_superenhancer_1489	ENSG00000117713.18_2	ARID1A	+
chr1	27113962	27124889	CS13-12690_superenhancer_1489	ENSG00000060642.10_2	PIGV	+
chr1	27179400	27184093	CS13-12690_superenhancer_602	ENSG00000204160.11_1	ZDHHC18	+
chr1	27189628	27190948	CS13-12690_superenhancer_602	ENSG00000175793.11_2	SFN	+
chr1	27202623	27204736	CS13-12690_superenhancer_602	ENSG00000226698.1_1	RP1-50O24.6	+
chr1	27202623	27216788	CS13-12690_superenhancer_602	ENSG00000142751.14_1	GPN2	-
chr1	27216978	27226957	CS13-12690_superenhancer_602	ENSG00000198746.12_2	GPATCH3	-
chr1	27226728	27256600	CS13-12690_superenhancer_602	ENSG00000090273.13_2	NUDC	+
chr1	27237979	27240457	CS13-12690_superenhancer_602	ENSG00000131910.4_1	NR0B2	-
chr1	27320197	27327389	CS13-12690_superenhancer_305	ENSG00000253368.3_1	TRNP1	+
chr1	27331510	27339327	CS13-12690_superenhancer_305	ENSG00000158246.7_1	FAM46B	-
chr1	27668510	27680428	CS13-12690_superenhancer_1543	ENSG00000142765.17_2	SYTL1	+
chr1	27681674	27693383	CS13-12690_superenhancer_1543	ENSG00000142733.14_1	MAP3K6	-
chr1	27707400	27709870	CS13-12690_superenhancer_1060	ENSG00000174950.10_1	CD164L2	-
chr1	27715971	27716649	CS13-12690_superenhancer_1060	ENSG00000231207.1_1	RP1-144C9.2	+
chr1	27719147	27722318	CS13-12690_superenhancer_1060	ENSG00000181773.6_1	GPR3	+
chr1	27730729	27763200	CS13-12690_superenhancer_1060	ENSG00000158195.10_1	WASF2	-
chr1	27814200	27816669	CS13-12690_superenhancer_9	ENSG00000158195.10_1	WASF2	-
chr1	27852315	27857072	CS13-12690_superenhancer_9	ENSG00000237429.1_1	RP1-159A19.4	+
chr1	27860545	27930942	CS13-12690_superenhancer_9	ENSG00000126705.13_1	AHDC1	-
chr1	27938574	27961788	CS13-12690_superenhancer_9	ENSG00000000938.12_1	FGR	-
chr1	27975929	27976121	CS13-12690_superenhancer_9	ENSG00000235912.1_1	RP1-159A19.3	+
chr1	27986838	27989233	CS13-12690_superenhancer_9	ENSG00000233975.1_1	RP11-288L9.1	-
chr1	27992571	27998729	CS13-12690_superenhancer_9	ENSG00000126709.14_1	IFI6	-
chr1	27995978	27999400	CS13-12690_superenhancer_9	ENSG00000225886.3_1	RP11-288L9.4	+
chr1	28557800	28559536	CS13-12690_superenhancer_1726	ENSG00000126698.10_1	DNAJC8	-
chr1	28562619	28573417	CS13-12690_superenhancer_1726	ENSG00000130770.17_1	ATPIF1	+
chr1	28566019	28567964	CS13-12690_superenhancer_1726	ENSG00000270605.1_1	RP5-1092A3.4	-
chr1	28573654	28574079	CS13-12690_superenhancer_1726	ENSG00000271398.1_1	RP5-1092A3.5	+
chr1	28586037	28587600	CS13-12690_superenhancer_1726	ENSG00000130766.4_1	SESN2	+
chr1	29556200	29557454	CS13-12690_superenhancer_274	ENSG00000116353.15_1	MECR	-
chr1	29563027	29617000	CS13-12690_superenhancer_274	ENSG00000060656.19_1	PTPRU	+
chr1	31283224	31288400	CS13-12690_superenhancer_1101	ENSG00000229607.1_1	RP5-1125N11.1	-
chr1	31297074	31297800	CS13-12690_superenhancer_1101	ENSG00000223382.4_1	RP5-1125N11.2	+
chr1	31352800	31381608	CS13-12690_superenhancer_917	ENSG00000162512.15_2	SDC3	-
chr1	31845200	31849697	CS13-12690_superenhancer_1261	ENSG00000121769.7_2	FABP3	-
chr1	31882411	31894600	CS13-12690_superenhancer_1261	ENSG00000168528.11_1	SERINC2	+
chr1	32037185	32041174	CS13-12690_superenhancer_1720	ENSG00000229167.1_1	RP11-73M7.1	-
chr1	32042085	32053287	CS13-12690_superenhancer_1720	ENSG00000142910.15_1	TINAGL1	+
chr1	32129400	32169920	CS13-12690_superenhancer_839	ENSG00000084636.17_2	COL16A1	-
chr1	32211000	32230494	CS13-12690_superenhancer_1087	ENSG00000121753.12_2	ADGRB2	-
chr1	32254730	32256923	CS13-12690_superenhancer_1087	ENSG00000254545.1_1	RP11-84A19.3	+
chr1	32256022	32281600	CS13-12690_superenhancer_1087	ENSG00000134668.12_2	SPOCD1	-
chr1	32665986	32670988	CS13-12690_superenhancer_1376	ENSG00000160050.14_1	CCDC28B	+
chr1	32670369	32672415	CS13-12690_superenhancer_1376	ENSG00000224066.1_1	RP4-622L5.7	-
chr1	32671261	32674288	CS13-12690_superenhancer_1376	ENSG00000160051.11_1	IQCC	+
chr1	32674694	32681797	CS13-12690_superenhancer_1376	ENSG00000222046.2_1	DCDC2B	+
chr1	32680072	32687960	CS13-12690_superenhancer_1376	ENSG00000160055.19_1	TMEM234	-
chr1	32687528	32697205	CS13-12690_superenhancer_1376	ENSG00000084623.11_1	EIF3I	+
chr1	32697258	32707221	CS13-12690_superenhancer_1376	ENSG00000220785.7_1	MTMR9LP	-
chr1	32712833	32714457	CS13-12690_superenhancer_1376	ENSG00000183615.5_1	FAM167B	+
chr1	32716839	32717200	CS13-12690_superenhancer_1376	ENSG00000182866.16_1	LCK	+
chr1	32797600	32799236	CS13-12690_superenhancer_887	ENSG00000116478.11_1	HDAC1	+
chr1	32799432	32801980	CS13-12690_superenhancer_887	ENSG00000175130.6_1	MARCKSL1	-
chr1	32814794	32816264	CS13-12690_superenhancer_887	ENSG00000233775.1_1	RP4-811H24.9	-
chr1	32817121	32828400	CS13-12690_superenhancer_887	ENSG00000162526.6_1	TSSK3	+
chr1	32826870	32828400	CS13-12690_superenhancer_887	ENSG00000225828.1_2	FAM229A	-
chr1	33160600	33169197	CS13-12690_superenhancer_705	ENSG00000162520.14_2	SYNC	-
chr1	33183334	33190838	CS13-12690_superenhancer_705	ENSG00000224409.1_1	RP11-114B7.6	-
chr1	33207485	33237600	CS13-12690_superenhancer_705	ENSG00000162522.10_1	KIAA1522	+
chr1	33607471	33608831	CS13-12690_superenhancer_481	ENSG00000278997.1_1	RP11-131M11.2	-
chr1	33611002	33647660	CS13-12690_superenhancer_481	ENSG00000116525.13_1	TRIM62	-
chr1	33628451	33631899	CS13-12690_superenhancer_481	ENSG00000279179.1_1	RP11-131M11.3	+
chr1	33803400	33814846	CS13-12690_superenhancer_443	ENSG00000225313.5_1	RP11-415J8.3	+
chr1	33803400	33876000	CS13-12690_superenhancer_443	ENSG00000134686.17_2	PHC2	-
chr1	33815952	33828846	CS13-12690_superenhancer_443	ENSG00000233246.1_1	RP11-415J8.5	+
chr1	36549000	36549627	CS13-12690_superenhancer_419	ENSG00000232862.5_1	RP4-665N4.4	-
chr1	36549675	36553876	CS13-12690_superenhancer_419	ENSG00000092850.11_1	TEKT2	+
chr1	36554475	36559533	CS13-12690_superenhancer_419	ENSG00000116863.10_1	ADPRHL2	+
chr1	36560836	36590821	CS13-12690_superenhancer_419	ENSG00000171812.11_2	COL8A2	-
chr1	36613800	36621654	CS13-12690_superenhancer_1272	ENSG00000054116.11_1	TRAPPC3	-
chr1	36621179	36628000	CS13-12690_superenhancer_1272	ENSG00000116871.15_2	MAP7D1	+
chr1	36814800	36851497	CS13-12690_superenhancer_985	ENSG00000196182.10_1	STK40	-
chr1	36856838	36863493	CS13-12690_superenhancer_985	ENSG00000181817.5_1	LSM10	-
chr1	36915200	36916052	CS13-12690_superenhancer_1331	ENSG00000116885.18_1	OSCP1	-
chr1	36921318	36930038	CS13-12690_superenhancer_1331	ENSG00000116898.11_1	MRPS15	-
chr1	36931643	36948879	CS13-12690_superenhancer_1331	ENSG00000119535.17_2	CSF3R	-
chr1	38454000	38456593	CS13-12690_superenhancer_572	ENSG00000183431.11_1	SF3A3	-
chr1	38462441	38471278	CS13-12690_superenhancer_572	ENSG00000183386.9_1	FHL3	-
chr1	38474929	38479600	CS13-12690_superenhancer_572	ENSG00000183520.11_2	UTP11	+
chr1	39546987	39681000	CS13-12690_superenhancer_203	ENSG00000127603.23_2	MACF1	+
chr1	39672183	39672629	CS13-12690_superenhancer_203	ENSG00000270040.1_2	RP11-416A14.1	+
chr1	41249683	41291800	CS13-12690_superenhancer_690	ENSG00000117013.14_1	KCNQ4	+
chr1	41827593	41849262	CS13-12690_superenhancer_50	ENSG00000204060.6_2	FOXO6	+
chr1	41840675	41841341	CS13-12690_superenhancer_50	ENSG00000229901.1_1	RP11-399E6.4	-
chr1	41944445	41950344	CS13-12690_superenhancer_50	ENSG00000127129.9_1	EDN2	-
chr1	41972035	41988200	CS13-12690_superenhancer_50	ENSG00000127124.14_2	HIVEP3	-
chr1	43391045	43424844	CS13-12690_superenhancer_229	ENSG00000117394.19_1	SLC2A1	-
chr1	43424719	43449029	CS13-12690_superenhancer_229	ENSG00000227533.5_1	SLC2A1-AS1	+
chr1	43990857	44038800	CS13-12690_superenhancer_513	ENSG00000142949.16_1	PTPRF	+
chr1	44435671	44439041	CS13-12690_superenhancer_742	ENSG00000132768.13_1	DPH2	+
chr1	44440158	44443967	CS13-12690_superenhancer_742	ENSG00000117410.13_2	ATP6V0B	+
chr1	44444614	44456842	CS13-12690_superenhancer_742	ENSG00000117411.16_1	B4GALT2	+
chr1	44457030	44462200	CS13-12690_superenhancer_742	ENSG00000159214.12_1	CCDC24	+
chr1	44457171	44497139	CS13-12690_superenhancer_742	ENSG00000196517.11_2	SLC6A9	-
chr1	44496114	44515600	CS13-12690_superenhancer_742	ENSG00000230615.6_2	RP5-1198O20.4	+
chr1	45060600	45117396	CS13-12690_superenhancer_610	ENSG00000187147.17_1	RNF220	+
chr1	45100909	45140227	CS13-12690_superenhancer_610	ENSG00000126106.13_1	TMEM53	-
chr1	45140363	45147800	CS13-12690_superenhancer_610	ENSG00000198520.10_2	C1orf228	+
chr1	45240200	45241482	CS13-12690_superenhancer_384	ENSG00000225721.5_1	RP11-269F19.2	-
chr1	45240922	45244451	CS13-12690_superenhancer_384	ENSG00000142937.11_1	RPS8	+
chr1	45246002	45246387	CS13-12690_superenhancer_384	ENSG00000234093.3_1	RPS15AP11	-
chr1	45249256	45253377	CS13-12690_superenhancer_384	ENSG00000142959.4_1	BEST4	-
chr1	45265896	45271662	CS13-12690_superenhancer_384	ENSG00000173846.12_1	PLK3	+
chr1	45271584	45272347	CS13-12690_superenhancer_384	ENSG00000188396.3_1	TCTEX1D4	-
chr1	45274153	45281257	CS13-12690_superenhancer_384	ENSG00000222009.8_1	BTBD19	+
chr1	45285515	45308735	CS13-12690_superenhancer_384	ENSG00000117425.13_1	PTCH2	-
chr1	46766000	46769280	CS13-12690_superenhancer_1766	ENSG00000132128.16_1	LRRC41	-
chr1	46769302	46770800	CS13-12690_superenhancer_1766	ENSG00000173660.11_1	UQCRH	+
chr1	47871000	47874149	CS13-12690_superenhancer_1465	ENSG00000225762.1_1	LINC01389	-
chr1	47881743	47883724	CS13-12690_superenhancer_1465	ENSG00000186790.5_1	FOXE3	+
chr1	47897804	47900313	CS13-12690_superenhancer_1465	ENSG00000237424.1_1	FOXD2-AS1	-
chr1	47901688	47906363	CS13-12690_superenhancer_1465	ENSG00000186564.5_1	FOXD2	+
chr1	48015867	48016425	CS13-12690_superenhancer_1772	ENSG00000227883.1_1	ATP6V0E1P4	+
chr1	53124800	53135355	CS13-12690_superenhancer_1855	ENSG00000182183.14_1	FAM159A	+
chr1	53150122	53164038	CS13-12690_superenhancer_1855	ENSG00000162377.5_1	COA7	-
chr1	53742000	53793742	CS13-12690_superenhancer_895	ENSG00000157193.15_2	LRP8	-
chr1	53753695	53755378	CS13-12690_superenhancer_895	ENSG00000228838.1_1	RP4-784A16.2	+
chr1	53757462	53757810	CS13-12690_superenhancer_895	ENSG00000225030.1_2	RP4-784A16.3	-
chr1	53770207	53773134	CS13-12690_superenhancer_895	ENSG00000232762.1_1	RP4-784A16.4	+
chr1	53793904	53794400	CS13-12690_superenhancer_895	ENSG00000225675.2_1	RP4-784A16.5	+
chr1	53971909	54025200	CS13-12690_superenhancer_574	ENSG00000174332.5_1	GLIS1	-
chr1	54037800	54072600	CS13-12690_superenhancer_1820	ENSG00000174332.5_1	GLIS1	-
chr1	54722000	54846200	CS13-12690_superenhancer_138	ENSG00000157216.15_1	SSBP3	-
chr1	54751077	54753044	CS13-12690_superenhancer_138	ENSG00000225632.1_1	RP5-997D24.3	+
chr1	54924800	54965800	CS13-12690_superenhancer_617	ENSG00000235741.1_1	0	-	16133
chr1	54924800	54965800	CS13-12690_superenhancer_617	ENSG00000237173.1_1	0	+	23805
chr1	60125600	60173000	CS13-12690_superenhancer_1463	ENSG00000172456.17_1	FGGY	+
chr1	62728600	62785085	CS13-12690_superenhancer_530	ENSG00000132854.18_1	KANK4	-
chr1	64078200	64125916	CS13-12690_superenhancer_1839	ENSG00000079739.15_1	PGM1	+
chr1	64272400	64358800	CS13-12690_superenhancer_1451	ENSG00000185483.11_1	ROR1	+
chr1	64308866	64309356	CS13-12690_superenhancer_1451	ENSG00000228056.3_1	CFL1P3	-
chr1	64371400	64434400	CS13-12690_superenhancer_1477	ENSG00000185483.11_1	ROR1	+
chr1	64530000	64604200	CS13-12690_superenhancer_1579	ENSG00000185483.11_1	ROR1	+
chr1	64560124	64604200	CS13-12690_superenhancer_1579	ENSG00000223949.6_1	ROR1-AS1	-
chr1	64936474	65011800	CS13-12690_superenhancer_638	ENSG00000158966.13_1	CACHD1	+
chr1	68167148	68216600	CS13-12690_superenhancer_1538	ENSG00000172380.5_1	GNG12	-
chr1	82264400	82277600	CS13-12690_superenhancer_946	ENSG00000117114.19_2	ADGRL2	+
chr1	86034600	86043933	CS13-12690_superenhancer_640	ENSG00000282057.1_2	RP4-621F18.2	-
chr1	86034600	86044046	CS13-12690_superenhancer_640	ENSG00000153904.18_2	DDAH1	-
chr1	86044182	86044425	CS13-12690_superenhancer_640	ENSG00000272691.1_1	RP11-290M5.4	-
chr1	86046443	86049645	CS13-12690_superenhancer_640	ENSG00000142871.16_2	CYR61	+
chr1	87794150	87814200	CS13-12690_superenhancer_1180	ENSG00000143013.12_1	LMO4	+
chr1	92148600	92296800	CS13-12690_superenhancer_442	ENSG00000069702.10_1	TGFBR3	-
chr1	94017400	94020218	CS13-12690_superenhancer_906	ENSG00000137942.16_1	FNBP1L	+
chr1	94027342	94084000	CS13-12690_superenhancer_906	ENSG00000137936.16_2	BCAR3	-
chr1	94057755	94071130	CS13-12690_superenhancer_906	ENSG00000224093.5_1	RP5-1033H22.2	+
chr1	94132200	94206600	CS13-12690_superenhancer_1125	ENSG00000137936.16_2	BCAR3	-
chr1	94478000	94586688	CS13-12690_superenhancer_300	ENSG00000198691.11_1	ABCA4	-
chr1	95319600	95320982	CS13-12690_superenhancer_706	ENSG00000224081.8_1	LINC01057	-
chr1	95319600	95352200	CS13-12690_superenhancer_706	ENSG00000143036.16_1	SLC44A3	+
chr1	95384800	95392834	CS13-12690_superenhancer_463	ENSG00000117519.15_1	CNN3	-
chr1	95393121	95428826	CS13-12690_superenhancer_463	ENSG00000235501.5_1	RP4-639F20.1	+
chr1	95439962	95449000	CS13-12690_superenhancer_463	ENSG00000172339.9_1	ALG14	-
chr1	109792640	109818372	CS13-12690_superenhancer_775	ENSG00000143126.7_1	CELSR2	+
chr1	109822177	109825808	CS13-12690_superenhancer_775	ENSG00000134222.16_2	PSRC1	-
chr1	110158400	110160943	CS13-12690_superenhancer_1655	ENSG00000065135.9_2	GNAI3	+
chr1	110158400	110162551	CS13-12690_superenhancer_1655	ENSG00000134183.11_1	GNAT2	-
chr1	110158725	110174673	CS13-12690_superenhancer_1655	ENSG00000116337.15_2	AMPD2	+
chr1	110171038	110172927	CS13-12690_superenhancer_1655	ENSG00000228703.1_1	RP5-1160K1.6	-
chr1	110193991	110194721	CS13-12690_superenhancer_1655	ENSG00000235045.2_1	RPL7P8	+
chr1	110198702	110211400	CS13-12690_superenhancer_1655	ENSG00000168765.15_1	GSTM4	+
chr1	110210643	110211400	CS13-12690_superenhancer_1655	ENSG00000213366.12_2	GSTM2	+
chr1	110303400	110306649	CS13-12690_superenhancer_1317	ENSG00000198758.10_1	EPS8L3	-
chr1	110303400	110317874	CS13-12690_superenhancer_1317	ENSG00000241720.2_2	RP4-735C1.4	+
chr1	110303400	110318050	CS13-12690_superenhancer_1317	ENSG00000134201.10_2	GSTM5	+
chr1	110527307	110547200	CS13-12690_superenhancer_974	ENSG00000168710.17_1	AHCYL1	+
chr1	110599200	110617263	CS13-12690_superenhancer_1128	ENSG00000143093.14_2	STRIP1	+
chr1	110600961	110605177	CS13-12690_superenhancer_1128	ENSG00000258634.3_2	RP4-773N10.4	+
chr1	110602615	110613322	CS13-12690_superenhancer_1128	ENSG00000156150.6_1	ALX3	-
chr1	110625309	110649000	CS13-12690_superenhancer_1128	ENSG00000258673.1_1	LINC01397	+
chr1	113216000	113243368	CS13-12690_superenhancer_942	ENSG00000155363.18_1	MOV10	+
chr1	113236309	113239243	CS13-12690_superenhancer_942	ENSG00000225075.1_1	RP11-426L16.3	-
chr1	113243727	113250056	CS13-12690_superenhancer_942	ENSG00000155366.16_2	RHOC	-
chr1	113245235	113254055	CS13-12690_superenhancer_942	ENSG00000271810.5_2	RP11-426L16.10	-
chr1	113252615	113258099	CS13-12690_superenhancer_942	ENSG00000155367.15_2	PPM1J	-
chr1	113258293	113260418	CS13-12690_superenhancer_942	ENSG00000261595.1_1	RP11-426L16.9	+
chr1	113263040	113269857	CS13-12690_superenhancer_942	ENSG00000184599.13_1	FAM19A3	+
chr1	117169200	117210377	CS13-12690_superenhancer_1187	ENSG00000143061.17_2	IGSF3	-
chr1	117236733	117239800	CS13-12690_superenhancer_1187	ENSG00000203864.3_1	C1orf137	+
chr1	144518800	144540800	CS13-12690_superenhancer_1410	ENSG00000274019.1_1	0	+	44129
chr1	144518800	144540800	CS13-12690_superenhancer_1410	ENSG00000270392.2_1	0	-	70863
chr1	144925000	144943400	CS13-12690_superenhancer_540	ENSG00000178104.19_2	PDE4DIP	-
chr1	144925000	144943400	CS13-12690_superenhancer_540	ENSG00000275131.2_2	CH17-472G23.4	-
chr1	144982400	145075862	CS13-12690_superenhancer_1353	ENSG00000275131.2_2	CH17-472G23.4	-
chr1	144982400	145076186	CS13-12690_superenhancer_1353	ENSG00000178104.19_2	PDE4DIP	-
chr1	145018394	145018959	CS13-12690_superenhancer_1353	ENSG00000272755.1_1	RP11-326G21.1	+
chr1	145088038	145088567	CS13-12690_superenhancer_1353	ENSG00000271546.1_1	RP4-725K1.1	-
chr1	145096219	145098000	CS13-12690_superenhancer_1353	ENSG00000223380.3	SEC22B	+
chr1	145414800	145417545	CS13-12690_superenhancer_506	ENSG00000168509.19_2	HFE2	+
chr1	145438468	145442635	CS13-12690_superenhancer_506	ENSG00000265972.5_1	TXNIP	+
chr1	145456235	145470388	CS13-12690_superenhancer_506	ENSG00000121851.12_2	POLR3GL	-
chr1	145457275	145485600	CS13-12690_superenhancer_506	ENSG00000280778.1_1	CH17-270A2.2	-
chr1	145470507	145475646	CS13-12690_superenhancer_506	ENSG00000272031.2_2	ANKRD34A	+
chr1	145470667	145473700	CS13-12690_superenhancer_506	ENSG00000278431.1_1	CH17-270A2.1	-
chr1	145475908	145485600	CS13-12690_superenhancer_506	ENSG00000234222.6_2	RP11-315I20.1	-
chr1	145477084	145485600	CS13-12690_superenhancer_506	ENSG00000271601.3_1	LIX1L	+
chr1	150121372	150136916	CS13-12690_superenhancer_1307	ENSG00000023902.13_1	PLEKHO1	+
chr1	150227600	150229681	CS13-12690_superenhancer_1170	ENSG00000276110.1_1	RP4-790G17.7	-
chr1	150229553	150237478	CS13-12690_superenhancer_1170	ENSG00000118298.10_1	CA14	+
chr1	150237798	150241980	CS13-12690_superenhancer_1170	ENSG00000117362.12_1	APH1A	-
chr1	150240599	150253327	CS13-12690_superenhancer_1170	ENSG00000118292.8_1	C1orf54	+
chr1	150254952	150259505	CS13-12690_superenhancer_1170	ENSG00000159208.15_1	CIART	+
chr1	150266139	150267200	CS13-12690_superenhancer_1170	ENSG00000266472.5_1	MRPS21	+
chr1	150480537	150486265	CS13-12690_superenhancer_180	ENSG00000143369.14_2	ECM1	+
chr1	150488232	150490508	CS13-12690_superenhancer_180	ENSG00000228126.1_1	FALEC	+
chr1	150521037	150530200	CS13-12690_superenhancer_180	ENSG00000237781.3_1	RP11-54A4.2	-
chr1	150521844	150533413	CS13-12690_superenhancer_180	ENSG00000143382.14_2	ADAMTSL4	+
chr1	150532677	150547028	CS13-12690_superenhancer_180	ENSG00000203804.4_1	ADAMTSL4-AS1	-
chr1	150547026	150552214	CS13-12690_superenhancer_180	ENSG00000143384.12_1	MCL1	-
chr1	151019400	151020076	CS13-12690_superenhancer_1033	ENSG00000163141.18_1	BNIPL	+
chr1	151020215	151024462	CS13-12690_superenhancer_1033	ENSG00000143443.9_1	C1orf56	+
chr1	151023446	151042801	CS13-12690_superenhancer_1033	ENSG00000197622.12_1	CDC42SE1	-
chr1	151030233	151040973	CS13-12690_superenhancer_1033	ENSG00000213190.3_1	MLLT11	+
chr1	151043053	151044200	CS13-12690_superenhancer_1033	ENSG00000143458.11_1	GABPB2	+
chr1	151298200	151300191	CS13-12690_superenhancer_1665	ENSG00000143393.16_2	PI4KB	-
chr1	151300424	151300905	CS13-12690_superenhancer_1665	ENSG00000273481.1_1	RP11-126K1.9	+
chr1	151313115	151319833	CS13-12690_superenhancer_1665	ENSG00000143390.17_1	RFX5	-
chr1	151313123	151314442	CS13-12690_superenhancer_1665	ENSG00000224645.1_1	RP11-126K1.8	+
chr1	151319442	151320503	CS13-12690_superenhancer_1665	ENSG00000237976.1_1	RP11-126K1.6	+
chr1	153506078	153507591	CS13-12690_superenhancer_1265	ENSG00000238279.1_1	BX470102.3	+
chr1	153507074	153508720	CS13-12690_superenhancer_1265	ENSG00000197956.9_1	S100A6	-
chr1	153509622	153514241	CS13-12690_superenhancer_1265	ENSG00000196420.7_1	S100A5	-
chr1	153516088	153522612	CS13-12690_superenhancer_1265	ENSG00000196154.11_2	S100A4	-
chr1	153519804	153521848	CS13-12690_superenhancer_1265	ENSG00000188015.9_2	S100A3	-
chr1	153533583	153540366	CS13-12690_superenhancer_1265	ENSG00000196754.10_1	S100A2	-
chr1	153579361	153585621	CS13-12690_superenhancer_1034	ENSG00000188643.10_1	S100A16	-
chr1	153586730	153589462	CS13-12690_superenhancer_1034	ENSG00000189334.8_1	S100A14	-
chr1	153591262	153603836	CS13-12690_superenhancer_1034	ENSG00000189171.14_2	S100A13	-
chr1	153598807	153606816	CS13-12690_superenhancer_1034	ENSG00000271853.5_2	RP1-178F15.5	-
chr1	153600401	153604515	CS13-12690_superenhancer_1034	ENSG00000160678.11_2	S100A1	+
chr1	153603913	153606873	CS13-12690_superenhancer_1034	ENSG00000272030.1_2	RP1-178F15.4	-
chr1	153606457	153608400	CS13-12690_superenhancer_1034	ENSG00000160679.12_1	CHTOP	+
chr1	153742600	153747284	CS13-12690_superenhancer_1277	ENSG00000143624.13_2	INTS3	+
chr1	153746829	153752633	CS13-12690_superenhancer_1277	ENSG00000143554.13_2	SLC27A3	+
chr1	153761505	153778000	CS13-12690_superenhancer_1277	ENSG00000143614.9_2	GATAD2B	-
chr1	153766422	153774567	CS13-12690_superenhancer_1277	ENSG00000231827.3_1	RP11-216N14.5	+
chr1	153917400	153919172	CS13-12690_superenhancer_400	ENSG00000198837.9_2	DENND4B	-
chr1	153920144	153931101	CS13-12690_superenhancer_400	ENSG00000160741.16_1	CRTC2	-
chr1	153931574	153940660	CS13-12690_superenhancer_400	ENSG00000143570.17_2	SLC39A1	-
chr1	153936836	153937546	CS13-12690_superenhancer_400	ENSG00000282386.1_1	RP11-422P24.12	+
chr1	153938991	153939406	CS13-12690_superenhancer_400	ENSG00000273026.1_1	RP11-422P24.10	+
chr1	153940009	153946839	CS13-12690_superenhancer_400	ENSG00000143578.15_1	CREB3L4	+
chr1	153946744	153950164	CS13-12690_superenhancer_400	ENSG00000143543.14_1	JTB	-
chr1	153950218	153951636	CS13-12690_superenhancer_400	ENSG00000272654.1_1	RP11-422P24.11	+
chr1	153954092	153958834	CS13-12690_superenhancer_400	ENSG00000143545.8_1	RAB13	-
chr1	153963234	153964626	CS13-12690_superenhancer_400	ENSG00000177954.11_1	RPS27	+
chr1	153965160	153974200	CS13-12690_superenhancer_400	ENSG00000143552.9_1	NUP210L	-
chr1	153968107	153968436	CS13-12690_superenhancer_400	ENSG00000231416.1_1	RP11-422P24.9	+
chr1	154809800	154842756	CS13-12690_superenhancer_1434	ENSG00000143603.18_2	KCNN3	-
chr1	154908200	154909467	CS13-12690_superenhancer_240	ENSG00000163344.5_1	PMVK	-
chr1	154909845	154910535	CS13-12690_superenhancer_240	ENSG00000270361.1_1	RP11-307C12.13	+
chr1	154916551	154928599	CS13-12690_superenhancer_240	ENSG00000163346.16_1	PBXIP1	-
chr1	154929501	154936329	CS13-12690_superenhancer_240	ENSG00000163348.3_2	PYGO2	-
chr1	154934300	154935099	CS13-12690_superenhancer_240	ENSG00000271380.1_1	RP11-307C12.12	+
chr1	154934773	154946871	CS13-12690_superenhancer_240	ENSG00000160691.18_2	SHC1	-
chr1	154947128	154951725	CS13-12690_superenhancer_240	ENSG00000173207.12_1	CKS1B	+
chr1	154955813	154957000	CS13-12690_superenhancer_240	ENSG00000160688.18_1	FLAD1	+
chr1	154975105	154990400	CS13-12690_superenhancer_1680	ENSG00000160685.13_1	ZBTB7B	+
chr1	155017000	155023406	CS13-12690_superenhancer_1026	ENSG00000163357.10_2	DCST1	+
chr1	155017666	155018594	CS13-12690_superenhancer_1026	ENSG00000232093.1_1	RP11-307C12.11	-
chr1	155023041	155035251	CS13-12690_superenhancer_1026	ENSG00000143537.13_2	ADAM15	+
chr1	155036206	155042029	CS13-12690_superenhancer_1026	ENSG00000243364.7_2	EFNA4	+
chr1	155036223	155059283	CS13-12690_superenhancer_1026	ENSG00000251246.1_2	RP11-540D14.8	+
chr1	155051347	155060014	CS13-12690_superenhancer_1026	ENSG00000143590.13_2	EFNA3	+
chr1	155141883	155145951	CS13-12690_superenhancer_121	ENSG00000163463.11_2	KRTCAP2	-
chr1	155141884	155159748	CS13-12690_superenhancer_121	ENSG00000273088.1_2	RP11-201K10.3	-
chr1	155146262	155157447	CS13-12690_superenhancer_121	ENSG00000163462.17_1	TRIM46	+
chr1	155158299	155162707	CS13-12690_superenhancer_121	ENSG00000185499.16_2	MUC1	-
chr1	155164794	155175286	CS13-12690_superenhancer_121	ENSG00000231064.6_2	MIR92B	+
chr1	155165378	155178842	CS13-12690_superenhancer_121	ENSG00000169231.13_1	THBS3	-
chr1	155178489	155183615	CS13-12690_superenhancer_121	ENSG00000173171.14_1	MTX1	+
chr1	155180941	155183610	CS13-12690_superenhancer_121	ENSG00000236263.1_1	RP11-263K19.6	-
chr1	155183611	155197213	CS13-12690_superenhancer_121	ENSG00000160766.14_1	GBAP1	-
chr1	155200765	155204116	CS13-12690_superenhancer_121	ENSG00000236675.1_1	MTX1P1	+
chr1	155204242	155214490	CS13-12690_superenhancer_121	ENSG00000177628.15_2	GBA	-
chr1	155216995	155225274	CS13-12690_superenhancer_121	ENSG00000160767.20_1	FAM189B	-
chr1	155225769	155232221	CS13-12690_superenhancer_121	ENSG00000116521.10_1	SCAMP3	-
chr1	155232658	155248282	CS13-12690_superenhancer_121	ENSG00000176444.18_1	CLK2	-
chr1	155247373	155248400	CS13-12690_superenhancer_121	ENSG00000143630.9_1	HCN3	+
chr1	155264800	155271225	CS13-12690_superenhancer_1083	ENSG00000143627.17_1	PKLR	-
chr1	155278538	155290457	CS13-12690_superenhancer_1083	ENSG00000160752.14_1	FDPS	+
chr1	155286653	155293967	CS13-12690_superenhancer_1083	ENSG00000225855.6_1	RUSC1-AS1	-
chr1	155290686	155295400	CS13-12690_superenhancer_1083	ENSG00000160753.15_1	RUSC1	+
chr1	156022200	156023585	CS13-12690_superenhancer_232	ENSG00000160803.7_1	UBQLN4	-
chr1	156024542	156028301	CS13-12690_superenhancer_232	ENSG00000116586.11_1	LAMTOR2	+
chr1	156030950	156040305	CS13-12690_superenhancer_232	ENSG00000132698.14_2	RAB25	+
chr1	156041803	156051789	CS13-12690_superenhancer_232	ENSG00000254726.2_1	MEX3A	-
chr1	156052363	156100200	CS13-12690_superenhancer_232	ENSG00000160789.19_1	LMNA	+
chr1	156457200	156470620	CS13-12690_superenhancer_1525	ENSG00000116604.17_2	MEF2D	-
chr1	156479645	156481473	CS13-12690_superenhancer_1525	ENSG00000260460.1_1	RP11-284F21.8	+
chr1	156608400	156610796	CS13-12690_superenhancer_63	ENSG00000272068.1_1	RP11-284F21.9	-
chr1	156611181	156629324	CS13-12690_superenhancer_63	ENSG00000132692.18_2	BCAN	+
chr1	156611457	156614679	CS13-12690_superenhancer_63	ENSG00000272405.1_1	RP11-284F21.10	-
chr1	156616298	156631216	CS13-12690_superenhancer_63	ENSG00000229953.1_1	RP11-284F21.7	-
chr1	156638554	156647189	CS13-12690_superenhancer_63	ENSG00000132688.10_1	NES	-
chr1	156657486	156661789	CS13-12690_superenhancer_63	ENSG00000237588.2_1	RP11-66D17.3	-
chr1	156669397	156675608	CS13-12690_superenhancer_63	ENSG00000143320.8_1	CRABP2	-
chr1	156682003	156682966	CS13-12690_superenhancer_63	ENSG00000223356.1_1	RP11-66D17.5	-
chr1	156691682	156698591	CS13-12690_superenhancer_63	ENSG00000143319.16_1	ISG20L2	-
chr1	156698233	156706752	CS13-12690_superenhancer_63	ENSG00000143303.11_2	RRNAD1	+
chr1	156707094	156711382	CS13-12690_superenhancer_63	ENSG00000143314.12_2	MRPL24	-
chr1	156711898	156736717	CS13-12690_superenhancer_63	ENSG00000143321.18_1	HDGF	-
chr1	156720401	156739400	CS13-12690_superenhancer_63	ENSG00000143294.14_1	PRCC	+
chr1	156808800	156851642	CS13-12690_superenhancer_414	ENSG00000198400.11_1	NTRK1	+
chr1	156809854	156828810	CS13-12690_superenhancer_414	ENSG00000027644.4_1	INSRR	-
chr1	156863489	156886226	CS13-12690_superenhancer_414	ENSG00000187800.13_1	PEAR1	+
chr1	156890441	156897800	CS13-12690_superenhancer_414	ENSG00000160838.13_1	LRRC71	+
chr1	157106200	157108266	CS13-12690_superenhancer_1760	ENSG00000117036.11_1	ETV3	-
chr1	157963062	158008000	CS13-12690_superenhancer_154	ENSG00000183853.17_2	KIRREL	+
chr1	157995339	158000956	CS13-12690_superenhancer_154	ENSG00000226520.1_2	KIRREL-IT1	+
chr1	159851600	159869953	CS13-12690_superenhancer_1629	ENSG00000213085.9_2	CFAP45	-
chr1	159879883	159880344	CS13-12690_superenhancer_1629	ENSG00000279430.1_1	RP11-190A12.9	-
chr1	159887896	159895522	CS13-12690_superenhancer_1629	ENSG00000158710.14_1	TAGLN2	-
chr1	159896828	159915394	CS13-12690_superenhancer_1629	ENSG00000085552.16_1	IGSF9	-
chr1	161122600	161128646	CS13-12690_superenhancer_524	ENSG00000143222.11_1	UFC1	+
chr1	161123549	161129139	CS13-12690_superenhancer_524	ENSG00000224985.1_1	RP11-297K8.2	-
chr1	161129239	161135513	CS13-12690_superenhancer_524	ENSG00000143258.15_2	USP21	+
chr1	161136199	161147803	CS13-12690_superenhancer_524	ENSG00000143224.17_1	PPOX	+
chr1	161141099	161147758	CS13-12690_superenhancer_524	ENSG00000158850.14_1	B4GALT3	-
chr1	161154097	161168846	CS13-12690_superenhancer_524	ENSG00000158859.9_1	ADAMTS4	-
chr1	161166893	161173200	CS13-12690_superenhancer_524	ENSG00000158864.12_1	NDUFS2	+
chr1	164527200	164591800	CS13-12690_superenhancer_287	ENSG00000185630.18_2	PBX1	+
chr1	164676200	164757400	CS13-12690_superenhancer_918	ENSG00000185630.18_2	PBX1	+
chr1	164738352	164743878	CS13-12690_superenhancer_918	ENSG00000233693.1_1	RP11-506O24.1	-
chr1	170631868	170668800	CS13-12690_superenhancer_491	ENSG00000116132.11_2	PRRX1	+
chr1	170636521	170638566	CS13-12690_superenhancer_491	ENSG00000271811.1_2	RP1-79C4.4	+
chr1	172105000	172154800	CS13-12690_superenhancer_1313	ENSG00000197959.13_2	DNM3	+
chr1	172105670	172113934	CS13-12690_superenhancer_1313	ENSG00000230630.3_2	DNM3OS	-
chr1	172311600	172369400	CS13-12690_superenhancer_687	ENSG00000197959.13_2	DNM3	+
chr1	172339328	172369400	CS13-12690_superenhancer_687	ENSG00000135845.9_1	PIGC	-
chr1	174952200	174964445	CS13-12690_superenhancer_1835	ENSG00000152061.23_2	RABGAP1L	+
chr1	174968299	174971000	CS13-12690_superenhancer_1835	ENSG00000116161.17_1	CACYBP	+
chr1	180470200	180472089	CS13-12690_superenhancer_1706	ENSG00000230124.6_2	ACBD6	-
chr1	180875786	180878302	CS13-12690_superenhancer_873	ENSG00000225857.5_1	RP11-46A10.2	+
chr1	180882289	180904800	CS13-12690_superenhancer_873	ENSG00000135835.10_1	KIAA1614	+
chr1	181057847	181062035	CS13-12690_superenhancer_408	ENSG00000162783.10_1	IER5	+
chr1	182557400	182558391	CS13-12690_superenhancer_1724	ENSG00000135828.11_1	RNASEL	-
chr1	182567757	182573543	CS13-12690_superenhancer_1724	ENSG00000143333.6_1	RGS16	-
chr1	182584388	182585764	CS13-12690_superenhancer_1724	ENSG00000261504.1_1	RP11-317P15.4	+
chr1	183237000	183318800	CS13-12690_superenhancer_453	ENSG00000157064.10_1	NMNAT2	-
chr1	198126092	198137400	CS13-12690_superenhancer_1716	ENSG00000151414.14_1	NEK7	+
chr1	201121800	201140702	CS13-12690_superenhancer_565	ENSG00000116857.16_2	TMEM9	-
chr1	201159952	201162000	CS13-12690_superenhancer_565	ENSG00000163395.16_2	IGFN1	+
chr1	201344400	201346890	CS13-12690_superenhancer_62	ENSG00000118194.18_2	TNNT2	-
chr1	201344400	201369043	CS13-12690_superenhancer_62	ENSG00000159166.13_2	LAD1	-
chr1	201368760	201370318	CS13-12690_superenhancer_62	ENSG00000282221.1_1	RP11-27G14.4	+
chr1	201372895	201398994	CS13-12690_superenhancer_62	ENSG00000159173.18_1	TNNI1	-
chr1	201398102	201398489	CS13-12690_superenhancer_62	ENSG00000227048.2_1	RP11-134G8.2	+
chr1	201433510	201434274	CS13-12690_superenhancer_62	ENSG00000224818.1_2	RP11-134G8.10	-
chr1	201433510	201438365	CS13-12690_superenhancer_62	ENSG00000174307.6_1	PHLDA3	-
chr1	201452657	201478584	CS13-12690_superenhancer_62	ENSG00000159176.13_1	CSRP1	-
chr1	201476368	201482600	CS13-12690_superenhancer_62	ENSG00000224536.2_2	RP11-134G8.7	+
chr1	201499600	201499602	CS13-12690_superenhancer_1897	ENSG00000223396.2_2	RP11-134G8.5	+
chr1	201499600	201503912	CS13-12690_superenhancer_1897	ENSG00000224536.2_2	RP11-134G8.7	+
chr1	201592012	201626600	CS13-12690_superenhancer_1897	ENSG00000134369.15_2	NAV1	+
chr1	201662200	201733400	CS13-12690_superenhancer_1179	ENSG00000134369.15_2	NAV1	+
chr1	201662200	201733400	CS13-12690_superenhancer_1179	ENSG00000231871.5_2	IPO9-AS1	-
chr1	201692421	201706634	CS13-12690_superenhancer_1179	ENSG00000235121.1_2	RP11-90L20.2	-
chr1	201846800	201853422	CS13-12690_superenhancer_1114	ENSG00000198700.9_1	IPO9	+
chr1	201857807	201861434	CS13-12690_superenhancer_1114	ENSG00000198892.6_1	SHISA4	+
chr1	201862969	201869106	CS13-12690_superenhancer_1114	ENSG00000223774.5_1	RP11-307B6.3	+
chr1	201865579	201887600	CS13-12690_superenhancer_1114	ENSG00000163431.12_2	LMOD1	-
chr1	201902800	201915716	CS13-12690_superenhancer_1501	ENSG00000163431.12_2	LMOD1	-
chr1	201924618	201925800	CS13-12690_superenhancer_1501	ENSG00000134375.10_1	TIMM17A	+
chr1	202091985	202102720	CS13-12690_superenhancer_517	ENSG00000170075.8_1	GPR37L1	+
chr1	202102531	202113871	CS13-12690_superenhancer_517	ENSG00000143862.7_1	ARL8A	-
chr1	202116140	202130716	CS13-12690_superenhancer_517	ENSG00000143851.15_2	PTPN7	-
chr1	202137178	202137600	CS13-12690_superenhancer_517	ENSG00000243323.5_1	PTPRVP	+
chr1	202507800	202561834	CS13-12690_superenhancer_763	ENSG00000077157.21_2	PPP1R12B	+
chr1	202559723	202569400	CS13-12690_superenhancer_763	ENSG00000143858.11_1	SYT2	-
chr1	203236200	203242769	CS13-12690_superenhancer_152	ENSG00000133063.15_1	CHIT1	-
chr1	203256279	203257929	CS13-12690_superenhancer_152	ENSG00000231507.1_1	LINC01353	+
chr1	203267885	203274437	CS13-12690_superenhancer_152	ENSG00000233791.5_1	LINC01136	-
chr1	203274618	203278730	CS13-12690_superenhancer_152	ENSG00000159388.5_1	BTG2	+
chr1	203309755	203320617	CS13-12690_superenhancer_152	ENSG00000122176.10_1	FMOD	-
chr1	203322492	203322779	CS13-12690_superenhancer_152	ENSG00000229652.1_1	RP11-435P24.2	-
chr1	203444955	203460480	CS13-12690_superenhancer_147	ENSG00000188783.5_1	PRELP	+
chr1	203463270	203477992	CS13-12690_superenhancer_147	ENSG00000188770.9_2	OPTC	+
chr1	204042242	204078200	CS13-12690_superenhancer_796	ENSG00000143842.14_2	SOX13	+
chr1	204223200	204333000	CS13-12690_superenhancer_546	ENSG00000143850.13_2	PLEKHA6	-
chr1	204246132	204247076	CS13-12690_superenhancer_546	ENSG00000231691.1_1	RP11-203F10.5	+
chr1	204315903	204316386	CS13-12690_superenhancer_546	ENSG00000219133.2_1	RP11-203F10.6	-
chr1	204415400	204463852	CS13-12690_superenhancer_767	ENSG00000133056.13_2	PIK3C2B	-
chr1	204485506	204486600	CS13-12690_superenhancer_767	ENSG00000198625.12_1	MDM4	+
chr1	205216200	205242471	CS13-12690_superenhancer_226	ENSG00000133069.15_2	TMCC2	+
chr1	205271186	205290919	CS13-12690_superenhancer_226	ENSG00000163545.8_1	NUAK2	-
chr1	205305192	205326218	CS13-12690_superenhancer_226	ENSG00000162873.14_2	KLHDC8A	-
chr1	205320374	205320599	CS13-12690_superenhancer_226	ENSG00000235363.1_1	SNRPGP10	+
chr1	205342379	205345400	CS13-12690_superenhancer_226	ENSG00000226235.1_1	LEMD1-AS1	+
chr1	205473722	205498600	CS13-12690_superenhancer_1749	ENSG00000117266.15_2	CDK18	+
chr1	205598800	205601090	CS13-12690_superenhancer_856	ENSG00000158711.13_1	ELK4	-
chr1	205626978	205649587	CS13-12690_superenhancer_856	ENSG00000158715.5_1	SLC45A3	-
chr1	206619200	206637783	CS13-12690_superenhancer_1189	ENSG00000163486.8	SRGAP2	+
chr1	206643790	206670223	CS13-12690_superenhancer_1189	ENSG00000143466.9	IKBKE	+
chr1	206664448	206671061	CS13-12690_superenhancer_1189	ENSG00000162888.4_1	C1orf147	-
chr1	206677280	206677789	CS13-12690_superenhancer_1189	ENSG00000261000.1_1	RP11-534L20.5	+
chr1	206680862	206695200	CS13-12690_superenhancer_1189	ENSG00000266094.7_2	RASSF5	+
chr1	206831400	206857764	CS13-12690_superenhancer_1639	ENSG00000143479.15_2	DYRK3	+
chr1	206858288	206881400	CS13-12690_superenhancer_1639	ENSG00000162889.10_1	MAPKAPK2	+
chr1	206869181	206869614	CS13-12690_superenhancer_1639	ENSG00000224114.1_1	RP11-343H5.4	-
chr1	208214200	208417665	CS13-12690_superenhancer_144	ENSG00000076356.6_1	PLXNA2	-
chr1	208428634	208428721	CS13-12690_superenhancer_144	ENSG00000226843.1_1	RP11-2P2.1	-
chr1	210404800	210407392	CS13-12690_superenhancer_935	ENSG00000203706.8_1	SERTAD4-AS1	-
chr1	210406143	210419976	CS13-12690_superenhancer_935	ENSG00000082497.11_1	SERTAD4	+
chr1	210438980	210440586	CS13-12690_superenhancer_935	ENSG00000228110.4_1	ST13P19	-
chr1	223889294	223921000	CS13-12690_superenhancer_1590	ENSG00000162909.17_1	CAPN2	+
chr1	225634944	225653045	CS13-12690_superenhancer_1534	ENSG00000234476.1_1	RP11-496N12.6	-
chr1	225652722	225661539	CS13-12690_superenhancer_1534	ENSG00000282418.1_1	RP11-496N12.9	+
chr1	225923000	225923976	CS13-12690_superenhancer_1048	ENSG00000226349.1_1	RP11-145A3.2	-
chr1	225923000	225939945	CS13-12690_superenhancer_1048	ENSG00000227496.1_1	RP11-145A3.1	+
chr1	225965514	225968600	CS13-12690_superenhancer_1048	ENSG00000143742.12_1	SRP9	+
chr1	226067200	226070069	CS13-12690_superenhancer_903	ENSG00000196187.11_2	TMEM63A	-
chr1	226073981	226099082	CS13-12690_superenhancer_903	ENSG00000243709.1_2	LEFTY1	-
chr1	226074395	226111978	CS13-12690_superenhancer_903	ENSG00000255835.1_2	RP4-559A3.7	-
chr1	226107576	226112040	CS13-12690_superenhancer_903	ENSG00000143811.17_2	PYCR2	-
chr1	226124110	226125257	CS13-12690_superenhancer_903	ENSG00000248322.1_2	RP4-559A3.6	-
chr1	226124297	226129189	CS13-12690_superenhancer_903	ENSG00000143768.12_2	LEFTY2	-
chr1	226819390	226927024	CS13-12690_superenhancer_137	ENSG00000143772.9_2	ITPKB	-
chr1	226844340	226862768	CS13-12690_superenhancer_137	ENSG00000228382.1_2	ITPKB-IT1	-
chr1	226856597	226864046	CS13-12690_superenhancer_137	ENSG00000228548.1_1	ITPKB-AS1	+
chr1	228106356	228135599	CS13-12690_superenhancer_208	ENSG00000143816.7_1	WNT9A	-
chr1	228322485	228322693	CS13-12690_superenhancer_924	ENSG00000227625.2_1	RP11-520H14.1	-
chr1	228327662	228336685	CS13-12690_superenhancer_924	ENSG00000143774.16_2	GUK1	+
chr1	228337552	228347527	CS13-12690_superenhancer_924	ENSG00000198835.3_1	GJC2	+
chr1	228351786	228353213	CS13-12690_superenhancer_924	ENSG00000203684.5_1	IBA57-AS1	-
chr1	228353515	228354600	CS13-12690_superenhancer_924	ENSG00000181873.12_1	IBA57	+
chr1	230239000	230294600	CS13-12690_superenhancer_959	ENSG00000143641.9_1	GALNT2	+
chr1	230984800	231005335	CS13-12690_superenhancer_431	ENSG00000119280.16_1	C1orf198	-
chr1	231010591	231014761	CS13-12690_superenhancer_431	ENSG00000223393.1_1	RP5-858B6.3	+
chr1	231041988	231053600	CS13-12690_superenhancer_431	ENSG00000143643.12_2	TTC13	-
chr1	234610600	234614849	CS13-12690_superenhancer_43	ENSG00000059588.9_1	TARBP1	-
chr1	234663636	234667525	CS13-12690_superenhancer_43	ENSG00000231768.1_1	LINC01354	-
chr1	234701043	234705834	CS13-12690_superenhancer_43	ENSG00000230404.1_1	RP5-855F14.2	+
chr1	234740014	234745271	CS13-12690_superenhancer_43	ENSG00000168264.10_1	IRF2BP2	-
chr1	234742753	234745229	CS13-12690_superenhancer_43	ENSG00000228830.1_1	RP4-781K5.2	+
chr1	234765056	234770526	CS13-12690_superenhancer_43	ENSG00000224939.1_1	LINC00184	+
chr1	234845129	234855967	CS13-12690_superenhancer_451	ENSG00000282097.1_1	RP4-781K5.7	+
chr1	234859788	234867390	CS13-12690_superenhancer_451	ENSG00000227630.2_1	LINC01132	+
chr1	234985000	235070400	CS13-12690_superenhancer_1064	ENSG00000237520.1_1	0	+	24337
chr1	234985000	235070400	CS13-12690_superenhancer_1064	ENSG00000238005.2_1	0	-	34410
chr1	235092977	235095736	CS13-12690_superenhancer_308	ENSG00000237520.1_1	RP11-443B7.2	+
chr1	235093088	235105809	CS13-12690_superenhancer_308	ENSG00000238005.2_1	RP11-443B7.1	-
chr1	235115393	235116551	CS13-12690_superenhancer_308	ENSG00000258082.1_1	RP11-443B7.3	-
chr1	245132651	245134390	CS13-12690_superenhancer_1765	ENSG00000272195.1_1	RP11-156E8.1	-
chr1	245133006	245135800	CS13-12690_superenhancer_1765	ENSG00000203666.12_1	EFCAB2	+
chr1	245318286	245344400	CS13-12690_superenhancer_1671	ENSG00000162849.15_2	KIF26B	+
chr10	634000	710200	CS13-12690_superenhancer_435	ENSG00000151240.16_1	DIP2C	-
chr10	674577	677195	CS13-12690_superenhancer_435	ENSG00000225140.1_1	RP11-809C18.3	+
chr10	695887	710200	CS13-12690_superenhancer_435	ENSG00000180525.11_2	PRR26	+
chr10	1082000	1090141	CS13-12690_superenhancer_1302	ENSG00000232656.7_1	IDI2-AS1	+
chr10	1085847	1095110	CS13-12690_superenhancer_1302	ENSG00000067064.10_2	IDI1	-
chr10	1095477	1103600	CS13-12690_superenhancer_1302	ENSG00000047056.14_1	WDR37	+
chr10	3529085	3543000	CS13-12690_superenhancer_1249	ENSG00000233321.1_1	RP11-482E14.1	-
chr10	3793258	3805418	CS13-12690_superenhancer_1020	ENSG00000229672.2_1	RP11-184A2.3	+
chr10	3810106	3810943	CS13-12690_superenhancer_1020	ENSG00000228353.1_1	RP11-184A2.2	+
chr10	3818187	3827473	CS13-12690_superenhancer_1020	ENSG00000067082.14_1	KLF6	-
chr10	5475800	5500426	CS13-12690_superenhancer_507	ENSG00000173848.18_1	NET1	+
chr10	5540659	5541518	CS13-12690_superenhancer_507	ENSG00000178372.7_2	CALML5	-
chr10	5556206	5556400	CS13-12690_superenhancer_507	ENSG00000205488.8_2	CALML3-AS1	-
chr10	5636953	5638081	CS13-12690_superenhancer_173	ENSG00000242147.1_1	RP13-463N16.6	-
chr10	5650437	5652756	CS13-12690_superenhancer_173	ENSG00000231483.1_1	RP11-336A10.5	-
chr10	5658824	5660124	CS13-12690_superenhancer_173	ENSG00000228951.1_1	RP11-336A10.4	-
chr10	5666893	5667089	CS13-12690_superenhancer_173	ENSG00000228685.1_1	RP11-336A10.7	+
chr10	7575168	7578527	CS13-12690_superenhancer_1829	ENSG00000230121.1_1	RP11-385N23.1	+
chr10	7601231	7614000	CS13-12690_superenhancer_1829	ENSG00000123243.14_2	ITIH5	-
chr10	8092412	8095447	CS13-12690_superenhancer_500	ENSG00000197308.9_2	GATA3-AS1	-
chr10	8093503	8095047	CS13-12690_superenhancer_500	ENSG00000232638.1_1	RP11-379F12.4	+
chr10	8095566	8117161	CS13-12690_superenhancer_500	ENSG00000107485.15_1	GATA3	+
chr10	13701000	13710445	CS13-12690_superenhancer_1480	ENSG00000239665.8_2	RP11-295P9.3	+
chr10	13701000	13728600	CS13-12690_superenhancer_1480	ENSG00000151474.20_2	FRMD4A	-
chr10	13717645	13717990	CS13-12690_superenhancer_1480	ENSG00000273474.1_1	RP11-295P9.12	+
chr10	13744600	13807800	CS13-12690_superenhancer_363	ENSG00000151474.20_2	FRMD4A	-
chr10	13752414	13754054	CS13-12690_superenhancer_363	ENSG00000225112.1_1	RP11-295P9.6	+
chr10	13771382	13798200	CS13-12690_superenhancer_363	ENSG00000234091.1_1	RP11-353M9.1	+
chr10	13980800	14067800	CS13-12690_superenhancer_317	ENSG00000151474.20_2	FRMD4A	-
chr10	14033814	14049525	CS13-12690_superenhancer_317	ENSG00000229751.1_1	RP11-142M10.2	+
chr10	16929400	17011000	CS13-12690_superenhancer_1280	ENSG00000107611.14_2	CUBN	-
chr10	17240800	17244053	CS13-12690_superenhancer_551	ENSG00000107614.21_1	TRDMT1	-
chr10	17256237	17271984	CS13-12690_superenhancer_551	ENSG00000229124.6_1	VIM-AS1	-
chr10	17270257	17279592	CS13-12690_superenhancer_551	ENSG00000026025.14_2	VIM	+
chr10	17275323	17276832	CS13-12690_superenhancer_551	ENSG00000234961.1_1	RP11-124N14.3	-
chr10	21546800	21626000	CS13-12690_superenhancer_1407	ENSG00000232853.1_1	0	+	-8777
chr10	21546800	21626000	CS13-12690_superenhancer_1407	ENSG00000230109.1_1	0	-	34880
chr10	21782600	21786191	CS13-12690_superenhancer_26	ENSG00000204682.5_1	CASC10	-
chr10	21802406	21815297	CS13-12690_superenhancer_26	ENSG00000180592.16_1	SKIDA1	-
chr10	21813603	21825000	CS13-12690_superenhancer_26	ENSG00000078403.16_2	MLLT10	+
chr10	22604902	22609237	CS13-12690_superenhancer_963	ENSG00000148444.15_2	COMMD3	+
chr10	22605316	22618471	CS13-12690_superenhancer_963	ENSG00000269897.5_2	COMMD3-BMI1	+
chr10	22610139	22620413	CS13-12690_superenhancer_963	ENSG00000168283.13_2	BMI1	+
chr10	22621332	22621916	CS13-12690_superenhancer_963	ENSG00000272516.1_1	RP11-573G6.9	+
chr10	22621515	22621910	CS13-12690_superenhancer_963	ENSG00000271981.1_1	RP11-573G6.8	-
chr10	22629305	22629544	CS13-12690_superenhancer_963	ENSG00000272366.1_1	RP11-573G6.10	-
chr10	22634373	22634800	CS13-12690_superenhancer_963	ENSG00000077327.15_2	SPAG6	+
chr10	28966270	28971868	CS13-12690_superenhancer_1846	ENSG00000095739.10_1	BAMBI	+
chr10	29390600	29449000	CS13-12690_superenhancer_1405	ENSG00000229605.5_1	0	-	-201188
chr10	29390600	29449000	CS13-12690_superenhancer_1405	ENSG00000120563.8_1	0	+	157258
chr10	29518000	29567000	CS13-12690_superenhancer_1553	ENSG00000120563.8_1	0	+	39258
chr10	29518000	29567000	CS13-12690_superenhancer_1553	ENSG00000224597.9_1	0	+	208675
chr10	31109135	31129800	CS13-12690_superenhancer_1061	ENSG00000183621.15_2	ZNF438	-
chr10	31120756	31122316	CS13-12690_superenhancer_1061	ENSG00000272914.1_2	RP11-330O11.3	-
chr10	32028600	32064400	CS13-12690_superenhancer_1826	ENSG00000231855.1_1	0	-	-110074
chr10	32028600	32064400	CS13-12690_superenhancer_1826	ENSG00000237797.1_1	0	-	-31285
chr10	33226600	33294720	CS13-12690_superenhancer_731	ENSG00000150093.18_2	ITGB1	-
chr10	33233408	33233927	CS13-12690_superenhancer_731	ENSG00000228816.1_1	AK3P5	+
chr10	33247772	33304800	CS13-12690_superenhancer_731	ENSG00000229656.6_1	RP11-462L8.1	+
chr10	34445800	34505400	CS13-12690_superenhancer_1601	ENSG00000148498.15_2	PARD3	-
chr10	35069400	35104253	CS13-12690_superenhancer_1442	ENSG00000148498.15_2	PARD3	-
chr10	35104694	35105314	CS13-12690_superenhancer_1442	ENSG00000226386.1_1	PARD3-AS1	+
chr10	43890000	43904614	CS13-12690_superenhancer_1090	ENSG00000169813.16_2	HNRNPF	-
chr10	43916185	43916600	CS13-12690_superenhancer_1090	ENSG00000230555.2_1	RP11-517P14.2	+
chr10	45394000	45455137	CS13-12690_superenhancer_195	ENSG00000224812.2_2	TMEM72-AS1	-
chr10	45395061	45415668	CS13-12690_superenhancer_195	ENSG00000234504.2_2	RP11-285G1.2	-
chr10	45406647	45432450	CS13-12690_superenhancer_195	ENSG00000187783.11_1	TMEM72	+
chr10	45432955	45451173	CS13-12690_superenhancer_195	ENSG00000223462.2_1	RP11-285G1.9	+
chr10	45454364	45454906	CS13-12690_superenhancer_195	ENSG00000273363.1_2	RP11-285G1.14	-
chr10	45454854	45491339	CS13-12690_superenhancer_195	ENSG00000107551.20_2	RASSF4	+
chr10	45466428	45474258	CS13-12690_superenhancer_195	ENSG00000165507.8_2	C10orf10	-
chr10	45493145	45496336	CS13-12690_superenhancer_195	ENSG00000165511.6_1	C10orf25	-
chr10	45495922	45500774	CS13-12690_superenhancer_195	ENSG00000165512.4_1	ZNF22	+
chr10	45497669	45504200	CS13-12690_superenhancer_195	ENSG00000226937.9_1	CEP164P1	-
chr10	46951000	46951699	CS13-12690_superenhancer_1351	ENSG00000229227.8_2	RP11-38L15.2	-
chr10	46951471	46966835	CS13-12690_superenhancer_1351	ENSG00000231187.2_1	RP11-38L15.3	+
chr10	46955443	46971400	CS13-12690_superenhancer_1351	ENSG00000204176.13_2	SYT15	-
chr10	46958658	46971400	CS13-12690_superenhancer_1351	ENSG00000277758.4_2	ABC7-42404400C24.1	-
chr10	46994086	47000573	CS13-12690_superenhancer_1351	ENSG00000204175.5_1	GPRIN2	+
chr10	49647000	49647403	CS13-12690_superenhancer_1677	ENSG00000107643.15_2	MAPK8	+
chr10	49651878	49653863	CS13-12690_superenhancer_1677	ENSG00000279822.1_1	RP11-541M12.6	-
chr10	49654076	49678600	CS13-12690_superenhancer_1677	ENSG00000128805.14_2	ARHGAP22	-
chr10	52353200	52384923	CS13-12690_superenhancer_1830	ENSG00000198964.13_2	SGMS1	-
chr10	52384710	52395200	CS13-12690_superenhancer_1830	ENSG00000226200.6_1	SGMS1-AS1	+
chr10	52389291	52390835	CS13-12690_superenhancer_1830	ENSG00000231588.1_1	RP11-50E11.2	-
chr10	63775600	63855600	CS13-12690_superenhancer_1079	ENSG00000150347.14_1	ARID5B	+
chr10	70087600	70092806	CS13-12690_superenhancer_1358	ENSG00000108187.15_1	PBLD	-
chr10	70090930	70096800	CS13-12690_superenhancer_1358	ENSG00000096746.17_1	HNRNPH3	+
chr10	71076000	71109200	CS13-12690_superenhancer_1154	ENSG00000156515.21_2	HK1	+
chr10	71166000	71176623	CS13-12690_superenhancer_952	ENSG00000075073.14_1	TACR2	-
chr10	71192727	71193127	CS13-12690_superenhancer_952	ENSG00000232734.1_1	ATP5G1P7	-
chr10	71211228	71267425	CS13-12690_superenhancer_952	ENSG00000099282.9_2	TSPAN15	+
chr10	71444654	71452208	CS13-12690_superenhancer_534	ENSG00000235645.2_1	RP11-242G20.1	+
chr10	71561686	71641200	CS13-12690_superenhancer_344	ENSG00000197467.13_2	COL13A1	+
chr10	72432558	72475800	CS13-12690_superenhancer_1650	ENSG00000138316.10_1	ADAMTS14	+
chr10	72639600	72640930	CS13-12690_superenhancer_1287	ENSG00000166224.16_2	SGPL1	+
chr10	72642036	72648541	CS13-12690_superenhancer_1287	ENSG00000166228.8_1	PCBD1	-
chr10	72689681	72691814	CS13-12690_superenhancer_1287	ENSG00000271409.1_1	RP11-432J9.3	+
chr10	72698809	72701000	CS13-12690_superenhancer_1287	ENSG00000259267.2_1	RP11-432J9.6	+
chr10	72972326	73045000	CS13-12690_superenhancer_288	ENSG00000107731.12_1	UNC5B	+
chr10	72976980	72977985	CS13-12690_superenhancer_288	ENSG00000237512.6_1	UNC5B-AS1	-
chr10	73224800	73308200	CS13-12690_superenhancer_1050	ENSG00000107736.19_1	CDH23	+
chr10	73267909	73271630	CS13-12690_superenhancer_1050	ENSG00000223817.1_1	CDH23-AS1	-
chr10	73357600	73432000	CS13-12690_superenhancer_960	ENSG00000107736.19_1	CDH23	+
chr10	73445000	73533600	CS13-12690_superenhancer_552	ENSG00000107736.19_1	CDH23	+
chr10	73471457	73497581	CS13-12690_superenhancer_552	ENSG00000214688.4_1	C10orf105	-
chr10	73507315	73533255	CS13-12690_superenhancer_552	ENSG00000107738.19_2	C10orf54	-
chr10	73595400	73611132	CS13-12690_superenhancer_575	ENSG00000197746.13_1	PSAP	-
chr10	73638113	73638865	CS13-12690_superenhancer_575	ENSG00000230526.1_1	RP11-472G21.2	+
chr10	73724122	73773322	CS13-12690_superenhancer_503	ENSG00000122863.5_1	CHST3	+
chr10	74033677	74035794	CS13-12690_superenhancer_433	ENSG00000168209.4_1	DDIT4	+
chr10	74034672	74035738	CS13-12690_superenhancer_433	ENSG00000269926.1_1	RP11-442H21.2	-
chr10	74092587	74097000	CS13-12690_superenhancer_372	ENSG00000148719.14_1	DNAJB12	-
chr10	75626800	75634349	CS13-12690_superenhancer_252	ENSG00000148660.20_1	CAMK2G	-
chr10	75668934	75677255	CS13-12690_superenhancer_252	ENSG00000122861.15_1	PLAU	+
chr10	75669726	75682535	CS13-12690_superenhancer_252	ENSG00000222047.8_1	C10orf55	-
chr10	75909200	75910821	CS13-12690_superenhancer_1600	ENSG00000185009.12_1	AP3M1	-
chr10	75910942	75950200	CS13-12690_superenhancer_1600	ENSG00000156110.13_2	ADK	+
chr10	76849005	76849483	CS13-12690_superenhancer_1082	ENSG00000237882.1_1	PPIAP13	-
chr10	76854189	76868979	CS13-12690_superenhancer_1082	ENSG00000079393.20_2	DUSP13	-
chr10	76859343	76872600	CS13-12690_superenhancer_1082	ENSG00000156671.12_2	SAMD8	+
chr10	77154200	77161004	CS13-12690_superenhancer_726	ENSG00000270087.5_2	RP11-399K21.11	-
chr10	77157587	77161664	CS13-12690_superenhancer_726	ENSG00000165655.16_2	ZNF503	-
chr10	77161276	77168740	CS13-12690_superenhancer_726	ENSG00000237149.5_1	ZNF503-AS2	+
chr10	77168730	77169084	CS13-12690_superenhancer_726	ENSG00000273248.1_1	RP11-399K21.13	-
chr10	77168914	77169800	CS13-12690_superenhancer_726	ENSG00000272692.1_1	RP11-399K21.14	+
chr10	79623000	79659000	CS13-12690_superenhancer_1651	ENSG00000151208.16_2	DLG5	-
chr10	79626632	79629368	CS13-12690_superenhancer_1651	ENSG00000204049.1_1	RP11-126H7.4	+
chr10	80008200	80076600	CS13-12690_superenhancer_1253	ENSG00000282863.1_2	RP11-90J7.3	+
chr10	80053598	80060760	CS13-12690_superenhancer_1253	ENSG00000229543.1_2	RP11-90J7.2	+
chr10	80161000	80207400	CS13-12690_superenhancer_1621	ENSG00000282863.1_2	RP11-90J7.3	+
chr10	80500800	80539200	CS13-12690_superenhancer_722	ENSG00000282863.1_2	0	+	-64935
chr10	80500800	80539200	CS13-12690_superenhancer_722	ENSG00000228683.1_1	0	-	-43022
chr10	80703084	80741600	CS13-12690_superenhancer_429	ENSG00000224596.7_2	ZMIZ1-AS1	-
chr10	80756000	80827652	CS13-12690_superenhancer_10	ENSG00000224596.7_2	ZMIZ1-AS1	-
chr10	80760240	80763560	CS13-12690_superenhancer_10	ENSG00000229569.1_2	RP11-481G8.2	-
chr10	80828791	80964200	CS13-12690_superenhancer_10	ENSG00000108175.16_1	ZMIZ1	+
chr10	80979400	81046600	CS13-12690_superenhancer_329	ENSG00000108175.16_1	ZMIZ1	+
chr10	81142080	81205383	CS13-12690_superenhancer_293	ENSG00000165424.6_1	ZCCHC24	-
chr10	81142083	81169030	CS13-12690_superenhancer_293	ENSG00000235426.2_1	RP11-342M3.5	+
chr10	82213921	82229400	CS13-12690_superenhancer_1156	ENSG00000108219.14_1	TSPAN14	+
chr10	88391200	88391385	CS13-12690_superenhancer_482	ENSG00000230507.5_1	RPL7AP8	-
chr10	88414313	88426605	CS13-12690_superenhancer_482	ENSG00000122375.11_1	OPN4	+
chr10	88428205	88453800	CS13-12690_superenhancer_482	ENSG00000122367.19_2	LDB3	+
chr10	88695296	88729238	CS13-12690_superenhancer_515	ENSG00000173269.13_2	MMRN2	-
chr10	88708433	88709632	CS13-12690_superenhancer_515	ENSG00000281974.1_1	RP11-411A19.5	+
chr10	88718374	88723017	CS13-12690_superenhancer_515	ENSG00000173267.13_1	SNCG	+
chr10	88725101	88731068	CS13-12690_superenhancer_515	ENSG00000272734.1_2	ADIRF-AS1	-
chr10	88727948	88740000	CS13-12690_superenhancer_515	ENSG00000148671.13_2	ADIRF	+
chr10	88729993	88730583	CS13-12690_superenhancer_515	ENSG00000273413.1_2	RP11-96C23.15	-
chr10	88730497	88740000	CS13-12690_superenhancer_515	ENSG00000271880.1_2	AGAP11	+
chr10	89602000	89605369	CS13-12690_superenhancer_1741	ENSG00000223820.5_1	CFL1P1	+
chr10	89618917	89623194	CS13-12690_superenhancer_1741	ENSG00000227268.3_1	KLLN	-
chr10	89622869	89628600	CS13-12690_superenhancer_1741	ENSG00000171862.9_2	PTEN	+
chr10	93656460	93656654	CS13-12690_superenhancer_573	ENSG00000273497.1_1	RP11-402D21.3	+
chr10	93666345	93669240	CS13-12690_superenhancer_573	ENSG00000174721.9_1	FGFBP3	-
chr10	93667887	93669105	CS13-12690_superenhancer_573	ENSG00000272817.1_1	RP11-402D21.2	+
chr10	93683525	93685400	CS13-12690_superenhancer_573	ENSG00000095564.13_1	BTAF1	+
chr10	95043760	95044315	CS13-12690_superenhancer_1411	ENSG00000213432.2_1	RP11-624L12.1	-
chr10	95166200	95242074	CS13-12690_superenhancer_318	ENSG00000138119.16_1	MYOF	-
chr10	95256388	95257400	CS13-12690_superenhancer_318	ENSG00000138180.15_1	CEP55	+
chr10	97190000	97240000	CS13-12690_superenhancer_1225	ENSG00000095637.21_2	SORBS1	-
chr10	98876200	98945677	CS13-12690_superenhancer_1112	ENSG00000187122.16_2	SLIT1	-
chr10	98912801	98994200	CS13-12690_superenhancer_1112	ENSG00000269891.2_2	ARHGAP19-SLIT1	-
chr10	98981929	98994200	CS13-12690_superenhancer_1112	ENSG00000213390.10_2	ARHGAP19	-
chr10	99159600	99185833	CS13-12690_superenhancer_1130	ENSG00000052749.13_2	RRP12	-
chr10	99160871	99179281	CS13-12690_superenhancer_1130	ENSG00000231970.1_1	RP11-452K12.7	+
chr10	99185916	99188600	CS13-12690_superenhancer_1130	ENSG00000171314.8_1	PGAM1	+
chr10	99445200	99447080	CS13-12690_superenhancer_882	ENSG00000119986.6_1	AVPI1	-
chr10	99472929	99477909	CS13-12690_superenhancer_882	ENSG00000155254.12_1	MARVELD1	+
chr10	99496877	99498000	CS13-12690_superenhancer_882	ENSG00000155256.17_2	ZFYVE27	+
chr10	102745800	102747272	CS13-12690_superenhancer_333	ENSG00000055950.16_2	MRPL43	-
chr10	102747123	102754158	CS13-12690_superenhancer_333	ENSG00000107815.7_2	C10orf2	+
chr10	102756374	102767593	CS13-12690_superenhancer_333	ENSG00000107816.17_2	LZTS2	+
chr10	102767439	102790914	CS13-12690_superenhancer_333	ENSG00000186862.17_2	PDZD7	-
chr10	102790990	102801001	CS13-12690_superenhancer_333	ENSG00000107819.13_1	SFXN3	+
chr10	102819785	102820762	CS13-12690_superenhancer_333	ENSG00000273162.1_1	RP11-108L7.15	-
chr10	102821597	102827888	CS13-12690_superenhancer_333	ENSG00000107821.14_1	KAZALD1	+
chr10	102849077	102855400	CS13-12690_superenhancer_333	ENSG00000236311.6_1	TLX1NB	-
chr10	102985951	102989551	CS13-12690_superenhancer_1667	ENSG00000138136.6_1	LBX1	-
chr10	102989350	103029905	CS13-12690_superenhancer_1667	ENSG00000227128.4_1	LBX1-AS1	+
chr10	103012577	103023307	CS13-12690_superenhancer_1667	ENSG00000229649.1_1	RP11-107I14.4	-
chr10	103070774	103071262	CS13-12690_superenhancer_1667	ENSG00000225208.1_1	RP11-107I14.2	+
chr10	103871800	103880210	CS13-12690_superenhancer_1005	ENSG00000198728.10_1	LDB1	-
chr10	103892750	103894800	CS13-12690_superenhancer_1005	ENSG00000148840.10_1	PPRC1	+
chr10	104338600	104393292	CS13-12690_superenhancer_132	ENSG00000107882.11_1	SUFU	+
chr10	104402548	104403897	CS13-12690_superenhancer_132	ENSG00000272933.1_1	RP11-47A8.5	-
chr10	104404252	104418164	CS13-12690_superenhancer_132	ENSG00000171206.13_1	TRIM8	+
chr10	104433487	104439400	CS13-12690_superenhancer_132	ENSG00000138175.8_1	ARL3	-
chr10	104518200	104543400	CS13-12690_superenhancer_1565	ENSG00000166272.16_1	WBP1L	+
chr10	105210400	105210609	CS13-12690_superenhancer_1580	ENSG00000273485.1_1	RP11-225H22.7	+
chr10	105210400	105212159	CS13-12690_superenhancer_1580	ENSG00000138172.10_1	CALHM2	-
chr10	105212602	105222452	CS13-12690_superenhancer_1580	ENSG00000234699.1_1	RP11-225H22.4	+
chr10	105213143	105218645	CS13-12690_superenhancer_1580	ENSG00000185933.6_1	CALHM1	-
chr10	105232560	105238997	CS13-12690_superenhancer_1580	ENSG00000183128.7_1	CALHM3	-
chr10	105239359	105275400	CS13-12690_superenhancer_1580	ENSG00000235470.5_1	NEURL1-AS1	-
chr10	105253735	105275400	CS13-12690_superenhancer_1580	ENSG00000107954.10_2	NEURL1	+
chr10	105396000	105456400	CS13-12690_superenhancer_561	ENSG00000107957.16_2	SH3PXD2A	-
chr10	105469000	105580400	CS13-12690_superenhancer_394	ENSG00000107957.16_2	SH3PXD2A	-
chr10	105505723	105515181	CS13-12690_superenhancer_394	ENSG00000280693.2_1	SH3PXD2A-AS1	+
chr10	105593400	105615301	CS13-12690_superenhancer_1188	ENSG00000107957.16_2	SH3PXD2A	-
chr10	105637131	105639519	CS13-12690_superenhancer_1188	ENSG00000260461.1_1	RP11-541N10.3	-
chr10	105642299	105677963	CS13-12690_superenhancer_1188	ENSG00000107960.10_1	OBFC1	-
chr10	106050800	106064703	CS13-12690_superenhancer_798	ENSG00000065621.14_1	GSTO2	+
chr10	106069455	106098162	CS13-12690_superenhancer_798	ENSG00000148841.15_1	ITPRIP	-
chr10	106071898	106073639	CS13-12690_superenhancer_798	ENSG00000270075.1_1	RP11-127L20.5	+
chr10	106083126	106086762	CS13-12690_superenhancer_798	ENSG00000228261.1_1	RP11-127L20.3	+
chr10	106111348	106113333	CS13-12690_superenhancer_798	ENSG00000231233.1_1	CFAP58-AS1	-
chr10	106113521	106113800	CS13-12690_superenhancer_798	ENSG00000120051.14_1	CFAP58	+
chr10	111716400	111768139	CS13-12690_superenhancer_980	ENSG00000203876.9_1	ADD3-AS1	-
chr10	111756125	111776200	CS13-12690_superenhancer_980	ENSG00000148700.14_2	ADD3	+
chr10	111967362	111987600	CS13-12690_superenhancer_1762	ENSG00000119950.20_2	MXI1	+
chr10	111967607	111968349	CS13-12690_superenhancer_1762	ENSG00000228417.1_1	RP11-549L6.3	-
chr10	112506000	112564000	CS13-12690_superenhancer_1393	ENSG00000203867.7_1	RBM20	+
chr10	112578400	112599227	CS13-12690_superenhancer_511	ENSG00000203867.7_1	RBM20	+
chr10	112629500	112631352	CS13-12690_superenhancer_511	ENSG00000232470.1_1	RP11-313D6.3	+
chr10	112629625	112631991	CS13-12690_superenhancer_511	ENSG00000203497.2_1	PDCD4-AS1	-
chr10	112631552	112634000	CS13-12690_superenhancer_511	ENSG00000150593.16_2	PDCD4	+
chr10	114455200	114516000	CS13-12690_superenhancer_1606	ENSG00000151532.13_1	VTI1A	+
chr10	114534400	114576600	CS13-12690_superenhancer_1403	ENSG00000151532.13_1	VTI1A	+
chr10	114710008	114720200	CS13-12690_superenhancer_1446	ENSG00000148737.16_2	TCF7L2	+
chr10	114710404	114711634	CS13-12690_superenhancer_1446	ENSG00000233547.1_1	RP11-57H14.2	-
chr10	114778200	114833800	CS13-12690_superenhancer_1422	ENSG00000148737.16_2	TCF7L2	+
chr10	116231000	116311200	CS13-12690_superenhancer_358	ENSG00000099204.18_2	ABLIM1	-
chr10	116261755	116262106	CS13-12690_superenhancer_358	ENSG00000229668.1_1	RP11-317F20.2	-
chr10	117997000	118032979	CS13-12690_superenhancer_1059	ENSG00000151892.14_1	GFRA1	-
chr10	120924000	120925179	CS13-12690_superenhancer_66	ENSG00000183605.16_2	SFXN4	-
chr10	120927214	120938345	CS13-12690_superenhancer_66	ENSG00000165672.6_1	PRDX3	-
chr10	120967100	121110200	CS13-12690_superenhancer_66	ENSG00000198873.11_2	GRK5	+
[truncated: 5,554 more rows]

## Sheet: CS13-12829_CF
chr	start	end	SE_ID	gene_ENSGID	gene_symbol	strand	distance_if_non-overlapping
[truncated: 5,971 more rows]

[truncated: 14 more sheets: CS13-12830_CF, CS13-12877_CF, CS14-12408_CF, CS14-12709_CF, CS14-12913_CF, CS15-13000_CF, CS15-13019_CF, CS15-13128_CF, CS17-12191_CF, CS17-12331_CF, CS17-12341_CF, CS17-12611_CF, CS20-12104_CF, F2-N2108_CF]
