# Supplementary material for: A distant global control region is essential for normal expression of anterior HOXA genes during mouse and human craniofacial development
Source: Nat Commun. 2024 Jan 2;15:136. doi: 10.1038/s41467-023-44506-2 (PMC10762089; doi:10.1038/s41467-023-44506-2)
Supplement: Supplementary file 7 — Supplemental Table 3 [file 41467_2023_44506_MOESM7_ESM.xlsx]

## Sheet: README
Identity of genes with TSS overlapped by superenhancers
Tabs	description
All CF SE genes overlapped	Ensembl gene ID and Symbol of genes with TSS overlapped by a superenhancer shared between craniofacial tissue and any tissue in dbSuper, noted whether the gene is listed as a gene with a bivalent promoter state or specifically a gene for DNA-binding factor that has a bivalent promoter state in Wilderman, A., VanOudenhove, J., Kron, J., Noonan, J.P., and Cotney, J. (2018). High-Resolution Epigenom…
CF_heart_share_genes_overlapped	Ensembl gene ID and Symbol of genes with TSS overlapped by a superenhancer that is only shared between human embryonic heart and craniofacial tissue, noted whether the gene is listed as a gene with a bivalent promoter state or specifically a gene for DNA-binding factor that has a bivalent promoter state in Wilderman, A., VanOudenhove, J., Kron, J., Noonan, J.P., and Cotney, J. (2018). High-Resolu…
CF_unique_SE_gene_overlapped	Ensembl gene ID and Symbol of genes with TSS overlapped by a superenhancer unique to craniofacial tissue, noted whether the gene is listed as a gene with a bivalent promoter state or specifically a gene for DNA-binding factor that has a bivalent promoter state in Wilderman, A., VanOudenhove, J., Kron, J., Noonan, J.P., and Cotney, J. (2018). High-Resolution Epigenomic Atlas of Human Embryonic Cra…
All CF SE genes GO BP	Gene ontology: Biological Process terms for superenhancers shared by any tissue in dbSuper and craniofacial tissue, GO BP terms from Webgestalt
All CF SE genes Disgenet	Disease ontology terms for superenhancers shared by any tissue in dbSuper and craniofacial tissue, DisGeNet terms from Webgestalt
embryonic_SE genes GO BP	Gene ontology: Biological Process terms for superenhancers shared only by human embryonic heart and craniofacial tissue, GO BP terms from Webgestalt
embryonic SE genes Disgenet	Disease ontology terms for superenhancers shared only by human embryonic heart and craniofacial tissue, DisGeNet terms from Webgestalt
CF unique SE genes GO BP	Gene ontology: Biological Process terms for superenhancers unique to craniofacial tissue, GO BP terms from Webgestalt
CF unique SE genes Disgenet	Disease ontology terms for superenhancers unique to craniofacial tissue, DisGeNet terms from Webgestalt
Sheet 6	Used to create graphs related to Figure 1
Bivalent Promoters 2018	Genes with promoters marked with bivalent chromatin state in Wilderman, A., VanOudenhove, J., Kron, J., Noonan, J.P., and Cotney, J. (2018). High-Resolution Epigenomic Atlas of Human Embryonic Craniofacial Development. Cell Rep. 23, 1581–1597.
Bivalent TF 2018	DNA binding factors with promoters marked with bivalent chromatin state in Wilderman, A., VanOudenhove, J., Kron, J., Noonan, J.P., and Cotney, J. (2018). High-Resolution Epigenomic Atlas of Human Embryonic Craniofacial Development. Cell Rep. 23, 1581–1597.

## Sheet: All CF SE genes overlapped
ENSGID_version	symbol	Bivalent_prom_Wilderman_et_al_2018	Bivalent_DNA_Binding_Factor_Wilderman_et_al_2018
ENSG00000160224.16_1	AIRE	Y	Y
ENSG00000180318.3_1	ALX1	Y	Y
ENSG00000156150.6_1	ALX3	Y	Y
ENSG00000052850.5_1	ALX4	Y	Y
ENSG00000205143.2_1	ARID3C	Y	Y
ENSG00000183734.4_1	ASCL2	Y	Y
ENSG00000232237.3_1	ASCL5	Y	Y
ENSG00000168874.12_1	ATOH8	Y	Y
ENSG00000131668.13_1	BARX1	Y	Y
ENSG00000043039.6_1	BARX2	Y	Y
ENSG00000205899.3_1	BHLHA9	Y	Y
ENSG00000125533.5_1	BHLHE23	Y	Y
ENSG00000130940.14_1	CASZ1	Y	Y
ENSG00000113722.16_1	CDX1	Y	Y
ENSG00000172216.5_1	CEBPB	Y	Y
ENSG00000157613.10_2	CREB3L1	Y	Y
ENSG00000146592.16_1	CREB5	Y	Y
ENSG00000144355.14_1	DLX1	Y	Y
ENSG00000115844.10_1	DLX2	Y	Y
ENSG00000064195.7_1	DLX3	Y	Y
ENSG00000108813.10_1	DLX4	Y	Y
ENSG00000105880.4_1	DLX5	Y	Y
ENSG00000006377.10_1	DLX6	Y	Y
ENSG00000142700.11_1	DMRTA2	Y	Y
ENSG00000221818.8_1	EBF2	Y	Y
ENSG00000108001.13_1	EBF3	Y	Y
ENSG00000120738.7_1	EGR1	Y	Y
ENSG00000135638.13_2	EMX1	Y	Y
ENSG00000170370.11_1	EMX2	Y	Y
ENSG00000175832.12_2	ETV4	Y	Y
ENSG00000106038.12_2	EVX1	Y	Y
ENSG00000151702.16_1	FLI1	Y	Y
ENSG00000170345.9_2	FOS	Y	Y
ENSG00000125740.13_2	FOSB	Y	Y
ENSG00000175592.8_2	FOSL1	Y	Y
ENSG00000170608.2_2	FOXA3	Y	Y
ENSG00000176692.5_1	FOXC2	Y	Y
ENSG00000251493.4_2	FOXD1	Y	Y
ENSG00000186564.5_1	FOXD2	Y	Y
ENSG00000187140.5_1	FOXD3	Y	Y
ENSG00000186790.5_1	FOXE3	Y	Y
ENSG00000103241.6_1	FOXF1	Y	Y
ENSG00000137273.3_1	FOXF2	Y	Y
ENSG00000160973.7_1	FOXH1	Y	Y
ENSG00000129654.7_1	FOXJ1	Y	Y
ENSG00000176678.5_2	FOXL1	Y	Y
ENSG00000139445.17_1	FOXN4	Y	Y
ENSG00000204060.6_2	FOXO6	Y	Y
ENSG00000107485.15_1	GATA3	Y	Y
ENSG00000130700.6_1	GATA5	Y	Y
ENSG00000168505.6_1	GBX2	Y	Y
ENSG00000134317.17_1	GRHL1	Y	Y
ENSG00000133937.4_1	GSC	Y	Y
ENSG00000164107.8_1	HAND2	Y	Y
ENSG00000069812.11_1	HES2	Y	Y
ENSG00000188290.10_1	HES4	Y	Y
ENSG00000197921.5_1	HES5	Y	Y
ENSG00000179111.8_2	HES7	Y	Y
ENSG00000164683.16_2	HEY1	Y	Y
ENSG00000163909.7_1	HEYL	Y	Y
ENSG00000177374.12_2	HIC1	Y	Y
ENSG00000215612.7_2	HMX1	Y	Y
ENSG00000105991.7_1	HOXA1	Y	Y
ENSG00000253293.4_2	HOXA10	Y	Y
ENSG00000005073.5_1	HOXA11	Y	Y
ENSG00000106031.7_1	HOXA13	Y	Y
ENSG00000105996.6_1	HOXA2	Y	Y
ENSG00000105997.22_2	HOXA3	Y	Y
ENSG00000197576.13_2	HOXA4	Y	Y
ENSG00000106004.4_2	HOXA5	Y	Y
ENSG00000106006.6_2	HOXA6	Y	Y
ENSG00000122592.7_2	HOXA7	Y	Y
ENSG00000078399.16_2	HOXA9	Y	Y
ENSG00000120094.6_1	HOXB1	Y	Y
ENSG00000173917.10_1	HOXB2	Y	Y
ENSG00000120093.11_2	HOXB3	Y	Y
ENSG00000182742.5_2	HOXB4	Y	Y
ENSG00000120075.5_2	HOXB5	Y	Y
ENSG00000108511.9_2	HOXB6	Y	Y
ENSG00000260027.4_2	HOXB7	Y	Y
ENSG00000128645.13_2	HOXD1	Y	Y
ENSG00000128710.5_2	HOXD10	Y	Y
ENSG00000128713.12_2	HOXD11	Y	Y
ENSG00000170178.6_1	HOXD12	Y	Y
ENSG00000128714.5_1	HOXD13	Y	Y
ENSG00000170166.5_2	HOXD4	Y	Y
ENSG00000175879.8_1	HOXD8	Y	Y
ENSG00000128709.12_2	HOXD9	Y	Y
ENSG00000168453.14_2	HR	Y	Y
ENSG00000102878.16_2	HSF4	Y	Y
ENSG00000170561.12_1	IRX2	Y	Y
ENSG00000177508.11_1	IRX3	Y	Y
ENSG00000113430.9_1	IRX4	Y	Y
ENSG00000016082.14_1	ISL1	Y	Y
ENSG00000159556.9_1	ISL2	Y	Y
ENSG00000127528.5_1	KLF2	Y	Y
ENSG00000138136.6_1	LBX1	Y	Y
ENSG00000179528.15_1	LBX2	Y	Y
ENSG00000138795.9_1	LEF1	Y	Y
ENSG00000107187.15_1	LHX3	Y	Y
ENSG00000106852.15_1	LHX6	Y	Y
ENSG00000162624.14_1	LHX8	Y	Y
ENSG00000162761.14_1	LMX1A	Y	Y
ENSG00000136944.17_2	LMX1B	Y	Y
ENSG00000124831.18_2	LRRFIP1	Y	Y
ENSG00000104903.4_1	LYL1	Y	Y
ENSG00000182759.3_1	MAFA	Y	Y
ENSG00000185022.11_2	MAFF	Y	Y
ENSG00000085276.17_2	MECOM	Y	Y
ENSG00000105419.17_2	MEIS3	Y	Y
ENSG00000178860.8_1	MSC	Y	Y
ENSG00000163132.6_1	MSX1	Y	Y
ENSG00000120149.8_1	MSX2	Y	Y
ENSG00000116990.10_2	MYCL	Y	Y
ENSG00000111049.3_1	MYF5	Y	Y
ENSG00000111046.3_1	MYF6	Y	Y
ENSG00000129152.3_1	MYOD1	Y	Y
ENSG00000171532.4_1	NEUROD2	Y	Y
ENSG00000131196.17_2	NFATC1	Y	Y
ENSG00000101096.19_1	NFATC2	Y	Y
ENSG00000162599.15_2	NFIA	Y	Y
ENSG00000141905.17_2	NFIC	Y	Y
ENSG00000008441.16_2	NFIX	Y	Y
ENSG00000109705.7_1	NKX3-2	Y	Y
ENSG00000130751.9_1	NPAS1	Y	Y
ENSG00000153234.13_2	NR4A2	Y	Y
ENSG00000119508.17_1	NR4A3	Y	Y
ENSG00000136931.9_1	NR5A1	Y	Y
ENSG00000135903.18_1	PAX3	Y	Y
ENSG00000007372.20_2	PAX6	Y	Y
ENSG00000009709.11_1	PAX7	Y	Y
ENSG00000198807.12_1	PAX9	Y	Y
ENSG00000165462.5_2	PHOX2A	Y	Y
ENSG00000140451.12_1	PIF1	Y	Y
ENSG00000069011.15_1	PITX1	Y	Y
ENSG00000164093.15_2	PITX2	Y	Y
ENSG00000028277.21_2	POU2F2	Y	Y
ENSG00000137709.9_1	POU2F3	Y	Y
ENSG00000184486.9_2	POU3F2	Y	Y
ENSG00000198914.3_2	POU3F3	Y	Y
ENSG00000130711.3_1	PRDM12	Y	Y
ENSG00000142611.16_2	PRDM16	Y	Y
ENSG00000116132.11_2	PRRX1	Y	Y
ENSG00000167157.10_1	PRRX2	Y	Y
ENSG00000124232.10_1	RBPJL	Y	Y
ENSG00000124813.20_1	RUNX2	Y	Y
ENSG00000020633.18_1	RUNX3	Y	Y
ENSG00000103449.11_1	SALL1	Y	Y
ENSG00000119042.16_1	SATB2	Y	Y
ENSG00000215397.3_2	SCRT2	Y	Y
ENSG00000159263.15_1	SIM2	Y	Y
ENSG00000126778.8_1	SIX1	Y	Y
ENSG00000170577.7_1	SIX2	Y	Y
ENSG00000138083.4_1	SIX3	Y	Y
ENSG00000124216.3_1	SNAI1	Y	Y
ENSG00000185669.5_1	SNAI3	Y	Y
ENSG00000100146.16_1	SOX10	Y	Y
ENSG00000203883.6_1	SOX18	Y	Y
ENSG00000181449.3_2	SOX2	Y	Y
ENSG00000005513.9_1	SOX8	Y	Y
ENSG00000184058.12_1	TBX1	Y	Y
ENSG00000092607.13_1	TBX15	Y	Y
ENSG00000112837.16_2	TBX18	Y	Y
ENSG00000121068.13_1	TBX2	Y	Y
ENSG00000073861.2_1	TBX21	Y	Y
ENSG00000121075.9_1	TBX4	Y	Y
ENSG00000204219.9_1	TCEA3	Y	Y
ENSG00000125878.6_2	TCF15	Y	Y
ENSG00000137203.10_1	TFAP2A	Y	Y
ENSG00000173825.6_1	TIGD3	Y	Y
ENSG00000115297.10_1	TLX2	Y	Y
ENSG00000078900.14_2	TP73	Y	Y
ENSG00000253368.3_1	TRNP1	Y	Y
ENSG00000122691.12_2	TWIST1	Y	Y
ENSG00000233608.3_1	TWIST2	Y	Y
ENSG00000164853.8_1	UNCX	Y	Y
ENSG00000116035.2_1	VAX2	Y	Y
ENSG00000151650.7_1	VENTX	Y	Y
ENSG00000006047.12_1	YBX2	Y	Y
ENSG00000179627.9_1	ZBTB42	Y	Y
ENSG00000179588.8_1	ZFPM1	Y	Y
ENSG00000056097.15_1	ZFR	Y	Y
ENSG00000152977.9_1	ZIC1	Y	Y
ENSG00000043355.11_2	ZIC2	Y	Y
ENSG00000174963.17_2	ZIC4	Y	Y
ENSG00000139800.8_1	ZIC5	Y	Y
ENSG00000174586.10_2	ZNF497	Y	Y
ENSG00000105732.12_2	ZNF574	Y	Y
ENSG00000261678.2_1	SCRT1	Y	Y
ENSG00000107331.16_2	ABCA2	Y	N
ENSG00000108846.15_1	ABCC3	Y	N
ENSG00000160179.18_2	ABCG1	Y	N
ENSG00000168792.4_1	ABHD15	Y	N
ENSG00000163995.19_2	ABLIM2	Y	N
ENSG00000173210.19_1	ABLIM3	Y	N
ENSG00000159842.14_2	ABR	Y	N
ENSG00000087085.13_2	ACHE	Y	N
ENSG00000102575.10_1	ACP5	Y	N
ENSG00000154930.14_1	ACSS1	Y	N
ENSG00000149451.17_1	ADAM33	Y	N
ENSG00000151651.15_2	ADAM8	Y	N
ENSG00000138316.10_1	ADAMTS14	Y	N
ENSG00000087116.14_2	ADAMTS2	Y	N
ENSG00000134917.9_1	ADAMTS8	Y	N
ENSG00000197859.9_1	ADAMTSL2	Y	N
ENSG00000185761.10_1	ADAMTSL5	Y	N
ENSG00000105963.13_2	ADAP1	Y	N
ENSG00000129467.13_2	ADCY4	Y	N
ENSG00000197177.15_2	ADGRA1	Y	N
ENSG00000181790.10_2	ADGRB1	Y	N
ENSG00000148671.13_2	ADIRF	Y	N
ENSG00000224420.3_2	ADM5	Y	N
ENSG00000163485.15_1	ADORA1	Y	N
ENSG00000157510.13_1	AFAP1L1	Y	N
ENSG00000169129.14_1	AFAP1L2	Y	N
ENSG00000157985.18_2	AGAP1	Y	N
ENSG00000135439.11_2	AGAP2	Y	N
ENSG00000133612.18_1	AGAP3	Y	N
ENSG00000169692.12_1	AGPAT2	Y	N
ENSG00000185567.6_1	AHNAK2	Y	N
ENSG00000126878.12_1	AIF1L	Y	N
ENSG00000257341.5_2	AL928654.7	Y	N
ENSG00000184254.16_2	ALDH1A3	Y	N
ENSG00000161905.12_2	ALOX15	Y	N
ENSG00000179148.9_1	ALOXE3	Y	N
ENSG00000167772.11_2	ANGPTL4	Y	N
ENSG00000160117.14_2	ANKLE1	Y	N
ENSG00000164236.11_1	ANKRD33B	Y	N
ENSG00000198483.12_1	ANKRD35	Y	N
ENSG00000230778.1_2	ANKRD63	Y	N
ENSG00000235098.8_1	ANKRD65	Y	N
ENSG00000131620.17_2	ANO1	Y	N
ENSG00000185101.12_1	ANO9	Y	N
ENSG00000177721.4_2	ANXA2R	Y	N
ENSG00000129354.11_2	AP1M2	Y	N
ENSG00000115266.11_2	APC2	Y	N
ENSG00000161798.6_1	AQP5	Y	N
ENSG00000159314.11_2	ARHGAP27	Y	N
ENSG00000180448.10_2	ARHGAP45	Y	N
ENSG00000241484.9_2	ARHGAP8	Y	N
ENSG00000125449.6_1	ARMC7	Y	N
ENSG00000105643.9_2	ARRDC2	Y	N
ENSG00000183876.8_2	ARSI	Y	N
ENSG00000117407.16_2	ARTN	Y	N
ENSG00000196372.12_1	ASB13	Y	N
ENSG00000072182.12_2	ASIC4	Y	N
ENSG00000166183.15_2	ASPG	Y	N
ENSG00000142102.15_2	ATHL1	Y	N
ENSG00000074370.17_1	ATP2A3	Y	N
ENSG00000156966.6_1	B3GNT7	Y	N
ENSG00000237172.3_1	B3GNT9	Y	N
ENSG00000135454.13_1	B4GALNT1	Y	N
ENSG00000139044.10_2	B4GALNT3	Y	N
ENSG00000164929.16_1	BAALC	Y	N
ENSG00000007516.13_2	BAIAP3	Y	N
ENSG00000069399.13_2	BCL3	Y	N
ENSG00000161940.10_1	BCL6B	Y	N
ENSG00000183092.16_2	BEGAIN	Y	N
ENSG00000167995.15_1	BEST1	Y	N
ENSG00000090013.9_1	BLVRB	Y	N
ENSG00000101144.12_1	BMP7	Y	N
ENSG00000176720.4_1	BOK	Y	N
ENSG00000174672.15_1	BRSK2	Y	N
ENSG00000174370.9_1	C11orf45	Y	N
ENSG00000187479.5_2	C11orf96	Y	N
ENSG00000231256.7_2	C17orf105	Y	N
ENSG00000167644.11_2	C19orf33	Y	N
ENSG00000188305.5_1	C19orf35	Y	N
ENSG00000198723.10_2	C19orf45	Y	N
ENSG00000221916.3_1	C19orf73	Y	N
ENSG00000215910.7_1	C1orf167	Y	N
ENSG00000179902.12_1	C1orf194	Y	N
ENSG00000131094.3_1	C1QL1	Y	N
ENSG00000186897.4_1	C1QL4	Y	N
ENSG00000173918.14_1	C1QTNF1	Y	N
ENSG00000223953.5_2	C1QTNF5	Y	N
ENSG00000159239.12_2	C2orf81	Y	N
ENSG00000114529.12_1	C3orf52	Y	N
ENSG00000186493.11_1	C5orf38	Y	N
ENSG00000213563.6_2	C8orf82	Y	N
ENSG00000179058.6_1	C9orf50	Y	N
ENSG00000074410.13_1	CA12	Y	N
ENSG00000099991.17_2	CABIN1	Y	N
ENSG00000100314.3_1	CABP7	Y	N
ENSG00000006283.17_2	CACNA1G	Y	N
ENSG00000196557.6	CACNA1H	Y	N
ENSG00000130643.8_2	CALY	Y	N
ENSG00000004660.14_1	CAMKK1	Y	N
ENSG00000100065.14_2	CARD10	Y	N
ENSG00000172508.10_1	CARNS1	Y	N
ENSG00000167971.15_1	CASKIN1	Y	N
ENSG00000105974.11_2	CAV1	Y	N
ENSG00000105971.14_1	CAV2	Y	N
ENSG00000142273.10_1	CBLC	Y	N
ENSG00000141582.14_1	CBX4	Y	N
ENSG00000100307.12_2	CBX7	Y	N
ENSG00000141570.10_1	CBX8	Y	N
ENSG00000135736.5_1	CCDC102A	Y	N
ENSG00000120262.9_1	CCDC170	Y	N
ENSG00000267909.2_1	CCDC177	Y	N
ENSG00000177875.4_1	CCDC184	Y	N
ENSG00000162004.16_1	CCDC78	Y	N
ENSG00000262484.1_1	CCER2	Y	N
ENSG00000184451.5_2	CCR10	Y	N
ENSG00000167851.13_1	CD300A	Y	N
ENSG00000174059.16_2	CD34	Y	N
ENSG00000171219.8_1	CDC42BPG	Y	N
ENSG00000167617.2_1	CDC42EP5	Y	N
ENSG00000140945.16_2	CDH13	Y	N
ENSG00000129910.7_1	CDH15	Y	N
ENSG00000107736.19_1	CDH23	Y	N
ENSG00000062038.13_2	CDH3	Y	N
ENSG00000124762.13_1	CDKN1A	Y	N
ENSG00000048740.18_2	CELF2	Y	N
ENSG00000075275.16_2	CELSR1	Y	N
ENSG00000008300.15_2	CELSR3	Y	N
ENSG00000184524.5_1	CEND1	Y	N
ENSG00000167123.18_2	CERCAM	Y	N
ENSG00000172824.14_2	CES4A	Y	N
ENSG00000154645.13_2	CHODL	Y	N
ENSG00000123989.13_1	CHPF	Y	N
ENSG00000090539.15_2	CHRD	Y	N
ENSG00000054938.15_2	CHRDL2	Y	N
ENSG00000180720.7_1	CHRM4	Y	N
ENSG00000101204.16_2	CHRNA4	Y	N
ENSG00000170175.10_2	CHRNB1	Y	N
ENSG00000135902.9_1	CHRND	Y	N
ENSG00000160161.9_1	CILP2	Y	N
ENSG00000166165.12_2	CKB	Y	N
ENSG00000175505.10_2	CLCF1	Y	N
ENSG00000189143.9_2	CLDN4	Y	N
ENSG00000184697.6_2	CLDN6	Y	N
ENSG00000181885.18_2	CLDN7	Y	N
ENSG00000213937.3_2	CLDN9	Y	N
ENSG00000169583.12_1	CLIC3	Y	N
ENSG00000166250.11_2	CLMP	Y	N
ENSG00000108797.11_1	CNTNAP1	Y	N
ENSG00000204248.10_2	COL11A2	Y	N
ENSG00000111799.20_1	COL12A1	Y	N
ENSG00000204291.10_1	COL15A1	Y	N
ENSG00000182871.14_2	COL18A1	Y	N
ENSG00000108821.13_2	COL1A1	Y	N
ENSG00000101203.16_1	COL20A1	Y	N
ENSG00000196739.14_1	COL27A1	Y	N
ENSG00000114270.16_2	COL7A1	Y	N
ENSG00000092758.15_2	COL9A3	Y	N
ENSG00000158270.11_2	COLEC12	Y	N
ENSG00000005243.9_2	COPZ2	Y	N
ENSG00000103647.12_1	CORO2B	Y	N
ENSG00000167549.18_2	CORO6	Y	N
ENSG00000156885.5_1	COX6A2	Y	N
ENSG00000160471.12_2	COX6B2	Y	N
ENSG00000161281.10_1	COX7A1	Y	N
ENSG00000124772.11_1	CPNE5	Y	N
ENSG00000178773.14_2	CPNE7	Y	N
ENSG00000088882.7_1	CPXM1	Y	N
ENSG00000109625.18_2	CPZ	Y	N
ENSG00000166426.7_1	CRABP1	Y	N
ENSG00000177685.16_2	CRACR2B	Y	N
ENSG00000147571.4_1	CRH	Y	N
ENSG00000213145.9_2	CRIP1	Y	N
ENSG00000006016.10_1	CRLF1	Y	N
ENSG00000144579.7_2	CTDSP1	Y	N
ENSG00000107562.16_1	CXCL12	Y	N
ENSG00000008283.15_2	CYB561	Y	N
ENSG00000161544.9_2	CYGB	Y	N
ENSG00000138061.11_2	CYP1B1	Y	N
ENSG00000095596.11_1	CYP26A1	Y	N
ENSG00000003137.8_1	CYP26B1	Y	N
ENSG00000187553.8_1	CYP26C1	Y	N
ENSG00000167600.13_1	CYP2S1	Y	N
ENSG00000205795.4_1	CYS1	Y	N
ENSG00000197380.10_1	DACT3	Y	N
ENSG00000105339.10_2	DENND3	Y	N
ENSG00000175084.11_1	DES	Y	N
ENSG00000065357.19_2	DGKA	Y	N
ENSG00000149091.15_2	DGKZ	Y	N
ENSG00000139549.2_1	DHH	Y	N
ENSG00000008226.19_2	DLEC1	Y	N
ENSG00000185559.13_1	DLK1	Y	N
ENSG00000198719.8_1	DLL1	Y	N
ENSG00000128917.6_1	DLL4	Y	N
ENSG00000178401.14_1	DNAJC22	Y	N
ENSG00000167968.12_2	DNASE1L2	Y	N
ENSG00000213221.4_2	DNLZ	Y	N
ENSG00000149927.17_2	DOC2A	Y	N
ENSG00000272636.3_2	DOC2B	Y	N
ENSG00000175920.15_1	DOK7	Y	N
ENSG00000011332.19_2	DPF1	Y	N
ENSG00000177103.13_2	DSCAML1	Y	N
ENSG00000135144.7_1	DTX1	Y	N
ENSG00000108861.8_1	DUSP3	Y	N
ENSG00000171551.11_1	ECEL1	Y	N
ENSG00000124205.15_1	EDN3	Y	N
ENSG00000101210.10_1	EEF1A2	Y	N
ENSG00000167658.15_1	EEF2	Y	N
ENSG00000114654.7_1	EFCC1	Y	N
ENSG00000169242.11_1	EFNA1	Y	N
ENSG00000143590.13_2	EFNA3	Y	N
ENSG00000173442.12_1	EHBP1L1	Y	N
ENSG00000119915.4_1	ELOVL3	Y	N
ENSG00000183798.4_1	EMILIN3	Y	N
ENSG00000125746.15_2	EML2	Y	N
ENSG00000111674.8_2	ENO2	Y	N
ENSG00000054179.11_2	ENTPD2	Y	N
ENSG00000119888.10_1	EPCAM	Y	N
ENSG00000086289.11_2	EPDR1	Y	N
ENSG00000105131.7_1	EPHX3	Y	N
ENSG00000049283.17_2	EPN3	Y	N
ENSG00000187266.13_2	EPOR	Y	N
ENSG00000131037.14_1	EPS8L1	Y	N
ENSG00000178752.15_2	ERFE	Y	N
ENSG00000187017.15_2	ESPN	Y	N
ENSG00000103067.12_2	ESRP2	Y	N
ENSG00000164251.4_2	F2RL1	Y	N
ENSG00000135472.8_1	FAIM2	Y	N
ENSG00000178882.14_2	FAM101A	Y	N
ENSG00000168309.16_1	FAM107A	Y	N
ENSG00000112584.13_1	FAM120B	Y	N
ENSG00000167483.17_1	FAM129C	Y	N
ENSG00000159784.17_1	FAM131B	Y	N
ENSG00000185519.8_1	FAM131C	Y	N
ENSG00000184163.3_1	FAM132A	Y	N
ENSG00000234545.7_2	FAM133B	Y	N
ENSG00000185442.12_2	FAM174B	Y	N
ENSG00000177706.8	FAM20C	Y	N
ENSG00000197852.9_1	FAM212B	Y	N
ENSG00000225828.1_2	FAM229A	Y	N
ENSG00000158246.7_1	FAM46B	Y	N
ENSG00000189157.13_2	FAM47E	Y	N
ENSG00000272414.5_2	FAM47E-STBD1	Y	N
ENSG00000149926.13_2	FAM57B	Y	N
ENSG00000039523.18_2	FAM65A	Y	N
ENSG00000126882.12_1	FAM78A	Y	N
ENSG00000133477.16_1	FAM83F	Y	N
ENSG00000188522.14_2	FAM83G	Y	N
ENSG00000165140.9_1	FBP1	Y	N
ENSG00000135722.8_2	FBXL8	Y	N
ENSG00000156804.7_1	FBXO32	Y	N
ENSG00000161958.10_2	FGF11	Y	N
ENSG00000156427.7_1	FGF18	Y	N
ENSG00000162344.3_1	FGF19	Y	N
ENSG00000186895.2_1	FGF3	Y	N
ENSG00000068078.17_2	FGFR3	Y	N
ENSG00000130720.12_1	FIBCD1	Y	N
ENSG00000090554.12_2	FLT3LG	Y	N
ENSG00000037280.15_2	FLT4	Y	N
ENSG00000184922.13_2	FMNL1	Y	N
ENSG00000160097.15_1	FNDC5	Y	N
ENSG00000165879.8_1	FRAT1	Y	N
ENSG00000181274.6_1	FRAT2	Y	N
ENSG00000186765.11_1	FSCN2	Y	N
ENSG00000070404.9_2	FSTL3	Y	N
ENSG00000174951.10_1	FUT1	Y	N
ENSG00000089327.14_2	FXYD5	Y	N
ENSG00000221946.7_2	FXYD7	Y	N
ENSG00000163251.3_1	FZD5	Y	N
ENSG00000188763.4_1	FZD9	Y	N
ENSG00000099860.8_2	GADD45B	Y	N
ENSG00000197093.10_1	GAL3ST4	Y	N
ENSG00000182870.8	GALNT9	Y	N
ENSG00000183087.14_1	GAS6	Y	N
ENSG00000148288.11_2	GBGT1	Y	N
ENSG00000137878.16_2	GCOM1	Y	N
ENSG00000143869.6_1	GDF7	Y	N
ENSG00000127554.12_1	GFER	Y	N
ENSG00000131459.12_2	GFPT2	Y	N
ENSG00000261949.5_1	GFY	Y	N
ENSG00000010310.8_2	GIPR	Y	N
ENSG00000198835.3_1	GJC2	Y	N
ENSG00000183153.6_1	GJD3	Y	N
ENSG00000122694.15_1	GLIPR2	Y	N
ENSG00000137198.9_1	GMPR	Y	N
ENSG00000087460.23_2	GNAS	Y	N
ENSG00000127588.4_1	GNG13	Y	N
ENSG00000167414.4_1	GNG8	Y	N
ENSG00000203618.5_2	GP1BB	Y	N
ENSG00000183484.11_2	GPR132	Y	N
ENSG00000178015.4_1	GPR150	Y	N
ENSG00000170128.4_2	GPR25	Y	N
ENSG00000180929.5_1	GPR62	Y	N
ENSG00000155269.11_2	GPR78	Y	N
ENSG00000175318.11_1	GRAMD2	Y	N
ENSG00000161835.10_1	GRASP	Y	N
ENSG00000105464.3_1	GRIN2D	Y	N
ENSG00000116032.5_1	GRIN3B	Y	N
ENSG00000131149.18_2	GSE1	Y	N
ENSG00000103253.17_1	HAGHL	Y	N
ENSG00000173805.15_2	HAP1	Y	N
ENSG00000140511.11_1	HAPLN3	Y	N
ENSG00000099822.2_1	HCN2	Y	N
ENSG00000144485.10_2	HES6	Y	N
ENSG00000168509.19_2	HFE2	Y	N
ENSG00000182218.9_1	HHIPL1	Y	N
ENSG00000257184.3_2	HOXA10-HOXA9	Y	N
ENSG00000162040.6_1	HS3ST6	Y	N
ENSG00000176387.6_1	HSD11B2	Y	N
ENSG00000132622.10_1	HSPA12B	Y	N
ENSG00000166033.11_1	HTRA1	Y	N
ENSG00000170801.9_1	HTRA3	Y	N
ENSG00000169495.4_1	HTRA4	Y	N
ENSG00000090339.8_1	ICAM1	Y	N
ENSG00000160223.16_1	ICOSLG	Y	N
ENSG00000127415.12_2	IDUA	Y	N
ENSG00000185885.15_2	IFITM1	Y	N
ENSG00000244242.1_2	IFITM10	Y	N
ENSG00000167244.18_2	IGF2	Y	N
ENSG00000137142.4_1	IGFBPL1	Y	N
ENSG00000080854.14_2	IGSF9B	Y	N
ENSG00000095752.6_2	IL11	Y	N
ENSG00000104998.3_1	IL27RA	Y	N
ENSG00000160712.12_1	IL6R	Y	N
ENSG00000027644.4_1	INSRR	Y	N
ENSG00000167178.15_2	ISLR2	Y	N
ENSG00000005961.17_2	ITGA2B	Y	N
ENSG00000005884.17_1	ITGA3	Y	N
ENSG00000091409.14_2	ITGA6	Y	N
ENSG00000135424.15_2	ITGA7	Y	N
ENSG00000077943.7_1	ITGA8	Y	N
ENSG00000259207.7_2	ITGB3	Y	N
ENSG00000096433.10_1	ITPR3	Y	N
ENSG00000182264.8_2	IZUMO1	Y	N
ENSG00000184916.8_2	JAG2	Y	N
ENSG00000154118.12_1	JPH3	Y	N
ENSG00000092051.16_2	JPH4	Y	N
ENSG00000107821.14_1	KAZALD1	Y	N
ENSG00000170049.9_2	KCNAB3	Y	N
ENSG00000129159.6_1	KCNC1	Y	N
ENSG00000162975.4_2	KCNF1	Y	N
ENSG00000120049.18_1	KCNIP2	Y	N
ENSG00000115041.12_1	KCNIP3	Y	N
ENSG00000162728.4_1	KCNJ9	Y	N
ENSG00000124249.6_2	KCNK15	Y	N
ENSG00000171303.6_1	KCNK3	Y	N
ENSG00000182450.12_2	KCNK4	Y	N
ENSG00000099337.4_1	KCNK6	Y	N
ENSG00000075043.18_2	KCNQ2	Y	N
ENSG00000117013.14_1	KCNQ4	Y	N
ENSG00000100196.10_1	KDELR3	Y	N
ENSG00000117139.16_2	KDM5B	Y	N
ENSG00000138030.12_2	KHK	Y	N
ENSG00000114656.10_2	KIAA1257	Y	N
ENSG00000116299.16_1	KIAA1324	Y	N
ENSG00000149633.11_2	KIAA1755	Y	N
ENSG00000136883.12_1	KIF12	Y	N
ENSG00000196169.14_1	KIF19	Y	N
ENSG00000066735.14_2	KIF26A	Y	N
ENSG00000167702.11_1	KIFC2	Y	N
ENSG00000140859.15_2	KIFC3	Y	N
ENSG00000116014.9_1	KISS1R	Y	N
ENSG00000162873.14_2	KLHDC8A	Y	N
ENSG00000187961.13_2	KLHL17	Y	N
ENSG00000149243.15_1	KLHL35	Y	N
ENSG00000118162.13_1	KPTN	Y	N
ENSG00000183762.12_1	KREMEN1	Y	N
ENSG00000131650.13_1	KREMEN2	Y	N
ENSG00000171345.13_1	KRT19	Y	N
ENSG00000135480.14_2	KRT7	Y	N
ENSG00000174611.11_1	KY	Y	N
ENSG00000159166.13_2	LAD1	Y	N
ENSG00000089692.8_1	LAG3	Y	N
ENSG00000112769.18_2	LAMA4	Y	N
ENSG00000130702.14_2	LAMA5	Y	N
ENSG00000091136.13_1	LAMB1	Y	N
ENSG00000058085.14_1	LAMC2	Y	N
ENSG00000050555.17_2	LAMC3	Y	N
ENSG00000204381.11_2	LAYN	Y	N
ENSG00000168675.18_2	LDLRAD4	Y	N
ENSG00000106003.12_1	LFNG	Y	N
ENSG00000168481.8_1	LGI3	Y	N
ENSG00000128342.4_1	LIF	Y	N
ENSG00000072163.19_2	LIMS2	Y	N
ENSG00000131914.10_1	LIN28A	Y	N
ENSG00000169783.12_2	LINGO1	Y	N
ENSG00000220008.3_2	LINGO3	Y	N
ENSG00000171695.10_1	LKAAEAR1	Y	N
ENSG00000160789.19_1	LMNA	Y	N
ENSG00000142235.8_1	LMTK3	Y	N
ENSG00000157193.15_2	LRP8	Y	N
ENSG00000204950.3_2	LRRC10B	Y	N
ENSG00000254402.6_2	LRRC24	Y	N
ENSG00000175489.9_1	LRRC25	Y	N
ENSG00000184709.7_2	LRRC26	Y	N
ENSG00000160838.13_1	LRRC71	Y	N
ENSG00000204052.4_1	LRRC73	Y	N
ENSG00000177363.4_1	LRRN4CL	Y	N
ENSG00000119681.11_2	LTBP2	Y	N
ENSG00000168056.15_2	LTBP3	Y	N
ENSG00000090006.17_1	LTBP4	Y	N
ENSG00000111321.10_1	LTBR	Y	N
ENSG00000204428.12_1	LY6G5C	Y	N
ENSG00000176956.12_1	LY6H	Y	N
ENSG00000180660.7_1	MAB21L1	Y	N
ENSG00000181541.5_1	MAB21L2	Y	N
ENSG00000099866.14_1	MADCAM1	Y	N
ENSG00000172005.10_1	MAL	Y	N
ENSG00000165072.9_2	MAMDC2	Y	N
ENSG00000196547.14_2	MAN2A2	Y	N
ENSG00000185386.14_1	MAPK11	Y	N
ENSG00000139266.5_1	MARCH9	Y	N
ENSG00000124159.15_1	MATN4	Y	N
ENSG00000172366.19_2	MCRIP2	Y	N
ENSG00000112139.14_2	MDGA1	Y	N
ENSG00000102802.9_1	MEDAG	Y	N
ENSG00000163975.11_2	MELTF	Y	N
ENSG00000103260.8_2	METRN	Y	N
ENSG00000176845.12_1	METRNL	Y	N
ENSG00000074416.13_2	MGLL	Y	N
ENSG00000141854.8_2	MIR1199	Y	N
ENSG00000171843.15_1	MLLT3	Y	N
ENSG00000102996.4_1	MMP15	Y	N
ENSG00000008516.16_1	MMP25	Y	N
ENSG00000106384.10_2	MOGAT3	Y	N
ENSG00000204839.8_2	MROH6	Y	N
ENSG00000205362.11_2	MT1A	Y	N
ENSG00000169715.14_1	MT1E	Y	N
ENSG00000205364.3_1	MT1M	Y	N
ENSG00000125148.6_1	MT2A	Y	N
ENSG00000087250.8_1	MT3	Y	N
ENSG00000197879.14_2	MYO1C	Y	N
ENSG00000263155.5_2	MYZAP	Y	N
ENSG00000166833.19_2	NAV2	Y	N
ENSG00000188505.4_1	NCCRP1	Y	N
ENSG00000165795.22_2	NDRG2	Y	N
ENSG00000185633.10_1	NDUFA4L2	Y	N
ENSG00000140990.14_1	NDUFB10	Y	N
ENSG00000107954.10_2	NEURL1	Y	N
ENSG00000235568.6_1	NFAM1	Y	N
ENSG00000064300.8_2	NGFR	Y	N
ENSG00000116962.14_1	NID1	Y	N
ENSG00000172548.14_2	NIPAL4	Y	N
ENSG00000101198.14_1	NKAIN4	Y	N
ENSG00000145506.13_1	NKD2	Y	N
ENSG00000171596.6_1	NMUR1	Y	N
ENSG00000188976.10_1	NOC2L	Y	N
ENSG00000156574.9_2	NODAL	Y	N
ENSG00000140939.14_1	NOL3	Y	N
ENSG00000197183.13_2	NOL4L	Y	N
ENSG00000185269.11_2	NOTUM	Y	N
ENSG00000104967.6_2	NOVA2	Y	N
ENSG00000183979.7_2	NPB	Y	N
ENSG00000107281.9_2	NPDC1	Y	N
ENSG00000169418.9_1	NPR1	Y	N
ENSG00000221890.2_1	NPTXR	Y	N
ENSG00000183971.5_1	NPW	Y	N
ENSG00000198435.3_2	NRARP	Y	N
ENSG00000110076.18_1	NRXN2	Y	N
ENSG00000162068.1_1	NTN3	Y	N
ENSG00000198400.11_1	NTRK1	Y	N
ENSG00000101188.4_1	NTSR1	Y	N
ENSG00000182379.9_1	NXPH4	Y	N
ENSG00000185585.19_2	OLFML2A	Y	N
ENSG00000178814.16_2	OPLAH	Y	N
ENSG00000143867.6_1	OSR1	Y	N
ENSG00000164920.9_2	OSR2	Y	N
ENSG00000187848.12_2	P2RX2	Y	N
ENSG00000083454.21_2	P2RX5	Y	N
ENSG00000257950.3_2	P2RX5-TAX1BP3	Y	N
ENSG00000117115.12_1	PADI2	Y	N
ENSG00000157881.13_2	PANK4	Y	N
ENSG00000162073.13_1	PAQR4	Y	N
ENSG00000169116.11_1	PARM1	Y	N
ENSG00000156453.13_2	PCDH1	Y	N
ENSG00000138650.8_2	PCDH10	Y	N
ENSG00000115257.11	PCSK4	Y	N
ENSG00000140479.16_2	PCSK6	Y	N
ENSG00000123360.11_1	PDE1B	Y	N
ENSG00000186642.15_2	PDE2A	Y	N
ENSG00000178104.19_2	PDE4DIP	Y	N
ENSG00000197461.13_2	PDGFA	Y	N
ENSG00000100311.16_1	PDGFB	Y	N
ENSG00000120913.23_2	PDLIM2	Y	N
ENSG00000160209.18_1	PDXK	Y	N
ENSG00000186862.17_2	PDZD7	Y	N
ENSG00000067057.16_2	PFKP	Y	N
ENSG00000196570.2_1	PFN3	Y	N
ENSG00000164708.5_1	PGAM2	Y	N
ENSG00000181649.5_1	PHLDA2	Y	N
ENSG00000174307.6_1	PHLDA3	Y	N
ENSG00000103335.20_2	PIEZO1	Y	N
ENSG00000167103.11_1	PIP5KL1	Y	N
ENSG00000081277.12_2	PKP1	Y	N
ENSG00000184363.9_2	PKP3	Y	N
ENSG00000189129.13_1	PLAC9	Y	N
ENSG00000122861.15_1	PLAU	Y	N
ENSG00000149527.17_2	PLCH2	Y	N
ENSG00000178209.14_2	PLEC	Y	N
ENSG00000021300.13_2	PLEKHB1	Y	N
ENSG00000171680.20_2	PLEKHG5	Y	N
ENSG00000008323.15_1	PLEKHG6	Y	N
ENSG00000187583.10_1	PLEKHN1	Y	N
ENSG00000102934.9_1	PLLP	Y	N
ENSG00000102007.10_1	PLP2	Y	N
ENSG00000136040.8_1	PLXNC1	Y	N
ENSG00000004399.12_2	PLXND1	Y	N
ENSG00000124225.15_2	PMEPA1	Y	N
ENSG00000204851.6_2	PNMAL2	Y	N
ENSG00000141744.3_1	PNMT	Y	N
ENSG00000100341.11_2	PNPLA5	Y	N
ENSG00000174348.13_1	PODN	Y	N
ENSG00000128567.16_1	PODXL	Y	N
ENSG00000114631.10_2	PODXL2	Y	N
ENSG00000100142.14_2	POLR2F	Y	N
ENSG00000118898.15_2	PPL	Y	N
ENSG00000155367.15_2	PPM1J	Y	N
ENSG00000213889.10_1	PPM1N	Y	N
ENSG00000088808.16_1	PPP1R13B	Y	N
ENSG00000104881.15_2	PPP1R13L	Y	N
ENSG00000167641.10_1	PPP1R14A	Y	N
ENSG00000131771.13_1	PPP1R1B	Y	N
ENSG00000221988.12_2	PPT2	Y	N
ENSG00000214140.10_2	PRCD	Y	N
ENSG00000170955.9_1	PRKCDBP	Y	N
ENSG00000126583.10_1	PRKCG	Y	N
ENSG00000228672.3_1	PROB1	Y	N
ENSG00000100033.16_2	PRODH	Y	N
ENSG00000182257.6_1	PRR34	Y	N
ENSG00000183248.11_1	PRR36	Y	N
ENSG00000186654.20_2	PRR5	Y	N
ENSG00000248405.10_2	PRR5-ARHGAP8	Y	N
ENSG00000204314.10_1	PRRT1	Y	N
ENSG00000224940.8_2	PRRT4	Y	N
ENSG00000196415.9_1	PRTN3	Y	N
ENSG00000107317.11_2	PTGDS	Y	N
ENSG00000095303.14_2	PTGS1	Y	N
ENSG00000160801.13_2	PTH1R	Y	N
ENSG00000142538.1_1	PTH2	Y	N
ENSG00000054356.13_2	PTPRN	Y	N
ENSG00000177469.12_1	PTRF	Y	N
ENSG00000100362.12_1	PVALB	Y	N
ENSG00000170473.16_1	PYM1	Y	N
ENSG00000131242.16_2	RAB11FIP4	Y	N
ENSG00000172794.19_2	RAB37	Y	N
ENSG00000196642.17_2	RABL6	Y	N
ENSG00000160271.14_2	RALGDS	Y	N
ENSG00000132329.10_1	RAMP1	Y	N
ENSG00000131477.10_1	RAMP2	Y	N
ENSG00000076864.19_2	RAP1GAP	Y	N
ENSG00000108551.4_1	RASD1	Y	N
ENSG00000068831.18_2	RASGRP2	Y	N
ENSG00000105538.9_2	RASIP1	Y	N
ENSG00000100276.9_2	RASL10A	Y	N
ENSG00000103710.10_1	RASL12	Y	N
ENSG00000068028.17_1	RASSF1	Y	N
ENSG00000112183.14_1	RBM24	Y	N
ENSG00000049449.8_2	RCN1	Y	N
ENSG00000198771.10_1	RCSD1	Y	N
ENSG00000115255.10_2	REEP6	Y	N
ENSG00000182175.13_2	RGMA	Y	N
ENSG00000148908.14_1	RGS10	Y	N
ENSG00000138835.22_2	RGS3	Y	N
ENSG00000108370.16_2	RGS9	Y	N
ENSG00000103269.13_1	RHBDL1	Y	N
ENSG00000141314.12_2	RHBDL3	Y	N
ENSG00000173156.6_1	RHOD	Y	N
ENSG00000158106.13_2	RHPN1	Y	N
ENSG00000129465.15_2	RIPK3	Y	N
ENSG00000212864.3_1	RNF208	Y	N
ENSG00000269855.2_1	RNF225	Y	N
ENSG00000204618.8_2	RNF39	Y	N
ENSG00000154134.14_1	ROBO3	Y	N
ENSG00000262302.1_2	RP1-4G17.5	Y	N
ENSG00000270299.1_2	RP5-850E9.3	Y	N
ENSG00000198208.11_2	RPS6KL1	Y	N
ENSG00000166592.11_2	RRAD	Y	N
ENSG00000114993.15_1	RTKN	Y	N
ENSG00000185924.6_2	RTN4RL1	Y	N
ENSG00000186907.7_2	RTN4RL2	Y	N
ENSG00000130590.13_2	SAMD10	Y	N
ENSG00000187634.11_2	SAMD11	Y	N
ENSG00000004139.13_2	SARM1	Y	N
ENSG00000161055.3_1	SCGB3A1	Y	N
ENSG00000105711.10_2	SCN1B	Y	N
ENSG00000111319.12_2	SCNN1A	Y	N
ENSG00000159307.18_1	SCUBE1	Y	N
ENSG00000141574.7_2	SECTM1	Y	N
ENSG00000100167.19_1	SEPT3	Y	N
ENSG00000108387.14_1	SEPT4	Y	N
ENSG00000184702.17_2	SEPT5	Y	N
ENSG00000184640.17_2	SEPT9	Y	N
ENSG00000168528.11_1	SERINC2	Y	N
ENSG00000063015.19_2	SEZ6	Y	N
ENSG00000104332.11_2	SFRP1	Y	N
ENSG00000145423.4_1	SFRP2	Y	N
ENSG00000106483.11_1	SFRP4	Y	N
ENSG00000120057.4_1	SFRP5	Y	N
ENSG00000160999.8	SH2B2	Y	N
ENSG00000095370.19_1	SH2D3C	Y	N
ENSG00000107957.16_2	SH3PXD2A	Y	N
ENSG00000162105.17_2	SHANK2	Y	N
ENSG00000129946.10_1	SHC2	Y	N
ENSG00000169291.9_1	SHE	Y	N
ENSG00000198892.6_1	SHISA4	Y	N
ENSG00000164403.14_2	SHROOM1	Y	N
ENSG00000215475.4_1	SIAH3	Y	N
ENSG00000188779.10_2	SKOR1	Y	N
ENSG00000221955.10_2	SLC12A8	Y	N
ENSG00000158296.13_2	SLC13A3	Y	N
ENSG00000110446.10_2	SLC15A3	Y	N
ENSG00000174326.11_2	SLC16A11	Y	N
ENSG00000100156.10_2	SLC16A8	Y	N
ENSG00000104888.9_1	SLC17A7	Y	N
ENSG00000110628.13_2	SLC22A18	Y	N
ENSG00000137266.14_1	SLC22A23	Y	N
ENSG00000259803.6_2	SLC22A31	Y	N
ENSG00000183048.11_2	SLC25A10	Y	N
ENSG00000135502.17_2	SLC26A10	Y	N
ENSG00000158014.14_1	SLC30A2	Y	N
ENSG00000134955.11_2	SLC37A2	Y	N
ENSG00000138449.10_2	SLC40A1	Y	N
ENSG00000163959.9_2	SLC51A	Y	N
ENSG00000011083.8_1	SLC6A7	Y	N
ENSG00000130876.11_1	SLC7A10	Y	N
ENSG00000099960.12_2	SLC7A4	Y	N
ENSG00000118160.13_2	SLC8A2	Y	N
ENSG00000066230.10_1	SLC9A3	Y	N
ENSG00000109062.10_2	SLC9A3R1	Y	N
ENSG00000187122.16_2	SLIT1	Y	N
ENSG00000188176.11_1	SMTNL2	Y	N
ENSG00000104976.11_1	SNAPC2	Y	N
ENSG00000162804.13_2	SNED1	Y	N
ENSG00000172164.13_2	SNTB1	Y	N
ENSG00000120896.13_2	SORBS3	Y	N
ENSG00000198944.5_2	SOWAHA	Y	N
ENSG00000077327.15_2	SPAG6	Y	N
ENSG00000072195.10	SPEG	Y	N
ENSG00000183018.8_2	SPNS2	Y	N
ENSG00000107742.12_1	SPOCK2	Y	N
ENSG00000132671.5_2	SSTR4	Y	N
ENSG00000070731.10_2	ST6GALNAC2	Y	N
ENSG00000141750.6_1	STAC2	Y	N
ENSG00000118804.8_2	STBD1	Y	N
ENSG00000113739.10_1	STC2	Y	N
ENSG00000136854.18_2	STXBP1	Y	N
ENSG00000076944.15_2	STXBP2	Y	N
ENSG00000157303.10_2	SUSD3	Y	N
ENSG00000162520.14_2	SYNC	Y	N
ENSG00000108639.7_2	SYNGR2	Y	N
ENSG00000127561.14_1	SYNGR3	Y	N
ENSG00000078269.13_2	SYNJ2	Y	N
ENSG00000204176.13_2	SYT15	Y	N
ENSG00000011347.9_2	SYT7	Y	N
ENSG00000147526.19_2	TACC1	Y	N
ENSG00000137413.15_1	TAF8	Y	N
ENSG00000158710.14_1	TAGLN2	Y	N
ENSG00000231925.11_1	TAPBP	Y	N
ENSG00000173991.5_1	TCAP	Y	N
ENSG00000124678.17_2	TCP11	Y	N
ENSG00000088992.17_1	TESC	Y	N
ENSG00000219435.4_2	TEX40	Y	N
ENSG00000140682.18_1	TGFB1I1	Y	N
ENSG00000260001.6_1	TGFBR3L	Y	N
ENSG00000178726.6_1	THBD	Y	N
ENSG00000142910.15_1	TINAGL1	Y	N
ENSG00000105289.14_2	TJP3	Y	N
ENSG00000185561.9_1	TLCD2	Y	N
ENSG00000065717.14_2	TLE2	Y	N
ENSG00000149809.14_2	TM7SF2	Y	N
ENSG00000167608.11_1	TMC4	Y	N
ENSG00000167895.14_2	TMC8	Y	N
ENSG00000181284.2_2	TMEM102	Y	N
ENSG00000166448.14_2	TMEM130	Y	N
ENSG00000167619.11_1	TMEM145	Y	N
ENSG00000179292.4_1	TMEM151A	Y	N
ENSG00000178233.17_2	TMEM151B	Y	N
ENSG00000258986.6_2	TMEM179	Y	N
ENSG00000160472.4_1	TMEM190	Y	N
ENSG00000253304.1_1	TMEM200B	Y	N
ENSG00000188051.6_2	TMEM221	Y	N
ENSG00000204278.12_2	TMEM235	Y	N
ENSG00000182107.6_2	TMEM30B	Y	N
ENSG00000178821.12_1	TMEM52	Y	N
ENSG00000121900.18_1	TMEM54	Y	N
ENSG00000105696.8_1	TMEM59L	Y	N
ENSG00000205116.3_1	TMEM88B	Y	N
ENSG00000129925.10_1	TMEM8A	Y	N
ENSG00000181585.3_1	TMIE	Y	N
ENSG00000185215.8_2	TNFAIP2	Y	N
ENSG00000006327.13_1	TNFRSF12A	Y	N
ENSG00000159958.5_2	TNFRSF13C	Y	N
ENSG00000186891.13_1	TNFRSF18	Y	N
ENSG00000028137.17_2	TNFRSF1B	Y	N
ENSG00000215788.9_2	TNFRSF25	Y	N
ENSG00000120949.14_1	TNFRSF8	Y	N
ENSG00000198113.2_1	TOR4A	Y	N
ENSG00000102871.15_1	TRADD	Y	N
ENSG00000168016.13_2	TRANK1	Y	N
ENSG00000101255.10_2	TRIB3	Y	N
ENSG00000132481.6_1	TRIM47	Y	N
ENSG00000146054.17_1	TRIM7	Y	N
ENSG00000206557.5_1	TRIM71	Y	N
ENSG00000157514.16_2	TSC22D3	Y	N
ENSG00000214063.10_2	TSPAN4	Y	N
ENSG00000011105.11_2	TSPAN9	Y	N
ENSG00000175894.14_2	TSPEAR	Y	N
ENSG00000162526.6_1	TSSK3	Y	N
ENSG00000146216.11_2	TTBK1	Y	N
ENSG00000215912.12_2	TTC34	Y	N
ENSG00000167614.13_2	TTYH1	Y	N
ENSG00000127824.13_2	TUBA4A	Y	N
ENSG00000176014.12_2	TUBB6	Y	N
ENSG00000197355.10_1	UAP1L1	Y	N
ENSG00000107731.12_1	UNC5B	Y	N
ENSG00000110057.7_2	UNC93B1	Y	N
ENSG00000100024.14_2	UPB1	Y	N
ENSG00000100373.9_1	UPK3A	Y	N
ENSG00000036672.15_2	USP2	Y	N
ENSG00000171794.3_1	UTF1	Y	N
ENSG00000168899.4_1	VAMP5	Y	N
ENSG00000128564.6_1	VGF	Y	N
ENSG00000132821.11_1	VSTM2L	Y	N
ENSG00000179403.11_2	VWA1	Y	N
ENSG00000179698.13_1	WDR97	Y	N
ENSG00000165238.16_2	WNK2	Y	N
ENSG00000126562.16_1	WNK4	Y	N
ENSG00000085741.12_1	WNT11	Y	N
ENSG00000108379.9_1	WNT3	Y	N
ENSG00000162552.14_1	WNT4	Y	N
ENSG00000111186.12_1	WNT5B	Y	N
ENSG00000188064.9_2	WNT7B	Y	N
ENSG00000143816.7_1	WNT9A	Y	N
ENSG00000158955.10_1	WNT9B	Y	N
ENSG00000113645.14_2	WWC1	Y	N
ENSG00000260903.2_2	XKR7	Y	N
ENSG00000174851.14_2	YIF1A	Y	N
ENSG00000115085.13_1	ZAP70	Y	N
ENSG00000177108.5_2	ZDHHC22	Y	N
ENSG00000159733.13_1	ZFYVE28	Y	N
ENSG00000170684.8_2	ZNF296	Y	N
ENSG00000121410.11_2	A1BG	N	N
ENSG00000184389.9_1	A3GALT2	N	N
ENSG00000128274.15_1	A4GALT	N	N
ENSG00000094914.12_2	AAAS	N	N
ENSG00000103591.12_1	AAGAB	N	N
ENSG00000127837.9_1	AAMP	N	N
ENSG00000129673.9_1	AANAT	N	N
ENSG00000124608.4_1	AARS2	N	N
ENSG00000149313.10_1	AASDHPPT	N	N
ENSG00000181409.11_1	AATK	N	N
ENSG00000225180.7_2	AATK-AS1	N	N
ENSG00000277758.4_2	ABC7-42404400C24.1	N	N
ENSG00000198691.11_1	ABCA4	N	N
ENSG00000064687.8	ABCA7	N	N
ENSG00000115657.12_2	ABCB6	N	N
ENSG00000197150.12_2	ABCB8	N	N
ENSG00000150967.17_2	ABCB9	N	N
ENSG00000125257.13_1	ABCC4	N	N
ENSG00000204574.12_2	ABCF1	N	N
ENSG00000033050.7_1	ABCF2	N	N
ENSG00000106077.18_1	ABHD11	N	N
ENSG00000248487.8_2	ABHD14A	N	N
ENSG00000114786.16_2	ABHD14A-ACY1	N	N
ENSG00000114779.19_2	ABHD14B	N	N
ENSG00000204427.11_2	ABHD16A	N	N
ENSG00000183260.7_2	ABHD16B	N	N
ENSG00000129968.15_1	ABHD17A	N	N
ENSG00000164074.14_1	ABHD18	N	N
ENSG00000140526.17_2	ABHD2	N	N
ENSG00000127220.5_2	ABHD8	N	N
ENSG00000108798.8_1	ABI3	N	N
ENSG00000154175.16_2	ABI3BP	N	N
ENSG00000097007.17_2	ABL1	N	N
ENSG00000099204.18_2	ABLIM1	N	N
ENSG00000114626.17_2	ABTB1	N	N
ENSG00000166016.5_2	ABTB2	N	N
ENSG00000261459.1_2	AC002310.11	N	N
ENSG00000260869.1_2	AC002310.13	N	N
ENSG00000188223.9_2	AC002398.9	N	N
ENSG00000267059.2_2	AC005943.2	N	N
ENSG00000268643.1_2	AC006486.9	N	N
ENSG00000258881.6_2	AC007040.11	N	N
ENSG00000271824.1_2	AC009014.3	N	N
ENSG00000277669.1_1	AC009133.22	N	N
ENSG00000280893.1_2	AC009133.23	N	N
ENSG00000278500.1_2	AC009336.19	N	N
ENSG00000269095.1_2	AC010646.3	N	N
ENSG00000268434.5_2	AC011530.4	N	N
ENSG00000091436.16_1	AC013461.1	N	N
ENSG00000267740.5_2	AC024592.12	N	N
ENSG00000179859.8_2	AC025335.1	N	N
ENSG00000248235.6_2	AC037459.4	N	N
ENSG00000249240.2_2	AC069368.3	N	N
ENSG00000267314.1_2	AC104532.2	N	N
ENSG00000268083.5_2	AC104534.3	N	N
ENSG00000216921.7_2	AC131097.4	N	N
ENSG00000283288.1_1	AC138517.6	N	N
ENSG00000167315.17_2	ACAA2	N	N
ENSG00000072778.19_1	ACADVL	N	N
ENSG00000072818.11_1	ACAP1	N	N
ENSG00000131584.18_1	ACAP3	N	N
ENSG00000181513.14_1	ACBD4	N	N
ENSG00000107897.18_2	ACBD5	N	N
ENSG00000230124.6_2	ACBD6	N	N
ENSG00000100813.14_2	ACIN1	N	N
ENSG00000144476.5_2	ACKR3	N	N
ENSG00000100412.15_1	ACO2	N	N
ENSG00000162390.17_1	ACOT11	N	N
ENSG00000097021.19_1	ACOT7	N	N
ENSG00000161533.11_2	ACOX1	N	N
ENSG00000087008.15_1	ACOX3	N	N
ENSG00000153093.18_2	ACOXL	N	N
ENSG00000134575.9_1	ACP2	N	N
ENSG00000183760.10_2	ACP7	N	N
ENSG00000111644.7_1	ACRBP	N	N
ENSG00000176715.15_2	ACSF3	N	N
ENSG00000151726.13_2	ACSL1	N	N
ENSG00000107796.13_2	ACTA2	N	N
ENSG00000075624.13_2	ACTB	N	N
ENSG00000184009.9_2	ACTG1	N	N
ENSG00000182584.4_2	ACTL10	N	N
ENSG00000077080.9_1	ACTL6B	N	N
ENSG00000072110.13_2	ACTN1	N	N
ENSG00000248746.5_1	ACTN3	N	N
ENSG00000130402.11_2	ACTN4	N	N
ENSG00000115073.7_1	ACTR1B	N	N
ENSG00000115091.11_2	ACTR3	N	N
ENSG00000169717.6_2	ACTRT2	N	N
ENSG00000184378.2_2	ACTRT3	N	N
ENSG00000135503.12_2	ACVR1B	N	N
ENSG00000121989.14_1	ACVR2A	N	N
ENSG00000114739.13_1	ACVR2B	N	N
ENSG00000139567.12_1	ACVRL1	N	N
ENSG00000243989.8_2	ACY1	N	N
ENSG00000132744.7_1	ACY3	N	N
ENSG00000170634.12_2	ACYP2	N	N
ENSG00000267120.3_2	AD000671.6	N	N
ENSG00000140955.10_2	ADAD2	N	N
ENSG00000137845.14_2	ADAM10	N	N
ENSG00000148848.14_2	ADAM12	N	N
ENSG00000143537.13_2	ADAM15	N	N
ENSG00000135074.15_2	ADAM19	N	N
ENSG00000168615.11_1	ADAM9	N	N
ENSG00000154734.14_2	ADAMTS1	N	N
ENSG00000160323.18_1	ADAMTS13	N	N
ENSG00000166106.3_1	ADAMTS15	N	N
ENSG00000145536.15_1	ADAMTS16	N	N
ENSG00000140470.13_2	ADAMTS17	N	N
ENSG00000158859.9_1	ADAMTS4	N	N
ENSG00000154736.5_1	ADAMTS5	N	N
ENSG00000136378.14_1	ADAMTS7	N	N
ENSG00000163638.13_1	ADAMTS9	N	N
ENSG00000178031.16_2	ADAMTSL1	N	N
ENSG00000143382.14_2	ADAMTSL4	N	N
ENSG00000197381.15_2	ADARB1	N	N
ENSG00000185736.15_2	ADARB2	N	N
ENSG00000213638.5_2	ADAT3	N	N
ENSG00000133597.9_2	ADCK2	N	N
ENSG00000123815.11_2	ADCK4	N	N
ENSG00000173137.11_1	ADCK5	N	N
ENSG00000173175.14_2	ADCY5	N	N
ENSG00000174233.11_2	ADCY6	N	N
ENSG00000121281.12_2	ADCY7	N	N
ENSG00000162104.9_1	ADCY9	N	N
ENSG00000087274.16_2	ADD1	N	N
ENSG00000148700.14_2	ADD3	N	N
ENSG00000020181.17_1	ADGRA2	N	N
ENSG00000121753.12_2	ADGRB2	N	N
ENSG00000111452.12_2	ADGRD1	N	N
ENSG00000180264.10_1	ADGRD2	N	N
ENSG00000123146.19_2	ADGRE5	N	N
ENSG00000205336.11_2	ADGRG1	N	N
ENSG00000182885.16_1	ADGRG3	N	N
ENSG00000159618.15_1	ADGRG5	N	N
ENSG00000072071.16_1	ADGRL1	N	N
ENSG00000117114.19_2	ADGRL2	N	N
ENSG00000150471.16_2	ADGRL3	N	N
ENSG00000164199.15_2	ADGRV1	N	N
ENSG00000147576.15_2	ADHFE1	N	N
ENSG00000006831.9_1	ADIPOR2	N	N
ENSG00000156110.13_2	ADK	N	N
ENSG00000148926.9_2	ADM	N	N
ENSG00000101126.15_2	ADNP	N	N
ENSG00000128271.21_2	ADORA2A	N	N
ENSG00000153531.13_2	ADPRHL1	N	N
ENSG00000116863.10_1	ADPRHL2	N	N
ENSG00000274286.1_1	ADRA2B	N	N
ENSG00000035687.9_2	ADSS	N	N
ENSG00000185100.10_1	ADSSL1	N	N
ENSG00000111863.12_2	ADTRP	N	N
ENSG00000106624.9_2	AEBP1	N	N
ENSG00000104964.14_1	AES	N	N
ENSG00000196526.10_1	AFAP1	N	N
ENSG00000172493.20_2	AFF1	N	N
ENSG00000072364.12_1	AFF4	N	N
ENSG00000183077.15_1	AFMID	N	N
ENSG00000119844.15_1	AFTPH	N	N
ENSG00000084693.15_2	AGBL5	N	N
ENSG00000204305.13_2	AGER	N	N
ENSG00000106351.12_2	AGFG2	N	N
ENSG00000123908.11_2	AGO2	N	N
ENSG00000204310.11_2	AGPAT1	N	N
ENSG00000160216.18_2	AGPAT3	N	N
ENSG00000018510.13_2	AGPS	N	N
ENSG00000188157.13_2	AGRN	N	N
ENSG00000159723.4_1	AGRP	N	N
ENSG00000177674.15_2	AGTRAP	N	N
ENSG00000168710.17_1	AHCYL1	N	N
ENSG00000126705.13_1	AHDC1	N	N
ENSG00000124942.13_2	AHNAK	N	N
ENSG00000106546.12_1	AHR	N	N
ENSG00000063438.16_2	AHRR	N	N
ENSG00000100591.7_2	AHSA1	N	N
ENSG00000173209.22_2	AHSA2	N	N
ENSG00000204472.12_2	AIF1	N	N
ENSG00000042286.14_1	AIFM2	N	N
ENSG00000183773.15_2	AIFM3	N	N
ENSG00000176092.13_1	AIM1L	N	N
ENSG00000164022.16_1	AIMP1	N	N
ENSG00000110711.9_2	AIP	N	N
ENSG00000129221.15_2	AIPL1	N	N
ENSG00000129474.15_2	AJUBA	N	N
ENSG00000106992.17_2	AK1	N	N
ENSG00000147853.16_2	AK3	N	N
ENSG00000154027.18_2	AK5	N	N
ENSG00000121057.12_2	AKAP1	N	N
ENSG00000131016.16_1	AKAP12	N	N
ENSG00000170776.20_2	AKAP13	N	N
ENSG00000241978.9_2	AKAP2	N	N
ENSG00000151320.10_2	AKAP6	N	N
ENSG00000011243.17_2	AKAP8L	N	N
ENSG00000135334.8_1	AKIRIN2	N	N
ENSG00000106948.16_1	AKNA	N	N
ENSG00000085662.13_1	AKR1B1	N	N
ENSG00000122787.14_2	AKR1D1	N	N
ENSG00000142208.15_2	AKT1	N	N
ENSG00000204673.10_2	AKT1S1	N	N
ENSG00000105221.16_2	AKT2	N	N
ENSG00000117020.16_2	AKT3	N	N
ENSG00000166971.16_2	AKTIP	N	N
ENSG00000111780.8_2	AL021546.6	N	N
ENSG00000161618.9_2	ALDH16A1	N	N
ENSG00000165092.12_2	ALDH1A1	N	N
ENSG00000128918.14_2	ALDH1A2	N	N
ENSG00000137124.7_2	ALDH1B1	N	N
ENSG00000006534.15_1	ALDH3B1	N	N
ENSG00000159423.16_2	ALDH4A1	N	N
ENSG00000164904.16_2	ALDH7A1	N	N
ENSG00000149925.17_2	ALDOA	N	N
ENSG00000109107.13_2	ALDOC	N	N
ENSG00000182858.13_2	ALG12	N	N
ENSG00000172339.9_1	ALG14	N	N
ENSG00000120697.8_2	ALG5	N	N
ENSG00000086848.14_2	ALG9	N	N
ENSG00000166199.12_2	ALKBH3	N	N
ENSG00000091542.8_1	ALKBH5	N	N
ENSG00000125652.7_1	ALKBH7	N	N
ENSG00000108839.11_2	ALOX12	N	N
ENSG00000132965.9_1	ALOX5AP	N	N
ENSG00000198796.6_2	ALPK2	N	N
ENSG00000136383.6_1	ALPK3	N	N
ENSG00000162551.13_2	ALPL	N	N
ENSG00000178038.16_1	ALS2CL	N	N
ENSG00000183684.7_1	ALYREF	N	N
ENSG00000123505.15_2	AMD1	N	N
ENSG00000162066.14_2	AMDHD2	N	N
ENSG00000159461.14_2	AMFR	N	N
ENSG00000104899.6_2	AMH	N	N
ENSG00000135409.10_2	AMHR2	N	N
ENSG00000181754.6_1	AMIGO1	N	N
ENSG00000166025.17_1	AMOTL1	N	N
ENSG00000114019.14_2	AMOTL2	N	N
ENSG00000116337.15_2	AMPD2	N	N
ENSG00000133805.15_2	AMPD3	N	N
ENSG00000174945.13_1	AMZ1	N	N
ENSG00000153107.11_1	ANAPC1	N	N
ENSG00000141552.17_2	ANAPC11	N	N
ENSG00000129055.12_1	ANAPC13	N	N
ENSG00000110200.8_2	ANAPC15	N	N
ENSG00000166295.8_1	ANAPC16	N	N
ENSG00000176248.8_1	ANAPC2	N	N
ENSG00000214274.9_2	ANG	N	N
ENSG00000154188.9_2	ANGPT1	N	N
ENSG00000091879.13_1	ANGPT2	N	N
ENSG00000136859.9_1	ANGPTL2	N	N
ENSG00000029534.19_2	ANK1	N	N
ENSG00000166839.16_2	ANKDD1A	N	N
ENSG00000131503.16	ANKHD1	N	N
ENSG00000254996.5_2	ANKHD1-EIF4EBP3	N	N
ENSG00000106524.8_1	ANKMY2	N	N
ENSG00000148677.6_1	ANKRD1	N	N
ENSG00000088448.14_2	ANKRD10	N	N
ENSG00000167522.14_2	ANKRD11	N	N
ENSG00000198720.12_2	ANKRD13B	N	N
ENSG00000172932.14_2	ANKRD13D	N	N
ENSG00000132466.17_2	ANKRD17	N	N
ENSG00000165887.11_1	ANKRD2	N	N
ENSG00000163126.14_2	ANKRD23	N	N
ENSG00000167612.12_1	ANKRD33	N	N
ENSG00000272031.2_2	ANKRD34A	N	N
ENSG00000213337.8_2	ANKRD39	N	N
ENSG00000154945.6_1	ANKRD40	N	N
ENSG00000065413.17_2	ANKRD44	N	N
ENSG00000186106.11_2	ANKRD46	N	N
ENSG00000151458.11_1	ANKRD50	N	N
ENSG00000156381.8_2	ANKRD9	N	N
ENSG00000064999.13_2	ANKS1A	N	N
ENSG00000206199.9_2	ANKUB1	N	N
ENSG00000163516.13_1	ANKZF1	N	N
ENSG00000160746.12_2	ANO10	N	N
ENSG00000047617.14_2	ANO2	N	N
ENSG00000177119.15_2	ANO6	N	N
ENSG00000074855.10_2	ANO8	N	N
ENSG00000140350.15_1	ANP32A	N	N
ENSG00000136938.8_1	ANP32B	N	N
ENSG00000166825.13_2	ANPEP	N	N
ENSG00000163297.16_1	ANTXR2	N	N
ENSG00000274209.4_2	ANTXRL	N	N
ENSG00000135046.13_2	ANXA1	N	N
ENSG00000122359.17_2	ANXA11	N	N
ENSG00000104537.16_1	ANXA13	N	N
ENSG00000182718.16_2	ANXA2	N	N
ENSG00000196975.15_1	ANXA4	N	N
ENSG00000197043.13_1	ANXA6	N	N
ENSG00000143412.9_1	ANXA9	N	N
ENSG00000136250.11_2	AOAH	N	N
ENSG00000131480.8_1	AOC2	N	N
ENSG00000249209.2_2	AP000304.12	N	N
ENSG00000251357.4_2	AP000350.10	N	N
ENSG00000256100.1_2	AP000721.4	N	N
ENSG00000256514.1_2	AP003419.11	N	N
ENSG00000100280.16_1	AP1B1	N	N
ENSG00000213983.11_2	AP1G2	N	N
ENSG00000072958.8_1	AP1M1	N	N
ENSG00000106367.13_2	AP1S1	N	N
ENSG00000196961.12_1	AP2A1	N	N
ENSG00000006125.16_2	AP2B1	N	N
ENSG00000042753.11_1	AP2S1	N	N
ENSG00000065000.15_2	AP3D1	N	N
ENSG00000185009.12_1	AP3M1	N	N
ENSG00000070718.11_2	AP3M2	N	N
ENSG00000157823.16_2	AP3S2	N	N
ENSG00000221838.9_1	AP4M1	N	N
ENSG00000100478.14_2	AP4S1	N	N
ENSG00000125843.10_2	AP5S1	N	N
ENSG00000242802.6_1	AP5Z1	N	N
ENSG00000034053.14_2	APBA2	N	N
ENSG00000163697.16_2	APBB2	N	N
ENSG00000113108.18_2	APBB3	N	N
ENSG00000164062.12_2	APEH	N	N
ENSG00000100823.11_2	APEX1	N	N
ENSG00000117362.12_1	APH1A	N	N
ENSG00000138613.13_2	APH1B	N	N
ENSG00000149089.12_1	APIP	N	N
ENSG00000134817.10_1	APLNR	N	N
ENSG00000084234.16_2	APLP2	N	N
ENSG00000158874.11_2	APOA2	N	N
ENSG00000124701.5_1	APOBEC2	N	N
ENSG00000128383.12_1	APOBEC3A	N	N
ENSG00000179750.15_1	APOBEC3B	N	N
ENSG00000244509.3_1	APOBEC3C	N	N
ENSG00000243811.7_1	APOBEC3D	N	N
ENSG00000128394.16_1	APOBEC3F	N	N
ENSG00000239713.7_1	APOBEC3G	N	N
ENSG00000100298.15_1	APOBEC3H	N	N
ENSG00000130208.9_2	APOC1	N	N
ENSG00000234906.8_2	APOC2	N	N
ENSG00000267467.3_2	APOC4	N	N
ENSG00000224916.8_2	APOC4-APOC2	N	N
ENSG00000130203.9_2	APOE	N	N
ENSG00000221963.5_1	APOL6	N	N
ENSG00000178878.12_2	APOLD1	N	N
ENSG00000204444.10_1	APOM	N	N
ENSG00000256053.7_2	APOPT1	N	N
ENSG00000142192.20_2	APP	N	N
ENSG00000062725.9_1	APPBP2	N	N
ENSG00000198931.10_1	APRT	N	N
ENSG00000137074.18_2	APTX	N	N
ENSG00000240583.10_2	AQP1	N	N
ENSG00000167580.7_1	AQP2	N	N
ENSG00000165272.14_1	AQP3	N	N
ENSG00000086159.12_1	AQP6	N	N
ENSG00000165269.12_2	AQP7	N	N
ENSG00000078061.12_1	ARAF	N	N
ENSG00000186635.14_2	ARAP1	N	N
ENSG00000198576.3_1	ARC	N	N
ENSG00000095139.13_1	ARCN1	N	N
ENSG00000119682.16_2	AREL1	N	N
ENSG00000143761.14_2	ARF1	N	N
ENSG00000168374.10_2	ARF4	N	N
ENSG00000165527.6_2	ARF6	N	N
ENSG00000101199.12_1	ARFGAP1	N	N
ENSG00000149182.14_2	ARFGAP2	N	N
ENSG00000242247.10_2	ARFGAP3	N	N
ENSG00000132254.12_1	ARFIP2	N	N
ENSG00000101246.19_1	ARFRP1	N	N
ENSG00000071205.11_1	ARHGAP10	N	N
ENSG00000213390.10_2	ARHGAP19	N	N
ENSG00000269891.2_2	ARHGAP19-SLIT1	N	N
ENSG00000107863.17_2	ARHGAP21	N	N
ENSG00000128805.14_2	ARHGAP22	N	N
ENSG00000275832.4_1	ARHGAP23	N	N
ENSG00000138639.17_1	ARHGAP24	N	N
ENSG00000145819.15_2	ARHGAP26	N	N
ENSG00000088756.12_1	ARHGAP28	N	N
ENSG00000031081.10_2	ARHGAP31	N	N
ENSG00000134909.18_1	ARHGAP32	N	N
ENSG00000004777.18_2	ARHGAP33	N	N
ENSG00000160007.17_2	ARHGAP35	N	N
ENSG00000147799.11_1	ARHGAP39	N	N
ENSG00000089820.15_2	ARHGAP4	N	N
ENSG00000165895.17_1	ARHGAP42	N	N
ENSG00000100852.12_2	ARHGAP5	N	N
ENSG00000123329.17_2	ARHGAP9	N	N
ENSG00000141522.11_1	ARHGDIA	N	N
ENSG00000104728.15_2	ARHGEF10	N	N
ENSG00000074964.16_1	ARHGEF10L	N	N
ENSG00000132694.18_1	ARHGEF11	N	N
ENSG00000196914.8_1	ARHGEF12	N	N
ENSG00000198844.10_2	ARHGEF15	N	N
ENSG00000130762.14_2	ARHGEF16	N	N
ENSG00000110237.3_2	ARHGEF17	N	N
ENSG00000142632.16_2	ARHGEF19	N	N
ENSG00000116584.17_2	ARHGEF2	N	N
ENSG00000240771.6_1	ARHGEF25	N	N
ENSG00000163947.11_2	ARHGEF3	N	N
ENSG00000183111.11_1	ARHGEF37	N	N
ENSG00000137135.17_1	ARHGEF39	N	N
ENSG00000136002.17_2	ARHGEF4	N	N
ENSG00000165801.9_1	ARHGEF40	N	N
ENSG00000102606.17_2	ARHGEF7	N	N
ENSG00000117713.18_2	ARID1A	N	N
ENSG00000049618.22_2	ARID1B	N	N
ENSG00000189079.15_2	ARID2	N	N
ENSG00000116017.6	ARID3A	N	N
ENSG00000179361.17_2	ARID3B	N	N
ENSG00000032219.18_1	ARID4A	N	N
ENSG00000054267.20_2	ARID4B	N	N
ENSG00000196843.15_1	ARID5A	N	N
ENSG00000150347.14_1	ARID5B	N	N
ENSG00000166233.13_2	ARIH1	N	N
ENSG00000177479.19_1	ARIH2	N	N
ENSG00000214087.8_2	ARL16	N	N
ENSG00000213465.7_2	ARL2	N	N
ENSG00000273003.1_2	ARL2-SNX15	N	N
ENSG00000138175.8_1	ARL3	N	N
ENSG00000122644.12_2	ARL4A	N	N
ENSG00000175906.4_1	ARL4D	N	N
ENSG00000165997.4_1	ARL5B	N	N
ENSG00000182196.13_2	ARL6IP4	N	N
ENSG00000144746.6_1	ARL6IP5	N	N
ENSG00000177917.10_1	ARL6IP6	N	N
ENSG00000143862.7_1	ARL8A	N	N
ENSG00000157343.8_1	ARMC12	N	N
ENSG00000165309.13_1	ARMC3	N	N
ENSG00000140691.16_2	ARMC5	N	N
ENSG00000196440.11_1	ARMCX4	N	N
ENSG00000146476.10_1	ARMT1	N	N
ENSG00000241685.8_2	ARPC1A	N	N
ENSG00000130429.12_2	ARPC1B	N	N
ENSG00000136950.13_1	ARPC5L	N	N
ENSG00000172995.16_2	ARPP21	N	N
ENSG00000137486.16_2	ARRB1	N	N
ENSG00000113369.8_1	ARRDC3	N	N
ENSG00000205784.2_1	ARRDC5	N	N
ENSG00000113273.15_1	ARSB	N	N
ENSG00000141337.12_2	ARSG	N	N
ENSG00000099889.13_1	ARVCF	N	N
ENSG00000214435.7_2	AS3MT	N	N
ENSG00000104763.18_2	ASAH1	N	N
ENSG00000153317.14_1	ASAP1	N	N
ENSG00000151693.9_1	ASAP2	N	N
ENSG00000088280.18_2	ASAP3	N	N
ENSG00000065802.11_1	ASB1	N	N
ENSG00000161664.6_1	ASB16	N	N
ENSG00000100628.11_1	ASB2	N	N
ENSG00000005981.12_1	ASB4	N	N
ENSG00000164122.8_2	ASB5	N	N
ENSG00000148331.11_1	ASB6	N	N
ENSG00000177981.10_2	ASB8	N	N
ENSG00000138303.17_2	ASCC1	N	N
ENSG00000111875.7_1	ASF1A	N	N
ENSG00000105011.8_1	ASF1B	N	N
ENSG00000141505.11_2	ASGR1	N	N
ENSG00000110881.11_1	ASIC1	N	N
ENSG00000213199.7_2	ASIC3	N	N
ENSG00000101440.9_1	ASIP	N	N
ENSG00000198356.11_1	ASNA1	N	N
ENSG00000204653.9_2	ASPDH	N	N
ENSG00000169696.15_2	ASPSCR1	N	N
ENSG00000162174.12_2	ASRGL1	N	N
ENSG00000130707.17_1	ASS1	N	N
ENSG00000148219.16_2	ASTN2	N	N
ENSG00000064102.14_1	ASUN	N	N
ENSG00000171456.16_2	ASXL1	N	N
ENSG00000141431.10_2	ASXL3	N	N
ENSG00000119778.14_2	ATAD2B	N	N
ENSG00000137343.17_2	ATAT1	N	N
ENSG00000107669.17_2	ATE1	N	N
ENSG00000115966.16_1	ATF2	N	N
ENSG00000162772.16_1	ATF3	N	N
ENSG00000128272.14_1	ATF4	N	N
ENSG00000118217.5_2	ATF6	N	N
ENSG00000213676.10_2	ATF6B	N	N
ENSG00000171681.12_2	ATF7IP	N	N
ENSG00000152348.15_2	ATG10	N	N
ENSG00000123395.14_1	ATG101	N	N
ENSG00000168010.10_2	ATG16L2	N	N
ENSG00000110046.12_1	ATG2A	N	N
ENSG00000197548.12_1	ATG7	N	N
ENSG00000198925.10_2	ATG9A	N	N
ENSG00000181652.18_1	ATG9B	N	N
ENSG00000198513.11_1	ATL1	N	N
ENSG00000119787.13_2	ATL2	N	N
ENSG00000184743.12_1	ATL3	N	N
ENSG00000111676.14_1	ATN1	N	N
ENSG00000177556.11_2	ATOX1	N	N
ENSG00000206190.11_2	ATP10A	N	N
ENSG00000068650.18_2	ATP11A	N	N
ENSG00000105726.16_1	ATP13A1	N	N
ENSG00000133657.14_2	ATP13A3	N	N
ENSG00000163399.15_1	ATP1A1	N	N
ENSG00000018625.14_1	ATP1A2	N	N
ENSG00000132681.16_1	ATP1A4	N	N
ENSG00000143153.12_1	ATP1B1	N	N
ENSG00000174437.16_1	ATP2A2	N	N
ENSG00000070961.15_1	ATP2B1	N	N
ENSG00000067842.17_1	ATP2B3	N	N
ENSG00000058668.14_2	ATP2B4	N	N
ENSG00000110955.8_2	ATP5B	N	N
ENSG00000099624.7_2	ATP5D	N	N
ENSG00000124172.9_1	ATP5E	N	N
ENSG00000135390.17_2	ATP5G2	N	N
ENSG00000154518.9_1	ATP5G3	N	N
ENSG00000167863.11_1	ATP5H	N	N
ENSG00000169020.9_1	ATP5I	N	N
ENSG00000154723.12_1	ATP5J	N	N
ENSG00000241837.6_2	ATP5O	N	N
ENSG00000125375.14_1	ATP5S	N	N
ENSG00000033627.15_2	ATP6V0A1	N	N
ENSG00000117410.13_2	ATP6V0B	N	N
ENSG00000185883.11_2	ATP6V0C	N	N
ENSG00000159720.11_2	ATP6V0D1	N	N
ENSG00000114573.9_2	ATP6V1A	N	N
ENSG00000116039.11_1	ATP6V1B1	N	N
ENSG00000131100.12_1	ATP6V1E1	N	N
ENSG00000250565.6_2	ATP6V1E2	N	N
ENSG00000128524.4_1	ATP6V1F	N	N
ENSG00000213760.10_2	ATP6V1G2	N	N
ENSG00000254870.5_2	ATP6V1G2-DDX39B	N	N
ENSG00000130270.16_1	ATP8B3	N	N
ENSG00000054793.13_2	ATP9A	N	N
ENSG00000166377.19_2	ATP9B	N	N
ENSG00000130770.17_1	ATPIF1	N	N
ENSG00000138085.16_2	ATRAID	N	N
ENSG00000164053.18_2	ATRIP	N	N
ENSG00000282827.1_2	ATRIP	N	N
ENSG00000088812.17_2	ATRN	N	N
ENSG00000124788.17_2	ATXN1	N	N
ENSG00000224470.7_2	ATXN1L	N	N
ENSG00000204842.14_2	ATXN2	N	N
ENSG00000168488.18_2	ATXN2L	N	N
ENSG00000146776.14_1	ATXN7L1	N	N
ENSG00000162650.16_2	ATXN7L2	N	N
ENSG00000087152.15_1	ATXN7L3	N	N
ENSG00000127423.10_1	AUNIP	N	N
ENSG00000115307.16_1	AUP1	N	N
ENSG00000175756.13_1	AURKAIP1	N	N
ENSG00000178999.12_2	AURKB	N	N
ENSG00000158321.15_2	AUTS2	N	N
ENSG00000169857.7_2	AVEN	N	N
ENSG00000119986.6_1	AVPI1	N	N
ENSG00000126895.13_1	AVPR2	N	N
ENSG00000103126.14_1	AXIN1	N	N
ENSG00000168646.12_2	AXIN2	N	N
ENSG00000167601.11_1	AXL	N	N
ENSG00000155096.13_2	AZIN1	N	N
ENSG00000172232.9_1	AZU1	N	N
ENSG00000166710.17_1	B2M	N	N
ENSG00000235863.3_1	B3GALT4	N	N
ENSG00000176022.4_2	B3GALT6	N	N
ENSG00000149541.9_1	B3GAT3	N	N
ENSG00000187676.7_2	B3GLCT	N	N
ENSG00000176597.11_1	B3GNT5	N	N
ENSG00000175711.8_1	B3GNTL1	N	N
ENSG00000182272.11_2	B4GALNT4	N	N
ENSG00000086062.12_1	B4GALT1	N	N
ENSG00000117411.16_1	B4GALT2	N	N
ENSG00000158850.14_1	B4GALT3	N	N
ENSG00000158470.5_1	B4GALT5	N	N
ENSG00000174684.6_1	B4GAT1	N	N
ENSG00000108641.14_1	B9D1	N	N
ENSG00000123810.7_1	B9D2	N	N
ENSG00000105393.15_2	BABAM1	N	N
ENSG00000112182.14_2	BACH2	N	N
ENSG00000002330.13_1	BAD	N	N
ENSG00000151929.9_1	BAG3	N	N
ENSG00000166170.9_1	BAG5	N	N
ENSG00000204463.12_2	BAG6	N	N
ENSG00000266074.8_1	BAHCC1	N	N
ENSG00000175866.15_2	BAIAP2	N	N
ENSG00000006453.13_2	BAIAP2L1	N	N
ENSG00000128298.16_1	BAIAP2L2	N	N
ENSG00000030110.12_1	BAK1	N	N
ENSG00000095739.10_1	BAMBI	N	N
ENSG00000172530.20_2	BANP	N	N
ENSG00000163930.9_1	BAP1	N	N
ENSG00000176788.8_2	BASP1	N	N
ENSG00000168062.9_1	BATF2	N	N
ENSG00000087088.19_2	BAX	N	N
ENSG00000198604.10_1	BAZ1A	N	N
ENSG00000009954.10_1	BAZ1B	N	N
ENSG00000076108.11_1	BAZ2A	N	N
ENSG00000123636.17_2	BAZ2B	N	N
ENSG00000105327.16_2	BBC3	N	N
ENSG00000214413.7_1	BBIP1	N	N
ENSG00000129151.8_2	BBOX1	N	N
ENSG00000114439.18_2	BBX	N	N
ENSG00000187244.10_1	BCAM	N	N
ENSG00000132692.18_2	BCAN	N	N
ENSG00000050820.16_2	BCAR1	N	N
ENSG00000137936.16_2	BCAR3	N	N
ENSG00000064787.13_2	BCAS1	N	N
ENSG00000141376.21_2	BCAS3	N	N
ENSG00000124243.17_2	BCAS4	N	N
ENSG00000060982.14_1	BCAT1	N	N
ENSG00000105552.14_2	BCAT2	N	N
ENSG00000186666.5_1	BCDIN3D	N	N
ENSG00000248098.11_2	BCKDHA	N	N
ENSG00000142867.12_1	BCL10	N	N
ENSG00000119866.20_1	BCL11A	N	N
ENSG00000127152.17_1	BCL11B	N	N
ENSG00000171791.12_2	BCL2	N	N
ENSG00000171552.12_2	BCL2L1	N	N
ENSG00000153094.21_1	BCL2L11	N	N
ENSG00000126453.9_1	BCL2L12	N	N
ENSG00000099968.17_1	BCL2L13	N	N
ENSG00000129473.9_2	BCL2L2	N	N
ENSG00000258643.5_2	BCL2L2-PABPN1	N	N
ENSG00000113916.17_2	BCL6	N	N
ENSG00000110987.8_1	BCL7A	N	N
ENSG00000099385.11_2	BCL7C	N	N
ENSG00000116128.10_2	BCL9	N	N
ENSG00000186174.12_1	BCL9L	N	N
ENSG00000029363.15_2	BCLAF1	N	N
ENSG00000183337.16_1	BCOR	N	N
ENSG00000186716.19_2	BCR	N	N
ENSG00000161267.11_1	BDH1	N	N
ENSG00000100739.10_2	BDKRB1	N	N
ENSG00000168398.6_2	BDKRB2	N	N
ENSG00000166546.13_2	BEAN1	N	N
ENSG00000126581.12_2	BECN1	N	N
ENSG00000178409.13_1	BEND3	N	N
ENSG00000039987.6_1	BEST2	N	N
ENSG00000142959.4_1	BEST4	N	N
ENSG00000125864.12_2	BFSP1	N	N
ENSG00000182492.15_1	BGN	N	N
ENSG00000134107.4_1	BHLHE40	N	N
ENSG00000237452.2_1	BHMG1	N	N
ENSG00000162069.14_2	BICDL2	N	N
ENSG00000015475.18_1	BID	N	N
ENSG00000100290.2_1	BIK	N	N
ENSG00000136717.14_2	BIN1	N	N
ENSG00000110934.10_1	BIN2	N	N
ENSG00000147439.11_1	BIN3	N	N
ENSG00000110330.8_2	BIRC2	N	N
ENSG00000101197.12_1	BIRC7	N	N
ENSG00000166619.12_2	BLCAP	N	N
ENSG00000136573.12_1	BLK	N	N
ENSG00000135441.7_2	BLOC1S1	N	N
ENSG00000186222.4_2	BLOC1S4	N	N
ENSG00000104164.10_2	BLOC1S6	N	N
ENSG00000104081.13_2	BMF	N	N
ENSG00000168283.13_2	BMI1	N	N
ENSG00000168487.17_2	BMP1	N	N
ENSG00000125378.15_2	BMP4	N	N
ENSG00000107779.12_2	BMPR1A	N	N
ENSG00000204217.12_2	BMPR2	N	N
ENSG00000173068.17_2	BNC2	N	N
ENSG00000176171.11_1	BNIP3	N	N
ENSG00000104765.15_2	BNIP3L	N	N
ENSG00000163141.18_1	BNIPL	N	N
ENSG00000144857.14_2	BOC	N	N
ENSG00000145919.10_1	BOD1	N	N
ENSG00000178096.8_1	BOLA1	N	N
ENSG00000196544.7_1	BORCS6	N	N
ENSG00000166275.15_2	BORCS7	N	N
ENSG00000270316.1_2	BORCS7-ASMT	N	N
ENSG00000172331.11_2	BPGM	N	N
ENSG00000101425.12_1	BPI	N	N
ENSG00000171634.16_2	BPTF	N	N
ENSG00000157764.12_2	BRAF	N	N
ENSG00000012048.20_2	BRCA1	N	N
ENSG00000100425.18_1	BRD1	N	N
ENSG00000204256.12_2	BRD2	N	N
ENSG00000169925.16_2	BRD3	N	N
ENSG00000141867.17_2	BRD4	N	N
ENSG00000166164.15_2	BRD7	N	N
ENSG00000158019.20_2	BRE	N	N
ENSG00000185024.16_2	BRF1	N	N
ENSG00000104221.12_1	BRF2	N	N
ENSG00000164713.9_1	BRI3	N	N
ENSG00000182685.7_1	BRICD5	N	N
ENSG00000174744.13_2	BRMS1	N	N
ENSG00000185658.13_2	BRWD1	N	N
ENSG00000168000.14_2	BSCL2	N	N
ENSG00000160058.18_1	BSDC1	N	N
ENSG00000172270.18_1	BSG	N	N
ENSG00000164061.4_2	BSN	N	N
ENSG00000130303.12_2	BST2	N	N
ENSG00000095564.13_1	BTAF1	N	N
ENSG00000138152.8_1	BTBD16	N	N
ENSG00000204347.3_1	BTBD17	N	N
ENSG00000233436.7_2	BTBD18	N	N
ENSG00000222009.8_1	BTBD19	N	N
ENSG00000133243.8_2	BTBD2	N	N
ENSG00000184887.13_2	BTBD6	N	N
ENSG00000183826.16_2	BTBD9	N	N
ENSG00000169814.12_1	BTD	N	N
ENSG00000145741.15_1	BTF3	N	N
ENSG00000133639.4_2	BTG1	N	N
ENSG00000159388.5_1	BTG2	N	N
ENSG00000154640.14_2	BTG3	N	N
ENSG00000186470.13_2	BTN3A2	N	N
ENSG00000156970.12_2	BUB1B	N	N
ENSG00000259288.6_2	BUB1B-PAK6	N	N
ENSG00000106245.9_1	BUD31	N	N
ENSG00000136261.14_1	BZW2	N	N
ENSG00000165507.8_2	C10orf10	N	N
ENSG00000214688.4_1	C10orf105	N	N
ENSG00000148655.14_2	C10orf11	N	N
ENSG00000204161.13_2	C10orf128	N	N
ENSG00000107815.7_2	C10orf2	N	N
ENSG00000171224.8_1	C10orf35	N	N
ENSG00000107738.19_2	C10orf54	N	N
ENSG00000222047.8_1	C10orf55	N	N
ENSG00000203942.4_2	C10orf62	N	N
ENSG00000177354.11_1	C10orf71	N	N
ENSG00000120029.12_1	C10orf76	N	N
ENSG00000165863.16_1	C10orf82	N	N
ENSG00000137720.7_1	C11orf1	N	N
ENSG00000110665.11_1	C11orf21	N	N
ENSG00000211450.9_2	C11orf31	N	N
ENSG00000149179.13_1	C11orf49	N	N
ENSG00000149300.9_2	C11orf52	N	N
ENSG00000110696.9_1	C11orf58	N	N
ENSG00000175573.6_1	C11orf68	N	N
ENSG00000180425.10_1	C11orf71	N	N
ENSG00000173715.15_2	C11orf80	N	N
ENSG00000173237.4_1	C11orf86	N	N
ENSG00000183644.13_2	C11orf88	N	N
ENSG00000184682.5	C11orf89	N	N
ENSG00000278615.4_2	C11orf98	N	N
ENSG00000111412.5_1	C12orf49	N	N
ENSG00000111678.10_1	C12orf57	N	N
ENSG00000204954.9_1	C12orf73	N	N
ENSG00000179933.5_1	C14orf119	N	N
ENSG00000184601.10_1	C14orf180	N	N
ENSG00000156411.9_1	C14orf2	N	N
ENSG00000139971.15_2	C14orf37	N	N
ENSG00000140104.13_1	C14orf79	N	N
ENSG00000185347.17_2	C14orf80	N	N
ENSG00000100802.14_2	C14orf93	N	N
ENSG00000250021.7_2	C15orf38-AP3S2	N	N
ENSG00000167173.18_2	C15orf39	N	N
ENSG00000188549.12_1	C15orf52	N	N
ENSG00000189227.5_1	C15orf61	N	N
ENSG00000188277.9_1	C15orf62	N	N
ENSG00000130731.15_2	C16orf13	N	N
ENSG00000162062.14_1	C16orf59	N	N
ENSG00000125149.11_1	C16orf70	N	N
ENSG00000182831.11_2	C16orf72	N	N
ENSG00000154102.10_2	C16orf74	N	N
ENSG00000174109.4_1	C16orf91	N	N
ENSG00000167194.7_1	C16orf92	N	N
ENSG00000260456.6_2	C16orf95	N	N
ENSG00000205832.7_1	C16orf96	N	N
ENSG00000258315.5_2	C17orf49	N	N
ENSG00000270806.1_1	C17orf50	N	N
ENSG00000186665.9_2	C17orf58	N	N
ENSG00000108666.9_2	C17orf75	N	N
ENSG00000273604.1_1	C17orf96	N	N
ENSG00000275489.1_1	C17orf98	N	N
ENSG00000187997.11_2	C17orf99	N	N
ENSG00000131943.17_1	C19orf12	N	N
ENSG00000228300.13_2	C19orf24	N	N
ENSG00000119559.15_2	C19orf25	N	N
ENSG00000214212.8_2	C19orf38	N	N
ENSG00000123144.10_1	C19orf43	N	N
ENSG00000142444.6_1	C19orf52	N	N
ENSG00000104979.8_2	C19orf53	N	N
ENSG00000132016.11_1	C19orf57	N	N
ENSG00000006015.17_2	C19orf60	N	N
ENSG00000188032.9_1	C19orf67	N	N
ENSG00000173728.10_1	C1orf100	N	N
ENSG00000179397.17_1	C1orf101	N	N
ENSG00000180999.10_1	C1orf105	N	N
ENSG00000163362.10_2	C1orf106	N	N
ENSG00000175262.14_2	C1orf127	N	N
ENSG00000131591.17_1	C1orf159	N	N
ENSG00000119280.16_1	C1orf198	N	N
ENSG00000253313.5_1	C1orf210	N	N
ENSG00000198520.10_2	C1orf228	N	N
ENSG00000143612.18_1	C1orf43	N	N
ENSG00000118292.8_1	C1orf54	N	N
ENSG00000143443.9_1	C1orf56	N	N
ENSG00000183888.4_1	C1orf64	N	N
ENSG00000145861.7_1	C1QTNF2	N	N
ENSG00000082196.20_2	C1QTNF3	N	N
ENSG00000273294.1_2	C1QTNF3-AMACR	N	N
ENSG00000172247.3_1	C1QTNF4	N	N
ENSG00000133466.13_1	C1QTNF6	N	N
ENSG00000163145.12_1	C1QTNF7	N	N
ENSG00000184471.7_1	C1QTNF8	N	N
ENSG00000166278.14_2	C2	N	N
ENSG00000258713.2_2	C20orf141	N	N
ENSG00000149609.5_1	C20orf144	N	N
ENSG00000101220.17_1	C20orf27	N	N
ENSG00000124237.5_1	C20orf85	N	N
ENSG00000196476.11_1	C20orf96	N	N
ENSG00000160221.16_2	C21orf33	N	N
ENSG00000169314.14_1	C22orf15	N	N
ENSG00000128346.10_1	C22orf23	N	N
ENSG00000215012.8_2	C22orf29	N	N
ENSG00000100249.4_1	C22orf31	N	N
ENSG00000184208.10_1	C22orf46	N	N
ENSG00000172375.12_1	C2CD2L	N	N
ENSG00000183186.7_1	C2CD4C	N	N
ENSG00000115998.7_2	C2orf42	N	N
ENSG00000135974.9_1	C2orf49	N	N
ENSG00000172478.17_2	C2orf54	N	N
ENSG00000177673.3_1	C2orf57	N	N
ENSG00000239605.8_2	C2orf61	N	N
ENSG00000168887.10_1	C2orf68	N	N
ENSG00000179270.6_1	C2orf71	N	N
ENSG00000186132.14_1	C2orf76	N	N
ENSG00000182600.9_2	C2orf82	N	N
ENSG00000205086.6_2	C2orf91	N	N
ENSG00000125730.16_2	C3	N	N
ENSG00000088543.14_1	C3orf18	N	N
ENSG00000181744.8_1	C3orf58	N	N
ENSG00000164096.12_1	C4orf3	N	N
ENSG00000163633.10_2	C4orf36	N	N
ENSG00000197536.10_1	C5orf56	N	N
ENSG00000234511.8_2	C5orf58	N	N
ENSG00000186577.12_2	C6orf1	N	N
ENSG00000204542.2_1	C6orf15	N	N
ENSG00000189325.6_1	C6orf222	N	N
ENSG00000181577.15_1	C6orf223	N	N
ENSG00000221821.3_1	C6orf226	N	N
ENSG00000204420.8_1	C6orf25	N	N
ENSG00000204439.3_1	C6orf47	N	N
ENSG00000204387.12_1	C6orf48	N	N
ENSG00000112308.12_1	C6orf62	N	N
ENSG00000198663.16_2	C6orf89	N	N
ENSG00000146826.15_2	C7orf43	N	N
ENSG00000146540.14_2	C7orf50	N	N
ENSG00000164898.12_2	C7orf55	N	N
ENSG00000269955.2_2	C7orf55-LUC7L2	N	N
ENSG00000185955.4_2	C7orf61	N	N
ENSG00000176919.11_1	C8G	N	N
ENSG00000169085.11_2	C8orf46	N	N
ENSG00000241852.9_2	C8orf58	N	N
ENSG00000196166.3_1	C8orf86	N	N
ENSG00000148362.10_1	C9orf142	N	N
ENSG00000171159.4_1	C9orf16	N	N
ENSG00000148120.10	C9orf3	N	N
ENSG00000186354.10_2	C9orf47	N	N
ENSG00000165118.14_1	C9orf64	N	N
ENSG00000238227.7_2	C9orf69	N	N
ENSG00000205549.8_1	C9orf92	N	N
ENSG00000063180.8_1	CA11	N	N
ENSG00000118298.10_1	CA14	N	N
ENSG00000174990.4_2	CA5A	N	N
ENSG00000107159.12_1	CA9	N	N
ENSG00000134508.12_2	CABLES1	N	N
ENSG00000149679.11_2	CABLES2	N	N
ENSG00000175544.13_1	CABP4	N	N
ENSG00000160325.14_1	CACFD1	N	N
ENSG00000158966.13_1	CACHD1	N	N
ENSG00000141837.19_2	CACNA1A	N	N
ENSG00000151067.21_2	CACNA1C	N	N
ENSG00000157388.14_2	CACNA1D	N	N
ENSG00000102001.12_2	CACNA1F	N	N
ENSG00000100346.17_1	CACNA1I	N	N
ENSG00000081248.10_1	CACNA1S	N	N
ENSG00000007402.11_2	CACNA2D2	N	N
ENSG00000157445.14_2	CACNA2D3	N	N
ENSG00000151062.14_2	CACNA2D4	N	N
ENSG00000067191.15_1	CACNB1	N	N
ENSG00000167535.7_1	CACNB3	N	N
ENSG00000166862.6_1	CACNG2	N	N
ENSG00000105605.7_1	CACNG7	N	N
ENSG00000116161.17_1	CACYBP	N	N
ENSG00000084774.13_1	CAD	N	N
ENSG00000182985.16_2	CADM1	N	N
ENSG00000105767.2_1	CADM4	N	N
ENSG00000122786.19_2	CALD1	N	N
ENSG00000185933.6_1	CALHM1	N	N
ENSG00000138172.10_1	CALHM2	N	N
ENSG00000183128.7_1	CALHM3	N	N
ENSG00000198668.10_2	CALM1	N	N
ENSG00000143933.16_2	CALM2	N	N
ENSG00000160014.16_1	CALM3	N	N
ENSG00000178363.4_2	CALML3	N	N
ENSG00000178372.7_2	CALML5	N	N
ENSG00000169885.9_1	CALML6	N	N
ENSG00000179218.13_1	CALR	N	N
ENSG00000128595.16_2	CALU	N	N
ENSG00000070808.15_2	CAMK2A	N	N
ENSG00000058404.19_1	CAMK2B	N	N
ENSG00000145349.16_2	CAMK2D	N	N
ENSG00000148660.20_1	CAMK2G	N	N
ENSG00000143919.14_2	CAMKMT	N	N
ENSG00000164076.16_1	CAMKV	N	N
ENSG00000118200.14_2	CAMSAP2	N	N
ENSG00000171735.18_2	CAMTA1	N	N
ENSG00000108509.20_1	CAMTA2	N	N
ENSG00000111530.12_2	CAND1	N	N
ENSG00000144712.11_2	CAND2	N	N
ENSG00000171302.16_2	CANT1	N	N
ENSG00000112186.11_1	CAP2	N	N
ENSG00000042493.15_1	CAPG	N	N
ENSG00000137225.12_1	CAPN11	N	N
ENSG00000182472.8_2	CAPN12	N	N
ENSG00000103326.11_2	CAPN15	N	N
ENSG00000162909.17_1	CAPN2	N	N
ENSG00000149260.15_2	CAPN5	N	N
ENSG00000135773.12_1	CAPN9	N	N
ENSG00000126247.10_2	CAPNS1	N	N
ENSG00000135387.20_2	CAPRIN1	N	N
ENSG00000105519.14_2	CAPS	N	N
ENSG00000116489.12_1	CAPZA1	N	N
ENSG00000198898.12_2	CAPZA2	N	N
ENSG00000077549.17_1	CAPZB	N	N
ENSG00000141527.16_2	CARD14	N	N
ENSG00000165233.17_1	CARD19	N	N
ENSG00000187796.13_2	CARD9	N	N
ENSG00000153048.10_2	CARHSP1	N	N
ENSG00000142453.11_2	CARM1	N	N
ENSG00000134905.16_2	CARS2	N	N
ENSG00000204682.5_1	CASC10	N	N
ENSG00000108349.15_2	CASC3	N	N
ENSG00000127995.16_1	CASD1	N	N
ENSG00000177303.9_2	CASKIN2	N	N
ENSG00000143318.12_1	CASQ1	N	N
ENSG00000118729.11_1	CASQ2	N	N
ENSG00000158428.3_1	CATIP	N	N
ENSG00000188782.8_2	CATSPER4	N	N
ENSG00000182533.6_2	CAV3	N	N
ENSG00000099625.12_2	CBARP	N	N
ENSG00000078699.21_1	CBFA2T2	N	N
ENSG00000129993.14_2	CBFA2T3	N	N
ENSG00000067955.13_2	CBFB	N	N
ENSG00000110395.6_2	CBL	N	N
ENSG00000114423.18_2	CBLB	N	N
ENSG00000139899.10_1	CBLN3	N	N
ENSG00000173894.10_1	CBX2	N	N
ENSG00000122565.18_1	CBX3	N	N
ENSG00000094916.14_2	CBX5	N	N
ENSG00000183741.11_1	CBX6	N	N
ENSG00000132024.17_2	CC2D1A	N	N
ENSG00000158941.16_2	CCAR2	N	N
ENSG00000173581.7_2	CCDC106	N	N
ENSG00000159884.11_1	CCDC107	N	N
ENSG00000105479.15_1	CCDC114	N	N
ENSG00000161180.10_1	CCDC116	N	N
ENSG00000160799.11_2	CCDC12	N	N
ENSG00000007080.10_1	CCDC124	N	N
ENSG00000100147.13_1	CCDC134	N	N
ENSG00000128596.16_1	CCDC136	N	N
ENSG00000163081.2_1	CCDC140	N	N
ENSG00000135637.13_2	CCDC142	N	N
ENSG00000161609.9_1	CCDC155	N	N
ENSG00000163749.17_1	CCDC158	N	N
ENSG00000183401.11_2	CCDC159	N	N
ENSG00000198937.8_1	CCDC167	N	N
ENSG00000164989.15_2	CCDC171	N	N
ENSG00000213213.13_2	CCDC183	N	N
ENSG00000234409.6_1	CCDC188	N	N
ENSG00000196118.11_2	CCDC189	N	N
ENSG00000230561.4_2	CCDC192	N	N
ENSG00000159214.12_1	CCDC24	N	N
ENSG00000162592.9_2	CCDC27	N	N
ENSG00000160050.14_1	CCDC28B	N	N
ENSG00000140481.14_2	CCDC33	N	N
ENSG00000141519.14_2	CCDC40	N	N
ENSG00000161973.10_2	CCDC42	N	N
ENSG00000152492.13_1	CCDC50	N	N
ENSG00000164051.13_2	CCDC51	N	N
ENSG00000176155.18_1	CCDC57	N	N
ENSG00000130783.13_1	CCDC62	N	N
ENSG00000198624.12_1	CCDC69	N	N
ENSG00000120647.9_2	CCDC77	N	N
ENSG00000169515.5_1	CCDC8	N	N
ENSG00000091986.15_2	CCDC80	N	N
ENSG00000175602.3_1	CCDC85B	N	N
ENSG00000205476.8_2	CCDC85C	N	N
ENSG00000110104.11_1	CCDC86	N	N
ENSG00000115355.15_1	CCDC88A	N	N
ENSG00000168071.21_2	CCDC88B	N	N
ENSG00000015133.18_1	CCDC88C	N	N
ENSG00000179071.4_1	CCDC89	N	N
ENSG00000105321.12_1	CCDC9	N	N
ENSG00000119242.8_2	CCDC92	N	N
ENSG00000142039.3_2	CCDC97	N	N
ENSG00000204536.13_2	CCHCR1	N	N
ENSG00000185972.5_1	CCIN	N	N
ENSG00000213927.3_2	CCL27	N	N
ENSG00000101331.15_1	CCM2L	N	N
ENSG00000100814.17_1	CCNB1IP1	N	N
ENSG00000110092.3_1	CCND1	N	N
ENSG00000118971.7_1	CCND2	N	N
ENSG00000112576.12_2	CCND3	N	N
ENSG00000162063.12_2	CCNF	N	N
ENSG00000113328.18_1	CCNG1	N	N
ENSG00000138764.13_2	CCNG2	N	N
ENSG00000118816.9_2	CCNI	N	N
ENSG00000107443.15_1	CCNJ	N	N
ENSG00000135083.14_2	CCNJL	N	N
ENSG00000090061.17_2	CCNK	N	N
ENSG00000163660.11_1	CCNL1	N	N
ENSG00000221978.11_1	CCNL2	N	N
ENSG00000126353.3_2	CCR7	N	N
ENSG00000146731.10_1	CCT6A	N	N
ENSG00000156261.12_2	CCT8	N	N
ENSG00000177697.17_1	CD151	N	N
ENSG00000135535.15_2	CD164	N	N
ENSG00000174950.10_1	CD164L2	N	N
ENSG00000177455.12_2	CD19	N	N
ENSG00000091972.18_2	CD200	N	N
ENSG00000198821.10_2	CD247	N	N
ENSG00000174807.3_1	CD248	N	N
ENSG00000169217.8_1	CD2BP2	N	N
ENSG00000167775.10_2	CD320	N	N
ENSG00000117877.10_2	CD3EAP	N	N
ENSG00000010610.9_2	CD4	N	N
ENSG00000110448.10_1	CD5	N	N
ENSG00000013725.14_1	CD6	N	N
ENSG00000135404.11_1	CD63	N	N
ENSG00000129226.13_2	CD68	N	N
ENSG00000173762.7_1	CD7	N	N
ENSG00000137101.12_1	CD72	N	N
ENSG00000019582.14_2	CD74	N	N
ENSG00000007312.12_1	CD79B	N	N
ENSG00000110651.11_2	CD81	N	N
ENSG00000085117.11_2	CD82	N	N
ENSG00000010278.12_2	CD9	N	N
ENSG00000125810.9_1	CD93	N	N
ENSG00000153283.12_2	CD96	N	N
ENSG00000079335.18_2	CDC14A	N	N
ENSG00000117399.13_1	CDC20	N	N
ENSG00000101224.17_1	CDC25B	N	N
ENSG00000158402.18_2	CDC25C	N	N
ENSG00000004897.11_2	CDC27	N	N
ENSG00000099804.8_1	CDC34	N	N
ENSG00000106993.11_1	CDC37L1	N	N
ENSG00000070831.15_2	CDC42	N	N
ENSG00000143776.18_2	CDC42BPA	N	N
ENSG00000198752.10_1	CDC42BPB	N	N
ENSG00000128283.6_2	CDC42EP1	N	N
ENSG00000149798.4_1	CDC42EP2	N	N
ENSG00000179604.9_1	CDC42EP4	N	N
ENSG00000197622.12_1	CDC42SE1	N	N
ENSG00000094804.9_1	CDC6	N	N
ENSG00000111665.11_1	CDCA3	N	N
ENSG00000170779.10_1	CDCA4	N	N
ENSG00000140937.13_2	CDH11	N	N
ENSG00000166589.12_2	CDH16	N	N
ENSG00000149654.9_1	CDH22	N	N
ENSG00000139880.19_1	CDH24	N	N
ENSG00000179242.15_2	CDH4	N	N
ENSG00000179776.17_2	CDH5	N	N
ENSG00000074276.10_1	CDHR2	N	N
ENSG00000128536.15_2	CDHR3	N	N
ENSG00000187492.8_1	CDHR4	N	N
ENSG00000089486.16_2	CDIP1	N	N
ENSG00000185324.21_2	CDK10	N	N
ENSG00000167258.13_1	CDK12	N	N
ENSG00000065883.14_1	CDK13	N	N
ENSG00000058091.16_2	CDK14	N	N
ENSG00000138395.14_2	CDK15	N	N
ENSG00000102225.15_2	CDK16	N	N
ENSG00000117266.15_2	CDK18	N	N
ENSG00000155111.14_2	CDK19	N	N
ENSG00000123374.10_1	CDK2	N	N
ENSG00000111328.6_2	CDK2AP1	N	N
ENSG00000250506.6_2	CDK3	N	N
ENSG00000135446.16_2	CDK4	N	N
ENSG00000164885.12_1	CDK5	N	N
ENSG00000176749.8_2	CDK5R1	N	N
ENSG00000101391.20_2	CDK5RAP1	N	N
ENSG00000108465.14_2	CDK5RAP3	N	N
ENSG00000105810.9_1	CDK6	N	N
ENSG00000136807.12_2	CDK9	N	N
ENSG00000145996.11_1	CDKAL1	N	N
ENSG00000100490.9_1	CDKL1	N	N
ENSG00000006837.11_2	CDKL3	N	N
ENSG00000111276.10_2	CDKN1B	N	N
ENSG00000129757.12_1	CDKN1C	N	N
ENSG00000168564.5_1	CDKN2AIP	N	N
ENSG00000129355.6_1	CDKN2D	N	N
ENSG00000185267.9_1	CDNF	N	N
ENSG00000064309.14_1	CDON	N	N
ENSG00000239704.10_2	CDRT4	N	N
ENSG00000101290.13_2	CDS2	N	N
ENSG00000204539.3_1	CDSN	N	N
ENSG00000167513.8_1	CDT1	N	N
ENSG00000245848.2_1	CEBPA	N	N
ENSG00000221869.4_1	CEBPD	N	N
[truncated: 5,616 more rows]

## Sheet: CF_heart_share_genes_overlapped
ENSGID_version	symbol	Bivalent_prom_Wilderman_et_al_2018	Bivalent_DNA_Binding_Factor_Wilderman_et_al_2018
ENSG00000052850.5_1	ALX4	Y	Y
ENSG00000125533.5_1	BHLHE23	Y	Y
ENSG00000146592.16_1	CREB5	Y	Y
ENSG00000108001.13_1	EBF3	Y	Y
ENSG00000129654.7_1	FOXJ1	Y	Y
ENSG00000164683.16_2	HEY1	Y	Y
ENSG00000215612.7_2	HMX1	Y	Y
ENSG00000177508.11_1	IRX3	Y	Y
ENSG00000130711.3_1	PRDM12	Y	Y
ENSG00000184058.12_1	TBX1	Y	Y
ENSG00000078900.14_2	TP73	Y	Y
ENSG00000116035.2_1	VAX2	Y	Y
ENSG00000087116.14_2	ADAMTS2	Y	N
ENSG00000197177.15_2	ADGRA1	Y	N
ENSG00000135439.11_2	AGAP2	Y	N
ENSG00000133612.18_1	AGAP3	Y	N
ENSG00000198483.12_1	ANKRD35	Y	N
ENSG00000101144.12_1	BMP7	Y	N
ENSG00000186897.4_1	C1QL4	Y	N
ENSG00000167971.15_1	CASKIN1	Y	N
ENSG00000107736.19_1	CDH23	Y	N
ENSG00000101204.16_2	CHRNA4	Y	N
ENSG00000135902.9_1	CHRND	Y	N
ENSG00000101203.16_1	COL20A1	Y	N
ENSG00000114270.16_2	COL7A1	Y	N
ENSG00000166426.7_1	CRABP1	Y	N
ENSG00000178401.14_1	DNAJC22	Y	N
ENSG00000167968.12_2	DNASE1L2	Y	N
ENSG00000108861.8_1	DUSP3	Y	N
ENSG00000171551.11_1	ECEL1	Y	N
ENSG00000124205.15_1	EDN3	Y	N
ENSG00000183798.4_1	EMILIN3	Y	N
ENSG00000037280.15_2	FLT4	Y	N
ENSG00000188763.4_1	FZD9	Y	N
ENSG00000261949.5_1	GFY	Y	N
ENSG00000010310.8_2	GIPR	Y	N
ENSG00000127588.4_1	GNG13	Y	N
ENSG00000203618.5_2	GP1BB	Y	N
ENSG00000132622.10_1	HSPA12B	Y	N
ENSG00000170049.9_2	KCNAB3	Y	N
ENSG00000050555.17_2	LAMC3	Y	N
ENSG00000177363.4_1	LRRN4CL	Y	N
ENSG00000119681.11_2	LTBP2	Y	N
ENSG00000139266.5_1	MARCH9	Y	N
ENSG00000171843.15_1	MLLT3	Y	N
ENSG00000165795.22_2	NDRG2	Y	N
ENSG00000064300.8_2	NGFR	Y	N
ENSG00000104967.6_2	NOVA2	Y	N
ENSG00000187848.12_2	P2RX2	Y	N
ENSG00000224940.8_2	PRRT4	Y	N
ENSG00000142538.1_1	PTH2	Y	N
ENSG00000131477.10_1	RAMP2	Y	N
ENSG00000158106.13_2	RHPN1	Y	N
ENSG00000184702.17_2	SEPT5	Y	N
ENSG00000104332.11_2	SFRP1	Y	N
ENSG00000162105.17_2	SHANK2	Y	N
ENSG00000129946.10_1	SHC2	Y	N
ENSG00000104888.9_1	SLC17A7	Y	N
ENSG00000118160.13_2	SLC8A2	Y	N
ENSG00000187122.16_2	SLIT1	Y	N
ENSG00000076944.15_2	STXBP2	Y	N
ENSG00000175894.14_2	TSPEAR	Y	N
ENSG00000132821.11_1	VSTM2L	Y	N
ENSG00000126562.16_1	WNK4	Y	N
ENSG00000108379.9_1	WNT3	Y	N
ENSG00000188064.9_2	WNT7B	Y	N
ENSG00000158955.10_1	WNT9B	Y	N
ENSG00000150967.17_2	ABCB9	N	N
ENSG00000164074.14_1	ABHD18	N	N
ENSG00000097007.17_2	ABL1	N	N
ENSG00000258881.6_2	AC007040.11	N	N
ENSG00000179859.8_2	AC025335.1	N	N
ENSG00000230124.6_2	ACBD6	N	N
ENSG00000248746.5_1	ACTN3	N	N
ENSG00000184378.2_2	ACTRT3	N	N
ENSG00000114739.13_1	ACVR2B	N	N
ENSG00000137845.14_2	ADAM10	N	N
ENSG00000140470.13_2	ADAMTS17	N	N
ENSG00000178031.16_2	ADAMTSL1	N	N
ENSG00000150471.16_2	ADGRL3	N	N
ENSG00000101126.15_2	ADNP	N	N
ENSG00000274286.1_1	ADRA2B	N	N
ENSG00000072364.12_1	AFF4	N	N
ENSG00000161618.9_2	ALDH16A1	N	N
ENSG00000206199.9_2	ANKUB1	N	N
ENSG00000221838.9_1	AP4M1	N	N
ENSG00000100478.14_2	AP4S1	N	N
ENSG00000149089.12_1	APIP	N	N
ENSG00000130208.9_2	APOC1	N	N
ENSG00000234906.8_2	APOC2	N	N
ENSG00000267467.3_2	APOC4	N	N
ENSG00000224916.8_2	APOC4-APOC2	N	N
ENSG00000130203.9_2	APOE	N	N
ENSG00000137074.18_2	APTX	N	N
ENSG00000078061.12_1	ARAF	N	N
ENSG00000198576.3_1	ARC	N	N
ENSG00000071205.11_1	ARHGAP10	N	N
ENSG00000269891.2_2	ARHGAP19-SLIT1	N	N
ENSG00000165895.17_1	ARHGAP42	N	N
ENSG00000198844.10_2	ARHGEF15	N	N
ENSG00000177917.10_1	ARL6IP6	N	N
ENSG00000196440.11_1	ARMCX4	N	N
ENSG00000198356.11_1	ASNA1	N	N
ENSG00000119778.14_2	ATAD2B	N	N
ENSG00000107669.17_2	ATE1	N	N
ENSG00000115966.16_1	ATF2	N	N
ENSG00000110046.12_1	ATG2A	N	N
ENSG00000154518.9_1	ATP5G3	N	N
ENSG00000116039.11_1	ATP6V1B1	N	N
ENSG00000128524.4_1	ATP6V1F	N	N
ENSG00000054793.13_2	ATP9A	N	N
ENSG00000138085.16_2	ATRAID	N	N
ENSG00000224470.7_2	ATXN1L	N	N
ENSG00000155096.13_2	AZIN1	N	N
ENSG00000149541.9_1	B3GAT3	N	N
ENSG00000175711.8_1	B3GNTL1	N	N
ENSG00000095739.10_1	BAMBI	N	N
ENSG00000009954.10_1	BAZ1B	N	N
ENSG00000214413.7_1	BBIP1	N	N
ENSG00000116128.10_2	BCL9	N	N
ENSG00000171634.16_2	BPTF	N	N
ENSG00000182685.7_1	BRICD5	N	N
ENSG00000168000.14_2	BSCL2	N	N
ENSG00000165863.16_1	C10orf82	N	N
ENSG00000278615.4_2	C11orf98	N	N
ENSG00000204954.9_1	C12orf73	N	N
ENSG00000260456.6_2	C16orf95	N	N
ENSG00000123144.10_1	C19orf43	N	N
ENSG00000184208.10_1	C22orf46	N	N
ENSG00000115998.7_2	C2orf42	N	N
ENSG00000186132.14_1	C2orf76	N	N
ENSG00000198663.16_2	C6orf89	N	N
ENSG00000205549.8_1	C9orf92	N	N
ENSG00000157388.14_2	CACNA1D	N	N
ENSG00000100346.17_1	CACNA1I	N	N
ENSG00000084774.13_1	CAD	N	N
ENSG00000182985.16_2	CADM1	N	N
ENSG00000118200.14_2	CAMSAP2	N	N
ENSG00000171735.18_2	CAMTA1	N	N
ENSG00000111530.12_2	CAND1	N	N
ENSG00000127995.16_1	CASD1	N	N
ENSG00000188782.8_2	CATSPER4	N	N
ENSG00000094916.14_2	CBX5	N	N
ENSG00000007080.10_1	CCDC124	N	N
ENSG00000161609.9_1	CCDC155	N	N
ENSG00000196118.11_2	CCDC189	N	N
ENSG00000162592.9_2	CCDC27	N	N
ENSG00000161973.10_2	CCDC42	N	N
ENSG00000100814.17_1	CCNB1IP1	N	N
ENSG00000146731.10_1	CCT6A	N	N
ENSG00000167258.13_1	CDK12	N	N
ENSG00000058091.16_2	CDK14	N	N
ENSG00000155111.14_2	CDK19	N	N
ENSG00000135446.16_2	CDK4	N	N
ENSG00000168564.5_1	CDKN2AIP	N	N
ENSG00000185267.9_1	CDNF	N	N
ENSG00000102901.12_2	CENPT	N	N
ENSG00000142609.17_1	CFAP74	N	N
ENSG00000153774.8_2	CFDP1	N	N
ENSG00000280778.1_1	CH17-270A2.2	N	N
ENSG00000170004.16_2	CHD3	N	N
ENSG00000124177.14_2	CHD6	N	N
ENSG00000196811.11_1	CHRNG	N	N
ENSG00000127586.16_1	CHTF18	N	N
ENSG00000160679.12_1	CHTOP	N	N
ENSG00000123975.4_1	CKS2	N	N
ENSG00000184908.17_1	CLCNKB	N	N
ENSG00000104853.15_2	CLPTM1	N	N
ENSG00000166091.19_1	CMTM5	N	N
ENSG00000142675.17_1	CNKSR1	N	N
ENSG00000153721.18_2	CNKSR3	N	N
ENSG00000176563.9_1	CNTD1	N	N
ENSG00000170037.13_2	CNTROB	N	N
ENSG00000183978.7_1	COA3	N	N
ENSG00000050767.15_2	COL23A1	N	N
ENSG00000160963.13_1	COL26A1	N	N
ENSG00000139219.17_2	COL2A1	N	N
ENSG00000168090.9_1	COPS6	N	N
ENSG00000110871.14_2	COQ5	N	N
ENSG00000005339.14_2	CREBBP	N	N
ENSG00000269711.1_2	CTD-3214H19.16	N	N
ENSG00000268400.5_2	CTD-3214H19.4	N	N
ENSG00000168036.16_2	CTNNB1	N	N
ENSG00000132792.18_1	CTNNBL1	N	N
ENSG00000174080.10_1	CTSF	N	N
ENSG00000055130.15_1	CUL1	N	N
ENSG00000044090.8_1	CUL7	N	N
ENSG00000111012.9_2	CYP27B1	N	N
ENSG00000001630.15_2	CYP51A1	N	N
ENSG00000008256.15_1	CYTH3	N	N
ENSG00000136848.16_1	DAB2IP	N	N
ENSG00000165617.14_2	DACT1	N	N
ENSG00000155368.16_1	DBI	N	N
ENSG00000100897.17_2	DCAF11	N	N
ENSG00000166341.7_1	DCHS1	N	N
ENSG00000272886.5_1	DCP1A	N	N
ENSG00000129187.14_2	DCTD	N	N
ENSG00000179958.8_1	DCTPP1	N	N
ENSG00000185163.9_1	DDX51	N	N
ENSG00000170456.15_2	DENND5B	N	N
ENSG00000072849.10_2	DERL2	N	N
ENSG00000132153.14_1	DHX30	N	N
ENSG00000151208.16_2	DLG5	N	N
ENSG00000183914.14_2	DNAH2	N	N
ENSG00000086061.15_1	DNAJA1	N	N
ENSG00000105993.14_2	DNAJB6	N	N
ENSG00000135392.15_2	DNAJC14	N	N
ENSG00000106976.14	DNM1	N	N
ENSG00000125170.10_2	DOK4	N	N
ENSG00000015413.9_2	DPEP1	N	N
ENSG00000111817.16_2	DSE	N	N
ENSG00000167967.15_2	E4F1	N	N
ENSG00000167969.12_1	ECI1	N	N
ENSG00000038358.14_2	EDC4	N	N
ENSG00000151617.15_2	EDNRA	N	N
ENSG00000104529.17_2	EEF1D	N	N
ENSG00000132394.10_1	EEFSEC	N	N
ENSG00000184349.12_1	EFNA5	N	N
ENSG00000108947.4_1	EFNB3	N	N
ENSG00000132294.14_2	EFR3A	N	N
ENSG00000100842.12_1	EFS	N	N
ENSG00000115211.15_2	EIF2B4	N	N
ENSG00000135930.13_2	EIF4E2	N	N
ENSG00000225968.7_1	ELFN1	N	N
ENSG00000130165.10_2	ELOF1	N	N
ENSG00000100908.13_1	EMC9	N	N
ENSG00000149499.11_1	EML3	N	N
ENSG00000197217.12_2	ENTPD4	N	N
ENSG00000135333.13_1	EPHA7	N	N
ENSG00000082805.19_2	ERC1	N	N
ENSG00000187672.12_1	ERC2	N	N
ENSG00000130023.15_2	ERMARD	N	N
ENSG00000196482.16_2	ESRRG	N	N
ENSG00000142694.6_1	EVA1B	N	N
ENSG00000182473.21_1	EXOC7	N	N
ENSG00000130713.15_2	EXOSC2	N	N
ENSG00000151348.13_2	EXT2	N	N
ENSG00000012232.8_1	EXTL3	N	N
ENSG00000108799.12_1	EZH1	N	N
ENSG00000106462.10_2	EZH2	N	N
ENSG00000177096.8_2	FAM109B	N	N
ENSG00000197245.5_1	FAM110D	N	N
ENSG00000125386.15_2	FAM193A	N	N
ENSG00000071889.16_2	FAM3A	N	N
ENSG00000158169.12_2	FANCC	N	N
ENSG00000152767.16_2	FARP1	N	N
ENSG00000164896.19_1	FASTK	N	N
ENSG00000138829.11_2	FBN2	N	N
ENSG00000112787.12_2	FBRSL1	N	N
ENSG00000118496.4_1	FBXO30	N	N
ENSG00000177051.5_2	FBXO46	N	N
ENSG00000107829.13_1	FBXW4	N	N
ENSG00000160752.14_1	FDPS	N	N
ENSG00000139914.6_2	FITM1	N	N
ENSG00000179943.7_1	FIZ1	N	N
ENSG00000004478.7_1	FKBP4	N	N
ENSG00000102531.16_2	FNDC3A	N	N
ENSG00000111206.12_2	FOXM1	N	N
ENSG00000153303.16_1	FRMD1	N	N
ENSG00000137218.10_1	FRS3	N	N
ENSG00000157240.3_1	FZD1	N	N
ENSG00000160211.15_1	G6PD	N	N
ENSG00000164574.15_2	GALNT10	N	N
ENSG00000089597.16_1	GANAB	N	N
ENSG00000102393.9_1	GLA	N	N
ENSG00000106571.12_2	GLI3	N	N
ENSG00000174332.5_1	GLIS1	N	N
ENSG00000185838.13_2	GNB1L	N	N
ENSG00000162188.5_1	GNG3	N	N
ENSG00000089916.17_2	GPATCH2L	N	N
ENSG00000149735.6_1	GPHA2	N	N
ENSG00000277399.4_1	GPR179	N	N
ENSG00000149403.11_2	GRIK4	N	N
ENSG00000125651.13_2	GTF2F1	N	N
ENSG00000115207.13_2	GTF3C2	N	N
ENSG00000165338.16_2	HECTD2	N	N
ENSG00000140382.14_2	HMG20A	N	N
ENSG00000164104.11_2	HMGB2	N	N
ENSG00000205581.10_1	HMGN1	N	N
ENSG00000126945.8_2	HNRNPH2	N	N
ENSG00000125944.18_1	HNRNPR	N	N
ENSG00000234857.2_2	HNRNPUL2-BSCL2	N	N
ENSG00000152413.14_1	HOMER1	N	N
ENSG00000127483.17_2	HP1BP3	N	N
ENSG00000107521.18_2	HPS1	N	N
ENSG00000119471.14_1	HSDL2	N	N
ENSG00000165868.13_2	HSPA12A	N	N
ENSG00000187522.14_2	HSPA14	N	N
ENSG00000144381.16_2	HSPD1	N	N
ENSG00000115541.10_2	HSPE1	N	N
ENSG00000270757.1_2	HSPE1-MOB4	N	N
ENSG00000242028.6_2	HYPK	N	N
ENSG00000269335.5_1	IKBKG	N	N
ENSG00000166090.8_1	IL25	N	N
ENSG00000106348.16_1	IMPDH1	N	N
ENSG00000168556.6_2	ING2	N	N
ENSG00000185133.13_2	INPP5J	N	N
ENSG00000185085.2_2	INTS5	N	N
ENSG00000213928.8_2	IRF9	N	N
ENSG00000165898.13_1	ISCA2	N	N
ENSG00000214960.9_1	ISPD	N	N
ENSG00000182149.20_2	IST1	N	N
ENSG00000111203.11_2	ITFG2	N	N
ENSG00000143127.12_1	ITGA10	N	N
ENSG00000144668.11_2	ITGA9	N	N
ENSG00000138448.11_2	ITGAV	N	N
ENSG00000153814.11_1	JAZF1	N	N
ENSG00000171988.17_2	JMJD1C	N	N
ENSG00000132854.18_1	KANK4	N	N
ENSG00000156650.12_1	KAT6B	N	N
ENSG00000105642.15_1	KCNN1	N	N
ENSG00000135253.13_2	KCP	N	N
ENSG00000121774.17_1	KHDRBS1	N	N
ENSG00000088247.16_2	KHSRP	N	N
ENSG00000182329.11_2	KIAA2012	N	N
ENSG00000130294.14_1	KIF1A	N	N
ENSG00000125337.16_2	KIF25	N	N
ENSG00000162849.15_2	KIF26B	N	N
ENSG00000137171.14_2	KLC4	N	N
ENSG00000119771.14_2	KLHL29	N	N
ENSG00000184619.3_2	KRBA2	N	N
ENSG00000172086.7_1	KRCC1	N	N
ENSG00000189169.7_1	KRTAP10-12	N	N
ENSG00000185940.10_1	KRTAP5-5	N	N
ENSG00000196569.11_1	LAMA2	N	N
ENSG00000138709.17_2	LARP1B	N	N
ENSG00000162194.12_2	LBHD1	N	N
ENSG00000157578.13_1	LCA5L	N	N
ENSG00000172954.13_1	LCLAT1	N	N
ENSG00000196233.12_2	LCOR	N	N
ENSG00000183722.7_1	LHFP	N	N
ENSG00000064042.17_2	LIMCH1	N	N
ENSG00000145721.11_1	LIX1	N	N
ENSG00000198589.10_2	LRBA	N	N
ENSG00000204583.9_1	LRCOL1	N	N
ENSG00000197324.8_2	LRP10	N	N
ENSG00000240720.7_2	LRRD1	N	N
ENSG00000002822.15_2	MAD1L1	N	N
ENSG00000196782.12_1	MAML3	N	N
ENSG00000119487.16_2	MAPKAP1	N	N
ENSG00000099785.10_1	MARCH2	N	N
ENSG00000145495.14_2	MARCH6	N	N
ENSG00000183019.7_2	MCEMP1	N	N
ENSG00000166508.17_2	MCM7	N	N
ENSG00000156026.14_2	MCU	N	N
ENSG00000116353.15_1	MECR	N	N
ENSG00000125686.11_1	MED1	N	N
ENSG00000148297.15_2	MED22	N	N
ENSG00000167077.12_2	MEI1	N	N
ENSG00000134138.19_1	MEIS2	N	N
ENSG00000037897.16_2	METTL1	N	N
ENSG00000214756.7_1	METTL12	N	N
ENSG00000123427.16_2	METTL21B	N	N
ENSG00000181588.16_2	MEX3D	N	N
ENSG00000037749.11_2	MFAP3	N	N
ENSG00000171109.18_2	MFN1	N	N
ENSG00000164073.9_1	MFSD8	N	N
ENSG00000085871.8_1	MGST2	N	N
ENSG00000164877.18_1	MICALL2	N	N
ENSG00000167842.15_1	MIS12	N	N
ENSG00000167965.17_2	MLST8	N	N
ENSG00000115540.14_2	MOB4	N	N
ENSG00000060762.18_1	MPC1	N	N
ENSG00000108852.14_1	MPP2	N	N
ENSG00000066382.16_1	MPPED2	N	N
ENSG00000112651.11_1	MRPL2	N	N
ENSG00000243927.5_2	MRPS6	N	N
ENSG00000174099.10_2	MSRB3	N	N
ENSG00000182979.17_2	MTA1	N	N
ENSG00000149480.6_1	MTA2	N	N
ENSG00000160953.15_2	MUM1	N	N
ENSG00000106436.4_1	MYL10	N	N
ENSG00000085274.15_1	MYNN	N	N
ENSG00000091536.16_2	MYO15A	N	N
ENSG00000102921.7_2	N4BP1	N	N
ENSG00000198951.11_1	NAGA	N	N
ENSG00000141027.20_2	NCOR1	N	N
ENSG00000184983.9_2	NDUFA6	N	N
ENSG00000049759.17_2	NEDD4L	N	N
ENSG00000114857.17_1	NKTR	N	N
ENSG00000169992.9_1	NLGN2	N	N
ENSG00000091592.15_2	NLRP1	N	N
ENSG00000184967.6_1	NOC4L	N	N
ENSG00000119655.9_2	NPC2	N	N
ENSG00000129535.12_2	NRL	N	N
ENSG00000188038.7_2	NRN1L	N	N
ENSG00000035681.7_2	NSMAF	N	N
ENSG00000250741.6_2	NT5C1B-RDH14	N	N
ENSG00000178425.13_1	NT5DC1	N	N
ENSG00000070081.15_2	NUCB2	N	N
ENSG00000186364.11_1	NUDT17	N	N
ENSG00000102898.11_2	NUTF2	N	N
ENSG00000162231.13_2	NXF1	N	N
ENSG00000181781.9_1	ODF3L2	N	N
ENSG00000184650.10_2	ODF4	N	N
ENSG00000123353.9_1	ORMDL2	N	N
ENSG00000090530.9_2	P3H2	N	N
ENSG00000179364.13_2	PACS2	N	N
ENSG00000007168.12_2	PAFAH1B1	N	N
ENSG00000172239.13_2	PAIP1	N	N
ENSG00000152782.16_1	PANK1	N	N
ENSG00000090060.17_1	PAPOLA	N	N
ENSG00000218823.1_2	PAPOLB	N	N
ENSG00000129484.13_1	PARP2	N	N
ENSG00000166228.8_1	PCBD1	N	N
ENSG00000197111.15_2	PCBP2	N	N
ENSG00000183570.16_2	PCBP3	N	N
ENSG00000081154.11_1	PCNP	N	N
ENSG00000174788.9_1	PCP2	N	N
ENSG00000116005.11_1	PCYOX1	N	N
ENSG00000113448.17_2	PDE4D	N	N
ENSG00000160191.17_1	PDE9A	N	N
ENSG00000110435.11_1	PDHX	N	N
ENSG00000173517.10_2	PEAK1	N	N
ENSG00000229833.9_2	PET100	N	N
ENSG00000131779.10_2	PEX11B	N	N
ENSG00000070087.13_2	PFN2	N	N
ENSG00000079739.15_1	PGM1	N	N
ENSG00000184207.8_1	PGP	N	N
ENSG00000130024.14_1	PHF10	N	N
ENSG00000146247.13_2	PHIP	N	N
ENSG00000156873.15_2	PHKG2	N	N
ENSG00000131788.15_2	PIAS3	N	N
ENSG00000108474.16_2	PIGL	N	N
ENSG00000104872.10_2	PIH1D1	N	N
ENSG00000011405.13_2	PIK3C2A	N	N
ENSG00000117461.14_2	PIK3R3	N	N
ENSG00000278139.1_2	PIK3R3	N	N
ENSG00000181191.11_2	PJA1	N	N
ENSG00000143627.17_1	PKLR	N	N
ENSG00000100078.3_1	PLA2G3	N	N
ENSG00000159337.6_1	PLA2G4D	N	N
ENSG00000166689.15_2	PLEKHA7	N	N
ENSG00000153404.14_2	PLEKHG4B	N	N
ENSG00000100941.8_1	PNN	N	N
ENSG00000102978.12_2	POLR2C	N	N
ENSG00000168002.11_2	POLR2G	N	N
ENSG00000143190.21_2	POU2F1	N	N
ENSG00000196262.13_1	PPIA	N	N
ENSG00000137168.7_1	PPIL1	N	N
ENSG00000115241.10_2	PPM1G	N	N
ENSG00000058272.16_2	PPP1R12A	N	N
ENSG00000068971.13_2	PPP2R5B	N	N
ENSG00000108849.7_2	PPY	N	N
ENSG00000139174.10_2	PRICKLE1	N	N
ENSG00000124593.14_2	PRICKLE4	N	N
ENSG00000278224.4_2	PRICKLE4	N	N
ENSG00000196504.15_2	PRPF40A	N	N
ENSG00000205352.10_2	PRR13	N	N
ENSG00000167945.1_1	PRR25	N	N
ENSG00000237412.6_1	PRSS56	N	N
ENSG00000159792.9_1	PSKH1	N	N
ENSG00000092010.14_1	PSME1	N	N
ENSG00000100911.14_2	PSME2	N	N
ENSG00000146733.13_1	PSPH	N	N
ENSG00000070778.12_1	PTPN21	N	N
ENSG00000173482.16_2	PTPRM	N	N
ENSG00000060656.19_1	PTPRU	N	N
ENSG00000104524.13_2	PYCRL	N	N
ENSG00000119943.11_2	PYROXD2	N	N
ENSG00000131096.10_1	PYY	N	N
ENSG00000172053.10	QARS	N	N
ENSG00000011478.11_1	QPCTL	N	N
ENSG00000198218.10_2	QRICH1	N	N
ENSG00000157927.16_2	RADIL	N	N
ENSG00000100461.17_2	RBM23	N	N
ENSG00000106344.8_2	RBM28	N	N
ENSG00000265241.6_2	RBM8A	N	N
ENSG00000153250.18_2	RBMS1	N	N
ENSG00000144642.21_2	RBMS3	N	N
ENSG00000089902.9_1	RCOR1	N	N
ENSG00000117625.13_2	RCOR3	N	N
ENSG00000240857.1_2	RDH14	N	N
ENSG00000100918.12_2	REC8	N	N
ENSG00000165476.13_1	REEP3	N	N
ENSG00000139890.9_1	REM2	N	N
ENSG00000142599.17_2	RERE	N	N
ENSG00000104918.7_1	RETN	N	N
ENSG00000171792.10_2	RHNO1	N	N
ENSG00000072422.16_1	RHOBTB1	N	N
ENSG00000166532.15_2	RIMKLB	N	N
ENSG00000206150.3_2	RNASE13	N	N
ENSG00000022840.15_2	RNF10	N	N
ENSG00000170153.10_2	RNF150	N	N
ENSG00000141576.14_2	RNF157	N	N
ENSG00000141622.13_2	RNF165	N	N
ENSG00000138942.15_1	RNF185	N	N
ENSG00000146373.16_2	RNF217	N	N
ENSG00000189051.5_1	RNF222	N	N
ENSG00000092098.16_2	RNF31	N	N
ENSG00000063978.15_2	RNF4	N	N
ENSG00000103549.21_2	RNF40	N	N
ENSG00000149489.8_2	ROM1	N	N
ENSG00000185483.11_1	ROR1	N	N
ENSG00000262730.1_2	RP11-1099M24.7	N	N
ENSG00000131152.4_2	RP11-178L8.4	N	N
ENSG00000262560.1_2	RP11-296A16.1	N	N
ENSG00000272899.3_2	RP11-309L24.4	N	N
ENSG00000166503.8_2	RP11-382A20.3	N	N
ENSG00000259529.1_2	RP11-468E2.4	N	N
ENSG00000259371.2_2	RP11-468E2.6	N	N
ENSG00000257921.5_2	RP11-571M6.15	N	N
ENSG00000257390.5_2	RP11-762I7.5	N	N
ENSG00000261717.5_2	RP11-77K12.1	N	N
ENSG00000255432.1_2	RP11-831H9.11	N	N
ENSG00000263809.1_2	RP11-849F2.7	N	N
ENSG00000255508.7_2	RP11-864I4.1	N	N
ENSG00000236782.6_1	RP11-96L14.7	N	N
ENSG00000282872.1_1	RP11-96L14.8	N	N
ENSG00000283563.1_1	RP11-9J18.1	N	N
ENSG00000114391.12_1	RPL24	N	N
ENSG00000161970.12_2	RPL26	N	N
ENSG00000257529.5_2	RPL36A-HNRNPH2	N	N
ENSG00000148303.16_1	RPL7A	N	N
ENSG00000007376.7_1	RPUSD1	N	N
ENSG00000187257.15_2	RSBN1L	N	N
ENSG00000018189.12_2	RUFY3	N	N
ENSG00000160753.15_1	RUSC1	N	N
ENSG00000160678.11_2	S100A1	N	N
ENSG00000189171.14_2	S100A13	N	N
ENSG00000205323.8_2	SARNP	N	N
ENSG00000213079.9_2	SCAF8	N	N
ENSG00000244486.8_2	SCARF2	N	N
ENSG00000146555.18_2	SDK1	N	N
ENSG00000069188.16_1	SDK2	N	N
ENSG00000093183.13_2	SEC22C	N	N
ENSG00000176986.15_1	SEC24C	N	N
ENSG00000187742.14_1	SECISBP2	N	N
ENSG00000112902.11_2	SEMA5A	N	N
ENSG00000112701.17_2	SENP6	N	N
ENSG00000180096.11_2	SEPT1	N	N
ENSG00000140264.19_2	SERF2	N	N
ENSG00000184716.13_2	SERINC4	N	N
ENSG00000151778.10_1	SERP2	N	N
ENSG00000082497.11_1	SERTAD4	N	N
ENSG00000181555.19_2	SETD2	N	N
ENSG00000116560.10_1	SFPQ	N	N
ENSG00000185437.13_2	SH3BGR	N	N
ENSG00000214193.9_2	SH3D21	N	N
ENSG00000172985.10_1	SH3RF3	N	N
ENSG00000108061.11_1	SHOC2	N	N
ENSG00000092096.15_2	SLC22A17	N	N
ENSG00000181240.13_1	SLC25A41	N	N
ENSG00000113396.12_2	SLC27A6	N	N
ENSG00000198743.6_2	SLC5A3	N	N
ENSG00000138074.14_2	SLC5A6	N	N
ENSG00000172139.14_2	SLC9C1	N	N
ENSG00000184347.14_2	SLIT3	N	N
ENSG00000173473.10_2	SMARCC1	N	N
ENSG00000183172.8_1	SMDT1	N	N
ENSG00000115593.14_1	SMYD1	N	N
ENSG00000125743.10_1	SNRPD2	N	N
ENSG00000100138.13_1	SNU13	N	N
ENSG00000115234.10_1	SNX17	N	N
ENSG00000106266.9_2	SNX8	N	N
ENSG00000274211.4_2	SOCS7	N	N
ENSG00000184985.16_1	SORCS2	N	N
ENSG00000100014.19_2	SPECC1L	N	N
ENSG00000258555.6_2	SPECC1L-ADORA2A	N	N
ENSG00000181323.7_2	SPEM1	N	N
ENSG00000124193.14_1	SRSF6	N	N
ENSG00000008324.10_1	SS18L2	N	N
ENSG00000145687.16_2	SSBP2	N	N
ENSG00000197558.11_2	SSPO	N	N
ENSG00000004866.19_2	ST7	N	N
ENSG00000168439.16_1	STIP1	N	N
ENSG00000173320.10_2	STOX2	N	N
ENSG00000196792.11_1	STRN3	N	N
ENSG00000162236.11_2	STX5	N	N
ENSG00000170310.14_2	STX8	N	N
ENSG00000129103.17_2	SUMF2	N	N
ENSG00000148290.9_2	SURF1	N	N
ENSG00000148291.9_1	SURF2	N	N
ENSG00000148296.6_1	SURF6	N	N
ENSG00000008056.12_2	SYN1	N	N
ENSG00000185666.14_2	SYN3	N	N
ENSG00000162227.7_1	TAF6L	N	N
ENSG00000140262.17_1	TCF12	N	N
ENSG00000184786.5_1	TCTE3	N	N
ENSG00000139372.14_2	TDG	N	N
ENSG00000083544.13_2	TDRD3	N	N
ENSG00000149256.15_2	TENM4	N	N
ENSG00000226174.6_2	TEX22	N	N
ENSG00000168286.2_1	THAP11	N	N
ENSG00000113296.14_2	THBS4	N	N
ENSG00000116001.15_2	TIA1	N	N
ENSG00000221944.5_2	TIGD1	N	N
ENSG00000179886.5_1	TIGD5	N	N
ENSG00000102265.11_1	TIMP1	N	N
ENSG00000140332.15_1	TLE3	N	N
ENSG00000104953.19_2	TLE6	N	N
ENSG00000166822.12_2	TMEM170A	N	N
ENSG00000185475.9_2	TMEM179B	N	N
ENSG00000186501.14_2	TMEM222	N	N
ENSG00000168569.7_2	TMEM223	N	N
ENSG00000205544.3_2	TMEM256	N	N
ENSG00000187838.16_2	TMEM256-PLSCR3	N	N
ENSG00000262481.5_2	TMEM256-PLSCR3	N	N
ENSG00000151135.9_1	TMEM263	N	N
ENSG00000116857.16_2	TMEM9	N	N
ENSG00000164897.12_1	TMUB1	N	N
ENSG00000154310.16_2	TNIK	N	N
ENSG00000174292.12_2	TNK1	N	N
ENSG00000107854.5_1	TNKS2	N	N
ENSG00000083312.17_1	TNPO1	N	N
ENSG00000105576.15_2	TNPO2	N	N
ENSG00000078687.17_2	TNRC6C	N	N
ENSG00000130204.12_2	TOMM40	N	N
ENSG00000214736.7_2	TOMM6	N	N
ENSG00000184428.12_1	TOP1MT	N	N
ENSG00000162341.16_2	TPCN2	N	N
ENSG00000179636.14_2	TPPP2	N	N
ENSG00000133112.16_1	TPT1	N	N
ENSG00000170043.11_2	TRAPPC1	N	N
ENSG00000181029.8_2	TRAPPC5	N	N
ENSG00000182400.14_2	TRAPPC6B	N	N
ENSG00000174173.6_2	TRMT10C	N	N
ENSG00000135451.12_2	TROAP	N	N
ENSG00000123297.17_2	TSFM	N	N
ENSG00000135452.9_2	TSPAN31	N	N
ENSG00000187189.10_2	TSPYL4	N	N
ENSG00000104522.15_2	TSTA3	N	N
ENSG00000100154.14_1	TTC28	N	N
ENSG00000078246.16_2	TULP3	N	N
ENSG00000149016.15_2	TUT1	N	N
ENSG00000170142.11_1	UBE2E1	N	N
ENSG00000177889.9_1	UBE2N	N	N
ENSG00000114062.18_2	UBE3A	N	N
ENSG00000104517.12_2	UBR5	N	N
ENSG00000162191.13_1	UBXN1	N	N
ENSG00000173960.12_2	UBXN2A	N	N
ENSG00000144224.16_1	UBXN4	N	N
ENSG00000204922.4_1	UQCC3	N	N
ENSG00000010256.10_1	UQCRC1	N	N
ENSG00000131475.6_1	VPS25	N	N
ENSG00000143952.19_1	VPS54	N	N
ENSG00000151532.13_1	VTI1A	N	N
ENSG00000140395.8_2	WDR61	N	N
ENSG00000142784.15_1	WDTC1	N	N
ENSG00000141499.16_2	WRAP53	N	N
ENSG00000076924.11_1	XAB2	N	N
ENSG00000196419.12_1	XRCC6	N	N
ENSG00000277971.1_2	XXbac-B562F10.12	N	N
ENSG00000185728.16_2	YTHDF3	N	N
ENSG00000066422.4_1	ZBTB11	N	N
ENSG00000185670.7_2	ZBTB3	N	N
ENSG00000100722.18_1	ZC3H14	N	N
ENSG00000188177.13_1	ZC3H6	N	N
ENSG00000174165.7_1	ZDHHC24	N	N
ENSG00000148516.21_2	ZEB1	N	N
ENSG00000005889.15_1	ZFX	N	N
ENSG00000121741.16_1	ZMYM2	N	N
ENSG00000015171.18_2	ZMYND11	N	N
ENSG00000166526.16_2	ZNF3	N	N
ENSG00000160094.14_2	ZNF362	N	N
ENSG00000215421.9_2	ZNF407	N	N
ENSG00000181444.12_1	ZNF467	N	N
ENSG00000180035.11_2	ZNF48	N	N
ENSG00000163795.13_1	ZNF513	N	N
ENSG00000171443.6_1	ZNF524	N	N
ENSG00000218891.4_1	ZNF579	N	N
ENSG00000142684.8_2	ZNF593	N	N
ENSG00000198551.9_2	ZNF627	N	N
ENSG00000102870.5_1	ZNF629	N	N
ENSG00000121864.9_1	ZNF639	N	N
ENSG00000164684.13_2	ZNF704	N	N
ENSG00000179965.11_1	ZNF771	N	N
ENSG00000102984.14_2	ZNF821	N	N
ENSG00000261221.3_1	ZNF865	N	N
ENSG00000152467.9_2	ZSCAN1	N	N
ENSG00000036549.12_2	ZZZ3	N	N

## Sheet: CF_unique_SE_gene_overlapped
ENSGID_version	symbol	Bivalent_prom_Wilderman_et_al_2018	Bivalent_DNA_Binding_Factor_Wilderman_et_al_2018
ENSG00000180318.3_1	ALX1	Y	Y
ENSG00000156150.6_1	ALX3	Y	Y
ENSG00000052850.5_1	ALX4	Y	Y
ENSG00000146592.16_1	CREB5	Y	Y
ENSG00000142700.11_1	DMRTA2	Y	Y
ENSG00000221818.8_1	EBF2	Y	Y
ENSG00000187140.5_1	FOXD3	Y	Y
ENSG00000139445.17_1	FOXN4	Y	Y
ENSG00000133937.4_1	GSC	Y	Y
ENSG00000106852.15_1	LHX6	Y	Y
ENSG00000162624.14_1	LHX8	Y	Y
ENSG00000162761.14_1	LMX1A	Y	Y
ENSG00000136944.17_2	LMX1B	Y	Y
ENSG00000085276.17_2	MECOM	Y	Y
ENSG00000163132.6_1	MSX1	Y	Y
ENSG00000109705.7_1	NKX3-2	Y	Y
ENSG00000009709.11_1	PAX7	Y	Y
ENSG00000124813.20_1	RUNX2	Y	Y
ENSG00000159263.15_1	SIM2	Y	Y
ENSG00000056097.15_1	ZFR	Y	Y
ENSG00000102575.10_1	ACP5	Y	N
ENSG00000157985.18_2	AGAP1	Y	N
ENSG00000176720.4_1	BOK	Y	N
ENSG00000120262.9_1	CCDC170	Y	N
ENSG00000107736.19_1	CDH23	Y	N
ENSG00000008300.15_2	CELSR3	Y	N
ENSG00000154645.13_2	CHODL	Y	N
ENSG00000160161.9_1	CILP2	Y	N
ENSG00000088882.7_1	CPXM1	Y	N
ENSG00000107562.16_1	CXCL12	Y	N
ENSG00000095596.11_1	CYP26A1	Y	N
ENSG00000003137.8_1	CYP26B1	Y	N
ENSG00000187553.8_1	CYP26C1	Y	N
ENSG00000272636.3_2	DOC2B	Y	N
ENSG00000119915.4_1	ELOVL3	Y	N
ENSG00000086289.11_2	EPDR1	Y	N
ENSG00000168309.16_1	FAM107A	Y	N
ENSG00000272414.5_2	FAM47E-STBD1	Y	N
ENSG00000165140.9_1	FBP1	Y	N
ENSG00000182870.8	GALNT9	Y	N
ENSG00000178015.4_1	GPR150	Y	N
ENSG00000105464.3_1	GRIN2D	Y	N
ENSG00000154118.12_1	JPH3	Y	N
ENSG00000129159.6_1	KCNC1	Y	N
ENSG00000162975.4_2	KCNF1	Y	N
ENSG00000176956.12_1	LY6H	Y	N
ENSG00000140479.16_2	PCSK6	Y	N
ENSG00000123360.11_1	PDE1B	Y	N
ENSG00000100341.11_2	PNPLA5	Y	N
ENSG00000095303.14_2	PTGS1	Y	N
ENSG00000100362.12_1	PVALB	Y	N
ENSG00000204618.8_2	RNF39	Y	N
ENSG00000106483.11_1	SFRP4	Y	N
ENSG00000162105.17_2	SHANK2	Y	N
ENSG00000129946.10_1	SHC2	Y	N
ENSG00000077327.15_2	SPAG6	Y	N
ENSG00000118804.8_2	STBD1	Y	N
ENSG00000166448.14_2	TMEM130	Y	N
ENSG00000215912.12_2	TTC34	Y	N
ENSG00000149313.10_1	AASDHPPT	N	N
ENSG00000108798.8_1	ABI3	N	N
ENSG00000271824.1_2	AC009014.3	N	N
ENSG00000169717.6_2	ACTRT2	N	N
ENSG00000121989.14_1	ACVR2A	N	N
ENSG00000140955.10_2	ADAD2	N	N
ENSG00000145536.15_1	ADAMTS16	N	N
ENSG00000140470.13_2	ADAMTS17	N	N
ENSG00000111452.12_2	ADGRD1	N	N
ENSG00000150471.16_2	ADGRL3	N	N
ENSG00000018510.13_2	AGPS	N	N
ENSG00000100591.7_2	AHSA1	N	N
ENSG00000173209.22_2	AHSA2	N	N
ENSG00000117020.16_2	AKT3	N	N
ENSG00000164904.16_2	ALDH7A1	N	N
ENSG00000086848.14_2	ALG9	N	N
ENSG00000153107.11_1	ANAPC1	N	N
ENSG00000154188.9_2	ANGPT1	N	N
ENSG00000034053.14_2	APBA2	N	N
ENSG00000163697.16_2	APBB2	N	N
ENSG00000062725.9_1	APPBP2	N	N
ENSG00000134909.18_1	ARHGAP32	N	N
ENSG00000165309.13_1	ARMC3	N	N
ENSG00000146476.10_1	ARMT1	N	N
ENSG00000172995.16_2	ARPP21	N	N
ENSG00000113273.15_1	ARSB	N	N
ENSG00000005981.12_1	ASB4	N	N
ENSG00000101440.9_1	ASIP	N	N
ENSG00000141431.10_2	ASXL3	N	N
ENSG00000152348.15_2	ATG10	N	N
ENSG00000119787.13_2	ATL2	N	N
ENSG00000105726.16_1	ATP13A1	N	N
ENSG00000146776.14_1	ATXN7L1	N	N
ENSG00000169857.7_2	AVEN	N	N
ENSG00000187676.7_2	B3GLCT	N	N
ENSG00000076108.11_1	BAZ2A	N	N
ENSG00000141376.21_2	BCAS3	N	N
ENSG00000168283.13_2	BMI1	N	N
ENSG00000173068.17_2	BNC2	N	N
ENSG00000183826.16_2	BTBD9	N	N
ENSG00000145741.15_1	BTF3	N	N
ENSG00000154640.14_2	BTG3	N	N
ENSG00000148655.14_2	C10orf11	N	N
ENSG00000171224.8_1	C10orf35	N	N
ENSG00000137720.7_1	C11orf1	N	N
ENSG00000189227.5_1	C15orf61	N	N
ENSG00000174109.4_1	C16orf91	N	N
ENSG00000260456.6_2	C16orf95	N	N
ENSG00000258713.2_2	C20orf141	N	N
ENSG00000183186.7_1	C2CD4C	N	N
ENSG00000164096.12_1	C4orf3	N	N
ENSG00000204542.2_1	C6orf15	N	N
ENSG00000186354.10_2	C9orf47	N	N
ENSG00000151067.21_2	CACNA1C	N	N
ENSG00000166862.6_1	CACNG2	N	N
ENSG00000143919.14_2	CAMKMT	N	N
ENSG00000171735.18_2	CAMTA1	N	N
ENSG00000141527.16_2	CARD14	N	N
ENSG00000163749.17_1	CCDC158	N	N
ENSG00000230561.4_2	CCDC192	N	N
ENSG00000141519.14_2	CCDC40	N	N
ENSG00000120647.9_2	CCDC77	N	N
ENSG00000204536.13_2	CCHCR1	N	N
ENSG00000107443.15_1	CCNJ	N	N
ENSG00000145996.11_1	CDKAL1	N	N
ENSG00000204539.3_1	CDSN	N	N
ENSG00000101489.19_2	CELF4	N	N
ENSG00000154240.16_2	CEP112	N	N
ENSG00000126001.15_1	CEP250	N	N
ENSG00000111860.13_2	CEP85L	N	N
ENSG00000171811.12_2	CFAP46	N	N
ENSG00000188523.8_1	CFAP77	N	N
ENSG00000116254.17_1	CHD5	N	N
ENSG00000184984.9_2	CHRM5	N	N
ENSG00000175264.7_1	CHST1	N	N
ENSG00000157884.10_1	CIB4	N	N
ENSG00000138615.5_2	CILP	N	N
ENSG00000166855.9_1	CLPX	N	N
ENSG00000100528.11_1	CNIH1	N	N
ENSG00000166997.7_2	CNPY4	N	N
ENSG00000187955.11_1	COL14A1	N	N
ENSG00000124749.16_2	COL21A1	N	N
ENSG00000215018.9_1	COL28A1	N	N
ENSG00000148444.15_2	COMMD3	N	N
ENSG00000269897.5_2	COMMD3-BMI1	N	N
ENSG00000110442.11_1	COMMD9	N	N
ENSG00000109472.13_1	CPE	N	N
ENSG00000111605.16_1	CPSF6	N	N
ENSG00000130038.9_2	CRACR2A	N	N
ENSG00000119535.17_2	CSF3R	N	N
ENSG00000175183.9_1	CSRP2	N	N
ENSG00000176102.11_1	CSTF3	N	N
ENSG00000258674.5_2	CTC-260F20.3	N	N
ENSG00000257355.1_2	CTD-2006C1.10	N	N
ENSG00000272772.1_2	CTD-2410N18.5	N	N
ENSG00000266076.1_2	CTD-2535L24.2	N	N
ENSG00000188897.8_2	CTD-3088G3.8	N	N
ENSG00000268744.1_2	CTD-3105H18.14	N	N
ENSG00000268870.1_2	CTD-3105H18.16	N	N
ENSG00000044115.20_2	CTNNA1	N	N
ENSG00000047230.14_1	CTPS2	N	N
ENSG00000205279.8_1	CTXN3	N	N
ENSG00000133083.14_1	DCLK1	N	N
ENSG00000107625.12_1	DDX50	N	N
ENSG00000121644.18_1	DESI2	N	N
ENSG00000204311.12_2	DFNB59	N	N
ENSG00000100697.14_1	DICER1	N	N
ENSG00000166938.12_2	DIS3L	N	N
ENSG00000162946.20_2	DISC1	N	N
ENSG00000119689.14_2	DLST	N	N
ENSG00000135164.18_2	DMTF1	N	N
ENSG00000154099.17_1	DNAAF1	N	N
ENSG00000164031.16_2	DNAJB14	N	N
ENSG00000000419.12_1	DPM1	N	N
ENSG00000074603.18_2	DPP8	N	N
ENSG00000171587.14_2	DSCAM	N	N
ENSG00000088986.10_2	DYNLL1	N	N
ENSG00000147155.10_2	EBP	N	N
ENSG00000134463.14_2	ECHDC3	N	N
ENSG00000129521.13_2	EGLN3	N	N
ENSG00000255302.4_2	EID1	N	N
ENSG00000100353.17_1	EIF3D	N	N
ENSG00000134153.9_2	EMC7	N	N
ENSG00000082397.17_2	EPB41L3	N	N
ENSG00000135999.11_1	EPC2	N	N
ENSG00000112425.13_1	EPM2A	N	N
ENSG00000151491.12_2	EPS8	N	N
ENSG00000197930.12_2	ERO1A	N	N
ENSG00000119715.14_1	ESRRB	N	N
ENSG00000139163.15_2	ETNK1	N	N
ENSG00000112685.13_2	EXOC2	N	N
ENSG00000138190.16_2	EXOC6	N	N
ENSG00000012232.8_1	EXTL3	N	N
ENSG00000104313.17_1	EYA1	N	N
ENSG00000064655.18_2	EYA2	N	N
ENSG00000112319.17_2	EYA4	N	N
ENSG00000185104.19_2	FAF1	N	N
ENSG00000151553.14_1	FAM160B1	N	N
ENSG00000163946.13_2	FAM208A	N	N
ENSG00000187773.8_2	FAM69C	N	N
ENSG00000188343.12_2	FAM92A1	N	N
ENSG00000196159.11_1	FAT4	N	N
ENSG00000163520.13_2	FBLN2	N	N
ENSG00000142449.12_2	FBN3	N	N
ENSG00000255561.6_2	FDXACB1	N	N
ENSG00000102302.7_1	FGD1	N	N
ENSG00000111241.2_2	FGF6	N	N
ENSG00000172456.17_1	FGGY	N	N
ENSG00000106080.10_1	FKBP14	N	N
ENSG00000077800.11_1	FKBP6	N	N
ENSG00000079150.17_1	FKBP7	N	N
ENSG00000128573.23_2	FOXP2	N	N
ENSG00000151474.20_2	FRMD4A	N	N
ENSG00000162998.4_1	FRZB	N	N
ENSG00000068438.14_1	FTSJ1	N	N
ENSG00000089280.18_1	FUS	N	N
ENSG00000171298.12_1	GAA	N	N
ENSG00000107862.4_2	GBF1	N	N
ENSG00000187210.12_2	GCNT1	N	N
ENSG00000125965.8_1	GDF5	N	N
ENSG00000204183.1_1	GDF5OS	N	N
ENSG00000092208.16_2	GEMIN2	N	N
ENSG00000151892.14_1	GFRA1	N	N
ENSG00000167699.13_2	GLOD4	N	N
ENSG00000120820.12_1	GLT8D2	N	N
ENSG00000112699.10_1	GMDS	N	N
ENSG00000089639.10_1	GMIP	N	N
ENSG00000163655.15_1	GMPS	N	N
ENSG00000114450.9_2	GNB4	N	N
ENSG00000167083.6_1	GNGT2	N	N
ENSG00000111711.9_2	GOLT1B	N	N
ENSG00000120370.12_2	GORAB	N	N
ENSG00000180998.11_2	GPR137C	N	N
ENSG00000116157.5_1	GPX7	N	N
ENSG00000141449.14_2	GREB1L	N	N
ENSG00000109519.12_1	GRPEL1	N	N
ENSG00000155115.6_1	GTF3C6	N	N
ENSG00000111713.2_1	GYS2	N	N
ENSG00000164032.11_1	H2AFZ	N	N
ENSG00000074696.12_1	HACD3	N	N
ENSG00000111727.11_2	HCFC2	N	N
ENSG00000198265.11_2	HELZ	N	N
ENSG00000165102.14_2	HGSNAT	N	N
ENSG00000159267.14_2	HLCS	N	N
ENSG00000113161.15_2	HMGCR	N	N
ENSG00000112972.14_2	HMGCS1	N	N
ENSG00000168172.8_2	HOOK3	N	N
ENSG00000186603.5_1	HPDL	N	N
ENSG00000153936.16_2	HS2ST1	N	N
ENSG00000197386.10_1	HTT	N	N
ENSG00000172201.11_2	ID4	N	N
ENSG00000100360.14_2	IFT27	N	N
ENSG00000119650.12_2	IFT43	N	N
ENSG00000096872.15_1	IFT74	N	N
ENSG00000128908.15_2	INO80	N	N
ENSG00000103599.19_1	IQCH	N	N
ENSG00000189337.16_2	KAZN	N	N
ENSG00000182359.14_2	KBTBD3	N	N
ENSG00000069424.14_1	KCNAB2	N	N
ENSG00000026559.13_2	KCNG1	N	N
ENSG00000168418.7_1	KCNG4	N	N
ENSG00000182132.13_2	KCNIP1	N	N
ENSG00000134504.12_2	KCTD1	N	N
ENSG00000178695.5_1	KCTD12	N	N
ENSG00000136636.12_2	KCTD3	N	N
ENSG00000105438.8_1	KDELR1	N	N
ENSG00000073614.12_2	KDM5A	N	N
ENSG00000100578.14_2	KIAA0586	N	N
ENSG00000120549.17_2	KIAA1217	N	N
ENSG00000125337.16_2	KIF25	N	N
ENSG00000237649.7_1	KIFC1	N	N
ENSG00000149571.11_2	KIRREL3	N	N
ENSG00000197776.7_1	KLHDC1	N	N
ENSG00000128607.13_2	KLHDC10	N	N
ENSG00000162456.9_1	KNCN	N	N
ENSG00000091128.12_2	LAMB4	N	N
ENSG00000132434.9_1	LANCL2	N	N
ENSG00000131023.12_1	LATS1	N	N
ENSG00000108231.12_2	LGI1	N	N
ENSG00000145685.13_2	LHFPL2	N	N
ENSG00000164187.6_1	LMBRD2	N	N
ENSG00000072201.13_2	LNX1	N	N
ENSG00000064547.13_2	LPAR2	N	N
ENSG00000198589.10_2	LRBA	N	N
ENSG00000070018.8_1	LRP6	N	N
ENSG00000160233.7_1	LRRC3	N	N
ENSG00000179796.11_1	LRRC3B	N	N
ENSG00000170382.11_1	LRRN2	N	N
ENSG00000151276.23_2	MAGI1	N	N
ENSG00000198162.12_2	MAN1A2	N	N
ENSG00000137764.19_2	MAP2K5	N	N
ENSG00000085511.19_2	MAP3K4	N	N
ENSG00000214309.4_2	MBLAC1	N	N
ENSG00000143797.11_1	MBOAT2	N	N
ENSG00000145794.16_1	MEGF10	N	N
ENSG00000153208.16_1	MERTK	N	N
ENSG00000106484.14_1	MEST	N	N
ENSG00000183496.5_1	MEX3B	N	N
ENSG00000170430.9_2	MGMT	N	N
ENSG00000155545.19_1	MIER3	N	N
ENSG00000079277.19_2	MKNK1	N	N
ENSG00000130396.20_2	MLLT4	N	N
ENSG00000020426.10_2	MNAT1	N	N
ENSG00000124217.4_1	MOCS3	N	N
ENSG00000185681.12_1	MORN5	N	N
ENSG00000107186.16_2	MPDZ	N	N
ENSG00000082126.17_1	MPP4	N	N
ENSG00000171861.10_2	MRM3	N	N
ENSG00000172172.7_2	MRPL13	N	N
ENSG00000112110.9_1	MRPL18	N	N
ENSG00000116898.11_1	MRPS15	N	N
ENSG00000188981.10_1	MSANTD1	N	N
ENSG00000120458.10_1	MSANTD2	N	N
ENSG00000251349.3_2	MSANTD3-TMEFF1	N	N
ENSG00000147649.9_1	MTDH	N	N
ENSG00000107951.8	MTPAP	N	N
ENSG00000132781.17_2	MUTYH	N	N
ENSG00000137474.19_1	MYO7A	N	N
ENSG00000104490.17_2	NCALD	N	N
ENSG00000123338.12_1	NCKAP1L	N	N
ENSG00000186010.18_2	NDUFA13	N	N
ENSG00000177707.10_2	NECTIN3	N	N
ENSG00000119408.16_2	NEK6	N	N
ENSG00000196712.16_2	NF1	N	N
ENSG00000120837.7_2	NFYB	N	N
ENSG00000086288.11_2	NME8	N	N
ENSG00000151322.18_2	NPAS3	N	N
ENSG00000106459.14_1	NRF1	N	N
ENSG00000130305.16_1	NSUN5	N	N
ENSG00000148053.15_1	NTRK2	N	N
ENSG00000125450.10_1	NUP85	N	N
ENSG00000167693.16_1	NXN	N	N
ENSG00000116885.18_1	OSCP1	N	N
ENSG00000148498.15_2	PARD3	N	N
ENSG00000196092.12_1	PAX5	N	N
ENSG00000167081.16_2	PBX3	N	N
ENSG00000105717.13_2	PBX4	N	N
ENSG00000132635.16_1	PCED1A	N	N
ENSG00000112541.9	PDE10A	N	N
ENSG00000121892.14_2	PDS5A	N	N
ENSG00000101132.9_1	PFDN4	N	N
ENSG00000182405.5_1	PGBD4	N	N
ENSG00000164902.13_1	PHAX	N	N
ENSG00000056487.15_2	PHF21B	N	N
ENSG00000118482.11_1	PHF3	N	N
ENSG00000173868.11_1	PHOSPHO1	N	N
ENSG00000139200.13_2	PIANP	N	N
ENSG00000185808.13_1	PIGP	N	N
ENSG00000121879.3_2	PIK3CA	N	N
ENSG00000107859.9_1	PITX3	N	N
ENSG00000137055.14_2	PLAA	N	N
ENSG00000116095.10_1	PLEKHA3	N	N
ENSG00000106086.18_2	PLEKHA8	N	N
ENSG00000161381.13_2	PLXDC1	N	N
ENSG00000100344.10_2	PNPLA3	N	N
ENSG00000143442.21_2	POGZ	N	N
ENSG00000100479.12_1	POLE2	N	N
ENSG00000148606.12_1	POLR3A	N	N
ENSG00000105854.12_2	PON2	N	N
ENSG00000102312.20_2	PORCN	N	N
ENSG00000184271.16_2	POU6F1	N	N
ENSG00000170836.11_1	PPM1D	N	N
ENSG00000204619.7_1	PPP1R11	N	N
ENSG00000135447.16_2	PPP1R1A	N	N
ENSG00000117592.8_1	PRDX6	N	N
ENSG00000138078.15_2	PREPL	N	N
ENSG00000163637.11_2	PRICKLE2	N	N
ENSG00000142875.19_2	PRKACB	N	N
ENSG00000154229.11_2	PRKCA	N	N
ENSG00000180228.12_1	PRKRA	N	N
ENSG00000148426.12_1	PROSER2	N	N
ENSG00000119608.12_2	PROX2	N	N
ENSG00000068489.12_2	PRR11	N	N
ENSG00000135362.13_2	PRR5L	N	N
ENSG00000166450.12_2	PRTG	N	N
ENSG00000100519.11_2	PSMC6	N	N
ENSG00000204540.10_2	PSORS1C1	N	N
ENSG00000204538.3_1	PSORS1C2	N	N
ENSG00000132670.20_2	PTPRA	N	N
ENSG00000144724.19_2	PTPRG	N	N
ENSG00000163661.3_1	PTX3	N	N
ENSG00000171016.11_1	PYGO1	N	N
ENSG00000011454.16_2	RABGAP1	N	N
ENSG00000182185.18_2	RAD51B	N	N
ENSG00000138698.14_2	RAP1GDS1	N	N
ENSG00000198915.11_2	RASGEF1A	N	N
ENSG00000146090.15_1	RASGEF1C	N	N
ENSG00000113319.11_1	RASGRF2	N	N
ENSG00000167281.18_2	RBFOX3	N	N
ENSG00000122965.10_2	RBM19	N	N
ENSG00000184863.10_2	RBM33	N	N
ENSG00000076067.11_1	RBMS2	N	N
ENSG00000084093.15_1	REST	N	N
ENSG00000175449.13_1	RFESD	N	N
ENSG00000162944.10_2	RFTN2	N	N
ENSG00000155906.16_2	RMND1	N	N
ENSG00000239305.6_2	RNF103	N	N
ENSG00000249884.8_2	RNF103-CHMP3	N	N
ENSG00000120925.14_2	RNF170	N	N
ENSG00000184719.11_1	RNLS	N	N
ENSG00000169855.19_1	ROBO1	N	N
ENSG00000258529.5_2	RP11-108O10.8	N	N
ENSG00000282278.1_2	RP11-231C18.3	N	N
ENSG00000282881.1_1	RP11-49P4.7	N	N
ENSG00000267699.2_2	RP11-729L2.2	N	N
ENSG00000267561.2_2	RP5-1052I5.2	N	N
ENSG00000241690.3_2	RP5-860F19.8	N	N
ENSG00000181031.15_2	RPH3AL	N	N
ENSG00000176783.14_2	RUFY1	N	N
ENSG00000163785.12_1	RYK	N	N
ENSG00000213694.3_2	S1PR3	N	N
ENSG00000151835.14_2	SACS	N	N
ENSG00000130254.11_1	SAFB2	N	N
ENSG00000168079.16_2	SCARA5	N	N
ENSG00000184178.15_2	SCFD2	N	N
ENSG00000100934.14_2	SEC23A	N	N
ENSG00000138802.11_1	SEC24B	N	N
ENSG00000075213.10_2	SEMA3A	N	N
ENSG00000186522.14_2	SEPT10	N	N
ENSG00000172985.10_1	SH3RF3	N	N
ENSG00000148082.9_2	SHC3	N	N
ENSG00000185634.11_1	SHC4	N	N
ENSG00000138771.14_2	SHROOM3	N	N
ENSG00000100625.8_2	SIX4	N	N
ENSG00000182628.12_1	SKA2	N	N
ENSG00000113558.18_2	SKP1	N	N
ENSG00000145604.15_1	SKP2	N	N
ENSG00000109171.14_1	SLAIN2	N	N
ENSG00000132874.14_2	SLC14A2	N	N
ENSG00000168065.15_2	SLC22A11	N	N
ENSG00000144741.17_1	SLC25A26	N	N
ENSG00000174032.16_2	SLC25A30	N	N
ENSG00000225697.11_2	SLC26A6	N	N
ENSG00000197506.7_1	SLC28A3	N	N
ENSG00000196660.10_1	SLC30A10	N	N
ENSG00000169359.13_1	SLC33A1	N	N
ENSG00000017483.14_2	SLC38A5	N	N
ENSG00000143036.16_1	SLC44A3	N	N
ENSG00000172123.12_2	SLFN12	N	N
ENSG00000154760.13_2	SLFN13	N	N
ENSG00000175387.15_2	SMAD2	N	N
ENSG00000141646.13_2	SMAD4	N	N
ENSG00000198732.10_1	SMOC1	N	N
ENSG00000064692.18_2	SNCAIP	N	N
ENSG00000125870.10_1	SNRPB2	N	N
ENSG00000112335.14_1	SNX3	N	N
ENSG00000184985.16_1	SORCS2	N	N
ENSG00000137642.12_1	SORL1	N	N
ENSG00000100485.11_1	SOS2	N	N
ENSG00000110693.16_2	SOX6	N	N
ENSG00000145757.15_1	SPATA9	N	N
ENSG00000106723.16_1	SPIN1	N	N
ENSG00000172296.12_2	SPTLC3	N	N
ENSG00000134548.9_1	SPX	N	N
ENSG00000111786.8_1	SRSF9	N	N
ENSG00000123096.11_2	SSPN	N	N
ENSG00000166444.18_2	ST5	N	N
ENSG00000144057.15_2	ST6GAL2	N	N
ENSG00000184005.10_1	ST6GALNAC3	N	N
ENSG00000111728.10_2	ST8SIA1	N	N
ENSG00000130052.13_2	STARD8	N	N
ENSG00000165730.14_1	STOX1	N	N
ENSG00000173320.10_2	STOX2	N	N
ENSG00000023734.10_1	STRAP	N	N
ENSG00000143093.14_2	STRIP1	N	N
ENSG00000165416.14_1	SUGT1	N	N
ENSG00000137573.13_2	SULF1	N	N
ENSG00000188612.11_2	SUMO2	N	N
ENSG00000169895.5_1	SYAP1	N	N
ENSG00000185666.14_2	SYN3	N	N
ENSG00000103168.16_2	TAF1C	N	N
ENSG00000106290.14_2	TAF6	N	N
ENSG00000170921.14_2	TANC2	N	N
ENSG00000160551.10_2	TAOK1	N	N
ENSG00000068354.15_2	TBC1D25	N	N
ENSG00000179152.19_1	TCAIM	N	N
ENSG00000182916.7_1	TCEAL7	N	N
ENSG00000185222.7_2	TCEAL9	N	N
ENSG00000120438.11_2	TCP1	N	N
ENSG00000145934.16_2	TENM2	N	N
ENSG00000218336.8_2	TENM3	N	N
ENSG00000070759.16_1	TESK2	N	N
ENSG00000135457.9_2	TFCP2	N	N
ENSG00000156299.13_2	TIAM1	N	N
ENSG00000223573.6_2	TINCR	N	N
ENSG00000196781.14_2	TLE1	N	N
ENSG00000241697.4_2	TMEFF1	N	N
ENSG00000181234.9_2	TMEM132C	N	N
ENSG00000186889.9_2	TMEM17	N	N
ENSG00000206432.4_1	TMEM200C	N	N
ENSG00000155755.18_2	TMEM237	N	N
ENSG00000198326.9_2	TMEM239	N	N
ENSG00000006042.11_1	TMEM98	N	N
ENSG00000132773.11_1	TOE1	N	N
ENSG00000164548.10_1	TRA2A	N	N
ENSG00000269113.3_2	TRABD2B	N	N
ENSG00000255690.2_1	TRIL	N	N
ENSG00000134253.9_1	TRIM45	N	N
ENSG00000146755.10_1	TRIM50	N	N
ENSG00000069018.17_1	TRPC7	N	N
ENSG00000142185.16_2	TRPM2	N	N
ENSG00000196367.12_2	TRRAP	N	N
ENSG00000171045.14_2	TSNARE1	N	N
ENSG00000270106.5_2	TSNAX-DISC1	N	N
ENSG00000178093.13_2	TSSK6	N	N
ENSG00000182670.13_2	TTC3	N	N
ENSG00000196659.9_1	TTC30B	N	N
ENSG00000087301.8_2	TXNDC16	N	N
ENSG00000170035.15_2	UBE2E3	N	N
ENSG00000122042.9_1	UBL3	N	N
ENSG00000186150.4_1	UBL4B	N	N
ENSG00000168246.5_2	UBTD2	N	N
ENSG00000163960.11_1	UBXN7	N	N
ENSG00000014123.9_1	UFL1	N	N
ENSG00000109814.11_2	UGDH	N	N
ENSG00000147854.16_2	UHRF2	N	N
ENSG00000083290.19_1	ULK2	N	N
ENSG00000059145.18_2	UNKL	N	N
ENSG00000109189.12_1	USP46	N	N
ENSG00000145390.11_1	USP53	N	N
ENSG00000162738.5_1	VANGL2	N	N
ENSG00000197415.11_2	VEPH1	N	N
ENSG00000151445.15_2	VIPAS39	N	N
ENSG00000215305.9_2	VPS16	N	N
ENSG00000158816.15_2	VWA5B1	N	N
ENSG00000185274.11_2	WBSCR17	N	N
ENSG00000163625.15_2	WDFY3	N	N
ENSG00000136709.11_1	WDR33	N	N
ENSG00000196363.9_1	WDR5	N	N
ENSG00000115935.17_2	WIPF1	N	N
ENSG00000250067.11_2	YJEFN3	N	N
ENSG00000119596.17_2	YLPM1	N	N
ENSG00000132846.5_2	ZBED3	N	N
ENSG00000232040.2_1	ZBED9	N	N
ENSG00000171448.8_1	ZBTB26	N	N
ENSG00000184828.9_2	ZBTB7C	N	N
ENSG00000091732.15_1	ZC3HC1	N	N
ENSG00000134744.13_2	ZCCHC11	N	N
ENSG00000141664.9_2	ZCCHC2	N	N
ENSG00000156639.11_1	ZFAND3	N	N
ENSG00000181896.11_2	ZNF101	N	N
ENSG00000176293.19_1	ZNF135	N	N
ENSG00000196646.11_1	ZNF136	N	N
ENSG00000167635.11_1	ZNF146	N	N
ENSG00000130856.15_1	ZNF236	N	N
ENSG00000256771.2_2	ZNF253	N	N
ENSG00000137871.19_2	ZNF280D	N	N
ENSG00000162664.16_1	ZNF326	N	N
ENSG00000251247.9_2	ZNF345	N	N
ENSG00000126746.17_2	ZNF384	N	N
ENSG00000197647.11_2	ZNF433	N	N
ENSG00000198342.5	ZNF442	N	N
ENSG00000171469.10_2	ZNF561	N	N
ENSG00000196357.11_1	ZNF565	N	N
ENSG00000157657.14_2	ZNF618	N	N
ENSG00000257591.5_2	ZNF625	N	N
ENSG00000213297.8_2	ZNF625-ZNF20	N	N
ENSG00000198551.9_2	ZNF627	N	N
ENSG00000122482.20_1	ZNF644	N	N
ENSG00000120963.11_2	ZNF706	N	N
ENSG00000197863.8_2	ZNF790	N	N
ENSG00000196466.10_2	ZNF799	N	N
ENSG00000124203.6_2	ZNF831	N	N
ENSG00000223547.9_1	ZNF844	N	N
ENSG00000257446.3_2	ZNF878	N	N
ENSG00000066379.14_1	ZNRD1	N	N
ENSG00000152467.9_2	ZSCAN1	N	N
ENSG00000121413.12_1	ZSCAN18	N	N
ENSG00000162415.6_2	ZSWIM5	N	N

## Sheet: All CF SE genes GO BP
geneSet	description	link	size	overlap	expect	enrichmentRatio	pValue (hypergeometric)	FDR (Benjamini-Hochberg)	overlapId	userId
GO:0198738	cell-cell signaling by wnt	http://amigo.geneontology.org/amigo/term/GO:0198738	458	281	185.29	1.51654	0	0	25;160;163;166;348;351;527;558;595;607;801;815;857;865;998;1001;1175;1213;1277;1363;1432;1452;1453;1455;1457;1460;1499;1500;1613;1642;1649;1654;1749;1855;1856;1951;1952;1956;1958;1990;2010;2011;2116;2263;2300;2308;2309;2487;2535;2625;2735;2737;2775;2776;2780;2782;2869;2870;2889;2931;2932;3065;3090;3485;3487;3516;3611;3670;3675;3728;4035;4038;4040;4041;4088;4163;4188;4233;4300;4343;4486;4624;4772;…	ENSG00000131668;ENSG00000105880;ENSG00000120738;ENSG00000176678;ENSG00000107485;ENSG00000133937;ENSG00000177374;ENSG00000016082;ENSG00000138795;ENSG00000131196;ENSG00000153234;ENSG00000103449;ENSG00000138083;ENSG00000100146;ENSG00000181449;ENSG00000112837;ENSG00000116035;ENSG00000115266;ENSG00000105974;ENSG00000062038;ENSG00000075275;ENSG00000008300;ENSG00000108821;ENSG00000109625;ENSG00000197380…
GO:0048568	embryonic organ development	http://amigo.geneontology.org/amigo/term/GO:0048568	422	258	170.726	1.51119	0	0	29;133;207;220;257;430;525;579;613;652;655;657;677;860;1028;1050;1051;1280;1290;1499;1739;1746;1749;1750;1855;1856;1942;1954;1956;1969;2022;2048;2067;2068;2103;2138;2186;2201;2260;2263;2294;2295;2296;2323;2487;2535;2625;2626;2637;2735;2736;2737;2778;3091;3198;3199;3200;3201;3202;3203;3204;3207;3211;3212;3213;3214;3215;3216;3217;3218;3232;3233;3235;3236;3249;3280;3297;3340;3373;3398;3399;3481;3491…	ENSG00000180318;ENSG00000156150;ENSG00000052850;ENSG00000183734;ENSG00000172216;ENSG00000115844;ENSG00000105880;ENSG00000006377;ENSG00000103241;ENSG00000137273;ENSG00000160973;ENSG00000139445;ENSG00000107485;ENSG00000168505;ENSG00000133937;ENSG00000164107;ENSG00000164683;ENSG00000105991;ENSG00000005073;ENSG00000105996;ENSG00000105997;ENSG00000197576;ENSG00000106004;ENSG00000106006;ENSG00000122592…
GO:0048705	skeletal system morphogenesis	http://amigo.geneontology.org/amigo/term/GO:0048705	234	168	94.668	1.77462	0	0	54;93;249;257;302;309;579;649;652;655;659;860;871;1044;1112;1277;1280;1291;1292;1293;1294;1303;1305;1311;1432;1490;1499;1739;1746;1749;1954;2138;2201;2251;2260;2261;2263;2296;2737;2778;3198;3199;3200;3201;3202;3203;3204;3207;3211;3212;3213;3214;3215;3216;3217;3218;3232;3233;3234;3235;3236;3340;3373;3636;3638;4040;4041;4087;4088;4146;4147;4188;4208;4209;4313;4323;4487;4488;4617;4664;4665;4838;4920…	ENSG00000180318;ENSG00000156150;ENSG00000052850;ENSG00000043039;ENSG00000113722;ENSG00000115844;ENSG00000105880;ENSG00000133937;ENSG00000105991;ENSG00000005073;ENSG00000105996;ENSG00000105997;ENSG00000197576;ENSG00000106004;ENSG00000106006;ENSG00000122592;ENSG00000120094;ENSG00000173917;ENSG00000120093;ENSG00000182742;ENSG00000120075;ENSG00000108511;ENSG00000260027;ENSG00000128710;ENSG00000170166…
GO:0048706	embryonic skeletal system development	http://amigo.geneontology.org/amigo/term/GO:0048706	125	98	50.5705	1.93789	0	0	92;257;579;652;655;860;1277;1280;1499;1739;1745;1746;1954;2131;2138;2263;2737;2778;3198;3199;3200;3201;3202;3203;3204;3205;3207;3211;3212;3213;3214;3215;3216;3217;3218;3219;3231;3232;3233;3235;3236;3340;3373;4087;4088;4188;4208;4323;4617;4838;5079;5081;5087;5125;5156;5396;6495;6664;6670;6899;6913;6935;7020;7043;7048;7289;7291;7474;7481;7483;7484;7703;8092;9742;10265;10522;10736;23213;23314;25836;…	ENSG00000180318;ENSG00000156150;ENSG00000052850;ENSG00000144355;ENSG00000115844;ENSG00000133937;ENSG00000105991;ENSG00000005073;ENSG00000105996;ENSG00000105997;ENSG00000197576;ENSG00000106004;ENSG00000106006;ENSG00000122592;ENSG00000078399;ENSG00000120094;ENSG00000173917;ENSG00000120093;ENSG00000182742;ENSG00000120075;ENSG00000108511;ENSG00000260027;ENSG00000128645;ENSG00000128710;ENSG00000170166…
GO:0007517	muscle organ development	http://amigo.geneontology.org/amigo/term/GO:0007517	379	231	153.33	1.50656	3.33067e-16	5.66214e-14	43;89;104;165;445;463;467;575;596;607;652;657;844;857;858;859;1020;1073;1134;1144;1271;1281;1293;1410;1432;1489;1499;1634;1655;1839;1938;1948;1958;2010;2022;2033;2047;2065;2115;2248;2260;2263;2275;2296;2317;2353;2535;2539;2648;2735;2817;2931;3156;3235;3236;3399;3516;3670;3679;3720;3908;3911;3976;4088;4089;4092;4205;4208;4209;4211;4487;4604;4606;4617;4618;4621;4624;4625;4634;4637;4638;4654;4656;47…	ENSG00000052850;ENSG00000142700;ENSG00000120738;ENSG00000170345;ENSG00000160973;ENSG00000133937;ENSG00000163909;ENSG00000128710;ENSG00000128709;ENSG00000016082;ENSG00000138136;ENSG00000138795;ENSG00000185022;ENSG00000178860;ENSG00000163132;ENSG00000111049;ENSG00000111046;ENSG00000129152;ENSG00000135903;ENSG00000009709;ENSG00000069011;ENSG00000126778;ENSG00000005513;ENSG00000184058;ENSG00000121068…
GO:0002009	morphogenesis of an epithelium	http://amigo.geneontology.org/amigo/term/GO:0002009	478	280	193.382	1.44791	4.44089e-16	6.29126e-14	25;94;133;160;163;182;220;326;388;389;596;652;655;768;780;859;977;998;1072;1175;1213;1282;1289;1435;1436;1460;1499;1522;1605;1739;1839;1855;1856;1909;1948;1951;1952;1954;1956;1969;2022;2043;2045;2138;2246;2260;2263;2294;2295;2297;2316;2487;2535;2625;2626;2637;2648;2736;2737;2909;3091;3202;3207;3212;3214;3217;3237;3239;3280;3371;3400;3488;3491;3516;3611;3678;3714;3872;3911;3976;4040;4041;4088;4089…	ENSG00000160224;ENSG00000180318;ENSG00000251493;ENSG00000103241;ENSG00000137273;ENSG00000160973;ENSG00000139445;ENSG00000107485;ENSG00000168505;ENSG00000164107;ENSG00000197921;ENSG00000005073;ENSG00000106004;ENSG00000173917;ENSG00000182742;ENSG00000260027;ENSG00000128713;ENSG00000128714;ENSG00000170561;ENSG00000177508;ENSG00000138136;ENSG00000138795;ENSG00000120149;ENSG00000103449;ENSG00000126778…
GO:0097485	neuron projection guidance	http://amigo.geneontology.org/amigo/term/GO:0097485	260	168	105.187	1.59716	1.9984e-15	2.42663e-13	323;351;655;659;682;1002;1020;1123;1436;1605;1749;1808;1826;1855;1942;1943;1944;1945;1946;1948;1949;1951;1954;2043;2045;2047;2048;2049;2064;2115;2131;2297;2534;2549;2625;2636;2637;2674;2736;2737;2817;2909;3199;3670;3798;3800;3897;3908;3913;4009;4089;4147;4628;4684;4781;4902;4914;4917;5080;5290;5291;5295;5335;5361;5362;5364;5578;5598;5623;5727;5747;5786;5797;5818;5909;5979;6091;6152;6259;6324;6387…	ENSG00000105880;ENSG00000251493;ENSG00000107485;ENSG00000168505;ENSG00000105996;ENSG00000016082;ENSG00000159556;ENSG00000107187;ENSG00000162761;ENSG00000119508;ENSG00000007372;ENSG00000117407;ENSG00000101144;ENSG00000008300;ENSG00000107562;ENSG00000177103;ENSG00000169242;ENSG00000143590;ENSG00000143869;ENSG00000162068;ENSG00000198400;ENSG00000136040;ENSG00000004399;ENSG00000076864;ENSG00000154134…
GO:0061448	connective tissue development	http://amigo.geneontology.org/amigo/term/GO:0061448	264	168	106.805	1.57296	1.55431e-14	1.65146e-12	59;94;302;309;579;649;652;655;657;659;860;864;871;947;1019;1116;1277;1280;1289;1291;1292;1293;1294;1302;1303;1311;1386;1396;1432;1435;1490;1499;1746;1893;1958;2101;2251;2260;2261;2297;2487;2736;2737;2778;2828;3091;3200;3202;3207;3213;3232;3373;3398;3400;3491;3696;4017;4040;4041;4086;4088;4094;4146;4147;4208;4209;4487;4488;4617;4781;4851;4920;5081;5154;5155;5159;5290;5307;5310;5396;5447;5745;5914;…	ENSG00000180318;ENSG00000043039;ENSG00000115844;ENSG00000221818;ENSG00000120738;ENSG00000251493;ENSG00000164107;ENSG00000197921;ENSG00000005073;ENSG00000105997;ENSG00000106004;ENSG00000120093;ENSG00000163132;ENSG00000120149;ENSG00000111049;ENSG00000109705;ENSG00000009709;ENSG00000069011;ENSG00000116132;ENSG00000124813;ENSG00000020633;ENSG00000119042;ENSG00000170577;ENSG00000124216;ENSG00000005513…
GO:0001503	ossification	http://amigo.geneontology.org/amigo/term/GO:0001503	370	221	149.689	1.4764	3.01981e-14	2.71783e-12	43;54;92;93;182;207;246;249;506;525;596;649;652;655;657;659;860;865;1009;1021;1050;1051;1192;1213;1277;1280;1290;1291;1305;1311;1432;1435;1462;1490;1499;1594;1655;1749;1893;1956;1969;2068;2091;2101;2131;2132;2185;2194;2201;2261;2263;2296;2735;2736;2737;2778;3020;3091;3192;3199;3200;3336;3371;3397;3398;3399;3400;3481;3488;3491;3516;3570;3611;3636;3726;3727;4038;4041;4077;4086;4088;4091;4146;4208;4…	ENSG00000172216;ENSG00000157613;ENSG00000105880;ENSG00000164107;ENSG00000105996;ENSG00000105997;ENSG00000138795;ENSG00000120149;ENSG00000111049;ENSG00000124813;ENSG00000119042;ENSG00000170577;ENSG00000124216;ENSG00000181449;ENSG00000005513;ENSG00000137203;ENSG00000122691;ENSG00000233608;ENSG00000087085;ENSG00000102575;ENSG00000161905;ENSG00000101144;ENSG00000090539;ENSG00000054938;ENSG00000108821…
GO:0090596	sensory organ morphogenesis	http://amigo.geneontology.org/amigo/term/GO:0090596	250	160	101.141	1.58195	3.19744e-14	2.71783e-12	29;182;220;362;525;578;579;581;596;613;652;655;1280;1289;1290;1296;1499;1749;1750;1826;1855;1856;1969;2047;2048;2138;2195;2201;2260;2263;2295;2301;2487;2535;2625;2637;2736;2737;2779;2780;2792;3065;3066;3091;3150;3198;3199;3249;3638;4040;4041;4124;4211;4237;4487;4647;4669;4763;4901;4915;4920;5080;5308;5309;5396;5629;5754;5764;5797;5818;5915;5916;6015;6094;6169;6299;6495;6496;6497;6662;6664;6670;67…	ENSG00000105880;ENSG00000006377;ENSG00000186790;ENSG00000137273;ENSG00000139445;ENSG00000107485;ENSG00000168505;ENSG00000133937;ENSG00000105991;ENSG00000105996;ENSG00000163132;ENSG00000109705;ENSG00000119508;ENSG00000007372;ENSG00000164093;ENSG00000116132;ENSG00000103449;ENSG00000126778;ENSG00000170577;ENSG00000138083;ENSG00000005513;ENSG00000184058;ENSG00000121068;ENSG00000137203;ENSG00000122691…
GO:0031589	cell-substrate adhesion	http://amigo.geneontology.org/amigo/term/GO:0031589	330	200	133.506	1.49806	6.90559e-14	5.33614e-12	25;81;87;89;94;182;246;284;285;402;558;596;604;673;780;811;947;967;998;1012;1020;1021;1236;1277;1281;1305;1307;1398;1435;1490;1499;1605;1613;1785;1845;1942;1946;2013;2041;2047;2049;2185;2192;2199;2241;2294;2316;2335;2621;2932;3204;3232;3397;3491;3611;3655;3672;3674;3675;3678;3679;3685;3688;3689;3690;3691;3693;3694;3695;3696;3717;3728;3897;3911;3912;3915;3956;4059;4088;4091;4221;4241;4323;4617;473…	ENSG00000103241;ENSG00000122592;ENSG00000111049;ENSG00000161905;ENSG00000174059;ENSG00000140945;ENSG00000108821;ENSG00000108861;ENSG00000169242;ENSG00000183798;ENSG00000086289;ENSG00000168309;ENSG00000183087;ENSG00000005961;ENSG00000005884;ENSG00000091409;ENSG00000135424;ENSG00000077943;ENSG00000259207;ENSG00000130702;ENSG00000091136;ENSG00000099866;ENSG00000163975;ENSG00000116962;ENSG00000122861…
GO:0022604	regulation of cell morphogenesis	http://amigo.geneontology.org/amigo/term/GO:0022604	473	270	191.359	1.41096	9.4702e-14	6.70746e-12	25;81;102;226;301;348;388;389;390;391;393;396;659;673;752;811;816;832;989;998;1002;1020;1072;1123;1382;1398;1436;1523;1605;1613;1627;1729;1739;1742;1785;1808;1826;1855;1856;1902;1942;1946;1949;1954;2011;2035;2043;2045;2048;2049;2059;2185;2192;2242;2245;2268;2316;2335;2534;2620;2768;2902;2909;2932;3074;3196;3249;3383;3397;3611;3679;3689;3897;3984;4038;4076;4131;4135;4241;4343;4352;4504;4627;4628;4…	ENSG00000184486;ENSG00000115297;ENSG00000174672;ENSG00000167617;ENSG00000124772;ENSG00000107562;ENSG00000169242;ENSG00000184922;ENSG00000090339;ENSG00000167178;ENSG00000135424;ENSG00000169783;ENSG00000157193;ENSG00000163975;ENSG00000103260;ENSG00000087250;ENSG00000064300;ENSG00000136040;ENSG00000004399;ENSG00000173156;ENSG00000004139;ENSG00000109062;ENSG00000006327;ENSG00000108379;ENSG00000097007…
GO:0060485	mesenchyme development	http://amigo.geneontology.org/amigo/term/GO:0060485	262	165	105.996	1.55667	1.02585e-13	6.70746e-12	59;94;182;268;309;596;652;655;657;659;677;753;1072;1277;1499;1605;1655;1908;1909;1942;2022;2065;2146;2260;2263;2294;2295;2296;2297;2335;2487;2626;2637;2932;3066;3091;3202;3249;3280;3516;3670;3911;4017;4040;4087;4088;4089;4092;4208;4222;4487;4488;4838;4846;4851;4902;5159;5308;5515;5728;5754;5979;6091;6275;6405;6422;6423;6495;6591;6615;6662;6663;6664;6899;6909;6939;6949;7040;7041;7042;7043;7048;704…	ENSG00000180318;ENSG00000251493;ENSG00000103241;ENSG00000137273;ENSG00000160973;ENSG00000130700;ENSG00000168505;ENSG00000133937;ENSG00000164107;ENSG00000164683;ENSG00000163909;ENSG00000106004;ENSG00000016082;ENSG00000138795;ENSG00000163132;ENSG00000120149;ENSG00000164093;ENSG00000126778;ENSG00000170577;ENSG00000124216;ENSG00000100146;ENSG00000005513;ENSG00000184058;ENSG00000121068;ENSG00000125878…
GO:0001667	ameboidal-type cell migration	http://amigo.geneontology.org/amigo/term/GO:0001667	379	223	153.33	1.45438	2.1072e-13	1.2356e-11	14;25;91;94;207;284;285;301;309;348;382;388;393;411;506;575;652;655;659;673;811;949;1012;1072;1432;1460;1545;1634;1839;1908;1942;1948;1954;1969;2013;2022;2050;2113;2185;2241;2246;2260;2303;2324;2335;2625;2637;2752;2768;2821;3091;3146;3162;3164;3315;3373;3397;3611;3670;3675;3688;3689;3690;3695;3725;3728;3911;4017;4163;4208;4233;4627;4763;4780;4838;4846;4851;4902;4921;5048;5058;5155;5170;5176;5216;…	ENSG00000180318;ENSG00000168874;ENSG00000176692;ENSG00000107485;ENSG00000168505;ENSG00000164107;ENSG00000016082;ENSG00000164093;ENSG00000100146;ENSG00000203883;ENSG00000005513;ENSG00000184058;ENSG00000122691;ENSG00000181790;ENSG00000101144;ENSG00000100065;ENSG00000140945;ENSG00000161544;ENSG00000138061;ENSG00000128917;ENSG00000124205;ENSG00000169242;ENSG00000156427;ENSG00000037280;ENSG00000122694…
GO:0061564	axon development	http://amigo.geneontology.org/amigo/term/GO:0061564	490	277	198.236	1.39732	2.18048e-13	1.2356e-11	25;104;323;348;351;393;396;575;596;655;659;673;682;780;1002;1009;1020;1123;1382;1436;1495;1605;1749;1785;1808;1826;1855;1942;1943;1944;1945;1946;1948;1949;1951;1954;2011;2043;2045;2047;2048;2049;2064;2115;2131;2263;2297;2335;2534;2549;2625;2636;2637;2674;2736;2737;2817;2902;2909;2932;3199;3320;3326;3371;3611;3670;3688;3717;3725;3798;3800;3897;3908;3913;3925;3984;4009;4038;4089;4130;4131;4135;4147…	ENSG00000105880;ENSG00000251493;ENSG00000107485;ENSG00000168505;ENSG00000105996;ENSG00000016082;ENSG00000159556;ENSG00000107187;ENSG00000162761;ENSG00000153234;ENSG00000119508;ENSG00000007372;ENSG00000184486;ENSG00000116035;ENSG00000181790;ENSG00000117407;ENSG00000101144;ENSG00000174672;ENSG00000008300;ENSG00000107562;ENSG00000177103;ENSG00000169242;ENSG00000143590;ENSG00000143869;ENSG00000167178…
GO:0007015	actin filament organization	http://amigo.geneontology.org/amigo/term/GO:0007015	388	227	156.971	1.44613	2.93321e-13	1.55827e-11	25;81;87;118;120;199;226;246;274;283;375;382;388;389;390;391;408;596;673;822;829;830;832;859;998;1072;1073;1236;1490;1495;1627;1729;1739;1809;1902;2013;2041;2059;2150;2185;2195;2241;2316;2909;2934;3071;3092;3383;3397;3636;3688;3693;3717;3925;3984;4082;4088;4233;4604;4606;4641;4703;4739;4771;5058;5071;5216;5217;5295;5345;5580;5581;5629;5829;5880;5881;5962;6385;6387;6422;6624;6709;6710;6711;6714;67…	ENSG00000126878;ENSG00000161905;ENSG00000167617;ENSG00000107562;ENSG00000187017;ENSG00000164251;ENSG00000178882;ENSG00000168309;ENSG00000186765;ENSG00000090339;ENSG00000118162;ENSG00000197879;ENSG00000196570;ENSG00000173156;ENSG00000104332;ENSG00000164403;ENSG00000120896;ENSG00000173991;ENSG00000085741;ENSG00000162552;ENSG00000097007;ENSG00000072110;ENSG00000130402;ENSG00000115091;ENSG00000087274…
GO:0003007	heart morphogenesis	http://amigo.geneontology.org/amigo/term/GO:0003007	249	157	100.736	1.55852	3.52385e-13	1.76192e-11	94;182;652;655;657;659;859;1280;1289;1363;1386;1499;1856;1942;1954;2006;2022;2050;2138;2263;2294;2296;2535;2548;2625;2626;2931;3091;3280;3398;3491;3516;3611;3670;3725;4088;4089;4091;4092;4208;4487;4488;4604;4606;4624;4625;4634;4838;4846;4851;5292;5308;5318;5469;5629;5727;5747;5914;5915;6091;6256;6423;6495;6586;6591;6604;6615;6654;6659;6662;6664;6722;6899;6909;6926;7040;7042;7043;7048;7049;7054;71…	ENSG00000103241;ENSG00000160973;ENSG00000139445;ENSG00000107485;ENSG00000130700;ENSG00000164107;ENSG00000164683;ENSG00000163909;ENSG00000016082;ENSG00000138136;ENSG00000163132;ENSG00000120149;ENSG00000164093;ENSG00000126778;ENSG00000124216;ENSG00000203883;ENSG00000184058;ENSG00000121068;ENSG00000122691;ENSG00000179588;ENSG00000101144;ENSG00000198719;ENSG00000128917;ENSG00000169242;ENSG00000156574…
GO:0060541	respiratory system development	http://amigo.geneontology.org/amigo/term/GO:0060541	192	127	77.6763	1.63499	4.32987e-13	2.04466e-11	93;220;445;652;657;659;1050;1116;1392;1490;1499;1522;1544;1605;1749;1907;1956;2033;2246;2260;2263;2294;2302;2324;2735;2736;2737;3146;3202;3280;3371;3397;3488;3516;3675;3911;3976;3988;4040;4087;4124;4323;4781;4838;4846;4851;5154;5156;5159;5310;5499;5629;5754;5764;5864;5914;5916;6310;6431;6493;6495;6497;6662;6664;6670;6678;6720;6722;7043;7048;7067;7289;7422;7474;7477;7481;7917;8022;8817;8854;8985;9…	ENSG00000105880;ENSG00000103241;ENSG00000129654;ENSG00000106004;ENSG00000127528;ENSG00000138795;ENSG00000107187;ENSG00000178860;ENSG00000159263;ENSG00000126778;ENSG00000121075;ENSG00000087116;ENSG00000197859;ENSG00000184254;ENSG00000075275;ENSG00000147571;ENSG00000103067;ENSG00000156427;ENSG00000037280;ENSG00000070404;ENSG00000167414;ENSG00000005884;ENSG00000130702;ENSG00000128342;ENSG00000156574…
GO:0060537	muscle tissue development	http://amigo.geneontology.org/amigo/term/GO:0060537	371	218	150.093	1.45243	4.75397e-13	2.12678e-11	89;467;596;607;652;655;657;659;811;844;857;858;859;1020;1073;1134;1144;1281;1432;1499;1634;1655;1739;1938;1948;1958;2010;2022;2033;2047;2065;2138;2139;2248;2260;2263;2296;2317;2353;2539;2626;2648;2735;2817;2931;3156;3192;3235;3236;3398;3488;3516;3670;3688;3720;4000;4086;4088;4089;4092;4205;4208;4209;4211;4604;4606;4617;4618;4624;4625;4628;4634;4637;4638;4654;4656;4703;4729;4763;4851;5058;5079;508…	ENSG00000142700;ENSG00000120738;ENSG00000170345;ENSG00000160973;ENSG00000163909;ENSG00000128710;ENSG00000128709;ENSG00000016082;ENSG00000138795;ENSG00000185022;ENSG00000178860;ENSG00000111049;ENSG00000111046;ENSG00000129152;ENSG00000009709;ENSG00000069011;ENSG00000126778;ENSG00000005513;ENSG00000184058;ENSG00000121068;ENSG00000078900;ENSG00000122691;ENSG00000179588;ENSG00000101144;ENSG00000105974…
GO:0048880	sensory system development	http://amigo.geneontology.org/amigo/term/GO:0048880	355	210	143.62	1.46219	5.12812e-13	2.17945e-11	43;93;94;182;220;362;490;493;578;581;596;631;652;655;659;775;1019;1027;1028;1181;1282;1289;1290;1296;1410;1413;1497;1499;1545;1739;1745;1746;1826;1956;1969;2047;2048;2055;2195;2201;2295;2296;2301;2625;2737;2779;2780;2782;2792;2909;3065;3066;3091;3146;3150;3208;3299;3615;3670;3725;3913;4040;4041;4081;4088;4094;4124;4211;4212;4237;4617;4628;4647;4669;4763;4771;4814;4901;4915;5080;5156;5158;5159;517…	ENSG00000144355;ENSG00000115844;ENSG00000186790;ENSG00000137273;ENSG00000139445;ENSG00000107485;ENSG00000197921;ENSG00000102878;ENSG00000016082;ENSG00000111049;ENSG00000007372;ENSG00000164093;ENSG00000138083;ENSG00000181449;ENSG00000005513;ENSG00000121068;ENSG00000137203;ENSG00000122691;ENSG00000116035;ENSG00000087085;ENSG00000184254;ENSG00000161798;ENSG00000101144;ENSG00000138061;ENSG00000198719…
GO:0001525	angiogenesis	http://amigo.geneontology.org/amigo/term/GO:0001525	486	273	196.618	1.38848	8.82627e-13	3.57254e-11	14;25;94;101;133;182;187;207;283;284;285;290;301;302;358;388;506;575;576;652;672;694;718;857;947;998;1003;1012;1116;1282;1284;1296;1306;1386;1432;1464;1490;1499;1545;1605;1634;1870;1893;1909;1942;1944;1948;1969;1990;2004;2013;2022;2041;2047;2048;2049;2050;2064;2113;2185;2246;2251;2260;2263;2264;2296;2303;2324;2335;2549;2626;2637;2683;2752;2828;2969;3091;3146;3162;3164;3200;3202;3204;3213;3315;333…	ENSG00000157613;ENSG00000176692;ENSG00000168505;ENSG00000164107;ENSG00000164683;ENSG00000105997;ENSG00000106004;ENSG00000122592;ENSG00000120093;ENSG00000016082;ENSG00000127528;ENSG00000138795;ENSG00000203883;ENSG00000184058;ENSG00000121075;ENSG00000122691;ENSG00000151651;ENSG00000181790;ENSG00000167772;ENSG00000100065;ENSG00000105974;ENSG00000174059;ENSG00000140945;ENSG00000204291;ENSG00000182871…
GO:2000147	positive regulation of cell motility	http://amigo.geneontology.org/amigo/term/GO:2000147	491	275	198.641	1.38441	1.14719e-12	4.43234e-11	14;25;81;91;101;102;199;207;208;284;301;351;382;388;389;506;596;623;652;655;659;811;857;949;972;977;1012;1236;1240;1277;1398;1432;1435;1436;1613;1729;1839;1902;1907;1908;1956;1991;2041;2113;2150;2155;2159;2185;2241;2246;2260;2268;2294;2303;2316;2324;2335;2549;2621;2625;2771;2821;2852;3071;3091;3146;3162;3265;3309;3315;3373;3383;3480;3488;3491;3570;3611;3630;3655;3674;3675;3678;3685;3690;3717;3725…	ENSG00000168874;ENSG00000176692;ENSG00000103241;ENSG00000107485;ENSG00000138795;ENSG00000119508;ENSG00000124216;ENSG00000122691;ENSG00000233608;ENSG00000151651;ENSG00000101144;ENSG00000105974;ENSG00000140945;ENSG00000182871;ENSG00000108821;ENSG00000107562;ENSG00000124205;ENSG00000164251;ENSG00000168309;ENSG00000039523;ENSG00000156427;ENSG00000037280;ENSG00000183087;ENSG00000122694;ENSG00000090339…
GO:0048732	gland development	http://amigo.geneontology.org/amigo/term/GO:0048732	431	246	174.367	1.41082	1.23879e-12	4.57813e-11	25;50;207;208;220;301;326;353;382;394;445;581;595;596;652;655;657;673;780;790;857;859;998;1027;1028;1050;1051;1181;1392;1396;1435;1436;1460;1499;1605;1628;1956;1969;1990;2030;2049;2113;2146;2194;2260;2263;2288;2294;2296;2356;2487;2516;2625;2691;2692;2735;2736;2737;2909;3077;3091;3155;3157;3162;3184;3200;3202;3205;3213;3219;3232;3235;3239;3249;3280;3321;3371;3398;3400;3481;3482;3488;3516;3670;3717…	ENSG00000160224;ENSG00000172216;ENSG00000103241;ENSG00000107485;ENSG00000164107;ENSG00000105997;ENSG00000106004;ENSG00000078399;ENSG00000120093;ENSG00000128714;ENSG00000128709;ENSG00000016082;ENSG00000138795;ENSG00000107187;ENSG00000163132;ENSG00000120149;ENSG00000136931;ENSG00000007372;ENSG00000069011;ENSG00000164093;ENSG00000184486;ENSG00000103449;ENSG00000126778;ENSG00000138083;ENSG00000100146…
GO:0090287	regulation of cellular response to growth factor stimulus	http://amigo.geneontology.org/amigo/term/GO:0090287	256	159	103.568	1.53522	1.53344e-12	5.43093e-11	25;92;94;607;652;659;753;857;858;859;860;967;1028;1149;1387;1499;1634;1745;1785;2022;2033;2201;2246;2260;2263;2297;2625;2626;2817;3091;3280;3303;3309;3326;3491;3516;3611;3622;3675;3678;3690;4052;4087;4088;4089;4091;4092;4221;4487;4488;4504;4641;4851;4926;5046;5170;5494;5526;5654;5770;6091;6422;6423;6424;6425;6497;6498;6664;6794;6935;7040;7041;7043;7048;7049;7311;7314;7316;7422;7448;7474;8200;8321…	ENSG00000157613;ENSG00000144355;ENSG00000251493;ENSG00000107485;ENSG00000197921;ENSG00000163132;ENSG00000120149;ENSG00000142611;ENSG00000124813;ENSG00000197859;ENSG00000105974;ENSG00000105971;ENSG00000090539;ENSG00000198719;ENSG00000177706;ENSG00000156427;ENSG00000070404;ENSG00000168509;ENSG00000166033;ENSG00000170801;ENSG00000169495;ENSG00000005884;ENSG00000077943;ENSG00000259207;ENSG00000168675…
GO:0007178	transmembrane receptor protein serine/threonine kinase signaling pathway	http://amigo.geneontology.org/amigo/term/GO:0007178	328	195	132.697	1.46951	1.83875e-12	6.25175e-11	25;91;92;93;94;268;269;607;652;655;657;659;753;857;858;859;860;867;1003;1028;1149;1278;1281;1311;1387;1432;1460;1655;1745;1749;1785;1954;1958;2022;2033;2116;2201;2297;2331;2353;2615;2626;3077;3280;3303;3309;3326;3397;3491;3516;3611;3622;3623;3626;3675;3688;3693;3725;4012;4038;4052;4053;4086;4087;4088;4089;4091;4092;4221;4487;4488;4624;4838;4851;4920;4926;5045;5046;5170;5371;5494;5590;5654;5747;57…	ENSG00000168874;ENSG00000144355;ENSG00000105880;ENSG00000120738;ENSG00000170345;ENSG00000251493;ENSG00000160973;ENSG00000197921;ENSG00000138795;ENSG00000163132;ENSG00000120149;ENSG00000142611;ENSG00000124813;ENSG00000197859;ENSG00000101144;ENSG00000105974;ENSG00000105971;ENSG00000090539;ENSG00000188522;ENSG00000070404;ENSG00000143869;ENSG00000168509;ENSG00000166033;ENSG00000170801;ENSG00000169495…
GO:0051056	regulation of small GTPase mediated signal transduction	http://amigo.geneontology.org/amigo/term/GO:0051056	329	194	133.102	1.45753	5.95779e-12	1.94774e-10	25;29;348;382;388;389;391;393;394;396;408;604;613;867;998;1123;1281;1398;1435;1785;1902;2048;2057;2059;2150;2151;2203;2245;2305;2828;2840;2843;2889;2909;3265;3675;3688;3707;3717;3925;4233;4650;4763;4851;4914;5159;5516;5662;5863;5880;5881;5894;5909;5922;5924;5962;6091;6464;6494;6654;6655;6714;7042;7074;7077;7126;7204;7249;7409;7410;8036;8437;8567;8660;8711;8729;8829;8831;8874;8878;9181;9265;9266;9…	ENSG00000159842;ENSG00000180448;ENSG00000241484;ENSG00000187266;ENSG00000131037;ENSG00000164251;ENSG00000165140;ENSG00000005884;ENSG00000198400;ENSG00000171680;ENSG00000008323;ENSG00000076864;ENSG00000105538;ENSG00000173156;ENSG00000160999;ENSG00000097007;ENSG00000205336;ENSG00000170776;ENSG00000130203;ENSG00000186635;ENSG00000165527;ENSG00000101199;ENSG00000071205;ENSG00000213390;ENSG00000107863…
GO:0001655	urogenital system development	http://amigo.geneontology.org/amigo/term/GO:0001655	324	191	131.079	1.45714	8.98481e-12	2.82855e-10	59;93;182;231;268;284;285;301;359;403;445;581;596;652;655;947;1027;1028;1282;1396;1499;1592;1634;1739;1948;1958;2018;2043;2045;2048;2049;2138;2246;2260;2263;2288;2294;2296;2297;2302;2625;2650;2735;2736;2737;2828;3207;3217;3237;3239;3280;3371;3398;3399;3400;3611;3655;3675;3691;3911;3913;3976;4038;4072;4086;4087;4088;4089;4091;4092;4208;4357;4763;4774;4811;4851;4854;4953;5087;5125;5154;5155;5156;51…	ENSG00000120738;ENSG00000170370;ENSG00000251493;ENSG00000103241;ENSG00000129654;ENSG00000107485;ENSG00000197921;ENSG00000163909;ENSG00000005073;ENSG00000260027;ENSG00000128713;ENSG00000128714;ENSG00000170561;ENSG00000177508;ENSG00000162599;ENSG00000198914;ENSG00000103449;ENSG00000126778;ENSG00000170577;ENSG00000005513;ENSG00000112837;ENSG00000137203;ENSG00000078900;ENSG00000101144;ENSG00000174059…
GO:0060021	roof of mouth development	http://amigo.geneontology.org/amigo/term/GO:0060021	89	67	36.0062	1.86079	2.32602e-11	7.06112e-10	93;657;1280;1302;1739;1749;1750;2048;2049;2295;2535;2615;2737;3638;3714;4040;4087;4089;4208;4487;5156;5396;6497;6591;6615;6654;6664;6899;6909;6926;7020;7042;7043;7048;7049;7291;7474;7481;7484;8092;8131;8321;8879;9242;9249;9464;10194;10220;10541;23314;51057;51176;54796;54880;55636;60529;63976;64386;64651;84159;89780;90780;91461;116039;117166;124857;130497	ENSG00000180318;ENSG00000052850;ENSG00000105880;ENSG00000006377;ENSG00000137273;ENSG00000164107;ENSG00000138795;ENSG00000178860;ENSG00000163132;ENSG00000142611;ENSG00000116132;ENSG00000119042;ENSG00000124216;ENSG00000184058;ENSG00000121068;ENSG00000137203;ENSG00000122691;ENSG00000204248;ENSG00000184916;ENSG00000008516;ENSG00000143867;ENSG00000164920;ENSG00000085741;ENSG00000158955;ENSG00000114739…
GO:0007389	pattern specification process	http://amigo.geneontology.org/amigo/term/GO:0007389	432	242	174.772	1.38466	2.60042e-11	7.62192e-10	91;92;93;94;162;257;269;579;652;655;657;659;1044;1499;1649;1745;1746;1856;1952;1954;2016;2018;2022;2033;2128;2138;2186;2246;2260;2263;2294;2296;2297;2302;2626;2637;2648;2735;2736;2737;3091;3199;3200;3201;3202;3203;3204;3205;3206;3207;3211;3212;3213;3214;3215;3216;3217;3218;3219;3232;3233;3234;3235;3236;3237;3238;3239;3280;3516;3670;3955;4010;4038;4040;4041;4086;4087;4088;4089;4091;4188;4208;4222;…	ENSG00000180318;ENSG00000156150;ENSG00000052850;ENSG00000131668;ENSG00000113722;ENSG00000144355;ENSG00000115844;ENSG00000142700;ENSG00000135638;ENSG00000170370;ENSG00000106038;ENSG00000251493;ENSG00000103241;ENSG00000160973;ENSG00000129654;ENSG00000139445;ENSG00000130700;ENSG00000168505;ENSG00000133937;ENSG00000164107;ENSG00000069812;ENSG00000188290;ENSG00000197921;ENSG00000179111;ENSG00000253293…
GO:2001233	regulation of apoptotic signaling pathway	http://amigo.geneontology.org/amigo/term/GO:2001233	385	219	155.757	1.40603	3.36076e-11	9.52214e-10	135;207;355;467;572;578;581;596;598;599;624;637;638;652;664;666;672;754;857;972;1032;1191;1280;1457;1495;1499;1613;1621;1649;1654;1869;2023;2070;2138;2139;2260;2534;2537;2771;2773;2810;2852;2907;2931;2932;2934;3064;3065;3091;3148;3162;3190;3301;3303;3315;3383;3622;3630;3655;3685;3717;3932;3958;4000;4055;4088;4118;4170;4282;4335;4487;4582;4722;4763;4776;4780;4836;4846;4929;5034;5054;5071;5329;5371…	ENSG00000157613;ENSG00000105419;ENSG00000163132;ENSG00000153234;ENSG00000215397;ENSG00000124216;ENSG00000078900;ENSG00000176720;ENSG00000105974;ENSG00000107562;ENSG00000135472;ENSG00000188763;ENSG00000090339;ENSG00000091409;ENSG00000160789;ENSG00000111321;ENSG00000172005;ENSG00000188976;ENSG00000140939;ENSG00000088808;ENSG00000129465;ENSG00000108387;ENSG00000104332;ENSG00000145423;ENSG00000109062…
GO:0071559	response to transforming growth factor beta	http://amigo.geneontology.org/amigo/term/GO:0071559	238	146	96.2862	1.51631	4.70743e-11	1.29075e-09	91;92;93;94;269;463;607;657;659;677;678;753;857;858;859;864;867;1003;1028;1149;1277;1278;1281;1284;1387;1398;1745;1785;2022;2033;2201;2263;2331;2353;2534;2615;2908;3066;3303;3309;3326;3397;3622;3675;3688;3693;3725;4052;4053;4086;4087;4088;4089;4091;4092;4208;4221;4838;5045;5138;5170;5371;5494;5590;5598;5654;5747;5796;5829;6422;6497;6498;6662;6664;6714;6794;6935;7040;7041;7042;7043;7044;7048;7049;…	ENSG00000144355;ENSG00000170345;ENSG00000160973;ENSG00000142611;ENSG00000020633;ENSG00000197859;ENSG00000105974;ENSG00000105971;ENSG00000108821;ENSG00000166033;ENSG00000170801;ENSG00000169495;ENSG00000005884;ENSG00000077943;ENSG00000168675;ENSG00000119681;ENSG00000090006;ENSG00000156574;ENSG00000186642;ENSG00000124225;ENSG00000104332;ENSG00000188779;ENSG00000140682;ENSG00000162552;ENSG00000135503…
GO:0032970	regulation of actin filament-based process	http://amigo.geneontology.org/amigo/term/GO:0032970	362	207	146.452	1.41343	6.12512e-11	1.62699e-09	25;118;120;134;246;274;375;382;388;389;390;396;476;477;488;673;684;775;817;822;829;830;832;857;859;998;1020;1072;1073;1236;1265;1398;1436;1490;1613;1739;1902;1946;2041;2059;2150;2185;2241;2242;2316;2626;2909;2934;3071;3265;3383;3397;3611;3728;3925;3984;4035;4088;4089;4208;4233;4627;4641;4703;4771;4908;5058;5066;5071;5142;5144;5154;5156;5159;5216;5217;5295;5318;5345;5580;5581;5629;5829;5881;5962;6…	ENSG00000163485;ENSG00000161905;ENSG00000105974;ENSG00000167617;ENSG00000075275;ENSG00000107562;ENSG00000164251;ENSG00000168309;ENSG00000090339;ENSG00000197879;ENSG00000197461;ENSG00000196570;ENSG00000173156;ENSG00000104332;ENSG00000120896;ENSG00000085741;ENSG00000162552;ENSG00000097007;ENSG00000115091;ENSG00000087274;ENSG00000148700;ENSG00000170776;ENSG00000186635;ENSG00000143761;ENSG00000165527…
GO:0030323	respiratory tube development	http://amigo.geneontology.org/amigo/term/GO:0030323	171	111	69.1804	1.6045	7.54385e-11	1.94311e-09	93;652;657;659;1050;1116;1392;1490;1499;1522;1544;1605;1907;1956;2033;2246;2260;2263;2294;2302;2324;2735;2736;2737;3146;3202;3280;3371;3397;3488;3516;3675;3911;3976;3988;4087;4124;4323;4781;4838;4846;4851;5125;5154;5156;5159;5310;5499;5629;5754;5764;5864;6310;6431;6493;6662;6664;6670;6678;6720;6722;7043;7048;7067;7289;7422;7474;7477;7481;7917;8022;8817;8854;8985;9231;9394;9496;9509;9618;9620;9719…	ENSG00000103241;ENSG00000129654;ENSG00000106004;ENSG00000127528;ENSG00000107187;ENSG00000159263;ENSG00000121075;ENSG00000087116;ENSG00000197859;ENSG00000075275;ENSG00000147571;ENSG00000103067;ENSG00000156427;ENSG00000037280;ENSG00000070404;ENSG00000005884;ENSG00000130702;ENSG00000128342;ENSG00000156574;ENSG00000197461;ENSG00000085741;ENSG00000188064;ENSG00000114739;ENSG00000128918;ENSG00000171456…
GO:0010975	regulation of neuron projection development	http://amigo.geneontology.org/amigo/term/GO:0010975	474	260	191.763	1.35584	9.21458e-11	2.30365e-09	25;102;112;160;207;348;375;382;393;396;411;567;655;659;673;816;950;991;1002;1020;1072;1123;1382;1398;1522;1523;1627;1742;1785;1808;1809;1826;1855;1856;1902;1942;1946;1948;1949;1954;2011;2033;2043;2045;2048;2049;2146;2185;2242;2260;2288;2335;2534;2625;2889;2902;2909;2932;3066;3196;3309;3397;3611;3675;3897;3956;3984;4035;4038;4076;4131;4135;4208;4343;4504;4776;4780;4804;4830;4831;4914;4915;5048;505…	ENSG00000107485;ENSG00000184486;ENSG00000116132;ENSG00000115297;ENSG00000101144;ENSG00000174672;ENSG00000154645;ENSG00000124772;ENSG00000107562;ENSG00000169242;ENSG00000167178;ENSG00000005884;ENSG00000169783;ENSG00000157193;ENSG00000103260;ENSG00000087250;ENSG00000107954;ENSG00000064300;ENSG00000198400;ENSG00000136040;ENSG00000004399;ENSG00000182175;ENSG00000185924;ENSG00000186907;ENSG00000004139…
GO:0051961	negative regulation of nervous system development	http://amigo.geneontology.org/amigo/term/GO:0051961	295	173	119.346	1.44956	1.53606e-10	3.73043e-09	112;182;348;351;382;393;396;430;567;655;657;811;1020;1281;1495;1499;1522;1656;1745;1746;1809;1840;1902;1942;1948;1949;2043;2045;2048;2288;2309;2737;2932;3066;3196;3199;3280;3397;3398;3399;3400;3418;3670;3949;3956;4009;4035;4038;4211;4504;4761;4763;4776;4804;4851;4854;5048;5080;5087;5108;5309;5376;5469;5566;5567;5728;5747;5764;5793;5802;5978;6259;6405;6496;6497;6585;6653;6657;6662;6663;6664;6774;6…	ENSG00000183734;ENSG00000144355;ENSG00000115844;ENSG00000197921;ENSG00000105996;ENSG00000177508;ENSG00000016082;ENSG00000159556;ENSG00000138136;ENSG00000162761;ENSG00000171532;ENSG00000007372;ENSG00000138083;ENSG00000100146;ENSG00000181449;ENSG00000005513;ENSG00000115297;ENSG00000078900;ENSG00000101144;ENSG00000184524;ENSG00000090539;ENSG00000144579;ENSG00000198719;ENSG00000135144;ENSG00000169242…
GO:0034330	cell junction organization	http://amigo.geneontology.org/amigo/term/GO:0034330	285	168	115.301	1.45706	1.61578e-10	3.81503e-09	25;60;71;81;87;89;94;118;283;382;389;402;421;596;829;857;865;928;977;998;1001;1002;1003;1009;1012;1013;1307;1436;1445;1495;1499;1500;1613;1739;1845;1946;1969;2150;2185;2316;2318;2335;2697;2889;3551;3611;3655;3678;3691;3728;3801;3911;3914;3915;3918;4088;4092;4301;4323;4641;4771;5170;5317;5318;5339;5566;5578;5583;5586;5657;5728;5747;5795;5796;5818;5819;5872;5906;5962;6385;6422;6591;6615;6624;6714;6…	ENSG00000134317;ENSG00000124216;ENSG00000105974;ENSG00000140945;ENSG00000129910;ENSG00000062038;ENSG00000184697;ENSG00000213937;ENSG00000108797;ENSG00000108861;ENSG00000164251;ENSG00000168309;ENSG00000163251;ENSG00000183153;ENSG00000091409;ENSG00000140859;ENSG00000130702;ENSG00000058085;ENSG00000072163;ENSG00000197879;ENSG00000081277;ENSG00000184363;ENSG00000178209;ENSG00000196415;ENSG00000131477…
GO:0016049	cell growth	http://amigo.geneontology.org/amigo/term/GO:0016049	472	258	190.954	1.35111	1.74749e-10	4.01449e-09	25;91;94;102;207;323;348;351;393;596;604;623;659;684;694;780;817;859;998;1002;1020;1026;1027;1032;1154;1382;1410;1457;1490;1499;1535;1594;1654;1785;1808;1826;1839;1855;1946;1954;1956;1981;1982;2016;2023;2045;2064;2137;2185;2203;2335;2487;2539;2626;2697;2810;2931;2932;3009;3020;3249;3300;3303;3320;3326;3373;3485;3487;3488;3490;3491;3611;3621;3630;3688;3897;3913;3984;4009;4088;4089;4131;4241;4323;4…	ENSG00000135638;ENSG00000138795;ENSG00000162761;ENSG00000163132;ENSG00000124762;ENSG00000124772;ENSG00000107562;ENSG00000197380;ENSG00000168309;ENSG00000165140;ENSG00000166033;ENSG00000170801;ENSG00000169495;ENSG00000137142;ENSG00000167178;ENSG00000107821;ENSG00000066735;ENSG00000090006;ENSG00000163975;ENSG00000087250;ENSG00000169418;ENSG00000068831;ENSG00000161055;ENSG00000104332;ENSG00000145423…
GO:0048863	stem cell differentiation	http://amigo.geneontology.org/amigo/term/GO:0048863	202	126	81.7219	1.54181	2.10415e-10	4.70666e-09	25;182;309;652;655;657;678;860;865;1072;1908;1909;2022;2068;2103;2263;2296;2335;2487;2625;2626;2637;3091;3192;3204;3214;3280;3516;3670;3720;3911;3976;4004;4040;4054;4072;4089;4208;4222;4297;4487;4488;4780;4851;4902;5156;5308;5717;5978;5979;6405;6422;6496;6591;6662;6663;6664;6722;6774;6899;6909;6929;6938;6949;7042;7161;7291;7473;7520;7869;8091;8092;8321;8463;8482;8621;8828;8829;8854;8861;9037;9464…	ENSG00000180318;ENSG00000107485;ENSG00000168505;ENSG00000133937;ENSG00000164107;ENSG00000197921;ENSG00000122592;ENSG00000182742;ENSG00000016082;ENSG00000163132;ENSG00000120149;ENSG00000164093;ENSG00000124813;ENSG00000138083;ENSG00000100146;ENSG00000203883;ENSG00000005513;ENSG00000184058;ENSG00000121068;ENSG00000078900;ENSG00000122691;ENSG00000101144;ENSG00000187553;ENSG00000124205;ENSG00000119888…
GO:0007265	Ras protein signal transduction	http://amigo.geneontology.org/amigo/term/GO:0007265	435	240	175.985	1.36375	2.33922e-10	5.0983e-09	25;29;199;348;382;388;389;390;391;393;394;396;408;604;613;867;998;1012;1017;1026;1072;1278;1281;1398;1435;1785;1786;1902;2048;2057;2059;2150;2151;2203;2245;2305;2768;2782;2828;2840;2843;2889;2909;3265;3675;3688;3707;3717;3725;3925;3984;4233;4650;4763;4804;4851;4914;5159;5337;5516;5662;5863;5864;5869;5872;5880;5881;5894;5898;5899;5900;5906;5911;5922;5924;5962;6091;6237;6239;6242;6464;6654;6655;704…	ENSG00000159842;ENSG00000167617;ENSG00000140945;ENSG00000124762;ENSG00000075275;ENSG00000187266;ENSG00000131037;ENSG00000164251;ENSG00000039523;ENSG00000165140;ENSG00000005884;ENSG00000064300;ENSG00000198400;ENSG00000171680;ENSG00000008323;ENSG00000172794;ENSG00000160271;ENSG00000068831;ENSG00000105538;ENSG00000068028;ENSG00000173156;ENSG00000114993;ENSG00000160999;ENSG00000129946;ENSG00000097007…
GO:1903311	regulation of mRNA metabolic process	http://amigo.geneontology.org/amigo/term/GO:1903311	266	158	107.614	1.46821	2.56221e-10	5.4447e-09	207;328;677;678;1025;1153;1432;1655;1859;1869;1981;3178;3181;3184;3190;3191;3192;3297;3303;3312;3315;3842;4154;4343;4654;4670;4686;4928;5317;5436;5578;5580;5725;5936;5978;6041;6418;6426;6427;6428;6430;6431;6432;6434;6556;6625;6651;6829;6830;7072;7311;7314;7316;7356;7431;7514;7534;7538;7832;7936;8021;8106;8125;8313;8570;8683;8741;9261;9337;9513;9567;9588;9589;9667;9698;9704;9733;9810;9904;9939;996…	ENSG00000129152;ENSG00000048740;ENSG00000081277;ENSG00000184363;ENSG00000187583;ENSG00000112183;ENSG00000206557;ENSG00000123908;ENSG00000168710;ENSG00000142208;ENSG00000091542;ENSG00000140350;ENSG00000100823;ENSG00000168646;ENSG00000159388;ENSG00000105605;ENSG00000153048;ENSG00000136807;ENSG00000149187;ENSG00000101489;ENSG00000099622;ENSG00000138767;ENSG00000155508;ENSG00000111605;ENSG00000172346…
GO:0043062	extracellular structure organization	http://amigo.geneontology.org/amigo/term/GO:0043062	398	222	161.016	1.37874	2.9581e-10	6.13265e-09	25;101;102;165;302;323;336;341;344;346;348;351;375;602;633;649;655;682;780;822;871;947;949;1277;1278;1280;1281;1282;1284;1289;1290;1291;1292;1293;1294;1296;1299;1302;1303;1305;1306;1307;1311;1462;1490;1504;1545;1605;1634;1991;2006;2022;2068;2113;2192;2199;2201;2264;2294;2295;2296;2331;2335;2620;2621;2683;2934;3249;3339;3371;3373;3383;3384;3491;3655;3672;3674;3675;3678;3679;3680;3685;3688;3689;369…	ENSG00000157613;ENSG00000103241;ENSG00000137273;ENSG00000111049;ENSG00000125878;ENSG00000160179;ENSG00000151651;ENSG00000138316;ENSG00000087116;ENSG00000197859;ENSG00000069399;ENSG00000101144;ENSG00000174059;ENSG00000204248;ENSG00000111799;ENSG00000204291;ENSG00000182871;ENSG00000108821;ENSG00000196739;ENSG00000114270;ENSG00000092758;ENSG00000138061;ENSG00000183087;ENSG00000166033;ENSG00000090339…
GO:0042692	muscle cell differentiation	http://amigo.geneontology.org/amigo/term/GO:0042692	338	193	136.743	1.41141	3.20915e-10	6.4947e-09	25;71;133;207;274;488;575;596;607;652;811;824;844;845;858;859;998;1013;1025;1073;1140;1311;1432;1495;1499;1760;1786;1948;1984;2022;2146;2263;2294;2318;2323;2539;2626;2648;2852;2931;3020;3065;3192;3280;3481;3488;3516;3688;3856;3880;4000;4089;4205;4208;4323;4487;4604;4606;4617;4618;4621;4624;4627;4628;4654;4656;4703;4772;4773;4775;4776;4851;5058;5155;5156;5159;5465;5573;5600;5629;5725;5914;5915;593…	ENSG00000043039;ENSG00000103241;ENSG00000164683;ENSG00000163132;ENSG00000111049;ENSG00000111046;ENSG00000129152;ENSG00000131196;ENSG00000101096;ENSG00000126778;ENSG00000184058;ENSG00000121068;ENSG00000181790;ENSG00000196557;ENSG00000105971;ENSG00000129910;ENSG00000170175;ENSG00000003137;ENSG00000198719;ENSG00000090554;ENSG00000167244;ENSG00000077943;ENSG00000171345;ENSG00000160789;ENSG00000185386…
GO:0003205	cardiac chamber development	http://amigo.geneontology.org/amigo/term/GO:0003205	164	105	66.3485	1.58255	7.93188e-10	1.56793e-08	163;182;652;655;657;659;859;1363;1785;2022;2263;2294;2296;2535;2625;2626;2931;3091;3280;3340;3398;3491;3516;3670;4052;4089;4091;4092;4208;4488;4624;4625;4628;4634;4846;4851;5125;5318;5469;5629;5754;5914;5915;6091;6256;6299;6423;6586;6604;6654;6659;6664;6722;6899;6909;6926;7040;7042;7048;7049;7134;7135;7139;7168;7468;7474;7481;7541;7849;8131;8289;8321;8543;8828;8829;8928;9249;9464;9510;9784;9794;1…	ENSG00000103241;ENSG00000160973;ENSG00000107485;ENSG00000164107;ENSG00000164683;ENSG00000163909;ENSG00000016082;ENSG00000120149;ENSG00000103449;ENSG00000184058;ENSG00000121068;ENSG00000179588;ENSG00000101144;ENSG00000128917;ENSG00000004399;ENSG00000104881;ENSG00000145423;ENSG00000085741;ENSG00000154734;ENSG00000006125;ENSG00000117713;ENSG00000125378;ENSG00000107779;ENSG00000204217;ENSG00000182533…
GO:0060560	developmental growth involved in morphogenesis	http://amigo.geneontology.org/amigo/term/GO:0060560	225	136	91.0269	1.49406	8.93851e-10	1.72676e-08	25;348;351;393;652;659;780;1002;1020;1382;1435;1499;1785;1808;1826;1855;1946;1954;2016;2045;2246;2263;2335;2932;3239;3320;3326;3371;3611;3688;3897;3913;3984;4040;4131;4504;4851;5048;5058;5071;5361;5469;5590;5754;5802;5916;6259;6299;6387;6405;6422;6423;6495;6585;6586;6662;6722;6794;6909;7040;7048;7074;7414;7422;7473;7474;7477;7481;7869;8153;8239;8437;8482;8826;8828;8829;8851;8904;9037;9201;9373;94…	ENSG00000135638;ENSG00000128714;ENSG00000103449;ENSG00000126778;ENSG00000121068;ENSG00000124772;ENSG00000107562;ENSG00000167178;ENSG00000117139;ENSG00000087250;ENSG00000104332;ENSG00000145423;ENSG00000187122;ENSG00000006327;ENSG00000085741;ENSG00000108379;ENSG00000188064;ENSG00000097007;ENSG00000101126;ENSG00000176248;ENSG00000130203;ENSG00000142192;ENSG00000089820;ENSG00000158321;ENSG00000119866…
GO:0060840	artery development	http://amigo.geneontology.org/amigo/term/GO:0060840	83	61	33.5788	1.81662	9.63358e-10	1.81968e-08	93;94;163;182;348;652;657;659;1281;1311;1785;1948;2022;2138;2294;2296;2737;3198;3280;3340;3516;4016;4035;4052;4091;4092;4628;4638;4763;4851;4854;5159;5396;5629;6091;6495;6659;6722;6899;6909;7042;7422;7481;8131;8829;8928;9464;9784;10000;10427;10454;23129;23462;51684;54567;55636;56999;57178;64220;144165;196528	ENSG00000103241;ENSG00000160973;ENSG00000164107;ENSG00000164683;ENSG00000105991;ENSG00000116132;ENSG00000126778;ENSG00000184058;ENSG00000121068;ENSG00000128917;ENSG00000004399;ENSG00000085741;ENSG00000114739;ENSG00000139567;ENSG00000163638;ENSG00000117020;ENSG00000006125;ENSG00000130203;ENSG00000189079;ENSG00000125378;ENSG00000107779;ENSG00000204217;ENSG00000171316;ENSG00000168542;ENSG00000105664…
GO:0048736	appendage development	http://amigo.geneontology.org/amigo/term/GO:0048736	177	111	71.6078	1.55011	1.57845e-09	2.9167e-08	257;578;581;652;655;657;659;775;860;1280;1311;1382;1387;1499;1749;1750;1889;1954;2201;2260;2263;2648;2736;2737;2768;2778;3065;3066;3205;3206;3207;3235;3236;3238;3239;3655;3691;4038;4040;4089;4154;4487;4488;4621;4851;4920;5066;5087;5089;5125;5307;5308;5362;5396;5469;5727;5914;5915;5916;6299;6423;6468;6497;6659;6662;6664;6909;6926;7020;7026;7042;7289;7291;7473;7474;7483;7704;8092;8200;8434;8456;885…	ENSG00000180318;ENSG00000156150;ENSG00000052850;ENSG00000105880;ENSG00000006377;ENSG00000164107;ENSG00000253293;ENSG00000005073;ENSG00000078399;ENSG00000128710;ENSG00000170178;ENSG00000128714;ENSG00000128709;ENSG00000138795;ENSG00000163132;ENSG00000120149;ENSG00000069011;ENSG00000164093;ENSG00000116132;ENSG00000124813;ENSG00000103449;ENSG00000121068;ENSG00000121075;ENSG00000137203;ENSG00000122691…
GO:0010721	negative regulation of cell development	http://amigo.geneontology.org/amigo/term/GO:0010721	317	180	128.247	1.40354	2.28836e-09	4.12981e-08	81;112;182;348;351;382;393;396;430;567;596;655;657;811;859;1020;1281;1495;1499;1522;1656;1745;1746;1809;1840;1902;1903;1942;1946;1948;1949;2043;2045;2048;2192;2288;2309;2487;2539;2737;2931;2932;3066;3196;3199;3280;3397;3398;3399;3400;3418;3670;3949;3956;4009;4035;4038;4089;4211;4241;4504;4763;4776;4804;4838;4851;4854;4882;5048;5058;5080;5087;5108;5309;5376;5465;5469;5728;5747;5764;5793;5802;5978;…	ENSG00000183734;ENSG00000144355;ENSG00000115844;ENSG00000197921;ENSG00000105996;ENSG00000177508;ENSG00000016082;ENSG00000159556;ENSG00000138136;ENSG00000162761;ENSG00000007372;ENSG00000138083;ENSG00000100146;ENSG00000181449;ENSG00000005513;ENSG00000115297;ENSG00000078900;ENSG00000101144;ENSG00000144579;ENSG00000198719;ENSG00000135144;ENSG00000169242;ENSG00000178882;ENSG00000131914;ENSG00000169783…
GO:0035148	tube formation	http://amigo.geneontology.org/amigo/term/GO:0035148	145	94	58.6618	1.60241	2.33213e-09	4.12981e-08	25;133;652;655;1072;1499;1855;1856;2263;2535;2625;2648;2909;3091;3198;4040;4524;4781;4838;4851;5216;5420;5566;5567;5629;5727;5754;5898;5914;5916;5979;6201;6385;6422;6423;6495;6497;6659;6662;6664;6788;7040;7042;7052;7249;7289;7291;7403;7408;7422;7474;7484;7849;8092;8289;8321;8463;8543;8557;8915;9620;9839;10018;10395;10427;10522;10653;10806;11019;23513;23654;25902;29072;30812;51684;51804;54361;5482…	ENSG00000180318;ENSG00000168874;ENSG00000107485;ENSG00000197921;ENSG00000105991;ENSG00000170561;ENSG00000177508;ENSG00000126778;ENSG00000005513;ENSG00000122691;ENSG00000101144;ENSG00000075275;ENSG00000143869;ENSG00000156574;ENSG00000143867;ENSG00000128567;ENSG00000104332;ENSG00000145423;ENSG00000173991;ENSG00000206557;ENSG00000162552;ENSG00000158955;ENSG00000097007;ENSG00000148926;ENSG00000160007…
GO:0090130	tissue migration	http://amigo.geneontology.org/amigo/term/GO:0090130	282	162	114.087	1.41997	4.68852e-09	8.13315e-08	14;25;59;94;207;284;285;301;348;382;388;411;506;575;652;659;811;949;1012;1432;1460;1545;1634;1839;1942;1948;1969;2013;2050;2113;2185;2246;2260;2294;2303;2324;2625;2752;2821;3091;3146;3162;3164;3315;3373;3397;3675;3688;3689;3690;3725;3728;4017;4163;4208;4233;4627;4763;4780;4846;4851;5155;5170;5176;5216;5217;5286;5290;5335;5578;5581;5585;5586;5606;5607;5629;5728;5747;5793;5797;5829;5872;6091;6239;6…	ENSG00000168874;ENSG00000176692;ENSG00000103241;ENSG00000107485;ENSG00000203883;ENSG00000181790;ENSG00000100065;ENSG00000140945;ENSG00000138061;ENSG00000128917;ENSG00000169242;ENSG00000156427;ENSG00000037280;ENSG00000122694;ENSG00000005884;ENSG00000259207;ENSG00000100311;ENSG00000171680;ENSG00000004399;ENSG00000127837;ENSG00000097007;ENSG00000107796;ENSG00000139567;ENSG00000168615;ENSG00000163638…
GO:1902903	regulation of supramolecular fiber organization	http://amigo.geneontology.org/amigo/term/GO:1902903	329	184	133.102	1.3824	7.49784e-09	1.27463e-07	25;118;120;165;246;274;348;351;375;382;389;402;673;822;829;830;832;859;998;1027;1072;1073;1191;1236;1410;1490;1739;1859;1902;2041;2059;2150;2185;2241;2242;2288;2316;2909;2934;3071;3303;3312;3383;3397;3925;3949;3984;4088;4089;4208;4233;4641;4771;4926;5058;5071;5216;5217;5295;5345;5580;5581;5629;5829;5881;5962;6188;6249;6385;6387;6422;6709;6710;6711;6904;7016;7043;7111;7114;7168;7408;7429;7456;7481…	ENSG00000161905;ENSG00000115266;ENSG00000167617;ENSG00000107562;ENSG00000125746;ENSG00000164251;ENSG00000090339;ENSG00000197879;ENSG00000196570;ENSG00000104332;ENSG00000120896;ENSG00000085741;ENSG00000162552;ENSG00000097007;ENSG00000115091;ENSG00000087274;ENSG00000148700;ENSG00000106624;ENSG00000170776;ENSG00000130203;ENSG00000142192;ENSG00000186635;ENSG00000143761;ENSG00000165527;ENSG00000160007…
GO:0021915	neural tube development	http://amigo.geneontology.org/amigo/term/GO:0021915	161	101	65.1348	1.55063	8.2899e-09	1.38165e-07	25;133;652;655;677;1072;1855;1856;1969;2535;2637;2648;2736;2737;2909;3091;3280;3705;4040;4524;4763;4838;4851;5080;5081;5216;5310;5362;5566;5567;5629;5727;5754;5898;5914;5916;6201;6297;6385;6422;6423;6497;6659;6664;6788;7040;7042;7249;7289;7291;7403;7408;7474;8092;8289;8321;8463;8543;8642;8646;8854;8915;8985;9620;9742;9839;10395;10427;10522;10653;11019;23513;23648;23654;23770;25902;26146;26227;274…	ENSG00000180318;ENSG00000168505;ENSG00000133937;ENSG00000197921;ENSG00000007372;ENSG00000009709;ENSG00000122691;ENSG00000101144;ENSG00000075275;ENSG00000090539;ENSG00000143869;ENSG00000156574;ENSG00000104332;ENSG00000145423;ENSG00000206557;ENSG00000097007;ENSG00000148926;ENSG00000128918;ENSG00000160007;ENSG00000117713;ENSG00000142867;ENSG00000125378;ENSG00000099954;ENSG00000172757;ENSG00000165617…
GO:0001763	morphogenesis of a branching structure	http://amigo.geneontology.org/amigo/term/GO:0001763	195	118	78.89	1.49575	1.04356e-08	1.70582e-07	25;133;473;596;652;655;780;859;1282;1305;1435;1499;1522;1605;1739;1746;1909;1969;2022;2045;2138;2246;2260;2263;2294;2297;2637;2736;2737;3202;3207;3217;3237;3239;3371;3611;3911;4040;4041;4089;4233;4323;4488;4776;4851;4855;5058;5087;5154;5228;5310;5361;5371;5469;5499;5629;5727;6256;6299;6422;6423;6495;6591;6662;6663;6714;6722;6926;7040;7048;7052;7421;7422;7474;7484;7849;7855;8642;8829;9021;9231;962…	ENSG00000115844;ENSG00000251493;ENSG00000103241;ENSG00000168505;ENSG00000005073;ENSG00000106004;ENSG00000260027;ENSG00000128713;ENSG00000128714;ENSG00000138795;ENSG00000120149;ENSG00000103449;ENSG00000126778;ENSG00000170577;ENSG00000100146;ENSG00000005513;ENSG00000101144;ENSG00000075275;ENSG00000128917;ENSG00000103067;ENSG00000163251;ENSG00000143869;ENSG00000117139;ENSG00000130702;ENSG00000198435…
GO:0051493	regulation of cytoskeleton organization	http://amigo.geneontology.org/amigo/term/GO:0051493	499	263	201.877	1.30277	1.27644e-08	2.04711e-07	25;118;120;246;274;375;382;388;389;390;396;402;672;673;684;822;824;829;830;832;859;899;998;1020;1027;1072;1073;1213;1236;1398;1436;1490;1499;1613;1729;1739;1778;1859;1902;1946;2011;2041;2059;2150;2185;2241;2242;2288;2316;2648;2770;2909;2932;2934;3071;3192;3265;3303;3383;3397;3611;3834;3925;3984;4035;4088;4089;4135;4208;4233;4641;4703;4771;4908;4926;5048;5058;5066;5071;5154;5156;5159;5202;5216;521…	ENSG00000161905;ENSG00000115266;ENSG00000167617;ENSG00000075275;ENSG00000107562;ENSG00000125746;ENSG00000187017;ENSG00000164251;ENSG00000168309;ENSG00000090339;ENSG00000197879;ENSG00000197461;ENSG00000196570;ENSG00000068028;ENSG00000173156;ENSG00000104332;ENSG00000120896;ENSG00000085741;ENSG00000162552;ENSG00000097007;ENSG00000115091;ENSG00000087274;ENSG00000148700;ENSG00000196526;ENSG00000170776…
GO:0035966	response to topologically incorrect protein	http://amigo.geneontology.org/amigo/term/GO:0035966	188	114	76.058	1.49886	1.56466e-08	2.38548e-07	37;118;267;439;467;468;578;581;595;666;811;871;1191;1200;1311;1388;1616;1649;2033;2081;2134;2137;2161;2931;3068;3297;3300;3301;3303;3305;3308;3309;3312;3313;3315;3316;3320;3326;3329;3336;3337;3338;4000;4780;5071;5295;5526;5770;6048;6388;6464;6734;7009;7060;7094;7184;7415;7494;7709;7873;7917;8440;8614;9114;9531;9709;9820;10018;10106;10273;10399;10488;10808;10897;10954;11015;11080;22872;22926;23190…	ENSG00000157613;ENSG00000176720;ENSG00000100196;ENSG00000160789;ENSG00000113739;ENSG00000174851;ENSG00000072778;ENSG00000087274;ENSG00000159461;ENSG00000163516;ENSG00000101199;ENSG00000198356;ENSG00000162772;ENSG00000128272;ENSG00000118217;ENSG00000213676;ENSG00000159720;ENSG00000151929;ENSG00000204463;ENSG00000030110;ENSG00000087088;ENSG00000153094;ENSG00000179218;ENSG00000110092;ENSG00000108465…
GO:0051271	negative regulation of cellular component movement	http://amigo.geneontology.org/amigo/term/GO:0051271	298	168	120.56	1.3935	1.56499e-08	2.38548e-07	29;81;87;94;104;134;182;199;207;274;285;328;348;388;393;575;596;613;657;673;684;753;811;928;1027;1281;1398;1460;1495;1545;1602;1605;1634;1800;1809;1843;1845;2022;2041;2192;2309;2625;3146;3162;3204;3418;3488;3611;3728;4035;4092;4163;4208;4282;4301;4345;4763;4771;4780;4838;4851;5054;5176;5217;5607;5728;5764;5793;5795;5796;5797;5911;6091;6237;6259;6387;6405;6422;6423;6722;6774;7026;7040;7049;7075;70…	ENSG00000107485;ENSG00000122592;ENSG00000159842;ENSG00000181790;ENSG00000163485;ENSG00000100065;ENSG00000167851;ENSG00000090539;ENSG00000107562;ENSG00000161544;ENSG00000138061;ENSG00000128917;ENSG00000108861;ENSG00000185885;ENSG00000168675;ENSG00000156574;ENSG00000117115;ENSG00000167103;ENSG00000174348;ENSG00000104332;ENSG00000145423;ENSG00000109062;ENSG00000085741;ENSG00000108379;ENSG00000162552…
GO:0060348	bone development	http://amigo.geneontology.org/amigo/term/GO:0060348	208	124	84.1493	1.47357	1.57161e-08	2.38548e-07	54;249;302;309;652;659;860;871;1044;1112;1277;1280;1291;1292;1293;1294;1303;1305;1311;1749;1954;2022;2033;2261;2263;2296;2313;2688;2737;2778;3207;3214;3636;3638;4040;4041;4086;4146;4147;4208;4209;4211;4323;4487;4488;4664;4665;4882;5048;5308;5364;5447;5469;5777;5914;5915;5916;6423;6424;6497;6662;6678;6714;6722;7020;7040;7043;7048;7059;7289;7291;7373;7468;8313;8642;8785;8817;9249;10163;10498;10507;…	ENSG00000113722;ENSG00000105880;ENSG00000151702;ENSG00000005073;ENSG00000182742;ENSG00000163132;ENSG00000120149;ENSG00000164093;ENSG00000124813;ENSG00000137203;ENSG00000122691;ENSG00000179588;ENSG00000102575;ENSG00000111799;ENSG00000108821;ENSG00000101203;ENSG00000196739;ENSG00000114270;ENSG00000003137;ENSG00000178882;ENSG00000177706;ENSG00000156427;ENSG00000068078;ENSG00000087460;ENSG00000124159…
GO:1904888	cranial skeletal system development	http://amigo.geneontology.org/amigo/term/GO:1904888	66	49	26.7012	1.83512	2.49048e-08	3.71387e-07	257;652;860;1112;1499;1746;1954;2263;2737;2778;3198;3199;3340;3638;4087;4088;4208;4323;4488;4838;5079;5156;5396;6495;6899;6913;7020;7040;7042;7043;7048;7289;7291;7484;9742;10265;10736;25836;25902;27173;29072;50515;51804;55165;140947;157506;158326;285590;497189	ENSG00000156150;ENSG00000115844;ENSG00000105991;ENSG00000105996;ENSG00000120149;ENSG00000116132;ENSG00000124813;ENSG00000126778;ENSG00000170577;ENSG00000184058;ENSG00000092607;ENSG00000137203;ENSG00000122691;ENSG00000087460;ENSG00000156574;ENSG00000158955;ENSG00000125378;ENSG00000138180;ENSG00000171310;ENSG00000168036;ENSG00000251380;ENSG00000066468;ENSG00000053254;ENSG00000164946;ENSG00000106571…
GO:0097193	intrinsic apoptotic signaling pathway	http://amigo.geneontology.org/amigo/term/GO:0097193	283	160	114.492	1.39748	2.633e-08	3.8587e-07	25;207;468;572;578;581;596;598;599;602;624;637;664;666;672;754;857;972;1026;1032;1051;1191;1396;1545;1649;1654;1655;1869;1870;1969;2023;2033;2081;2537;2810;2907;3065;3090;3091;3162;3190;3265;3301;3303;3315;3622;3630;3708;3717;3932;4170;4282;4292;4487;4582;4683;4722;4776;4780;5034;5071;5164;5295;5329;5371;5414;5580;5598;5625;5770;5883;6154;6188;6201;6387;6421;6423;6477;6498;6591;6615;6648;6714;679…	ENSG00000172216;ENSG00000157613;ENSG00000177374;ENSG00000163132;ENSG00000124216;ENSG00000078900;ENSG00000069399;ENSG00000176720;ENSG00000174672;ENSG00000105974;ENSG00000124762;ENSG00000213145;ENSG00000107562;ENSG00000138061;ENSG00000188976;ENSG00000140939;ENSG00000174307;ENSG00000088808;ENSG00000100033;ENSG00000129465;ENSG00000108387;ENSG00000145423;ENSG00000109062;ENSG00000028137;ENSG00000101255…
GO:1901342	regulation of vasculature development	http://amigo.geneontology.org/amigo/term/GO:1901342	313	174	126.629	1.3741	3.40926e-08	4.91164e-07	25;94;133;187;285;301;358;388;575;576;652;655;672;694;718;947;1003;1116;1284;1386;1499;1545;1634;1786;1870;1893;1942;1944;1948;1958;1969;1990;2013;2022;2041;2064;2113;2185;2246;2296;2303;2549;2626;2752;2828;2852;2969;3091;3146;3162;3202;3315;3339;3373;3397;3670;3678;3688;3689;3696;3728;4086;4763;4772;4773;4775;4780;4804;4838;4846;4851;4881;5054;5154;5155;5170;5176;5228;5286;5315;5335;5371;5578;55…	ENSG00000157613;ENSG00000120738;ENSG00000176692;ENSG00000164683;ENSG00000106004;ENSG00000016082;ENSG00000127528;ENSG00000131196;ENSG00000101096;ENSG00000122691;ENSG00000181790;ENSG00000167772;ENSG00000101144;ENSG00000100065;ENSG00000174059;ENSG00000138061;ENSG00000198719;ENSG00000128917;ENSG00000169242;ENSG00000143590;ENSG00000156427;ENSG00000064300;ENSG00000156574;ENSG00000169418;ENSG00000197461…
GO:1902532	negative regulation of intracellular signal transduction	http://amigo.geneontology.org/amigo/term/GO:1902532	493	258	199.45	1.29356	4.03626e-08	5.71803e-07	25;89;187;207;348;408;467;493;596;598;599;602;604;624;637;652;655;754;801;845;857;859;972;997;1032;1191;1445;1605;1649;1654;1739;1827;1843;1844;1845;1848;1849;1850;1859;1902;1942;1969;2023;2048;2122;2150;2192;2203;2305;2308;2629;2771;2852;2873;2874;2889;2907;2909;2931;2932;2946;3065;3091;3156;3301;3303;3315;3480;3622;3630;3675;3688;3708;3925;3976;4089;4140;4170;4221;4233;4282;4582;4722;4763;4771;…	ENSG00000157613;ENSG00000085276;ENSG00000124216;ENSG00000122691;ENSG00000069399;ENSG00000101144;ENSG00000186897;ENSG00000105974;ENSG00000142273;ENSG00000167851;ENSG00000107562;ENSG00000108861;ENSG00000169242;ENSG00000164251;ENSG00000165140;ENSG00000005884;ENSG00000118162;ENSG00000128342;ENSG00000165795;ENSG00000188976;ENSG00000140939;ENSG00000186642;ENSG00000174307;ENSG00000170955;ENSG00000105538…
GO:0040029	regulation of gene expression, epigenetic	http://amigo.geneontology.org/amigo/term/GO:0040029	258	147	104.378	1.40835	4.93443e-08	6.87584e-07	60;652;672;1499;1655;1786;1788;1789;1956;1981;2033;2146;2648;3005;3006;3007;3008;3009;3010;3020;3024;3065;3066;3146;3159;3181;3192;3481;3692;3720;3784;4086;4087;4088;4343;4613;4641;4686;4855;5252;5253;5430;5432;5434;5435;5436;5437;5438;5441;5926;5936;6602;6774;6895;6996;7040;7157;7320;7538;7703;7913;8085;8289;8350;8467;8493;8575;8971;8994;9013;9014;9031;9112;9337;9533;9555;9611;9612;9698;9759;993…	ENSG00000127528;ENSG00000167244;ENSG00000131914;ENSG00000197879;ENSG00000117115;ENSG00000100142;ENSG00000206557;ENSG00000075624;ENSG00000123908;ENSG00000129474;ENSG00000117713;ENSG00000049618;ENSG00000032219;ENSG00000054267;ENSG00000111875;ENSG00000119778;ENSG00000009954;ENSG00000076108;ENSG00000186666;ENSG00000178409;ENSG00000125378;ENSG00000012048;ENSG00000117877;ENSG00000149187;ENSG00000172409…
GO:0042476	odontogenesis	http://amigo.geneontology.org/amigo/term/GO:0042476	126	81	50.9751	1.58901	5.12505e-08	7.02628e-07	93;133;249;358;360;362;363;581;652;655;657;682;860;947;1277;1278;1386;1435;1441;1495;1499;1745;1746;1747;2263;2296;2308;2736;2737;2775;3065;3066;3371;3399;3655;3691;3714;3911;3912;4038;4040;4487;4488;4771;4782;5054;5066;5083;5156;5308;5465;5654;5818;6382;6569;6786;6899;7020;7040;7042;7043;7291;7570;8313;9464;10018;11096;25928;26504;29123;51066;51176;54880;56975;64919;80320;116039;123041;130497;43…	ENSG00000144355;ENSG00000115844;ENSG00000064195;ENSG00000164107;ENSG00000138795;ENSG00000162624;ENSG00000163132;ENSG00000120149;ENSG00000141905;ENSG00000198807;ENSG00000164093;ENSG00000124813;ENSG00000184058;ENSG00000137203;ENSG00000122691;ENSG00000161798;ENSG00000101144;ENSG00000174059;ENSG00000108821;ENSG00000177706;ENSG00000166033;ENSG00000091409;ENSG00000184916;ENSG00000130702;ENSG00000091136…
GO:0051098	regulation of binding	http://amigo.geneontology.org/amigo/term/GO:0051098	366	198	148.07	1.3372	6.64799e-08	8.96951e-07	25;60;118;166;177;207;267;284;302;348;351;408;567;578;581;596;602;652;801;857;1020;1025;1398;1452;1460;1488;1499;1522;1649;1855;1869;1981;2011;2033;2035;2043;2068;2296;2625;2932;2962;3005;3066;3077;3146;3148;3162;3191;3200;3280;3297;3300;3309;3326;3397;3398;3399;3400;3433;3434;3670;3717;3725;3925;3955;3958;3976;4035;4087;4088;4089;4140;4188;4208;4221;4233;4242;4253;4487;4488;4686;4776;4792;4830;5…	ENSG00000221818;ENSG00000107485;ENSG00000164107;ENSG00000164683;ENSG00000105997;ENSG00000016082;ENSG00000138795;ENSG00000163132;ENSG00000120149;ENSG00000007372;ENSG00000009709;ENSG00000122691;ENSG00000179588;ENSG00000069399;ENSG00000105974;ENSG00000106003;ENSG00000128342;ENSG00000100311;ENSG00000004399;ENSG00000167895;ENSG00000101255;ENSG00000146216;ENSG00000097007;ENSG00000075624;ENSG00000143537…
GO:0007163	establishment or maintenance of cell polarity	http://amigo.geneontology.org/amigo/term/GO:0007163	202	119	81.7219	1.45616	7.72941e-08	1.02656e-06	286;358;378;382;388;389;390;391;998;1003;1058;1072;1236;1398;1495;1739;2011;2047;2185;2195;2294;2302;2625;2909;2932;2934;3064;3071;3280;3320;3326;3611;3834;3993;4000;4131;4140;4627;4926;5048;5058;5080;5310;5590;5747;5754;5911;6425;6624;6693;6794;6939;7430;7465;7474;7477;7481;8153;8729;9024;9181;9231;9265;9267;9368;9475;9578;9750;9826;9948;10090;10096;10193;10252;10253;10399;10486;10653;10806;1089…	ENSG00000103241;ENSG00000129654;ENSG00000107485;ENSG00000197921;ENSG00000007372;ENSG00000125878;ENSG00000174672;ENSG00000003137;ENSG00000186765;ENSG00000160789;ENSG00000173156;ENSG00000120057;ENSG00000109062;ENSG00000085741;ENSG00000188064;ENSG00000113645;ENSG00000115091;ENSG00000166025;ENSG00000114019;ENSG00000029534;ENSG00000240583;ENSG00000168374;ENSG00000165527;ENSG00000160007;ENSG00000132694…
GO:0007369	gastrulation	http://amigo.geneontology.org/amigo/term/GO:0007369	174	105	70.3941	1.4916	8.14244e-08	1.06478e-06	92;93;187;652;655;657;659;1284;1289;1290;1291;1294;1303;1499;1605;1855;1856;1954;1969;2116;2131;2132;2138;2139;2260;2263;2294;2296;2335;2821;3196;3207;3281;3675;3678;3679;3685;3688;3689;3690;3691;3693;3912;3914;4040;4041;4086;4087;4088;4089;4155;4313;4323;4324;4771;4838;5566;5573;5598;5607;6422;6423;6615;6657;6722;6911;7048;7358;7403;7448;7473;7474;7481;7709;8013;8091;8289;8324;8516;8646;8861;101…	ENSG00000168874;ENSG00000103241;ENSG00000133937;ENSG00000005073;ENSG00000138795;ENSG00000119508;ENSG00000170577;ENSG00000124216;ENSG00000181449;ENSG00000115297;ENSG00000101144;ENSG00000090539;ENSG00000111799;ENSG00000114270;ENSG00000005884;ENSG00000135424;ENSG00000077943;ENSG00000259207;ENSG00000091136;ENSG00000102996;ENSG00000156574;ENSG00000143867;ENSG00000104332;ENSG00000145423;ENSG00000085741…
GO:0045926	negative regulation of growth	http://amigo.geneontology.org/amigo/term/GO:0045926	250	142	101.141	1.40398	1.07493e-07	1.38438e-06	91;94;323;393;596;604;623;652;659;684;694;859;1020;1026;1027;1032;1410;1594;1654;1991;2023;2045;2203;2261;2487;2539;2697;2931;3091;3300;3303;3373;3488;3621;3720;4088;4089;4211;4487;4489;4493;4499;4502;4504;4722;4851;4881;5058;5245;5371;5465;5515;5600;5727;5728;5747;5753;5795;5802;6259;6405;6422;6423;6494;6586;6595;6597;6788;6794;7040;7042;7048;7157;7161;7473;7474;7481;7869;8482;8614;8692;8711;875…	ENSG00000163132;ENSG00000078900;ENSG00000124762;ENSG00000197380;ENSG00000165140;ENSG00000068078;ENSG00000185386;ENSG00000205362;ENSG00000169715;ENSG00000205364;ENSG00000125148;ENSG00000087250;ENSG00000169418;ENSG00000161055;ENSG00000104332;ENSG00000145423;ENSG00000113739;ENSG00000085741;ENSG00000108379;ENSG00000113645;ENSG00000135503;ENSG00000139567;ENSG00000143537;ENSG00000006831;ENSG00000163697…
GO:0042326	negative regulation of phosphorylation	http://amigo.geneontology.org/amigo/term/GO:0042326	422	223	170.726	1.30619	1.24678e-07	1.58173e-06	25;89;104;135;207;284;348;408;467;578;581;623;624;652;655;753;801;857;859;863;867;868;1026;1027;1028;1032;1050;1445;1605;1609;1647;1739;1843;1844;1845;1848;1849;1850;1855;1942;1981;2022;2041;2048;2122;2150;2192;2203;2305;2308;2629;2776;2810;2852;2873;2874;2889;3156;3192;3301;3315;3480;3611;3623;3725;3976;4040;4041;4089;4091;4092;4221;4298;4616;4656;4763;4771;4908;5048;5071;5080;5144;5170;5187;524…	ENSG00000085276;ENSG00000007372;ENSG00000122691;ENSG00000101144;ENSG00000186897;ENSG00000105974;ENSG00000142273;ENSG00000167851;ENSG00000124762;ENSG00000144579;ENSG00000108861;ENSG00000169242;ENSG00000164251;ENSG00000197852;ENSG00000165140;ENSG00000099860;ENSG00000168675;ENSG00000128342;ENSG00000165795;ENSG00000167103;ENSG00000124225;ENSG00000131771;ENSG00000105538;ENSG00000138835;ENSG00000104332…
GO:0050673	epithelial cell proliferation	http://amigo.geneontology.org/amigo/term/GO:0050673	371	199	150.093	1.32584	1.42929e-07	1.76053e-06	92;94;187;207;283;284;348;572;581;595;599;652;657;659;677;857;858;864;947;949;1001;1012;1021;1027;1028;1051;1296;1386;1499;1535;1739;1749;1750;1893;1948;1956;1969;2064;2081;2138;2246;2260;2263;2301;2324;2625;2683;2735;2752;2810;3091;3146;3148;3150;3162;3164;3202;3249;3265;3280;3373;3397;3398;3487;3488;3670;3690;3725;3912;3915;4017;4088;4163;4208;4221;4323;4485;4763;4781;4804;4830;4831;4838;4851;5…	ENSG00000168874;ENSG00000172216;ENSG00000105880;ENSG00000006377;ENSG00000186790;ENSG00000107485;ENSG00000197921;ENSG00000106004;ENSG00000016082;ENSG00000119508;ENSG00000007372;ENSG00000020633;ENSG00000126778;ENSG00000181449;ENSG00000184058;ENSG00000122691;ENSG00000105974;ENSG00000105971;ENSG00000174059;ENSG00000140945;ENSG00000062038;ENSG00000107562;ENSG00000128917;ENSG00000103067;ENSG00000156427…
GO:1990778	protein localization to cell periphery	http://amigo.geneontology.org/amigo/term/GO:1990778	301	166	121.774	1.36318	1.43474e-07	1.76053e-06	60;102;207;208;286;302;312;382;391;403;481;598;682;784;857;859;1020;1213;1445;1605;1739;1956;1969;2013;2035;2037;2048;2207;2316;2621;2770;2852;2902;2905;3265;3551;3630;3675;3688;3728;3799;3875;3911;3958;4035;4040;4118;4301;4323;4926;5064;5170;5295;5318;5581;5583;5590;5727;5864;5872;5906;5911;5913;5962;6242;6249;6711;6810;6812;6844;7040;7132;7275;7287;7288;7289;7429;7430;8301;8394;8642;8673;8674;8…	ENSG00000105974;ENSG00000183087;ENSG00000161835;ENSG00000005884;ENSG00000115041;ENSG00000130702;ENSG00000172005;ENSG00000145506;ENSG00000184363;ENSG00000132329;ENSG00000131477;ENSG00000114993;ENSG00000109062;ENSG00000141750;ENSG00000136854;ENSG00000088992;ENSG00000168899;ENSG00000177108;ENSG00000075624;ENSG00000137845;ENSG00000142208;ENSG00000105221;ENSG00000029534;ENSG00000156381;ENSG00000104537…
GO:0097191	extrinsic apoptotic signaling pathway	http://amigo.geneontology.org/amigo/term/GO:0097191	220	127	89.0041	1.4269	1.44985e-07	1.76053e-06	91;207;355;467;572;578;581;596;598;599;637;652;666;672;857;1280;1495;1613;1616;1621;1654;2065;2070;2138;2139;2260;2261;2309;2534;2537;2852;2872;2931;2932;3064;3148;3162;3303;3383;3570;3655;3685;3717;3856;3875;3934;3958;4000;4055;4088;4118;4170;4763;4846;5054;5170;5295;5371;5499;5519;5598;5607;5728;5894;5970;5979;6422;6423;6498;6591;6714;6788;6810;6934;7040;7042;7078;7132;7133;7185;7186;7293;8567;…	ENSG00000215397;ENSG00000176720;ENSG00000105974;ENSG00000135472;ENSG00000068078;ENSG00000090339;ENSG00000160712;ENSG00000091409;ENSG00000160789;ENSG00000111321;ENSG00000172005;ENSG00000140939;ENSG00000104332;ENSG00000145423;ENSG00000167895;ENSG00000006327;ENSG00000028137;ENSG00000102871;ENSG00000107731;ENSG00000135503;ENSG00000142208;ENSG00000116584;ENSG00000162772;ENSG00000002330;ENSG00000151929…
GO:0048638	regulation of developmental growth	http://amigo.geneontology.org/amigo/term/GO:0048638	314	172	127.033	1.35398	1.58941e-07	1.88011e-06	25;89;207;348;351;393;596;652;657;659;859;1002;1019;1020;1026;1027;1382;1432;1435;1785;1808;1826;1848;1946;1954;2045;2260;2261;2263;2296;2307;2335;2539;2593;2688;2690;2691;2692;2735;2844;2931;2932;3297;3481;3516;3611;3720;3897;3984;4131;4208;4211;4504;4624;4654;4851;5048;5058;5071;5290;5292;5447;5454;5465;5600;5629;5727;5728;5747;5802;6259;6387;6405;6422;6423;6495;6665;6722;6774;6776;6788;6909;70…	ENSG00000129152;ENSG00000184486;ENSG00000126778;ENSG00000121068;ENSG00000078900;ENSG00000124762;ENSG00000124772;ENSG00000107562;ENSG00000198719;ENSG00000068078;ENSG00000167244;ENSG00000167178;ENSG00000185386;ENSG00000087250;ENSG00000104332;ENSG00000145423;ENSG00000113739;ENSG00000006327;ENSG00000108379;ENSG00000113645;ENSG00000097007;ENSG00000248746;ENSG00000101126;ENSG00000188157;ENSG00000151320…
GO:0031346	positive regulation of cell projection organization	http://amigo.geneontology.org/amigo/term/GO:0031346	365	196	147.666	1.32732	1.59256e-07	1.88011e-06	160;348;375;396;411;655;659;673;816;950;989;998;1002;1236;1382;1523;1627;1742;1785;1809;1826;1855;1856;1902;1946;1954;2011;2033;2043;2059;2146;2150;2185;2242;2260;2335;2534;2648;2889;2909;3064;3265;3309;3611;3630;3675;3897;3934;3984;4076;4131;4135;4780;4804;4830;4831;4914;4915;5048;5058;5064;5071;5176;5216;5361;5362;5364;5526;5753;5754;5764;5789;5880;5898;5906;5979;6091;6239;6324;6387;6498;6624;6…	ENSG00000101144;ENSG00000167617;ENSG00000124772;ENSG00000107562;ENSG00000131037;ENSG00000187017;ENSG00000164251;ENSG00000173805;ENSG00000167178;ENSG00000005884;ENSG00000157193;ENSG00000103260;ENSG00000107954;ENSG00000064300;ENSG00000198400;ENSG00000136040;ENSG00000004399;ENSG00000105711;ENSG00000184640;ENSG00000162105;ENSG00000006327;ENSG00000108379;ENSG00000101126;ENSG00000188157;ENSG00000181754…
GO:0031032	actomyosin structure organization	http://amigo.geneontology.org/amigo/term/GO:0031032	184	109	74.4398	1.46427	1.80714e-07	2.1042e-06	25;71;389;408;673;844;845;859;998;1073;1265;1266;1490;1902;2035;2036;2037;2041;2185;3688;3693;3856;3880;3925;3984;4088;4089;4205;4208;4233;4604;4606;4621;4624;4627;4628;4703;4771;5058;5156;5159;5216;5217;5295;5345;5573;5629;5829;6242;6385;6422;6714;6722;7016;7043;7111;7126;7139;7140;7168;7481;7791;8476;8557;8736;8829;8837;9172;9475;9578;9639;9647;9948;10163;10174;10395;10411;10580;11155;11214;228…	ENSG00000171345;ENSG00000114993;ENSG00000104332;ENSG00000120896;ENSG00000173991;ENSG00000085741;ENSG00000162552;ENSG00000097007;ENSG00000184009;ENSG00000170776;ENSG00000148677;ENSG00000186635;ENSG00000104728;ENSG00000074964;ENSG00000198844;ENSG00000137486;ENSG00000088280;ENSG00000157764;ENSG00000143318;ENSG00000118729;ENSG00000182533;ENSG00000070831;ENSG00000143776;ENSG00000198752;ENSG00000165410…
GO:0051348	negative regulation of transferase activity	http://amigo.geneontology.org/amigo/term/GO:0051348	265	148	107.209	1.38048	2.42331e-07	2.78353e-06	25;104;135;207;348;652;655;857;859;867;868;1026;1027;1028;1032;1050;1445;1647;1843;1844;1845;1848;1849;1850;1855;1974;2041;2048;2629;2776;2810;2873;2874;2931;2932;3156;3192;3301;3315;3480;3611;3984;4040;4041;4092;4221;4298;4616;4763;4771;5071;5170;5515;5573;5575;5580;5585;5753;5770;5777;5795;5859;5998;6201;6422;6423;6653;6714;6895;7016;7023;7026;7157;7249;7453;7532;7538;8651;8660;8692;9021;9113;9…	ENSG00000140451;ENSG00000101144;ENSG00000105974;ENSG00000142273;ENSG00000167851;ENSG00000124762;ENSG00000108861;ENSG00000197852;ENSG00000099860;ENSG00000131771;ENSG00000105538;ENSG00000138835;ENSG00000104332;ENSG00000145423;ENSG00000088992;ENSG00000101255;ENSG00000159733;ENSG00000097007;ENSG00000197381;ENSG00000128271;ENSG00000129474;ENSG00000142208;ENSG00000204673;ENSG00000130203;ENSG00000166170…
GO:0030856	regulation of epithelial cell differentiation	http://amigo.geneontology.org/amigo/term/GO:0030856	137	85	55.4253	1.5336	2.50324e-07	2.837e-06	94;118;182;360;572;595;652;677;694;857;865;1003;1027;1028;1041;1051;1499;1594;1903;2116;2146;2296;2301;2302;2487;2625;2810;2931;2932;3204;3280;3397;3551;3976;4097;4488;4610;4659;4831;4838;4851;4855;4926;5054;5080;5469;5583;5624;5727;5991;6424;6431;6662;6926;6935;7132;7421;7484;7538;7716;7849;8456;8609;8643;8689;9294;9475;9555;9839;10413;10626;23764;25937;28514;29841;54206;55506;55810;55897;58495;…	ENSG00000168874;ENSG00000172216;ENSG00000186790;ENSG00000129654;ENSG00000107485;ENSG00000134317;ENSG00000197921;ENSG00000122592;ENSG00000185022;ENSG00000120149;ENSG00000116990;ENSG00000007372;ENSG00000105974;ENSG00000198719;ENSG00000128342;ENSG00000156574;ENSG00000143867;ENSG00000106483;ENSG00000158955;ENSG00000139567;ENSG00000087274;ENSG00000178878;ENSG00000165272;ENSG00000002330;ENSG00000125378…
GO:0090066	regulation of anatomical structure size	http://amigo.geneontology.org/amigo/term/GO:0090066	486	251	196.618	1.27659	2.6293e-07	2.94066e-06	25;59;112;118;120;133;134;135;151;207;246;274;348;358;375;382;393;477;554;624;659;822;829;830;832;857;859;1002;1019;1020;1072;1073;1182;1185;1236;1311;1382;1621;1739;1785;1808;1826;1874;1889;1907;1908;1909;1946;1954;1956;2045;2055;2059;2150;2185;2241;2296;2335;2784;2837;2852;2909;2932;2934;3071;3156;3162;3326;3383;3611;3630;3672;3778;3897;3984;4131;4504;4641;4703;4846;4881;5023;5029;5048;5058;521…	ENSG00000163485;ENSG00000161905;ENSG00000105974;ENSG00000167617;ENSG00000107562;ENSG00000124205;ENSG00000164251;ENSG00000090339;ENSG00000167178;ENSG00000087250;ENSG00000197879;ENSG00000169418;ENSG00000196570;ENSG00000221955;ENSG00000109062;ENSG00000006327;ENSG00000108379;ENSG00000188064;ENSG00000158955;ENSG00000097007;ENSG00000107796;ENSG00000115091;ENSG00000174233;ENSG00000087274;ENSG00000148700…
GO:0043583	ear development	http://amigo.geneontology.org/amigo/term/GO:0043583	212	122	85.7676	1.42245	3.1985e-07	3.53081e-06	29;182;220;525;579;596;613;652;780;1027;1050;1280;1749;1750;1855;1856;1889;2048;2103;2138;2260;2263;2487;2535;2625;2637;2736;2737;3198;3199;3208;3249;3280;3516;3638;3714;3777;3784;4094;4487;4610;4647;4669;4851;4919;4920;5048;5159;5396;5629;5660;5754;6169;6299;6385;6495;6657;6662;6678;6899;6935;6939;7020;7040;7042;7043;7291;7474;7545;7849;8013;8022;8516;8557;8575;8642;9132;9261;9368;9423;9620;9750…	ENSG00000105880;ENSG00000006377;ENSG00000107485;ENSG00000168505;ENSG00000133937;ENSG00000197921;ENSG00000105991;ENSG00000105996;ENSG00000107187;ENSG00000163132;ENSG00000116990;ENSG00000109705;ENSG00000119508;ENSG00000116132;ENSG00000103449;ENSG00000126778;ENSG00000170577;ENSG00000181449;ENSG00000184058;ENSG00000125878;ENSG00000137203;ENSG00000122691;ENSG00000152977;ENSG00000159842;ENSG00000184254…
GO:0040013	negative regulation of locomotion	http://amigo.geneontology.org/amigo/term/GO:0040013	311	169	125.819	1.34319	4.08853e-07	4.41053e-06	29;94;104;134;135;182;199;207;285;328;348;388;393;575;596;613;657;673;684;753;811;1281;1398;1460;1495;1545;1602;1605;1634;1800;1809;1843;1845;1991;2022;2041;2192;2309;2625;3146;3162;3204;3418;3488;3611;3728;4035;4092;4163;4208;4282;4301;4345;4763;4771;4780;4838;4851;5054;5176;5217;5371;5607;5728;5764;5793;5795;5796;5797;5911;6091;6237;6259;6387;6405;6422;6423;6722;6774;7026;7040;7075;7076;7168;74…	ENSG00000107485;ENSG00000122592;ENSG00000159842;ENSG00000181790;ENSG00000163485;ENSG00000100065;ENSG00000167851;ENSG00000090539;ENSG00000107562;ENSG00000161544;ENSG00000138061;ENSG00000128917;ENSG00000108861;ENSG00000185885;ENSG00000168675;ENSG00000156574;ENSG00000117115;ENSG00000167103;ENSG00000174348;ENSG00000104332;ENSG00000145423;ENSG00000109062;ENSG00000085741;ENSG00000108379;ENSG00000162552…
GO:0031345	negative regulation of cell projection organization	http://amigo.geneontology.org/amigo/term/GO:0031345	174	103	70.3941	1.46319	4.0992e-07	4.41053e-06	112;348;382;393;396;567;832;1020;1522;1785;1809;1902;1942;1948;1949;2043;2045;2048;2288;2534;3066;3196;3397;3675;3956;4035;4038;4504;4776;4804;5048;5217;5376;5580;5728;5747;5793;5802;5909;6259;6405;6911;7025;7431;7473;7474;7869;8482;8558;8829;8831;8851;9037;9139;9423;9448;9529;9693;9706;9860;10253;10371;10498;10500;10501;10507;10509;10519;22876;22902;23105;23108;23111;23189;23557;25791;26052;2712…	ENSG00000115297;ENSG00000169242;ENSG00000005884;ENSG00000169783;ENSG00000087250;ENSG00000064300;ENSG00000076864;ENSG00000182175;ENSG00000185924;ENSG00000186907;ENSG00000108379;ENSG00000174233;ENSG00000130203;ENSG00000165527;ENSG00000089820;ENSG00000141522;ENSG00000153317;ENSG00000166710;ENSG00000166170;ENSG00000119866;ENSG00000077549;ENSG00000142453;ENSG00000078699;ENSG00000185324;ENSG00000164885…
GO:0071772	response to BMP	http://amigo.geneontology.org/amigo/term/GO:0071772	160	96	64.7302	1.48308	4.21147e-07	4.47468e-06	25;92;93;94;268;269;652;655;657;659;860;1280;1311;1655;1745;1749;1954;1958;2022;2116;2297;2625;2626;3077;3280;3397;3491;3516;3611;3675;4038;4086;4087;4089;4091;4092;4487;4488;4624;4838;4851;4920;4926;5046;5494;5654;6422;6423;6424;6425;6497;6498;6662;6664;7049;7323;7474;8200;8239;8321;8646;9197;9518;9765;10140;10272;10653;11167;11173;23090;23111;23213;23770;25928;26508;27250;50964;51176;53918;5696…	ENSG00000144355;ENSG00000105880;ENSG00000120738;ENSG00000251493;ENSG00000107485;ENSG00000130700;ENSG00000197921;ENSG00000163909;ENSG00000138795;ENSG00000163132;ENSG00000120149;ENSG00000124813;ENSG00000101144;ENSG00000090539;ENSG00000188522;ENSG00000070404;ENSG00000143869;ENSG00000168509;ENSG00000166033;ENSG00000170801;ENSG00000005884;ENSG00000156574;ENSG00000140479;ENSG00000182175;ENSG00000104332…
GO:0003012	muscle system process	http://amigo.geneontology.org/amigo/term/GO:0003012	423	221	171.131	1.29141	4.45082e-07	4.67061e-06	59;89;134;151;156;199;226;274;309;476;477;481;488;493;624;775;776;779;800;801;816;817;818;844;845;857;859;1025;1134;1140;1144;1146;1180;1311;1410;1490;1535;1613;1674;1739;1760;1907;1908;1909;1938;2010;2023;2146;2308;2316;2539;2548;2593;2626;2697;2775;2852;2931;2934;2946;3066;3162;3270;3281;3488;3672;3693;3720;3728;3752;3753;3757;3762;3768;3778;3784;4000;4088;4089;4092;4151;4205;4208;4604;4606;460…	ENSG00000130700;ENSG00000164107;ENSG00000129152;ENSG00000119508;ENSG00000163485;ENSG00000006283;ENSG00000196557;ENSG00000105974;ENSG00000162004;ENSG00000170175;ENSG00000135902;ENSG00000175084;ENSG00000124205;ENSG00000167658;ENSG00000120049;ENSG00000160789;ENSG00000171596;ENSG00000140939;ENSG00000187848;ENSG00000164708;ENSG00000104881;ENSG00000198771;ENSG00000105711;ENSG00000172164;ENSG00000120896…
GO:0061458	reproductive system development	http://amigo.geneontology.org/amigo/term/GO:0061458	428	223	173.153	1.28788	5.18037e-07	5.36989e-06	92;133;207;268;269;283;301;329;408;430;558;578;581;595;596;598;599;638;652;655;659;666;677;682;867;899;1027;1028;1050;1051;1299;1396;1432;1495;1499;1508;1594;1634;1739;1747;1956;2057;2067;2103;2116;2175;2186;2189;2263;2288;2295;2296;2309;2316;2516;2620;2625;2626;2735;2736;2737;3020;3091;3148;3157;3205;3206;3207;3239;3280;3297;3309;3326;3371;3383;3400;3417;3481;3491;3516;3622;3623;3696;3726;3856;3…	ENSG00000183734;ENSG00000172216;ENSG00000064195;ENSG00000175592;ENSG00000137273;ENSG00000107485;ENSG00000164683;ENSG00000253293;ENSG00000005073;ENSG00000078399;ENSG00000128714;ENSG00000138795;ENSG00000107187;ENSG00000162624;ENSG00000136931;ENSG00000103449;ENSG00000124216;ENSG00000005513;ENSG00000101144;ENSG00000176720;ENSG00000092758;ENSG00000213145;ENSG00000187266;ENSG00000070404;ENSG00000163251…
GO:0003158	endothelium development	http://amigo.geneontology.org/amigo/term/GO:0003158	116	73	46.9294	1.55553	7.88896e-07	8.07905e-06	93;94;118;182;302;388;652;659;694;947;1003;1460;1499;1903;2022;2116;2150;2194;2246;2889;2947;3215;3383;3397;3516;3551;3911;4089;4233;4301;4659;4851;4855;5138;5144;5624;5629;5764;5802;5906;5962;6935;7026;7132;7430;7477;7716;8829;8985;9294;9475;9693;10411;23135;23462;25932;27086;28514;30061;54345;55810;55897;57493;60484;80274;80781;81575;81876;84913;90627;91522;91663;283571	ENSG00000168874;ENSG00000164683;ENSG00000120075;ENSG00000203883;ENSG00000174059;ENSG00000182871;ENSG00000198719;ENSG00000164251;ENSG00000090339;ENSG00000130702;ENSG00000186642;ENSG00000159307;ENSG00000138449;ENSG00000188064;ENSG00000114739;ENSG00000139567;ENSG00000087274;ENSG00000182718;ENSG00000178878;ENSG00000125378;ENSG00000204217;ENSG00000133639;ENSG00000179776;ENSG00000169504;ENSG00000050767…
GO:0001701	in utero embryonic development	http://amigo.geneontology.org/amigo/term/GO:0001701	344	183	139.17	1.31494	9.31665e-07	9.32759e-06	91;94;102;118;133;207;284;321;430;598;655;657;677;689;824;1028;1050;1051;1499;1909;1956;2016;2068;2103;2116;2186;2260;2263;2294;2296;2551;2625;2648;2736;2737;2768;2821;3054;3091;3276;3280;3297;3481;3491;3516;3688;3714;3726;3856;3880;3976;4010;4087;4088;4089;4097;4124;4154;4188;4242;4245;4487;4624;4627;4628;4683;4836;4838;4846;4848;4851;5155;5156;5310;5333;5335;5469;5702;5727;5919;5930;5954;6256;6…	ENSG00000183734;ENSG00000172216;ENSG00000135638;ENSG00000175592;ENSG00000187140;ENSG00000103241;ENSG00000107485;ENSG00000164107;ENSG00000164683;ENSG00000127528;ENSG00000138795;ENSG00000136944;ENSG00000185022;ENSG00000163132;ENSG00000124216;ENSG00000100146;ENSG00000203883;ENSG00000005513;ENSG00000122691;ENSG00000101144;ENSG00000163251;ENSG00000162040;ENSG00000167244;ENSG00000184916;ENSG00000171345…
GO:0030900	forebrain development	http://amigo.geneontology.org/amigo/term/GO:0030900	372	196	150.498	1.30234	9.32759e-07	9.32759e-06	220;351;358;493;547;554;558;572;581;652;657;664;1020;1021;1281;1392;1398;1436;1499;1745;1746;1749;1869;1902;1943;1956;2016;2018;2048;2049;2113;2131;2145;2146;2260;2263;2316;2534;2618;2637;2648;2691;2692;2735;2736;2737;2775;2902;2909;2932;3014;3065;3091;3280;3337;3340;3398;3400;3516;3670;3746;3799;3912;4009;4035;4040;4192;4487;4628;4642;4763;4771;4781;4830;4851;4854;4915;4929;5048;5079;5080;5108;5…	ENSG00000144355;ENSG00000115844;ENSG00000105880;ENSG00000142700;ENSG00000135638;ENSG00000170370;ENSG00000168505;ENSG00000133937;ENSG00000197921;ENSG00000016082;ENSG00000138795;ENSG00000107187;ENSG00000106852;ENSG00000162624;ENSG00000162761;ENSG00000163132;ENSG00000153234;ENSG00000119508;ENSG00000007372;ENSG00000069011;ENSG00000164093;ENSG00000184486;ENSG00000198914;ENSG00000103449;ENSG00000119042…
GO:2000027	regulation of animal organ morphogenesis	http://amigo.geneontology.org/amigo/term/GO:2000027	207	118	83.7448	1.40904	9.69906e-07	9.58628e-06	25;160;163;182;581;596;652;655;657;659;859;860;947;998;1175;1213;1435;1499;1855;1856;1951;1952;2022;2138;2246;2260;2263;2296;2535;2625;2735;3207;3217;3239;3249;3280;3516;3670;3976;4089;4300;4487;4781;4851;4919;4920;5083;5154;5216;5292;5447;5469;5754;5764;6091;6256;6259;6422;6423;6431;6495;6591;6662;6899;6909;7020;7040;7042;7043;7048;7074;7291;7421;7422;7474;7481;7484;7494;7849;7855;8321;8322;8324…	ENSG00000107485;ENSG00000130700;ENSG00000164107;ENSG00000005073;ENSG00000260027;ENSG00000128714;ENSG00000016082;ENSG00000163132;ENSG00000198807;ENSG00000124813;ENSG00000126778;ENSG00000170577;ENSG00000005513;ENSG00000184058;ENSG00000121068;ENSG00000137203;ENSG00000122691;ENSG00000101144;ENSG00000174059;ENSG00000075275;ENSG00000008300;ENSG00000163251;ENSG00000128342;ENSG00000072163;ENSG00000171843…
GO:0048008	platelet-derived growth factor receptor signaling pathway	http://amigo.geneontology.org/amigo/term/GO:0048008	53	39	21.4419	1.81887	9.92533e-07	9.69716e-06	25;613;867;868;2155;2241;2889;3092;3717;4035;5154;5155;5156;5159;5286;5327;5728;5739;5770;5795;6714;7422;7763;8013;8826;8829;8879;9026;9146;9368;9564;9860;10628;10636;56034;64651;65009;84159;90410	ENSG00000119508;ENSG00000197461;ENSG00000100311;ENSG00000109062;ENSG00000097007;ENSG00000150347;ENSG00000050820;ENSG00000186716;ENSG00000110395;ENSG00000114423;ENSG00000144655;ENSG00000057593;ENSG00000151422;ENSG00000185359;ENSG00000127946;ENSG00000130787;ENSG00000109083;ENSG00000140575;ENSG00000096968;ENSG00000198799;ENSG00000123384;ENSG00000103034;ENSG00000099250;ENSG00000145431;ENSG00000134853…
GO:0043087	regulation of GTPase activity	http://amigo.geneontology.org/amigo/term/GO:0043087	466	239	188.527	1.26772	1.0212e-06	9.86383e-06	29;208;216;391;393;394;396;402;408;604;613;858;1123;1236;1398;1856;1946;1969;1983;2041;2043;2049;2064;2146;2150;2185;2245;2302;2775;2776;2873;2874;2889;2909;2932;3071;3265;3268;3383;3655;3688;3725;3993;4301;4650;4739;4763;4908;4914;4915;4943;5048;5361;5362;5364;5657;5747;5799;5902;5905;5906;5909;5910;5922;5962;5996;5998;6001;6002;6004;6242;6251;6422;6494;6654;6904;7074;7249;7409;7410;7474;7481;81…	ENSG00000129654;ENSG00000159842;ENSG00000105963;ENSG00000157985;ENSG00000135439;ENSG00000133612;ENSG00000115266;ENSG00000159314;ENSG00000180448;ENSG00000241484;ENSG00000105971;ENSG00000164251;ENSG00000090339;ENSG00000091409;ENSG00000198400;ENSG00000008323;ENSG00000136040;ENSG00000004399;ENSG00000196415;ENSG00000076864;ENSG00000068831;ENSG00000105538;ENSG00000148908;ENSG00000138835;ENSG00000108370…
GO:0045444	fat cell differentiation	http://amigo.geneontology.org/amigo/term/GO:0045444	210	119	84.9584	1.40068	1.32378e-06	1.26429e-05	182;207;208;595;664;677;678;862;1050;1051;1240;1386;1432;1487;1488;1649;1869;2033;2308;2487;2625;2784;2852;2869;2874;3164;3192;3280;3398;3400;3589;3630;3638;3655;3914;4041;4088;4091;4151;4320;4488;4929;5469;5919;6041;6422;6423;6517;6591;6720;6788;6934;7040;7041;7204;7474;7494;7538;7704;8013;8091;8291;8651;8864;9572;9658;10498;10603;10974;11007;11221;22933;25836;25937;25946;26268;26580;27120;28951…	ENSG00000172216;ENSG00000221818;ENSG00000107485;ENSG00000120149;ENSG00000153234;ENSG00000119508;ENSG00000142611;ENSG00000005513;ENSG00000179588;ENSG00000148671;ENSG00000179148;ENSG00000186897;ENSG00000112584;ENSG00000149926;ENSG00000160097;ENSG00000095752;ENSG00000091409;ENSG00000102802;ENSG00000176845;ENSG00000104332;ENSG00000145423;ENSG00000160999;ENSG00000137413;ENSG00000140682;ENSG00000101255…
GO:0071900	regulation of protein serine/threonine kinase activity	http://amigo.geneontology.org/amigo/term/GO:0071900	496	252	200.664	1.25583	1.37197e-06	1.29575e-05	25;60;101;134;151;177;207;348;408;493;595;652;655;673;801;857;859;894;896;899;900;901;972;975;990;995;1019;1026;1027;1028;1032;1050;1163;1164;1398;1432;1436;1445;1464;1616;1647;1654;1843;1844;1845;1848;1849;1850;1856;1902;1908;1956;1991;2043;2048;2064;2081;2146;2180;2185;2246;2260;2629;2688;2690;2785;2810;2873;2874;2889;2914;3064;3156;3265;3301;3315;3326;3480;3481;3611;3672;3717;3735;4040;4041;42…	ENSG00000078900;ENSG00000151651;ENSG00000163485;ENSG00000101144;ENSG00000105974;ENSG00000142273;ENSG00000167851;ENSG00000124762;ENSG00000108861;ENSG00000124205;ENSG00000197852;ENSG00000156427;ENSG00000163251;ENSG00000099860;ENSG00000167244;ENSG00000185386;ENSG00000198400;ENSG00000197461;ENSG00000100311;ENSG00000131771;ENSG00000105538;ENSG00000138835;ENSG00000104332;ENSG00000145423;ENSG00000129946…
GO:0070482	response to oxygen levels	http://amigo.geneontology.org/amigo/term/GO:0070482	331	176	133.911	1.31431	1.55683e-06	1.45418e-05	81;94;101;133;134;177;207;283;285;329;355;358;360;430;468;481;523;572;596;655;664;665;677;768;784;824;857;863;867;947;1019;1026;1027;1137;1263;1277;1387;1410;1490;1535;1788;1789;1869;1902;1909;1958;2023;2030;2033;2068;2113;2155;2185;2308;2309;2691;2782;2792;3066;3091;3162;3291;3297;3329;3383;3516;3708;3777;3778;3939;4000;4017;4088;4089;4151;4194;4313;4323;4352;4504;4524;4654;4763;4780;4851;4929;4…	ENSG00000183734;ENSG00000120738;ENSG00000129152;ENSG00000153234;ENSG00000122691;ENSG00000151651;ENSG00000163485;ENSG00000167772;ENSG00000101144;ENSG00000105974;ENSG00000174059;ENSG00000124762;ENSG00000101204;ENSG00000108821;ENSG00000107562;ENSG00000161544;ENSG00000176387;ENSG00000090339;ENSG00000171303;ENSG00000160789;ENSG00000087250;ENSG00000140939;ENSG00000187848;ENSG00000122861;ENSG00000187583…
GO:0002064	epithelial cell development	http://amigo.geneontology.org/amigo/term/GO:0002064	205	116	82.9356	1.39868	1.97283e-06	1.82272e-05	59;118;182;572;579;631;652;1003;1021;1026;1041;1499;1775;1874;1903;1969;2022;2150;2194;2195;2260;2302;2316;2317;2355;2683;2810;2828;2889;2931;2932;2947;3091;3202;3383;3397;3551;3913;4233;4301;4647;4659;4851;4855;4914;5048;5080;5138;5144;5155;5170;5420;5624;5629;5660;5802;5872;5906;5914;5915;5916;5926;5962;5991;6382;6496;6662;7111;7132;7430;7431;7474;7477;7494;7716;8826;8985;9294;9368;9475;9693;97…	ENSG00000129654;ENSG00000106004;ENSG00000109705;ENSG00000007372;ENSG00000138083;ENSG00000203883;ENSG00000005513;ENSG00000124762;ENSG00000182871;ENSG00000198719;ENSG00000167968;ENSG00000164251;ENSG00000090339;ENSG00000198400;ENSG00000186642;ENSG00000100311;ENSG00000186862;ENSG00000128567;ENSG00000109062;ENSG00000111186;ENSG00000188064;ENSG00000107796;ENSG00000143382;ENSG00000087274;ENSG00000032219…
GO:1903829	positive regulation of cellular protein localization	http://amigo.geneontology.org/amigo/term/GO:1903829	317	169	128.247	1.31777	2.01859e-06	1.84494e-05	163;207;208;312;382;391;572;596;637;784;908;919;998;1020;1263;1432;1739;1869;1956;1969;2010;2035;2037;2040;2048;2064;2207;2316;2534;2621;2737;2770;2810;2852;2931;2932;3208;3265;3305;3326;3630;3675;3688;3689;3717;3728;3799;3958;3976;4035;4038;4088;4130;4248;4641;4804;4836;4926;4946;4947;5058;5071;5108;5170;5295;5469;5494;5566;5580;5581;5583;5599;5764;5880;5962;6653;6711;6714;6721;6794;6810;6844;69…	ENSG00000078900;ENSG00000152977;ENSG00000173210;ENSG00000100065;ENSG00000039523;ENSG00000163251;ENSG00000183087;ENSG00000005884;ENSG00000128342;ENSG00000197879;ENSG00000064300;ENSG00000145506;ENSG00000088808;ENSG00000141750;ENSG00000182107;ENSG00000129968;ENSG00000142208;ENSG00000105221;ENSG00000136938;ENSG00000104537;ENSG00000006125;ENSG00000165527;ENSG00000130762;ENSG00000177479;ENSG00000149541…
GO:0007498	mesoderm development	http://amigo.geneontology.org/amigo/term/GO:0007498	124	76	50.1659	1.51497	2.10058e-06	1.89946e-05	92;93;268;652;655;657;659;677;1969;2116;2131;2132;2138;2139;2260;2263;2294;2296;2303;2821;3196;3207;3675;3688;3690;3691;3717;4086;4087;4088;4089;4232;4771;4838;5515;5566;5573;6169;6398;6423;6615;6722;6899;6911;6926;6939;7075;7403;7422;7473;7474;7481;8013;8091;8463;8516;8646;8928;10220;10370;10413;10736;23135;23184;23275;23399;29072;51176;55897;79191;79971;84667;89780;130497;199699;286204	ENSG00000176692;ENSG00000103241;ENSG00000160973;ENSG00000179111;ENSG00000005073;ENSG00000177508;ENSG00000138795;ENSG00000119508;ENSG00000170577;ENSG00000124216;ENSG00000184058;ENSG00000125878;ENSG00000115297;ENSG00000101144;ENSG00000090539;ENSG00000005884;ENSG00000077943;ENSG00000259207;ENSG00000156574;ENSG00000143867;ENSG00000141574;ENSG00000145423;ENSG00000085741;ENSG00000108379;ENSG00000121989…
GO:1901652	response to peptide	http://amigo.geneontology.org/amigo/term/GO:1901652	485	245	196.214	1.24864	3.34595e-06	2.99375e-05	15;111;112;113;115;133;177;181;182;207;208;231;301;328;351;353;445;523;525;527;529;533;534;535;655;673;677;682;694;773;782;790;815;857;858;896;990;1019;1020;1027;1154;1277;1398;1407;1432;1444;1445;1490;1535;1537;1583;1605;1759;1958;1978;1979;2043;2101;2155;2170;2241;2303;2308;2309;2516;2534;2549;2642;2645;2650;2688;2689;2690;2692;2770;2771;2844;2852;2902;2931;2932;3164;3191;3291;3297;3383;3397;34…	ENSG00000120738;ENSG00000176692;ENSG00000127528;ENSG00000153234;ENSG00000119508;ENSG00000136931;ENSG00000129467;ENSG00000101144;ENSG00000105974;ENSG00000105971;ENSG00000108821;ENSG00000107562;ENSG00000184163;ENSG00000176387;ENSG00000090339;ENSG00000167244;ENSG00000027644;ENSG00000138030;ENSG00000197879;ENSG00000064300;ENSG00000198400;ENSG00000054356;ENSG00000160999;ENSG00000113739;ENSG00000101255…
GO:0006401	RNA catabolic process	http://amigo.geneontology.org/amigo/term/GO:0006401	341	179	137.956	1.29751	3.69981e-06	3.27587e-05	207;328;677;678;1153;1432;1655;1656;1797;1869;1981;2081;2107;3184;3192;3303;3312;3315;3842;4292;4343;4670;4686;4736;4848;5317;5436;5515;5578;5580;6041;6050;6122;6124;6129;6130;6132;6133;6134;6137;6141;6142;6143;6147;6152;6154;6155;6156;6157;6158;6159;6161;6168;6169;6171;6176;6181;6187;6188;6193;6201;6202;6203;6205;6208;6209;6217;6222;6227;6232;6234;6418;6499;6556;7133;7311;7314;7316;7356;7431;751…	ENSG00000131914;ENSG00000081277;ENSG00000184363;ENSG00000187583;ENSG00000170473;ENSG00000112183;ENSG00000028137;ENSG00000206557;ENSG00000123908;ENSG00000142208;ENSG00000091542;ENSG00000140350;ENSG00000100823;ENSG00000168646;ENSG00000159388;ENSG00000123144;ENSG00000105605;ENSG00000153048;ENSG00000108349;ENSG00000099622;ENSG00000158435;ENSG00000111596;ENSG00000138767;ENSG00000155508;ENSG00000172346…
GO:0010608	posttranscriptional regulation of gene expression	http://amigo.geneontology.org/amigo/term/GO:0010608	485	244	196.214	1.24354	5.15421e-06	4.51657e-05	207;208;283;326;328;351;468;602;652;677;678;811;857;1019;1153;1432;1613;1653;1654;1655;1797;1801;1802;1869;1938;1956;1974;1975;1978;1979;1981;1982;1983;1984;2064;2107;2185;2309;2597;2872;3020;3181;3184;3191;3192;3303;3312;3315;3488;3609;3692;3842;4076;4086;4087;4088;4343;4613;4670;4686;4848;4855;5036;5187;5430;5432;5434;5435;5436;5437;5438;5441;5499;5578;5580;5914;5936;6041;6134;6154;6169;6188;61…	ENSG00000160224;ENSG00000006047;ENSG00000069399;ENSG00000105974;ENSG00000167658;ENSG00000131914;ENSG00000107954;ENSG00000184363;ENSG00000187583;ENSG00000100142;ENSG00000170473;ENSG00000112183;ENSG00000028137;ENSG00000206557;ENSG00000123908;ENSG00000129474;ENSG00000142208;ENSG00000105221;ENSG00000091542;ENSG00000214274;ENSG00000140350;ENSG00000100823;ENSG00000142192;ENSG00000128272;ENSG00000204842…
GO:0046847	filopodium assembly	http://amigo.geneontology.org/amigo/term/GO:0046847	57	40	23.0601	1.73459	5.22482e-06	4.53173e-05	382;832;998;1236;1809;2245;3655;4651;5064;5580;5898;6624;6722;7043;7226;7430;8829;8976;9148;9294;9750;23433;23613;23616;26052;50649;54828;54874;57348;57451;64284;83715;84687;89846;116985;121512;152273;221178;221472;375790	ENSG00000187017;ENSG00000091409;ENSG00000107954;ENSG00000167614;ENSG00000188157;ENSG00000186635;ENSG00000165527;ENSG00000136002;ENSG00000141376;ENSG00000077549;ENSG00000126353;ENSG00000070831;ENSG00000197959;ENSG00000113657;ENSG00000092820;ENSG00000111913;ENSG00000102302;ENSG00000146192;ENSG00000127084;ENSG00000139132;ENSG00000154783;ENSG00000137942;ENSG00000075618;ENSG00000145555;ENSG00000099250…
GO:0043620	regulation of DNA-templated transcription in response to stress	http://amigo.geneontology.org/amigo/term/GO:0043620	78	51	31.556	1.61617	7.288e-06	6.25737e-05	467;468;768;1051;1387;1388;1649;1958;2033;3091;3162;3297;3299;3303;3309;3337;3516;3725;4504;4582;4780;4851;5598;5970;6923;7009;7157;7311;7314;7316;7422;8440;8994;9531;9774;10365;10370;10636;22926;22933;25942;26287;54583;54617;55662;64344;83667;84181;90993;112399;219736	ENSG00000172216;ENSG00000157613;ENSG00000120738;ENSG00000102878;ENSG00000127528;ENSG00000087250;ENSG00000165887;ENSG00000162772;ENSG00000128272;ENSG00000118217;ENSG00000213676;ENSG00000151929;ENSG00000029363;ENSG00000107159;ENSG00000124177;ENSG00000164442;ENSG00000005339;ENSG00000175197;ENSG00000132002;ENSG00000135766;ENSG00000129521;ENSG00000100393;ENSG00000100644;ENSG00000166135;ENSG00000124440…
GO:0045995	regulation of embryonic development	http://amigo.geneontology.org/amigo/term/GO:0045995	125	75	50.5705	1.48308	7.49336e-06	6.36936e-05	652;655;657;989;1044;1289;1290;1499;1605;1855;1856;1877;2260;2535;2625;3280;3908;3910;3911;3955;4155;4780;4838;4851;5048;5566;5567;5598;5607;5754;6422;6423;6495;6615;6788;6909;6996;7289;7474;7917;8321;8324;9096;9620;9904;10399;10427;23187;23213;25836;26011;26146;28514;29127;51057;51552;51684;51804;54361;55897;57216;60436;64855;65125;80199;84667;85407;89780;90102;91663;92344;130497;219736;286204;4…	ENSG00000113722;ENSG00000107485;ENSG00000179111;ENSG00000126778;ENSG00000124216;ENSG00000112837;ENSG00000121068;ENSG00000101144;ENSG00000075275;ENSG00000198719;ENSG00000112769;ENSG00000130702;ENSG00000106003;ENSG00000156574;ENSG00000198435;ENSG00000143867;ENSG00000104332;ENSG00000145423;ENSG00000162552;ENSG00000204463;ENSG00000125378;ENSG00000107779;ENSG00000130635;ENSG00000204262;ENSG00000148204…
GO:0050769	positive regulation of neurogenesis	http://amigo.geneontology.org/amigo/term/GO:0050769	445	225	180.031	1.24978	7.67884e-06	6.46239e-05	151;160;177;274;348;351;375;396;411;596;604;652;655;659;673;816;950;1002;1382;1435;1453;1499;1523;1605;1627;1742;1745;1746;1789;1809;1826;1855;1856;1869;1902;1946;1954;1981;2011;2033;2043;2048;2146;2185;2242;2260;2316;2335;2534;2736;2737;2852;2889;2909;3065;3066;3091;3232;3280;3309;3398;3611;3675;3897;3976;3984;4076;4124;4131;4135;4208;4673;4761;4780;4804;4830;4831;4851;4914;4915;5048;5058;5071;5…	ENSG00000144355;ENSG00000115844;ENSG00000142700;ENSG00000163909;ENSG00000177508;ENSG00000171532;ENSG00000007372;ENSG00000100146;ENSG00000005513;ENSG00000078900;ENSG00000101144;ENSG00000175505;ENSG00000124772;ENSG00000107562;ENSG00000143869;ENSG00000198835;ENSG00000173805;ENSG00000167178;ENSG00000005884;ENSG00000128342;ENSG00000131914;ENSG00000157193;ENSG00000103260;ENSG00000107954;ENSG00000064300…
GO:0006909	phagocytosis	http://amigo.geneontology.org/amigo/term/GO:0006909	235	128	95.0725	1.34634	8.58429e-06	7.15357e-05	25;29;60;71;134;135;199;246;301;311;558;566;575;613;717;718;811;919;949;998;1053;1398;1445;1535;1785;1991;2150;2207;2268;2534;2621;2889;2934;3071;3146;3320;3326;3543;3685;3688;3689;3690;3984;4035;4233;4240;4627;4641;4647;4651;5031;5058;5290;5291;5295;5335;5336;5580;5581;5582;5657;5728;5747;5795;5806;5881;5906;5914;6556;6714;7040;7052;7275;7287;7301;7409;7410;7456;7525;8291;8394;8398;8547;8678;872…	ENSG00000159842;ENSG00000181790;ENSG00000163485;ENSG00000161905;ENSG00000167851;ENSG00000158270;ENSG00000164251;ENSG00000183087;ENSG00000259207;ENSG00000197879;ENSG00000126583;ENSG00000196415;ENSG00000011347;ENSG00000064687;ENSG00000097007;ENSG00000075624;ENSG00000184009;ENSG00000115091;ENSG00000128271;ENSG00000204472;ENSG00000177119;ENSG00000135046;ENSG00000122359;ENSG00000241685;ENSG00000130429…
GO:0016569	covalent chromatin modification	http://amigo.geneontology.org/amigo/term/GO:0016569	468	235	189.336	1.24118	9.08721e-06	7.49507e-05	408;604;672;817;1017;1020;1025;1105;1107;1108;1386;1387;1487;1499;1642;1643;1786;1788;1789;2005;2033;2070;2091;2122;2138;2139;2145;2146;2625;2648;3006;3007;3008;3009;3054;3065;3066;3141;3276;3299;3481;3622;3670;3717;3720;3976;4000;4089;4221;4297;4302;4504;4524;4582;4654;5079;5081;5187;5245;5252;5253;5536;5578;5580;5585;5599;5926;5927;5977;5978;6015;6299;6304;6418;6421;6497;6500;6591;6598;6720;683…	ENSG00000107485;ENSG00000168453;ENSG00000102878;ENSG00000016082;ENSG00000138795;ENSG00000085276;ENSG00000129152;ENSG00000009709;ENSG00000130711;ENSG00000142611;ENSG00000103449;ENSG00000122691;ENSG00000141570;ENSG00000011332;ENSG00000167244;ENSG00000117139;ENSG00000128342;ENSG00000160789;ENSG00000087250;ENSG00000188976;ENSG00000117115;ENSG00000011243;ENSG00000032219;ENSG00000054267;ENSG00000150347…
GO:0003170	heart valve development	http://amigo.geneontology.org/amigo/term/GO:0003170	56	39	22.6556	1.72143	9.17044e-06	7.49507e-05	182;652;657;659;1942;2006;2625;2626;3491;3516;4089;4091;4208;4846;4851;6091;6586;6591;6615;6659;6662;7040;7042;7048;7132;7133;7291;7541;8642;9475;11117;23462;26508;53834;54567;56999;64220;140628;161882	ENSG00000107485;ENSG00000130700;ENSG00000164683;ENSG00000163909;ENSG00000124216;ENSG00000122691;ENSG00000179588;ENSG00000128917;ENSG00000169242;ENSG00000028137;ENSG00000163638;ENSG00000125378;ENSG00000107779;ENSG00000204217;ENSG00000142871;ENSG00000166341;ENSG00000049540;ENSG00000138080;ENSG00000127418;ENSG00000136574;ENSG00000101384;ENSG00000081189;ENSG00000164867;ENSG00000148400;ENSG00000168214…
GO:0071526	semaphorin-plexin signaling pathway	http://amigo.geneontology.org/amigo/term/GO:0071526	40	30	16.1826	1.85385	9.51056e-06	7.69903e-05	396;2316;4233;4684;5361;5362;5364;6405;7869;8482;8828;8829;9037;9464;10154;10371;10500;10501;10507;10509;23129;23616;23654;54437;54910;56920;57556;64218;80031;91584	ENSG00000164107;ENSG00000136040;ENSG00000004399;ENSG00000141522;ENSG00000196924;ENSG00000105976;ENSG00000149294;ENSG00000099250;ENSG00000118257;ENSG00000114554;ENSG00000076356;ENSG00000221866;ENSG00000164050;ENSG00000196576;ENSG00000075213;ENSG00000012171;ENSG00000001617;ENSG00000010319;ENSG00000196189;ENSG00000185033;ENSG00000168758;ENSG00000187764;ENSG00000112902;ENSG00000082684;ENSG00000092421…
GO:0031099	regeneration	http://amigo.geneontology.org/amigo/term/GO:0031099	183	103	74.0352	1.39123	9.93799e-06	7.96914e-05	133;285;301;336;558;578;595;596;607;673;790;1019;1026;1027;1051;1460;1495;1605;1956;2027;2043;2146;2155;2356;2621;2735;2737;2934;3077;3162;3371;3482;3670;3717;3725;3913;4147;4618;4654;4656;4814;4815;4837;4851;5081;5111;5228;5245;5315;5396;5469;5727;5728;5774;5792;5802;5906;6143;6217;6387;6426;6430;6442;6657;6665;6895;7040;7048;7049;7448;8013;8291;8324;8326;8428;8431;8578;8751;8837;9315;9448;9860;…	ENSG00000172216;ENSG00000016082;ENSG00000111046;ENSG00000129152;ENSG00000119508;ENSG00000009709;ENSG00000116132;ENSG00000181449;ENSG00000124762;ENSG00000107562;ENSG00000188763;ENSG00000183087;ENSG00000182175;ENSG00000185924;ENSG00000186907;ENSG00000143537;ENSG00000148926;ENSG00000091879;ENSG00000135046;ENSG00000158874;ENSG00000167601;ENSG00000030110;ENSG00000171791;ENSG00000116128;ENSG00000147439…
GO:0048010	vascular endothelial growth factor receptor signaling pathway	http://amigo.geneontology.org/amigo/term/GO:0048010	87	55	35.1971	1.56263	1.44774e-05	0.000115008	558;998;1398;1432;1535;2185;2296;2324;2534;3071;3091;3315;3320;3678;3685;3690;4504;5228;5290;5291;5295;5747;5770;5829;6461;6714;7409;7410;7422;7423;7448;7867;8322;8440;8817;8828;8829;9146;9261;9475;9564;10163;10458;10787;11117;22905;23213;25759;26509;26999;63916;64855;79652;79812;153090	ENSG00000156427;ENSG00000037280;ENSG00000259207;ENSG00000087250;ENSG00000129946;ENSG00000167601;ENSG00000175866;ENSG00000050820;ENSG00000070831;ENSG00000167193;ENSG00000051523;ENSG00000055163;ENSG00000136848;ENSG00000062598;ENSG00000138080;ENSG00000072134;ENSG00000136830;ENSG00000054598;ENSG00000010810;ENSG00000174804;ENSG00000185359;ENSG00000100644;ENSG00000080824;ENSG00000106211;ENSG00000161638…
GO:0030865	cortical cytoskeleton organization	http://amigo.geneontology.org/amigo/term/GO:0030865	46	33	18.6099	1.77325	1.67577e-05	0.000131889	382;752;811;1020;1739;2035;2036;2037;3071;3551;3993;5048;5872;6242;7094;7429;7430;7456;8976;9475;9948;10787;23136;23433;29127;30846;59341;84948;85369;112464;114793;147179;644150	ENSG00000184922;ENSG00000170955;ENSG00000114993;ENSG00000165527;ENSG00000179218;ENSG00000164885;ENSG00000075711;ENSG00000024422;ENSG00000159023;ENSG00000088367;ENSG00000079819;ENSG00000082397;ENSG00000092820;ENSG00000157827;ENSG00000104365;ENSG00000073350;ENSG00000061676;ENSG00000123338;ENSG00000007168;ENSG00000143545;ENSG00000161800;ENSG00000119729;ENSG00000134318;ENSG00000143093;ENSG00000179886…
GO:0042063	gliogenesis	http://amigo.geneontology.org/amigo/term/GO:0042063	263	139	106.4	1.30639	2.79762e-05	0.000218163	25;135;177;207;208;274;301;351;430;566;664;666;745;928;1020;1021;1191;1435;1445;1464;1499;1605;1745;1746;1840;1869;1902;1938;1956;2016;2043;2064;2065;2068;2146;2185;2737;2817;2840;2934;3065;3066;3074;3280;3398;3400;3418;3611;3766;3908;3912;3913;3949;3976;4035;4147;4323;4504;4664;4665;4763;4771;4781;4851;4915;4919;4920;5048;5080;5309;5454;5583;5728;5764;5970;6426;6497;6657;6659;6662;6663;6664;6774…	ENSG00000183734;ENSG00000144355;ENSG00000115844;ENSG00000135638;ENSG00000197921;ENSG00000138795;ENSG00000007372;ENSG00000184486;ENSG00000100146;ENSG00000181449;ENSG00000005513;ENSG00000078900;ENSG00000176720;ENSG00000175505;ENSG00000108797;ENSG00000198719;ENSG00000135144;ENSG00000167658;ENSG00000198835;ENSG00000091136;ENSG00000050555;ENSG00000128342;ENSG00000131914;ENSG00000103260;ENSG00000087250…
GO:0010463	mesenchymal cell proliferation	http://amigo.geneontology.org/amigo/term/GO:0010463	45	32	18.2054	1.75772	3.00756e-05	0.000232402	652;655;657;1499;2260;2263;2294;4000;4041;4487;4781;5154;5396;5764;6468;6495;6662;6899;6935;7048;7422;7474;7481;8642;8646;8660;9464;10736;56998;79633;93986;130497	ENSG00000103241;ENSG00000164107;ENSG00000163132;ENSG00000116132;ENSG00000126778;ENSG00000170577;ENSG00000184058;ENSG00000101144;ENSG00000090539;ENSG00000160789;ENSG00000143867;ENSG00000197461;ENSG00000085741;ENSG00000125378;ENSG00000107779;ENSG00000168036;ENSG00000178585;ENSG00000166341;ENSG00000196159;ENSG00000107829;ENSG00000077782;ENSG00000066468;ENSG00000128573;ENSG00000185950;ENSG00000162337…
GO:1905475	regulation of protein localization to membrane	http://amigo.geneontology.org/amigo/term/GO:1905475	177	98	71.6078	1.36857	3.96614e-05	0.000303714	60;102;163;207;208;312;382;391;572;596;598;637;784;1020;1213;1445;1605;1739;1869;1956;1969;2040;2048;2064;2534;2810;2852;2934;3208;3265;3630;3675;3688;3689;3753;3799;3958;4035;4038;4323;4641;4836;5058;5071;5170;5295;5581;5583;5590;5599;5764;5906;6711;6810;7040;7157;7159;7161;7429;7430;7532;7534;8301;8326;8673;8851;8878;9482;10082;10369;10399;10519;10580;11079;23184;23255;23368;23433;23613;26119;2…	ENSG00000078900;ENSG00000188763;ENSG00000161835;ENSG00000005884;ENSG00000197879;ENSG00000145506;ENSG00000088808;ENSG00000141750;ENSG00000075624;ENSG00000137845;ENSG00000142208;ENSG00000105221;ENSG00000104537;ENSG00000006125;ENSG00000165527;ENSG00000130762;ENSG00000002330;ENSG00000105327;ENSG00000171791;ENSG00000171552;ENSG00000015475;ENSG00000167535;ENSG00000166862;ENSG00000164885;ENSG00000176749…
GO:0035690	cellular response to drug	http://amigo.geneontology.org/amigo/term/GO:0035690	347	176	140.384	1.25371	5.83191e-05	0.000441234	25;60;111;112;113;156;196;199;301;328;358;388;445;468;558;572;664;672;673;779;790;845;1017;1019;1132;1133;1137;1392;1398;1495;1499;1535;1545;1616;1785;1788;1789;1800;1946;1956;1958;1978;2113;2146;2203;2308;2309;2350;2534;2551;2621;2767;2770;2771;2776;2782;2908;2946;3066;3162;3178;3184;3297;3309;3326;3383;3397;3728;3746;3757;3784;3934;4062;4208;4233;4297;4487;4502;4504;4659;4780;4790;4830;4914;502…	ENSG00000120738;ENSG00000127528;ENSG00000163132;ENSG00000119508;ENSG00000100146;ENSG00000148671;ENSG00000141570;ENSG00000180720;ENSG00000101204;ENSG00000147571;ENSG00000138061;ENSG00000165140;ENSG00000156804;ENSG00000183087;ENSG00000090339;ENSG00000129159;ENSG00000176956;ENSG00000125148;ENSG00000087250;ENSG00000198400;ENSG00000186642;ENSG00000100311;ENSG00000167641;ENSG00000148908;ENSG00000104332…
GO:0010927	cellular component assembly involved in morphogenesis	http://amigo.geneontology.org/amigo/term/GO:0010927	106	63	42.8838	1.46909	5.86582e-05	0.000441234	71;844;845;859;928;1073;1605;2068;2817;3611;3688;3856;3880;4089;4205;4208;4604;4606;4621;4624;4628;4703;5048;5156;5159;5376;5573;5629;5819;5990;6722;7111;7139;7140;7168;8506;8557;8736;8837;9172;9948;11155;11214;23114;23136;23187;23363;23405;25802;26011;27063;29765;50487;51804;58529;64753;79933;80206;84665;90102;91807;127294;200576	ENSG00000108797;ENSG00000171345;ENSG00000173991;ENSG00000184009;ENSG00000170776;ENSG00000148677;ENSG00000143318;ENSG00000118729;ENSG00000182533;ENSG00000128596;ENSG00000010278;ENSG00000165410;ENSG00000003402;ENSG00000173402;ENSG00000100697;ENSG00000082397;ENSG00000104884;ENSG00000134775;ENSG00000063660;ENSG00000166333;ENSG00000150093;ENSG00000170421;ENSG00000122367;ENSG00000163431;ENSG00000068305…
GO:0048483	autonomic nervous system development	http://amigo.geneontology.org/amigo/term/GO:0048483	46	32	18.6099	1.71951	6.05166e-05	0.00045122	104;401;1499;1909;2335;2625;2637;3196;3211;3212;3280;4763;4914;5979;6405;6495;6659;6663;6664;6899;7020;8828;8829;9464;10371;23047;26153;30812;51052;89797;91584;390992	ENSG00000107485;ENSG00000168505;ENSG00000164107;ENSG00000120094;ENSG00000173917;ENSG00000165462;ENSG00000126778;ENSG00000100146;ENSG00000005513;ENSG00000184058;ENSG00000137203;ENSG00000115297;ENSG00000066735;ENSG00000166833;ENSG00000198400;ENSG00000197381;ENSG00000168036;ENSG00000151617;ENSG00000115414;ENSG00000114315;ENSG00000173673;ENSG00000196712;ENSG00000099250;ENSG00000118257;ENSG00000083642…
GO:0061351	neural precursor cell proliferation	http://amigo.geneontology.org/amigo/term/GO:0061351	143	81	57.8527	1.40011	6.28286e-05	0.000464385	473;547;747;1495;1499;1522;1627;2009;2016;2018;2047;2260;2263;2308;2309;2316;2637;2737;2771;2889;3091;3398;3400;3611;4673;4763;4771;4851;5048;5080;5108;5309;5454;5455;5629;6259;6496;6604;6663;6895;7005;7040;7422;7474;7832;8326;9048;9181;9253;9283;9289;9839;10642;10653;10763;10890;22933;23654;27185;29127;50937;51176;51286;54567;54820;55679;57165;58155;63950;81853;84376;84678;84858;85440;85458;8978…	ENSG00000142700;ENSG00000135638;ENSG00000170370;ENSG00000168505;ENSG00000138795;ENSG00000007372;ENSG00000184486;ENSG00000198914;ENSG00000138083;ENSG00000100146;ENSG00000253368;ENSG00000117407;ENSG00000184524;ENSG00000128917;ENSG00000188763;ENSG00000198835;ENSG00000072163;ENSG00000206557;ENSG00000205336;ENSG00000116584;ENSG00000159388;ENSG00000064309;ENSG00000044115;ENSG00000168036;ENSG00000101160…
GO:0045787	positive regulation of cell cycle	http://amigo.geneontology.org/amigo/term/GO:0045787	374	188	151.307	1.24251	6.41082e-05	0.000467292	25;199;301;328;351;581;595;643;672;811;894;896;899;900;901;990;994;995;998;1017;1019;1025;1026;1027;1163;1164;1263;1490;1647;1654;1778;1820;1845;1869;1874;1908;1978;1981;2033;2146;2260;2263;2301;2323;2735;2810;2852;3054;3192;3276;3280;3297;3326;3373;3398;3481;3630;3955;4040;4041;4194;4212;4282;4331;4487;4488;4582;4656;4848;4926;5048;5087;5111;5155;5159;5310;5371;5469;5514;5526;5566;5578;5581;5586…	ENSG00000175592;ENSG00000186790;ENSG00000163132;ENSG00000120149;ENSG00000119508;ENSG00000078900;ENSG00000124762;ENSG00000108861;ENSG00000124205;ENSG00000090554;ENSG00000188763;ENSG00000167244;ENSG00000106003;ENSG00000100311;ENSG00000131242;ENSG00000036672;ENSG00000162552;ENSG00000097007;ENSG00000154734;ENSG00000204472;ENSG00000141552;ENSG00000132466;ENSG00000135046;ENSG00000100823;ENSG00000142192…
GO:0055123	digestive system development	http://amigo.geneontology.org/amigo/term/GO:0055123	141	80	57.0435	1.40244	6.43214e-05	0.000467292	93;445;579;596;652;1026;1028;1281;1499;1954;1956;1990;2049;2263;2294;2295;2300;2626;2735;2736;2737;3091;3202;3239;3280;3398;3481;3655;3691;4087;4088;4838;4851;5125;5156;5310;5753;5915;5919;5979;6293;6299;6422;6423;6425;6522;6663;6664;6909;7040;7042;7043;7048;7474;7481;7494;8642;8854;9026;9139;10736;25803;25836;51057;51339;55036;55366;56033;56034;57216;58495;60485;60529;64220;79633;79827;79971;914…	ENSG00000052850;ENSG00000131668;ENSG00000103241;ENSG00000137273;ENSG00000176678;ENSG00000130700;ENSG00000106004;ENSG00000128714;ENSG00000109705;ENSG00000103449;ENSG00000170577;ENSG00000100146;ENSG00000121068;ENSG00000124762;ENSG00000166250;ENSG00000167244;ENSG00000091409;ENSG00000156574;ENSG00000104332;ENSG00000145423;ENSG00000120057;ENSG00000085741;ENSG00000114739;ENSG00000128918;ENSG00000130707…
GO:0016458	gene silencing	http://amigo.geneontology.org/amigo/term/GO:0016458	202	109	81.7219	1.33379	6.51763e-05	0.00046949	652;1017;1655;1786;1788;1956;1981;3005;3006;3007;3008;3009;3010;3020;3024;3065;3066;3146;3159;3181;3692;3784;4086;4087;4088;4343;4613;4686;4848;4855;5253;5430;5432;5434;5435;5436;5437;5438;5441;5936;6774;6895;7040;7157;7320;7538;7703;8085;8289;8350;8467;8468;8493;8575;8971;8994;9337;9555;9611;9612;9698;9931;10014;10155;10521;10658;10933;10978;11176;22933;23112;23264;23318;23347;23369;23378;23405;…	ENSG00000131914;ENSG00000100142;ENSG00000206557;ENSG00000123908;ENSG00000129474;ENSG00000117713;ENSG00000111875;ENSG00000119778;ENSG00000076108;ENSG00000186666;ENSG00000178409;ENSG00000125378;ENSG00000123374;ENSG00000149187;ENSG00000172409;ENSG00000158435;ENSG00000111596;ENSG00000138767;ENSG00000155508;ENSG00000269897;ENSG00000100201;ENSG00000108654;ENSG00000100697;ENSG00000130816;ENSG00000119772…
GO:0045785	positive regulation of cell adhesion	http://amigo.geneontology.org/amigo/term/GO:0045785	390	195	157.78	1.2359	7.00874e-05	0.000500624	25;101;177;199;207;246;284;301;402;463;566;572;604;655;673;811;857;864;865;920;921;923;972;998;1012;1021;1236;1307;1398;1435;1445;1605;1785;1948;1949;1991;2013;2041;2064;2113;2185;2199;2294;2303;2316;2335;2534;2625;2736;2737;2932;3071;3109;3133;3146;3280;3329;3373;3383;3481;3485;3491;3570;3611;3655;3675;3678;3685;3707;3717;3718;3728;3932;3956;4088;4092;4301;4651;4739;4811;4814;4838;4860;5058;5133…	ENSG00000176692;ENSG00000103241;ENSG00000107485;ENSG00000119508;ENSG00000020633;ENSG00000181449;ENSG00000151651;ENSG00000161905;ENSG00000101144;ENSG00000105974;ENSG00000140945;ENSG00000090539;ENSG00000107562;ENSG00000183798;ENSG00000070404;ENSG00000090339;ENSG00000167244;ENSG00000160712;ENSG00000005884;ENSG00000091409;ENSG00000116962;ENSG00000156574;ENSG00000103335;ENSG00000128567;ENSG00000173156…
GO:0030099	myeloid cell differentiation	http://amigo.geneontology.org/amigo/term/GO:0030099	377	189	152.521	1.23918	7.4475e-05	0.000527531	87;91;92;118;182;302;351;567;604;652;669;677;863;865;920;972;998;1021;1028;1050;1051;1053;1236;1387;1432;1435;1436;1441;1499;1943;1945;1969;2033;2068;2101;2113;2116;2150;2185;2194;2207;2242;2309;2313;2353;2539;2551;2625;2778;2811;3020;3065;3071;3091;3146;3148;3202;3204;3205;3217;3218;3276;3303;3313;3398;3516;3589;3623;3674;3692;3707;3717;3718;3725;3726;3958;3976;4055;4151;4208;4211;4212;4297;4343…	ENSG00000172216;ENSG00000151702;ENSG00000170345;ENSG00000107485;ENSG00000106004;ENSG00000122592;ENSG00000078399;ENSG00000260027;ENSG00000127528;ENSG00000138795;ENSG00000119508;ENSG00000179588;ENSG00000198719;ENSG00000164251;ENSG00000177706;ENSG00000070404;ENSG00000087460;ENSG00000095752;ENSG00000005961;ENSG00000128342;ENSG00000111321;ENSG00000185386;ENSG00000123360;ENSG00000196415;ENSG00000104332…
GO:0001101	response to acid chemical	http://amigo.geneontology.org/amigo/term/GO:0001101	331	168	133.911	1.25457	8.11444e-05	0.000570023	15;112;207;231;358;359;360;445;493;572;598;824;928;1019;1027;1032;1051;1072;1196;1236;1277;1278;1281;1282;1290;1291;1307;1386;1490;1535;1592;1786;1788;1843;1869;1938;1956;1958;2155;2170;2180;2185;2263;2264;2308;2350;2534;2696;2782;2902;2934;3066;3141;3155;3184;3199;3208;3297;3371;3383;3399;3482;3485;3490;3856;3949;4255;4313;4524;4656;4776;4830;4831;4914;4915;5031;5105;5111;5155;5156;5159;5166;517…	ENSG00000172216;ENSG00000120738;ENSG00000105996;ENSG00000127528;ENSG00000126778;ENSG00000184058;ENSG00000182871;ENSG00000108821;ENSG00000095596;ENSG00000003137;ENSG00000167658;ENSG00000010310;ENSG00000090339;ENSG00000182450;ENSG00000107954;ENSG00000198400;ENSG00000143867;ENSG00000100311;ENSG00000104332;ENSG00000088992;ENSG00000085741;ENSG00000108379;ENSG00000111186;ENSG00000188064;ENSG00000143816…
GO:0050919	negative chemotaxis	http://amigo.geneontology.org/amigo/term/GO:0050919	41	29	16.5871	1.74834	8.32969e-05	0.000580347	1946;2045;3685;3690;5154;6091;6259;6405;6585;6586;7474;7869;8482;8828;9037;10371;10500;10501;10507;10509;23767;23768;54437;54910;56920;57556;64218;80031;91584	ENSG00000259207;ENSG00000197461;ENSG00000187122;ENSG00000184349;ENSG00000135333;ENSG00000185070;ENSG00000125848;ENSG00000138448;ENSG00000118257;ENSG00000221866;ENSG00000169855;ENSG00000163785;ENSG00000075213;ENSG00000012171;ENSG00000001617;ENSG00000010319;ENSG00000196189;ENSG00000185033;ENSG00000168758;ENSG00000187764;ENSG00000112902;ENSG00000082684;ENSG00000092421;ENSG00000167680;ENSG00000143434…
GO:0014812	muscle cell migration	http://amigo.geneontology.org/amigo/term/GO:0014812	79	49	31.9606	1.53314	8.53884e-05	0.000587911	14;199;301;328;596;657;780;1398;1902;3488;3611;3690;4035;4208;4780;5031;5054;5058;5154;5155;5159;5327;5328;5361;6495;6653;6714;7060;7168;7448;8013;8826;8829;9510;9732;9759;10221;10276;51177;51804;54434;55742;55909;57175;65009;80005;80031;84466;85440	ENSG00000119508;ENSG00000126778;ENSG00000259207;ENSG00000197461;ENSG00000100311;ENSG00000122861;ENSG00000127837;ENSG00000154734;ENSG00000204472;ENSG00000135046;ENSG00000100823;ENSG00000171791;ENSG00000147439;ENSG00000107779;ENSG00000172725;ENSG00000167193;ENSG00000204580;ENSG00000128512;ENSG00000147459;ENSG00000116641;ENSG00000068024;ENSG00000115461;ENSG00000166333;ENSG00000140575;ENSG00000198121…
GO:0072089	stem cell proliferation	http://amigo.geneontology.org/amigo/term/GO:0072089	109	64	44.0975	1.45133	8.57659e-05	0.000587911	677;747;947;1495;1499;2009;2120;2122;2192;2260;2263;2737;3091;3148;3192;3400;4054;4072;4763;4771;4851;5048;5080;6423;6496;6591;6604;6663;6664;6926;7005;7040;7066;7422;7473;7474;7477;8091;8326;9048;9181;9253;9733;10413;10425;10736;10763;10890;23654;27185;29127;51176;54345;54820;54894;58495;63950;80169;84133;85440;89780;131405;147040;342371	ENSG00000142700;ENSG00000138795;ENSG00000085276;ENSG00000007372;ENSG00000170577;ENSG00000138083;ENSG00000100146;ENSG00000203883;ENSG00000117407;ENSG00000174059;ENSG00000119888;ENSG00000188763;ENSG00000168056;ENSG00000145423;ENSG00000206557;ENSG00000108379;ENSG00000188064;ENSG00000116584;ENSG00000177479;ENSG00000224470;ENSG00000178971;ENSG00000044115;ENSG00000168036;ENSG00000134780;ENSG00000162946…
GO:0033002	muscle cell proliferation	http://amigo.geneontology.org/amigo/term/GO:0033002	182	99	73.6307	1.34455	9.19408e-05	0.000625197	199;207;231;283;284;652;657;1012;1026;1027;1312;1432;1499;1535;1786;1839;1956;1991;2047;2081;2260;2263;2296;2547;2735;2771;2773;2852;3156;3162;3398;3488;3516;3570;3611;3717;3720;3725;4086;4208;4209;4211;4313;4331;4656;4851;4854;4881;4969;5031;5058;5155;5159;5292;5345;5573;5600;5728;5739;6256;6495;6502;6648;6774;6909;6934;7042;7043;7048;7049;7052;7161;7168;7434;7520;7536;7919;8013;8837;9510;9759;1…	ENSG00000197921;ENSG00000119508;ENSG00000126778;ENSG00000121068;ENSG00000078900;ENSG00000140945;ENSG00000124762;ENSG00000160712;ENSG00000185386;ENSG00000165795;ENSG00000169418;ENSG00000100311;ENSG00000125257;ENSG00000154734;ENSG00000204472;ENSG00000085662;ENSG00000142208;ENSG00000214274;ENSG00000154188;ENSG00000189079;ENSG00000125378;ENSG00000107779;ENSG00000181744;ENSG00000111276;ENSG00000003402…
GO:0021953	central nervous system neuron differentiation	http://amigo.geneontology.org/amigo/term/GO:0021953	178	97	72.0124	1.34699	9.83121e-05	0.000663216	104;401;1009;1020;1398;1436;1453;1499;1745;1746;1749;2016;2043;2047;2048;2049;2055;2128;2263;2636;2637;2736;2737;2909;3236;3280;3320;3326;3400;3670;4009;4040;4781;4915;4929;5048;5080;5081;5629;5727;5728;5747;5881;6091;6259;6299;6324;6422;6423;6585;6586;6659;6900;7289;7314;7473;7474;7484;7832;8022;8321;8543;8828;8829;8861;8925;9201;9693;9839;10371;10660;23017;23314;25987;26038;26468;51286;51684;54…	ENSG00000144355;ENSG00000115844;ENSG00000105880;ENSG00000135638;ENSG00000106038;ENSG00000139445;ENSG00000168505;ENSG00000197921;ENSG00000128710;ENSG00000016082;ENSG00000159556;ENSG00000138136;ENSG00000107187;ENSG00000106852;ENSG00000162624;ENSG00000162761;ENSG00000153234;ENSG00000007372;ENSG00000009709;ENSG00000165462;ENSG00000103449;ENSG00000119042;ENSG00000164853;ENSG00000184524;ENSG00000128917…
GO:0061614	pri-miRNA transcription by RNA polymerase II	http://amigo.geneontology.org/amigo/term/GO:0061614	45	31	18.2054	1.70279	0.000105482	0.000705984	652;657;1655;2113;2353;3091;3725;4086;4088;4089;4091;4775;4776;4781;4804;5155;5465;5970;6597;6662;6721;6722;6774;7003;7040;7042;7157;7528;8061;9759;84913	ENSG00000168874;ENSG00000170345;ENSG00000175592;ENSG00000064300;ENSG00000100311;ENSG00000125378;ENSG00000107779;ENSG00000108654;ENSG00000134954;ENSG00000068024;ENSG00000100644;ENSG00000177606;ENSG00000072736;ENSG00000100968;ENSG00000147862;ENSG00000186951;ENSG00000173039;ENSG00000170365;ENSG00000166949;ENSG00000141646;ENSG00000137834;ENSG00000127616;ENSG00000125398;ENSG00000198911;ENSG00000112658…
GO:0042176	regulation of protein catabolic process	http://amigo.geneontology.org/amigo/term/GO:0042176	368	184	148.88	1.2359	0.000110744	0.000735407	101;207;302;348;369;575;754;857;859;863;975;1027;1050;1191;1263;1452;1453;1457;1642;1855;1915;1917;1942;1956;2043;2185;2308;2316;2534;2629;2768;2905;2931;2932;3077;3300;3303;3320;3326;3630;3949;4035;4088;4092;4130;4194;4248;4780;4946;4947;4953;5045;5071;5245;5310;5371;5566;5582;5702;5705;5706;5709;5720;5721;5728;5747;5774;5886;5887;5962;5970;6201;6599;6613;6625;6653;6662;6811;7076;7077;7078;7133;…	ENSG00000151651;ENSG00000181790;ENSG00000135439;ENSG00000115266;ENSG00000174672;ENSG00000105974;ENSG00000101210;ENSG00000169242;ENSG00000145506;ENSG00000171680;ENSG00000126583;ENSG00000028137;ENSG00000101255;ENSG00000168615;ENSG00000142208;ENSG00000182718;ENSG00000130203;ENSG00000078061;ENSG00000119682;ENSG00000166233;ENSG00000177479;ENSG00000164122;ENSG00000197548;ENSG00000130770;ENSG00000138085…
GO:0035265	organ growth	http://amigo.geneontology.org/amigo/term/GO:0035265	170	93	68.7759	1.35222	0.000112169	0.000739098	93;207;302;309;596;657;859;1291;1292;1293;1294;1303;1311;1432;1848;1893;2260;2261;2263;2296;2539;2626;2735;2931;3516;3720;4086;4087;4146;4147;4208;4211;4488;4624;4851;4921;5058;5159;5292;5447;5465;5573;5600;5629;5660;5728;5747;5914;5915;5916;6256;6662;6788;6909;7042;7048;7049;7059;7161;7373;7919;8470;8785;9113;9254;9472;10018;10038;10253;10409;10413;10498;11214;23286;25886;26011;26524;27230;28514…	ENSG00000120149;ENSG00000121068;ENSG00000078900;ENSG00000111799;ENSG00000101203;ENSG00000196739;ENSG00000114270;ENSG00000198719;ENSG00000068078;ENSG00000185386;ENSG00000124159;ENSG00000179403;ENSG00000113645;ENSG00000114739;ENSG00000170776;ENSG00000151320;ENSG00000142208;ENSG00000182718;ENSG00000197043;ENSG00000189079;ENSG00000176788;ENSG00000171791;ENSG00000153094;ENSG00000107779;ENSG00000173068…
GO:0050920	regulation of chemotaxis	http://amigo.geneontology.org/amigo/term/GO:0050920	202	108	81.7219	1.32155	0.00011488	0.00074573	102;177;199;285;566;659;811;972;1012;1236;1240;1432;1435;1826;1843;1845;1902;1907;1908;1948;1954;1991;2150;2155;2185;2246;2260;2621;3071;3146;3315;3570;3735;4088;4233;4282;4485;4851;4908;5054;5155;5156;5159;5228;5880;5919;6091;6259;6387;6405;6810;7040;7060;7074;7114;7422;7423;7473;7474;7869;8291;8482;8817;8829;9037;9048;9647;9750;10371;10488;10500;10501;10507;10509;11240;23053;23075;23604;25960;2…	ENSG00000117407;ENSG00000140945;ENSG00000107562;ENSG00000108861;ENSG00000124205;ENSG00000164251;ENSG00000156427;ENSG00000183087;ENSG00000160712;ENSG00000117115;ENSG00000100311;ENSG00000181284;ENSG00000108379;ENSG00000137845;ENSG00000020181;ENSG00000204305;ENSG00000204472;ENSG00000091879;ENSG00000177119;ENSG00000172232;ENSG00000204217;ENSG00000179218;ENSG00000126353;ENSG00000019582;ENSG00000174600…
GO:0018212	peptidyl-tyrosine modification	http://amigo.geneontology.org/amigo/term/GO:0018212	386	192	156.162	1.22949	0.00011493	0.00074573	25;134;284;351;558;613;640;780;857;867;868;920;972;975;1195;1196;1198;1436;1444;1445;1464;1489;1523;1609;1742;1795;1839;1856;1859;1942;1946;1948;1949;1956;1969;2041;2043;2045;2047;2048;2049;2050;2064;2065;2185;2241;2242;2246;2248;2251;2260;2261;2263;2264;2268;2324;2534;2621;2688;2689;2690;3066;3280;3297;3320;3383;3480;3481;3570;3589;3645;3670;3678;3689;3690;3717;3718;3932;3976;4038;4233;4282;4486…	ENSG00000197921;ENSG00000016082;ENSG00000163485;ENSG00000169129;ENSG00000105974;ENSG00000142273;ENSG00000167851;ENSG00000175505;ENSG00000006016;ENSG00000175920;ENSG00000169242;ENSG00000156427;ENSG00000186895;ENSG00000068078;ENSG00000037280;ENSG00000183087;ENSG00000090339;ENSG00000167244;ENSG00000095752;ENSG00000160712;ENSG00000027644;ENSG00000259207;ENSG00000128342;ENSG00000157193;ENSG00000107954…
GO:0060976	coronary vasculature development	http://amigo.geneontology.org/amigo/term/GO:0060976	47	32	19.0145	1.68293	0.000116187	0.000748175	163;187;652;1785;1954;2852;3340;4052;4091;4628;4851;5125;5159;5754;6722;6899;7049;7422;7423;7541;8829;9464;9784;10427;10454;23129;29072;51684;55897;144165;161742;196528	ENSG00000164107;ENSG00000184058;ENSG00000004399;ENSG00000006125;ENSG00000134817;ENSG00000189079;ENSG00000125378;ENSG00000079805;ENSG00000164850;ENSG00000049323;ENSG00000105429;ENSG00000166823;ENSG00000133026;ENSG00000070614;ENSG00000148400;ENSG00000099250;ENSG00000099139;ENSG00000113721;ENSG00000139174;ENSG00000112655;ENSG00000138802;ENSG00000181555;ENSG00000137834;ENSG00000115234;ENSG00000166068…
GO:0034248	regulation of cellular amide metabolic process	http://amigo.geneontology.org/amigo/term/GO:0034248	384	191	155.353	1.22946	0.000119812	0.000765713	207;208;274;283;326;348;351;468;602;677;678;811;1019;1153;1191;1263;1613;1653;1654;1801;1802;1915;1917;1938;1942;1974;1975;1978;1979;1981;1982;1983;1984;2043;2064;2107;2185;2309;2597;2872;2931;2954;3184;3191;3315;3488;3491;3609;3692;4076;4343;4686;4780;4848;4855;5036;5164;5166;5187;5223;5436;5499;5580;5914;5936;6134;6154;6169;6188;6199;6203;6208;6256;6311;6472;6625;6653;6659;6726;6774;6895;6949;7…	ENSG00000160224;ENSG00000006047;ENSG00000069399;ENSG00000101210;ENSG00000167658;ENSG00000169242;ENSG00000173805;ENSG00000131914;ENSG00000107954;ENSG00000184363;ENSG00000187583;ENSG00000170473;ENSG00000112183;ENSG00000206557;ENSG00000064687;ENSG00000123908;ENSG00000142208;ENSG00000105221;ENSG00000214274;ENSG00000130203;ENSG00000142192;ENSG00000128272;ENSG00000204842;ENSG00000136717;ENSG00000159388…
GO:0061008	hepaticobiliary system development	http://amigo.geneontology.org/amigo/term/GO:0061008	139	78	56.2344	1.38705	0.000129843	0.000820757	50;301;382;445;595;790;1050;1051;1460;1628;1956;2146;2356;2487;2735;2737;3077;3155;3157;3162;3184;3249;3280;3482;3720;3725;4088;4124;4233;4357;4763;4838;4851;5105;5106;5111;5253;5290;5310;5315;5469;5629;5727;5764;5774;5906;5914;5915;5970;6143;6217;6426;6430;6662;6670;6881;7040;7049;7448;7494;7919;8837;8854;10370;10419;25807;25836;51599;54361;55036;55679;55897;55959;57539;79810;84159;89780;123872	ENSG00000172216;ENSG00000072163;ENSG00000156574;ENSG00000162552;ENSG00000100412;ENSG00000128918;ENSG00000135046;ENSG00000165527;ENSG00000150347;ENSG00000130707;ENSG00000084774;ENSG00000141519;ENSG00000110092;ENSG00000245848;ENSG00000003402;ENSG00000164442;ENSG00000204435;ENSG00000105516;ENSG00000198563;ENSG00000154099;ENSG00000146648;ENSG00000106462;ENSG00000136877;ENSG00000162998;ENSG00000111087…
GO:0009743	response to carbohydrate	http://amigo.geneontology.org/amigo/term/GO:0009743	224	118	90.6223	1.30211	0.000130356	0.000820757	93;111;177;285;336;408;572;677;1027;1292;1392;1490;1535;1946;1958;2030;2067;2081;2185;2309;2621;2626;2645;2692;2696;2752;2852;2901;2998;3091;3156;3383;3795;3799;3939;3956;4041;4087;4221;4830;4831;5024;5105;5106;5127;5176;5211;5290;5313;5566;5581;5728;5798;5799;5894;5906;6434;6529;6597;6598;6659;6678;6720;6722;6810;6844;6934;7040;7048;7054;7074;7343;7494;7776;8398;8431;8655;8660;8890;8892;8938;902…	ENSG00000120738;ENSG00000182759;ENSG00000131620;ENSG00000007516;ENSG00000174672;ENSG00000158270;ENSG00000147571;ENSG00000184163;ENSG00000183087;ENSG00000010310;ENSG00000183153;ENSG00000090339;ENSG00000138030;ENSG00000131914;ENSG00000187848;ENSG00000054356;ENSG00000004139;ENSG00000114739;ENSG00000173175;ENSG00000101126;ENSG00000204305;ENSG00000091879;ENSG00000158874;ENSG00000204444;ENSG00000137486…
GO:0018205	peptidyl-lysine modification	http://amigo.geneontology.org/amigo/term/GO:0018205	358	179	144.834	1.2359	0.000136347	0.000852168	408;672;1386;1387;1487;1499;1725;1786;1789;1958;2033;2122;2138;2145;2146;2625;2647;2648;3006;3007;3008;3009;3054;3066;3670;3720;3976;4000;4016;4017;4089;4221;4297;4302;4582;4654;4826;5079;5187;5252;5351;5352;5371;5447;5926;5970;5977;6418;6591;6598;6613;6659;6830;6881;6883;7040;7052;7291;7329;7403;7468;7703;7799;7917;7936;8085;8110;8193;8295;8535;8607;8861;8985;8986;9189;9252;9555;9734;9739;9759;1…	ENSG00000120738;ENSG00000107485;ENSG00000016082;ENSG00000138795;ENSG00000085276;ENSG00000129152;ENSG00000130711;ENSG00000142611;ENSG00000122691;ENSG00000141582;ENSG00000011332;ENSG00000128342;ENSG00000160789;ENSG00000188976;ENSG00000032219;ENSG00000054267;ENSG00000137486;ENSG00000137343;ENSG00000115966;ENSG00000158321;ENSG00000204463;ENSG00000198604;ENSG00000119866;ENSG00000183337;ENSG00000178409…
GO:1902742	apoptotic process involved in development	http://amigo.geneontology.org/amigo/term/GO:1902742	31	23	12.5415	1.83391	0.000143274	0.000888924	578;581;652;655;1410;2296;3491;3714;4851;5519;6496;6586;7042;7132;7133;7421;7849;7855;9464;10018;23513;51176;84466	ENSG00000164107;ENSG00000138795;ENSG00000138083;ENSG00000101144;ENSG00000163251;ENSG00000184916;ENSG00000028137;ENSG00000030110;ENSG00000087088;ENSG00000153094;ENSG00000125378;ENSG00000109846;ENSG00000142871;ENSG00000054598;ENSG00000145794;ENSG00000148400;ENSG00000125618;ENSG00000137713;ENSG00000180900;ENSG00000184347;ENSG00000092969;ENSG00000067182;ENSG00000111424
GO:0045165	cell fate commitment	http://amigo.geneontology.org/amigo/term/GO:0045165	249	129	100.736	1.28057	0.000170378	0.00104943	182;596;652;657;673;860;1051;1499;1745;1746;2116;2128;2138;2139;2260;2263;2619;2625;2636;2736;2737;3199;3207;3236;3280;3398;3516;3670;3688;3714;4086;4087;4089;4170;4208;4617;4618;4654;4656;4838;4851;4854;4855;4920;5080;5081;5307;5371;5396;5454;5629;5727;5914;6422;6423;6495;6657;6662;6666;6693;6774;6778;6899;6909;6911;6926;6929;6934;7005;7026;7041;7473;7474;7477;7481;7483;7484;8022;8029;8324;8456;…	ENSG00000172216;ENSG00000144355;ENSG00000115844;ENSG00000142700;ENSG00000221818;ENSG00000106038;ENSG00000139445;ENSG00000107485;ENSG00000133937;ENSG00000197921;ENSG00000005073;ENSG00000105996;ENSG00000128710;ENSG00000016082;ENSG00000159556;ENSG00000138136;ENSG00000107187;ENSG00000111049;ENSG00000111046;ENSG00000129152;ENSG00000007372;ENSG00000009709;ENSG00000069011;ENSG00000184486;ENSG00000116132…
GO:1901522	positive regulation of transcription from RNA polymerase II promoter involved in cellular response to chemical stimulus	http://amigo.geneontology.org/amigo/term/GO:1901522	21	17	8.49584	2.00098	0.000181358	0.00110902	468;860;1749;2033;3091;3516;4086;4089;4504;4780;4851;5970;7422;7494;10488;83667;84181	ENSG00000105880;ENSG00000124813;ENSG00000087250;ENSG00000128272;ENSG00000124177;ENSG00000107175;ENSG00000100393;ENSG00000100644;ENSG00000116044;ENSG00000148400;ENSG00000168214;ENSG00000173039;ENSG00000130766;ENSG00000170365;ENSG00000141646;ENSG00000112715;ENSG00000100219
GO:0043254	regulation of protein complex assembly	http://amigo.geneontology.org/amigo/term/GO:0043254	445	217	180.031	1.20535	0.000192341	0.00116779	25;118;120;246;274;329;348;375;382;389;402;581;637;638;753;822;829;830;832;859;998;1027;1191;1236;1410;1499;1642;1643;1654;1739;1859;1981;2033;2059;2067;2068;2185;2241;2242;2288;2629;2932;2934;3020;3054;3071;3146;3303;3312;3320;3383;3630;3638;3725;3925;4091;4233;4641;4848;4926;4985;5058;5195;5216;5217;5494;5526;5580;5581;5590;5702;5705;5706;5881;5894;5899;5962;6047;6117;6119;6188;6249;6311;6624;6…	ENSG00000175592;ENSG00000122691;ENSG00000161905;ENSG00000167617;ENSG00000125746;ENSG00000090339;ENSG00000168675;ENSG00000197879;ENSG00000196570;ENSG00000103335;ENSG00000124225;ENSG00000105538;ENSG00000136854;ENSG00000167895;ENSG00000146216;ENSG00000097007;ENSG00000115091;ENSG00000087274;ENSG00000148700;ENSG00000129474;ENSG00000130203;ENSG00000143761;ENSG00000165527;ENSG00000116584;ENSG00000213465…
GO:0007229	integrin-mediated signaling pathway	http://amigo.geneontology.org/amigo/term/GO:0007229	101	59	40.861	1.44392	0.000193866	0.00116869	25;102;967;998;1281;1307;1490;1495;2013;2185;2192;2207;2268;2316;3611;3655;3672;3674;3675;3678;3679;3680;3685;3688;3689;3690;3691;3693;3694;3695;3696;3911;4627;4739;4831;5747;6714;7076;7094;7409;7791;8174;8482;8515;8516;8751;8754;8829;9510;9564;10077;10979;11093;22801;55679;55914;80739;83706;84106	ENSG00000005961;ENSG00000005884;ENSG00000091409;ENSG00000135424;ENSG00000077943;ENSG00000259207;ENSG00000130702;ENSG00000072163;ENSG00000099866;ENSG00000097007;ENSG00000137845;ENSG00000143537;ENSG00000168615;ENSG00000154734;ENSG00000160323;ENSG00000050820;ENSG00000204420;ENSG00000135404;ENSG00000070831;ENSG00000084636;ENSG00000168542;ENSG00000118523;ENSG00000044115;ENSG00000213853;ENSG00000112851…
GO:0030048	actin filament-based movement	http://amigo.geneontology.org/amigo/term/GO:0030048	132	74	53.4025	1.3857	0.000198833	0.0011902	81;89;134;274;476;477;775;776;817;857;859;1674;1739;2013;2316;2626;2697;3728;3752;3753;3757;3762;3784;4604;4606;4621;4624;4625;4627;4628;4632;4634;4635;4637;4641;4647;4650;4703;5142;5144;5318;6324;6640;7111;7125;7134;7135;7136;7139;7140;7168;7169;7171;7429;7431;7456;8557;8913;8976;9722;9992;10163;23327;54795;54874;55742;80179;84948;85366;122786;140465;147179;644150;102723475	ENSG00000163485;ENSG00000006283;ENSG00000105974;ENSG00000175084;ENSG00000197879;ENSG00000105711;ENSG00000173991;ENSG00000248746;ENSG00000130402;ENSG00000163399;ENSG00000018625;ENSG00000136717;ENSG00000151067;ENSG00000157388;ENSG00000145349;ENSG00000182533;ENSG00000075711;ENSG00000213853;ENSG00000196924;ENSG00000137942;ENSG00000139926;ENSG00000136574;ENSG00000152661;ENSG00000173801;ENSG00000171385…
GO:0033044	regulation of chromosome organization	http://amigo.geneontology.org/amigo/term/GO:0033044	329	165	133.102	1.23965	0.000202013	0.00119905	408;604;672;701;817;908;990;991;996;1025;1487;1499;1786;1789;1843;2067;2625;2648;3005;3006;3007;3008;3009;3010;3020;3024;3159;3178;3181;3184;3192;3481;3622;3670;3720;3976;4000;4089;4216;4297;4302;4331;4524;4582;4683;4926;5079;5081;5252;5253;5371;5514;5599;5609;5927;6047;6418;6421;6497;6591;6598;6714;6720;6830;6950;7014;7040;7153;7291;7320;7334;7422;7515;7520;7756;7936;8260;8313;8379;8678;8971;898…	ENSG00000107485;ENSG00000016082;ENSG00000009709;ENSG00000140451;ENSG00000130711;ENSG00000122691;ENSG00000167244;ENSG00000128342;ENSG00000160789;ENSG00000188976;ENSG00000117115;ENSG00000011243;ENSG00000153107;ENSG00000141552;ENSG00000110200;ENSG00000137486;ENSG00000111875;ENSG00000119778;ENSG00000178999;ENSG00000158321;ENSG00000168646;ENSG00000113916;ENSG00000183337;ENSG00000126581;ENSG00000012048…
GO:0021675	nerve development	http://amigo.geneontology.org/amigo/term/GO:0021675	77	47	31.1514	1.50876	0.000205468	0.00119905	104;401;1499;1605;1902;2047;2048;2065;2737;3198;3200;3211;3212;3213;3232;3280;3611;3670;4902;4908;4914;5582;5979;6152;6299;6405;6495;6507;6899;7020;8828;8829;9860;10371;23213;23405;26018;51804;55636;55959;84233;89797;91584;140947;390992;494470;497189	ENSG00000105991;ENSG00000105997;ENSG00000120094;ENSG00000173917;ENSG00000120093;ENSG00000016082;ENSG00000165462;ENSG00000103449;ENSG00000126778;ENSG00000184058;ENSG00000137203;ENSG00000166833;ENSG00000198400;ENSG00000126583;ENSG00000197381;ENSG00000171316;ENSG00000168036;ENSG00000173402;ENSG00000251380;ENSG00000100697;ENSG00000154928;ENSG00000133216;ENSG00000065361;ENSG00000106571;ENSG00000114315…
GO:0090559	regulation of membrane permeability	http://amigo.geneontology.org/amigo/term/GO:0090559	79	48	31.9606	1.50185	0.000206576	0.00119905	572;578;581;596;598;637;664;665;666;815;1386;1869;2139;2810;2931;2932;3303;4504;4836;5599;6687;6774;7157;7159;7161;7532;7534;7755;8326;8996;9026;10018;10105;10449;23368;27113;54922;54978;55288;57493;79680;84266;89941;90427;93974;203245;284114;400916	ENSG00000078900;ENSG00000176720;ENSG00000188763;ENSG00000087250;ENSG00000140939;ENSG00000088808;ENSG00000105538;ENSG00000181284;ENSG00000167315;ENSG00000125652;ENSG00000115966;ENSG00000130770;ENSG00000002330;ENSG00000030110;ENSG00000087088;ENSG00000105327;ENSG00000171791;ENSG00000171552;ENSG00000153094;ENSG00000015475;ENSG00000104081;ENSG00000176171;ENSG00000104765;ENSG00000215012;ENSG00000070808…
GO:0045445	myoblast differentiation	http://amigo.geneontology.org/amigo/term/GO:0045445	85	51	34.3879	1.48308	0.000207165	0.00119905	182;652;677;694;1432;1649;1655;2251;2323;3156;3399;3516;3611;3670;3956;4154;4208;4617;4618;4654;4656;4851;5307;5978;6300;6382;6662;6665;6722;6909;6926;6934;7040;9750;9794;10011;10521;25928;25988;26287;27063;28514;30812;50937;55662;91653;116173;144165;150572;202151;221662	ENSG00000016082;ENSG00000111049;ENSG00000111046;ENSG00000129152;ENSG00000069011;ENSG00000005513;ENSG00000121068;ENSG00000198719;ENSG00000090554;ENSG00000112183;ENSG00000148677;ENSG00000165887;ENSG00000125378;ENSG00000144857;ENSG00000133639;ENSG00000064309;ENSG00000166091;ENSG00000175197;ENSG00000100201;ENSG00000108654;ENSG00000111913;ENSG00000111241;ENSG00000166135;ENSG00000172273;ENSG00000113161…
GO:0007219	Notch signaling pathway	http://amigo.geneontology.org/amigo/term/GO:0007219	185	99	74.8443	1.32275	0.000207365	0.00119905	102;182;207;307;351;408;604;655;1027;1050;1387;1745;1746;1840;1903;1956;2033;2116;2296;2620;2762;3232;3280;3516;3714;3880;3955;4192;4242;4323;4792;4851;4854;4855;5087;5224;5986;6091;6591;6615;6662;6774;6909;7040;7042;7048;8431;8470;8553;8788;9139;9148;9794;11060;11156;22905;23013;23090;23129;23286;23462;23555;26508;28514;51006;51107;51162;51341;54492;54567;54626;55502;55534;55662;55851;55897;5633…	ENSG00000144355;ENSG00000115844;ENSG00000130700;ENSG00000069812;ENSG00000188290;ENSG00000197921;ENSG00000179111;ENSG00000164683;ENSG00000163909;ENSG00000124216;ENSG00000121068;ENSG00000101144;ENSG00000185559;ENSG00000198719;ENSG00000128917;ENSG00000135144;ENSG00000144485;ENSG00000184916;ENSG00000171345;ENSG00000106003;ENSG00000107954;ENSG00000198435;ENSG00000164708;ENSG00000004399;ENSG00000113645…
GO:0007162	negative regulation of cell adhesion	http://amigo.geneontology.org/amigo/term/GO:0007162	257	132	103.973	1.26956	0.00023454	0.00134702	25;81;94;102;135;182;207;239;284;285;301;396;445;506;604;652;864;865;928;972;1012;1041;1051;1277;1545;1739;1826;1840;1843;1845;1946;2064;2065;2192;2302;2615;2737;3077;3146;3204;3371;3659;3717;3718;3902;3956;3958;4072;4092;4155;4221;4241;4323;4582;4763;4771;4851;5054;5295;5361;5362;5364;5420;5465;5573;5580;5598;5607;5728;5747;5777;5962;6385;6387;6494;6591;6693;6714;6904;7040;7045;7356;8322;8324;83…	ENSG00000172216;ENSG00000129654;ENSG00000122592;ENSG00000020633;ENSG00000073861;ENSG00000173918;ENSG00000167851;ENSG00000140945;ENSG00000108821;ENSG00000107562;ENSG00000138061;ENSG00000135144;ENSG00000108861;ENSG00000119888;ENSG00000168309;ENSG00000089327;ENSG00000089692;ENSG00000163975;ENSG00000198435;ENSG00000136040;ENSG00000004399;ENSG00000128567;ENSG00000097007;ENSG00000130402;ENSG00000139567…
GO:0035924	cellular response to vascular endothelial growth factor stimulus	http://amigo.geneontology.org/amigo/term/GO:0035924	52	34	21.0373	1.61617	0.000241178	0.00137585	207;301;967;1432;1634;2081;2296;2324;2549;2619;3164;3315;4641;4851;5156;5159;5228;5606;5970;6091;7422;7423;8828;8829;9261;10253;10266;11156;25960;28514;54567;57556;64094;153090	ENSG00000198719;ENSG00000128917;ENSG00000037280;ENSG00000197879;ENSG00000131477;ENSG00000020181;ENSG00000142208;ENSG00000135046;ENSG00000135404;ENSG00000136848;ENSG00000011465;ENSG00000178607;ENSG00000054598;ENSG00000109458;ENSG00000180447;ENSG00000106211;ENSG00000034152;ENSG00000112062;ENSG00000162889;ENSG00000148400;ENSG00000123358;ENSG00000099250;ENSG00000118257;ENSG00000134853;ENSG00000113721…
GO:0031098	stress-activated protein kinase signaling cascade	http://amigo.geneontology.org/amigo/term/GO:0031098	304	153	122.987	1.24403	0.000274413	0.00155441	177;207;231;351;355;677;859;998;1236;1410;1432;1490;1616;1647;1739;1843;1845;1856;1956;2043;2047;2081;2122;2150;2185;2305;2308;2324;2873;2874;2889;3146;3156;3265;3276;3301;3480;3551;3735;4055;4077;4214;4216;4221;4296;4616;4750;4790;4920;5048;5058;5071;5187;5345;5585;5599;5600;5606;5607;5609;5770;5859;5871;5911;6188;6422;6423;6500;6788;6793;7042;7049;7074;7186;7311;7314;7316;7334;7422;7430;7474;74…	ENSG00000164107;ENSG00000085276;ENSG00000167617;ENSG00000108861;ENSG00000164251;ENSG00000162344;ENSG00000037280;ENSG00000163251;ENSG00000099860;ENSG00000111321;ENSG00000185386;ENSG00000104332;ENSG00000145423;ENSG00000095370;ENSG00000188064;ENSG00000091436;ENSG00000204305;ENSG00000085662;ENSG00000142208;ENSG00000142192;ENSG00000144746;ENSG00000103126;ENSG00000101197;ENSG00000259288;ENSG00000163362…
GO:0045927	positive regulation of growth	http://amigo.geneontology.org/amigo/term/GO:0045927	249	128	100.736	1.27064	0.000276136	0.00155441	89;102;207;596;657;659;998;1002;1382;1432;1435;1444;1457;1535;1654;1826;1839;1946;1954;1956;1981;1982;2064;2137;2185;2260;2263;2307;2335;2688;2689;2690;2691;2692;2735;2810;2844;3009;3020;3249;3297;3373;3481;3516;3611;3630;3897;3984;4131;4208;4323;4654;4686;4851;5048;5058;5071;5292;5454;5607;5629;6387;6422;6423;6665;6722;6909;7042;7048;7049;7422;7429;7430;7473;7784;7919;8153;8437;8482;8829;8877;90…	ENSG00000138795;ENSG00000129152;ENSG00000184486;ENSG00000121068;ENSG00000124772;ENSG00000107562;ENSG00000198719;ENSG00000167244;ENSG00000167178;ENSG00000104332;ENSG00000145423;ENSG00000006327;ENSG00000108379;ENSG00000248746;ENSG00000137845;ENSG00000101126;ENSG00000188157;ENSG00000151320;ENSG00000142208;ENSG00000176248;ENSG00000176788;ENSG00000171791;ENSG00000107779;ENSG00000204217;ENSG00000007402…
GO:0031532	actin cytoskeleton reorganization	http://amigo.geneontology.org/amigo/term/GO:0031532	96	56	38.8381	1.44188	0.000293495	0.00164126	25;301;396;998;1020;1436;1613;2059;2185;2241;2242;2316;2549;2934;3265;3645;4627;4739;4908;5058;5156;5754;5770;5881;5898;5911;6464;7040;7226;7430;8394;8476;8572;8829;9024;9294;9564;9578;9886;10278;10411;10458;23043;23221;26053;29780;29984;54828;55561;55742;55971;59341;79778;80115;116985;253260	ENSG00000174672;ENSG00000171219;ENSG00000027644;ENSG00000173156;ENSG00000097007;ENSG00000135046;ENSG00000186635;ENSG00000141522;ENSG00000158321;ENSG00000175866;ENSG00000006453;ENSG00000128298;ENSG00000050820;ENSG00000141376;ENSG00000070831;ENSG00000143776;ENSG00000198752;ENSG00000164885;ENSG00000182578;ENSG00000167657;ENSG00000100842;ENSG00000151491;ENSG00000092820;ENSG00000151422;ENSG00000182511…
GO:0048511	rhythmic process	http://amigo.geneontology.org/amigo/term/GO:0048511	278	141	112.469	1.25368	0.000303469	0.00168594	15;134;135;181;196;268;301;408;445;463;468;558;1019;1020;1364;1387;1390;1392;1407;1453;1457;1628;1655;1859;1956;1958;2033;2063;2113;2146;2155;2309;2516;2620;2691;2692;2767;2776;2932;3065;3066;3184;3191;3192;3309;3397;3398;3399;3400;3615;3725;3727;4297;4327;4669;4783;4791;4800;4804;4846;4914;4915;4987;5054;5066;5111;5156;5176;5187;5371;5465;5499;5500;5582;5599;5629;5728;5730;5764;5798;5806;5927;59…	ENSG00000120738;ENSG00000179111;ENSG00000136931;ENSG00000138083;ENSG00000122691;ENSG00000163485;ENSG00000189143;ENSG00000147571;ENSG00000117139;ENSG00000064300;ENSG00000198400;ENSG00000170955;ENSG00000126583;ENSG00000107317;ENSG00000054356;ENSG00000036672;ENSG00000129673;ENSG00000154734;ENSG00000101126;ENSG00000128271;ENSG00000159723;ENSG00000106546;ENSG00000104899;ENSG00000135046;ENSG00000137486…
GO:0010959	regulation of metal ion transport	http://amigo.geneontology.org/amigo/term/GO:0010959	358	177	144.834	1.22209	0.000307224	0.00169572	25;81;134;135;187;207;274;302;375;468;476;477;481;486;493;567;578;581;596;623;775;776;782;784;801;815;816;817;818;844;845;857;859;920;930;967;1392;1499;1535;1729;1739;1785;1908;2040;2185;2316;2534;2539;2645;2745;2771;2775;2847;2852;2902;2946;3064;3077;3200;3208;3270;3383;3746;3753;3755;3757;3784;3799;3958;4302;4638;4846;4923;4985;4987;5023;5024;5026;5031;5142;5144;5155;5159;5170;5187;5318;5335;53…	ENSG00000105997;ENSG00000163485;ENSG00000167995;ENSG00000105974;ENSG00000177685;ENSG00000147571;ENSG00000107562;ENSG00000124205;ENSG00000089327;ENSG00000221946;ENSG00000198835;ENSG00000175318;ENSG00000116032;ENSG00000173805;ENSG00000090339;ENSG00000154118;ENSG00000092051;ENSG00000129159;ENSG00000120049;ENSG00000115041;ENSG00000184709;ENSG00000101198;ENSG00000101188;ENSG00000143867;ENSG00000187848…
GO:0048013	ephrin receptor signaling pathway	http://amigo.geneontology.org/amigo/term/GO:0048013	80	48	32.3651	1.48308	0.000315015	0.0017275	60;71;160;163;998;1123;1175;1398;1759;1942;1943;1944;1945;1946;1948;1949;1969;2041;2043;2045;2047;2048;2049;2050;2534;2902;3265;3516;4313;4914;5058;5747;6383;6714;7074;7410;7525;8440;8851;8874;8976;9475;10095;10096;10552;23294;25791;28964	ENSG00000169242;ENSG00000143590;ENSG00000198400;ENSG00000075624;ENSG00000184009;ENSG00000115091;ENSG00000064999;ENSG00000196961;ENSG00000006125;ENSG00000042753;ENSG00000102606;ENSG00000241685;ENSG00000130429;ENSG00000070831;ENSG00000176749;ENSG00000128656;ENSG00000167193;ENSG00000106976;ENSG00000099617;ENSG00000243364;ENSG00000184349;ENSG00000125266;ENSG00000108947;ENSG00000146904;ENSG00000142627…
GO:0001945	lymph vessel development	http://amigo.geneontology.org/amigo/term/GO:0001945	25	19	10.1141	1.87857	0.000330524	0.00180093	93;94;659;1948;1969;2296;2303;2324;5310;5629;5784;6899;7026;7422;22846;54345;57493;79652;283571	ENSG00000176692;ENSG00000203883;ENSG00000184058;ENSG00000037280;ENSG00000114739;ENSG00000139567;ENSG00000204217;ENSG00000125266;ENSG00000142627;ENSG00000054598;ENSG00000173706;ENSG00000185551;ENSG00000008710;ENSG00000117707;ENSG00000119608;ENSG00000152104;ENSG00000131634;ENSG00000071246;ENSG00000112715
GO:0008380	RNA splicing	http://amigo.geneontology.org/amigo/term/GO:0008380	417	203	168.703	1.2033	0.000342006	0.00185163	1153;1195;1196;1198;1479;1653;1655;1659;1859;2081;2521;2962;3178;3181;3184;3185;3187;3188;3189;3190;3191;3192;3303;3312;3958;4154;4654;4670;4686;4809;4858;4928;5093;5094;5295;5411;5430;5432;5434;5435;5436;5437;5438;5441;5515;5546;5725;5936;5978;6421;6426;6427;6428;6430;6431;6432;6434;6625;6627;6629;6633;6651;6830;7009;7072;7536;7919;8106;8175;8189;8449;8487;8570;8621;8683;8896;8899;8996;9169;9444…	ENSG00000129152;ENSG00000185567;ENSG00000048740;ENSG00000103067;ENSG00000140939;ENSG00000104967;ENSG00000100142;ENSG00000112183;ENSG00000100813;ENSG00000124942;ENSG00000011243;ENSG00000183684;ENSG00000182196;ENSG00000106245;ENSG00000108349;ENSG00000158941;ENSG00000169217;ENSG00000167258;ENSG00000065883;ENSG00000149187;ENSG00000101489;ENSG00000099622;ENSG00000104859;ENSG00000013441;ENSG00000176444…
GO:0051258	protein polymerization	http://amigo.geneontology.org/amigo/term/GO:0051258	270	137	109.232	1.25421	0.000358169	0.00192686	25;118;120;199;246;274;283;375;382;402;822;829;830;832;844;845;859;1027;1236;1453;1729;1739;1859;2059;2185;2241;2242;2288;2879;2934;3071;3303;3320;3383;3717;3925;4233;4641;4926;5058;5071;5216;5217;5580;5581;5881;5962;6188;6249;6709;6710;6711;6904;7111;7114;7408;7417;7429;7448;7456;7756;8440;8522;8851;8976;9026;9051;9113;9463;9873;9886;10048;10095;10096;10435;10458;10552;10787;10788;10844;11065;11…	ENSG00000161905;ENSG00000167617;ENSG00000125746;ENSG00000168309;ENSG00000090339;ENSG00000197879;ENSG00000196570;ENSG00000146216;ENSG00000097007;ENSG00000115091;ENSG00000087274;ENSG00000148700;ENSG00000204472;ENSG00000214274;ENSG00000143761;ENSG00000165527;ENSG00000213465;ENSG00000241685;ENSG00000130429;ENSG00000136950;ENSG00000175866;ENSG00000006453;ENSG00000128298;ENSG00000136717;ENSG00000250021…
GO:0043276	anoikis	http://amigo.geneontology.org/amigo/term/GO:0043276	34	24	13.7552	1.7448	0.00036153	0.00193271	166;207;596;857;1869;3678;3688;4170;4851;4915;5166;5290;5747;6591;6714;6794;7088;7249;8517;10514;23604;25855;90427;102724428	ENSG00000105974;ENSG00000104964;ENSG00000142208;ENSG00000171791;ENSG00000104081;ENSG00000174744;ENSG00000275993;ENSG00000035664;ENSG00000101412;ENSG00000269335;ENSG00000161638;ENSG00000150093;ENSG00000143384;ENSG00000132382;ENSG00000148400;ENSG00000148053;ENSG00000004799;ENSG00000121879;ENSG00000169398;ENSG00000019549;ENSG00000197122;ENSG00000118046;ENSG00000196781;ENSG00000103197
GO:0060324	face development	http://amigo.geneontology.org/amigo/term/GO:0060324	49	32	19.8236	1.61423	0.000377893	0.00199509	220;673;1277;1749;3213;4040;4313;4487;4621;5083;5156;5894;5914;5916;6237;6497;6722;6899;7040;7043;7474;7763;8854;8879;25836;29123;51176;55636;64220;64651;83716;84159	ENSG00000105880;ENSG00000120093;ENSG00000138795;ENSG00000163132;ENSG00000198807;ENSG00000184058;ENSG00000184254;ENSG00000108821;ENSG00000128918;ENSG00000167522;ENSG00000150347;ENSG00000157764;ENSG00000171316;ENSG00000103196;ENSG00000144655;ENSG00000070018;ENSG00000087245;ENSG00000109063;ENSG00000164190;ENSG00000134853;ENSG00000132155;ENSG00000131759;ENSG00000172819;ENSG00000126458;ENSG00000166224…
GO:0061383	trabecula morphogenesis	http://amigo.geneontology.org/amigo/term/GO:0061383	49	32	19.8236	1.61423	0.000377893	0.00199509	655;657;859;1277;2022;2201;3516;4313;4488;4851;5364;5469;6422;6654;6722;7042;7049;7059;8928;9510;10277;10507;22904;23462;30061;54567;54583;55636;57493;58495;133522;140706	ENSG00000160973;ENSG00000164683;ENSG00000120149;ENSG00000101144;ENSG00000108821;ENSG00000128917;ENSG00000104332;ENSG00000138449;ENSG00000154734;ENSG00000107779;ENSG00000182533;ENSG00000101331;ENSG00000171316;ENSG00000135766;ENSG00000106991;ENSG00000138829;ENSG00000173706;ENSG00000125686;ENSG00000087245;ENSG00000148400;ENSG00000125850;ENSG00000164050;ENSG00000155846;ENSG00000168214;ENSG00000064932…
GO:0050879	multicellular organismal movement	http://amigo.geneontology.org/amigo/term/GO:0050879	53	34	21.4419	1.58568	0.000412382	0.00216373	89;488;844;845;859;1134;1140;1144;1311;1760;1938;2055;2548;2946;3708;4130;4151;4621;4625;7125;7134;7136;7139;7140;7515;8557;9456;51542;92241;113246;124093;126306;143187;246329	ENSG00000162004;ENSG00000170175;ENSG00000135902;ENSG00000167658;ENSG00000198771;ENSG00000173991;ENSG00000248746;ENSG00000174437;ENSG00000111678;ENSG00000143318;ENSG00000118729;ENSG00000182533;ENSG00000138435;ENSG00000182372;ENSG00000105664;ENSG00000104936;ENSG00000171298;ENSG00000213366;ENSG00000152413;ENSG00000150995;ENSG00000167476;ENSG00000166963;ENSG00000198125;ENSG00000109063;ENSG00000092054…
GO:0010498	proteasomal protein catabolic process	http://amigo.geneontology.org/amigo/term/GO:0010498	448	216	181.245	1.19176	0.000441228	0.00230088	207;267;329;348;369;408;550;701;857;863;899;991;996;997;1017;1050;1191;1263;1452;1453;1642;1649;1855;2629;2768;2931;2932;3077;3300;3303;3309;3326;4092;4130;4780;5071;5094;5310;5371;5516;5527;5566;5582;5688;5691;5693;5702;5705;5706;5718;5720;5721;5886;5887;6047;6048;6388;6468;6477;6500;6502;6599;6613;7126;7184;7311;7314;7316;7320;7323;7324;7328;7329;7337;7415;7844;7917;8078;8451;8454;8507;9024;911…	ENSG00000073861;ENSG00000133612;ENSG00000174672;ENSG00000105974;ENSG00000135722;ENSG00000145506;ENSG00000126583;ENSG00000215475;ENSG00000101255;ENSG00000206557;ENSG00000142208;ENSG00000159461;ENSG00000153107;ENSG00000141552;ENSG00000110200;ENSG00000166295;ENSG00000176248;ENSG00000163516;ENSG00000130203;ENSG00000078061;ENSG00000119682;ENSG00000166233;ENSG00000177479;ENSG00000137486;ENSG00000107669…
GO:0071774	response to fibroblast growth factor	http://amigo.geneontology.org/amigo/term/GO:0071774	141	77	57.0435	1.34985	0.000449718	0.00231956	677;678;860;867;1277;1490;1499;2246;2248;2251;2260;2261;2263;2264;2625;2817;2962;3164;3178;3185;3187;3340;3371;3373;3746;4670;4686;5430;5432;5434;5435;5436;5437;5438;5441;5725;6422;6899;7072;7073;7356;7474;7538;8036;8692;8817;8826;9158;9592;9702;9965;10252;10253;10765;10817;23213;23543;23767;23768;23769;51552;53834;54361;54567;55959;56975;64094;79633;80004;80199;81848;90993;131405;143282;152831;1…	ENSG00000157613;ENSG00000107485;ENSG00000124813;ENSG00000184058;ENSG00000108821;ENSG00000128917;ENSG00000103067;ENSG00000177706;ENSG00000156427;ENSG00000162344;ENSG00000186895;ENSG00000068078;ENSG00000129159;ENSG00000117139;ENSG00000100142;ENSG00000104332;ENSG00000206557;ENSG00000162552;ENSG00000110395;ENSG00000166037;ENSG00000118523;ENSG00000168036;ENSG00000196159;ENSG00000113578;ENSG00000111241…
GO:0035329	hippo signaling	http://amigo.geneontology.org/amigo/term/GO:0035329	38	26	15.3734	1.69123	0.000450268	0.00231956	1856;4140;4771;6664;6788;7003;7004;7005;8463;8642;8994;9113;9231;9867;10413;23286;25937;26524;51421;60485;79633;80014;84962;154810;261734;284086	ENSG00000113645;ENSG00000129474;ENSG00000166025;ENSG00000114019;ENSG00000166341;ENSG00000151208;ENSG00000004975;ENSG00000196159;ENSG00000131023;ENSG00000150457;ENSG00000144791;ENSG00000075413;ENSG00000160602;ENSG00000186575;ENSG00000131697;ENSG00000198961;ENSG00000151748;ENSG00000176887;ENSG00000104375;ENSG00000187079;ENSG00000074219;ENSG00000007866;ENSG00000197905;ENSG00000151718;ENSG00000018408…
GO:0007164	establishment of tissue polarity	http://amigo.geneontology.org/amigo/term/GO:0007164	79	47	31.9606	1.47056	0.000475298	0.00242141	25;160;163;998;1175;1213;1855;1856;1951;1952;2295;2535;4300;4919;4920;5048;5216;5754;6259;6422;6423;7074;7474;7481;7484;7855;8321;8322;8324;9024;9620;9948;10082;10427;23002;23245;51339;57154;57216;80199;84133;85407;89958;90410;128272;144165;166336	ENSG00000137273;ENSG00000174672;ENSG00000075275;ENSG00000008300;ENSG00000163251;ENSG00000171843;ENSG00000104332;ENSG00000145423;ENSG00000085741;ENSG00000158955;ENSG00000097007;ENSG00000196961;ENSG00000006125;ENSG00000042753;ENSG00000142632;ENSG00000148219;ENSG00000070831;ENSG00000143126;ENSG00000141367;ENSG00000100592;ENSG00000165617;ENSG00000107404;ENSG00000004975;ENSG00000010361;ENSG00000157240…
GO:0033627	cell adhesion mediated by integrin	http://amigo.geneontology.org/amigo/term/GO:0033627	67	41	27.1058	1.51259	0.000475736	0.00242141	1307;1398;1545;1942;1969;2303;3071;3383;3678;3685;3688;3689;3690;3691;3693;3694;3695;3696;4582;5054;5328;5420;5747;5777;5881;5979;6423;6591;7042;7448;8754;9404;9780;10519;22801;23075;54997;65125;80173;83706;255743	ENSG00000176692;ENSG00000138061;ENSG00000169242;ENSG00000090339;ENSG00000259207;ENSG00000103335;ENSG00000122861;ENSG00000128567;ENSG00000145423;ENSG00000088992;ENSG00000168615;ENSG00000185043;ENSG00000084636;ENSG00000167193;ENSG00000142627;ENSG00000149781;ENSG00000096872;ENSG00000137809;ENSG00000161638;ENSG00000138448;ENSG00000150093;ENSG00000160255;ENSG00000132470;ENSG00000082781;ENSG00000115221…
GO:0098732	macromolecule deacylation	http://amigo.geneontology.org/amigo/term/GO:0098732	112	63	45.3112	1.39039	0.00050722	0.00256629	604;817;1107;1108;1487;1859;2005;2033;3065;3066;3622;5187;5245;5599;5926;5927;5978;6299;6421;6497;6720;7040;7422;8819;8864;9112;9219;9374;9734;9759;10014;10467;10933;11176;11313;22933;23186;23408;23409;25836;25855;25942;26993;51043;51317;51547;51564;51742;53615;57708;57805;79718;79885;81926;83933;122953;138151;147111;161742;166968;200734;221477;100526737	ENSG00000103449;ENSG00000185269;ENSG00000221988;ENSG00000129968;ENSG00000011243;ENSG00000032219;ENSG00000054267;ENSG00000076108;ENSG00000113916;ENSG00000174744;ENSG00000198663;ENSG00000145349;ENSG00000158941;ENSG00000170004;ENSG00000111642;ENSG00000159692;ENSG00000157540;ENSG00000158711;ENSG00000100393;ENSG00000116478;ENSG00000100429;ENSG00000163517;ENSG00000196591;ENSG00000068024;ENSG00000108840…
GO:0072331	signal transduction by p53 class mediator	http://amigo.geneontology.org/amigo/term/GO:0072331	217	112	87.7904	1.27577	0.000530038	0.00266587	207;581;596;602;624;666;672;754;972;995;1017;1026;1027;1263;1432;1457;1460;1647;1655;1820;1859;1869;1870;1874;2033;2305;2309;2810;3090;3190;3276;3622;4194;4282;4487;4582;4683;4839;4848;5071;5111;5164;5371;5600;6154;6201;6591;6615;6659;6749;6794;6878;6881;6883;6884;7023;7157;7159;7161;7291;7314;7832;7917;8148;8444;8445;8493;8738;9100;9212;9337;9349;9891;10210;10397;10419;10498;10514;10614;10848;22…	ENSG00000177374;ENSG00000163132;ENSG00000124216;ENSG00000078900;ENSG00000122691;ENSG00000069399;ENSG00000176720;ENSG00000124762;ENSG00000185386;ENSG00000188976;ENSG00000174307;ENSG00000088808;ENSG00000104881;ENSG00000142208;ENSG00000148677;ENSG00000165887;ENSG00000116017;ENSG00000178999;ENSG00000204463;ENSG00000172530;ENSG00000087088;ENSG00000171791;ENSG00000126453;ENSG00000168398;ENSG00000012048…
GO:0098727	maintenance of cell number	http://amigo.geneontology.org/amigo/term/GO:0098727	146	79	59.0663	1.33748	0.000556502	0.00278251	182;430;607;655;657;673;678;1499;1656;2041;2103;2146;2176;2308;2309;3280;3516;3976;4017;4087;4089;4838;4848;4851;5087;5108;5396;5629;5894;6299;6422;6497;6657;6659;6662;6774;6926;6944;7484;7849;8091;8289;8324;8451;8861;9079;10413;10642;10736;10893;22882;23318;25836;27022;27086;28514;51123;51586;51593;53918;54623;56339;57190;57216;60485;63976;79648;79727;79918;81603;81606;84376;84678;84891;129563;1…	ENSG00000183734;ENSG00000187140;ENSG00000197921;ENSG00000142611;ENSG00000116132;ENSG00000103449;ENSG00000170577;ENSG00000181449;ENSG00000101144;ENSG00000198719;ENSG00000128342;ENSG00000131914;ENSG00000156574;ENSG00000104332;ENSG00000158955;ENSG00000117713;ENSG00000116128;ENSG00000186174;ENSG00000107779;ENSG00000157764;ENSG00000111596;ENSG00000168036;ENSG00000139842;ENSG00000110367;ENSG00000144535…
GO:2001020	regulation of response to DNA damage stimulus	http://amigo.geneontology.org/amigo/term/GO:2001020	202	105	81.7219	1.28484	0.000561208	0.00278963	25;596;598;637;672;754;972;1025;1032;1191;1407;1655;1859;1956;2067;2070;2138;2139;2305;3014;3090;3146;3190;3297;3622;4170;4255;4282;4487;4582;5111;5371;5514;5531;5580;5582;5883;5888;6154;6188;6387;6423;6498;6591;6615;7014;7158;7178;7291;7334;7398;7468;7515;7913;7919;8091;8313;8444;8451;8870;9400;9577;9774;10116;10155;10459;23201;23347;23514;25946;27063;29072;29086;51366;51499;51588;51750;54386;54…	ENSG00000177374;ENSG00000163132;ENSG00000124216;ENSG00000122691;ENSG00000160117;ENSG00000141570;ENSG00000107562;ENSG00000126583;ENSG00000145423;ENSG00000097007;ENSG00000144476;ENSG00000148677;ENSG00000146476;ENSG00000127423;ENSG00000168646;ENSG00000105393;ENSG00000171791;ENSG00000171552;ENSG00000126453;ENSG00000029363;ENSG00000015475;ENSG00000012048;ENSG00000158019;ENSG00000158941;ENSG00000019582…
GO:0034976	response to endoplasmic reticulum stress	http://amigo.geneontology.org/amigo/term/GO:0034976	268	135	108.423	1.24512	0.000580693	0.0028697	37;118;246;267;439;467;468;488;550;578;581;595;596;598;666;811;857;1051;1191;1200;1388;1649;1938;2033;2081;2134;2137;2907;2931;2932;3068;3300;3303;3309;3708;3725;4000;4780;5034;5071;5295;5371;5516;5526;5706;5770;5924;6048;6388;6464;6734;7009;7060;7094;7157;7184;7186;7415;7494;7709;7844;7873;7917;8398;8440;8614;9024;9114;9709;9820;10018;10106;10211;10273;10277;10299;10399;10488;10869;10897;10954;1…	ENSG00000172216;ENSG00000157613;ENSG00000161905;ENSG00000176720;ENSG00000174672;ENSG00000105974;ENSG00000167658;ENSG00000100196;ENSG00000160789;ENSG00000113739;ENSG00000101255;ENSG00000174851;ENSG00000072778;ENSG00000087274;ENSG00000159461;ENSG00000163516;ENSG00000101199;ENSG00000198356;ENSG00000162772;ENSG00000128272;ENSG00000118217;ENSG00000213676;ENSG00000152348;ENSG00000174437;ENSG00000159720…
GO:0051647	nucleus localization	http://amigo.geneontology.org/amigo/term/GO:0051647	24	18	9.70954	1.85385	0.000629258	0.00309173	274;547;859;3834;4628;5048;5108;5747;6585;9368;9423;23353;29109;51164;79789;84376;85440;161176	ENSG00000109062;ENSG00000187122;ENSG00000136717;ENSG00000182533;ENSG00000165959;ENSG00000132912;ENSG00000116641;ENSG00000135723;ENSG00000168172;ENSG00000130294;ENSG00000125337;ENSG00000133026;ENSG00000065320;ENSG00000007168;ENSG00000078674;ENSG00000169398;ENSG00000164828;ENSG00000176438
GO:0030522	intracellular receptor signaling pathway	http://amigo.geneontology.org/amigo/term/GO:0030522	284	142	114.896	1.2359	0.000637229	0.0031129	81;196;246;329;672;811;865;1382;1390;1407;1488;1499;1592;1594;1616;1655;2033;2063;2101;2103;2104;2146;2288;2516;2649;2692;2852;2874;2908;3065;3164;3301;3303;3661;3670;3717;4792;4838;4848;4929;5058;5187;5245;5292;5371;5465;5469;5536;5740;5914;5915;5916;5970;6047;6256;6257;6397;6422;6502;6591;6597;6714;6720;6774;6899;7025;7026;7041;7067;7291;7311;7314;7316;7329;7334;7337;7421;8013;8085;8204;8289;83…	ENSG00000160973;ENSG00000163909;ENSG00000016082;ENSG00000153234;ENSG00000119508;ENSG00000136931;ENSG00000184058;ENSG00000122691;ENSG00000161905;ENSG00000179148;ENSG00000095596;ENSG00000003137;ENSG00000187553;ENSG00000112584;ENSG00000156574;ENSG00000117115;ENSG00000124225;ENSG00000104332;ENSG00000140682;ENSG00000130402;ENSG00000106546;ENSG00000128918;ENSG00000132466;ENSG00000117713;ENSG00000171456…
GO:0045862	positive regulation of proteolysis	http://amigo.geneontology.org/amigo/term/GO:0045862	341	167	137.956	1.21053	0.000781112	0.00379397	101;207;348;351;355;408;572;578;581;637;666;718;857;859;863;1050;1191;1263;1432;1452;1453;1490;1654;1855;1942;1944;2023;2043;2161;2185;2192;2264;2335;2534;2629;2852;2902;2931;2932;2934;3066;3092;3146;3249;3297;3300;3303;3329;3336;3491;3717;3735;3932;4088;4092;4155;4241;4323;4627;4780;4804;4838;5023;5045;5071;5118;5245;5371;5702;5705;5706;5720;5721;5728;5747;5886;5978;6091;6188;6300;6423;6613;6714…	ENSG00000151651;ENSG00000176720;ENSG00000105974;ENSG00000169242;ENSG00000143590;ENSG00000163975;ENSG00000064300;ENSG00000145506;ENSG00000156574;ENSG00000145423;ENSG00000028137;ENSG00000102871;ENSG00000101255;ENSG00000146216;ENSG00000168615;ENSG00000135334;ENSG00000142208;ENSG00000136938;ENSG00000130203;ENSG00000256053;ENSG00000142192;ENSG00000166233;ENSG00000177479;ENSG00000144746;ENSG00000137486…
GO:0043491	protein kinase B signaling	http://amigo.geneontology.org/amigo/term/GO:0043491	232	118	93.8589	1.25721	0.000787786	0.00380465	101;207;208;284;391;558;677;859;930;1116;1236;1263;1605;1649;1739;1839;1956;1969;2022;2064;2065;2155;2159;2246;2248;2251;2260;2261;2263;2264;2534;2549;2621;2625;2852;2889;3092;3320;3326;3481;3488;3611;3630;3667;3688;3932;4233;4486;4504;4915;5008;5154;5155;5156;5159;5287;5290;5291;5295;5728;5747;5795;5880;5979;6199;6237;6425;6662;6714;6788;6794;6934;7040;7066;7249;7301;7409;8503;8660;8692;8817;890…	ENSG00000107485;ENSG00000105419;ENSG00000151651;ENSG00000173918;ENSG00000184163;ENSG00000156427;ENSG00000162344;ENSG00000186895;ENSG00000068078;ENSG00000183087;ENSG00000167244;ENSG00000131914;ENSG00000087250;ENSG00000197461;ENSG00000100311;ENSG00000174307;ENSG00000170955;ENSG00000120057;ENSG00000109062;ENSG00000101255;ENSG00000111863;ENSG00000142208;ENSG00000105221;ENSG00000154188;ENSG00000167601…
GO:0035051	cardiocyte differentiation	http://amigo.geneontology.org/amigo/term/GO:0035051	141	76	57.0435	1.33232	0.000814404	0.00388896	182;302;652;655;811;859;1948;1956;2022;2539;2626;2648;2852;2931;3192;3280;3516;3670;3688;4000;4089;4205;4208;4604;4606;4624;4628;4703;4851;5058;5156;5159;5308;5465;5629;5914;5915;5978;6256;6722;6909;6926;7040;7042;7049;7291;7422;7919;8289;8324;8470;8557;8736;9172;9464;9472;9794;10038;10252;11214;23135;23363;26011;27250;28514;54345;55553;55897;57538;80206;89780;90410;91807;127294;144165;102724428	ENSG00000164107;ENSG00000016082;ENSG00000164093;ENSG00000203883;ENSG00000121068;ENSG00000122691;ENSG00000101144;ENSG00000198719;ENSG00000160789;ENSG00000173991;ENSG00000170776;ENSG00000151320;ENSG00000136383;ENSG00000182718;ENSG00000117713;ENSG00000125378;ENSG00000179218;ENSG00000182533;ENSG00000275993;ENSG00000198563;ENSG00000125266;ENSG00000146648;ENSG00000106991;ENSG00000134775;ENSG00000155760…
GO:0038127	ERBB signaling pathway	http://amigo.geneontology.org/amigo/term/GO:0038127	141	76	57.0435	1.33232	0.000814404	0.00388896	25;134;207;351;378;867;868;998;1012;1839;1845;1956;2059;2064;2065;2185;2241;2537;2549;2852;3092;3320;3516;3672;5170;5286;5290;5295;5329;5335;5578;5747;5753;5774;5795;6464;6654;6662;6714;7040;7429;8440;8826;8874;9001;9026;9146;9148;9252;9564;9770;9961;10252;10253;10273;23624;27131;53358;54206;55532;55658;55914;57142;57732;58533;64285;79643;79651;84313;84619;84632;89853;92799;93343;116985;153090	ENSG00000163485;ENSG00000169129;ENSG00000142273;ENSG00000140945;ENSG00000108861;ENSG00000173805;ENSG00000107954;ENSG00000159733;ENSG00000097007;ENSG00000142208;ENSG00000142192;ENSG00000186635;ENSG00000168374;ENSG00000102606;ENSG00000050820;ENSG00000110395;ENSG00000114423;ENSG00000070831;ENSG00000176108;ENSG00000136848;ENSG00000146648;ENSG00000151491;ENSG00000141736;ENSG00000065361;ENSG00000112851…
GO:0021700	developmental maturation	http://amigo.geneontology.org/amigo/term/GO:0021700	272	136	110.041	1.2359	0.000818968	0.00388896	94;283;351;372;473;558;596;631;816;860;865;967;991;994;1001;1003;1026;1028;1050;1182;1499;1605;1649;1742;2068;2185;2260;2261;2309;2539;2625;2688;2692;2902;3091;3202;3280;3398;3516;4066;4313;4488;4761;4763;4774;4776;4882;4929;5064;5216;5364;5414;5452;5566;5728;5745;5798;5864;5881;5979;5991;6496;6663;6812;6855;6900;6911;6954;7042;7059;7422;7474;7494;7534;7855;8301;8434;8578;8642;8851;8854;8907;8938…	ENSG00000107485;ENSG00000197921;ENSG00000106004;ENSG00000127528;ENSG00000106852;ENSG00000104903;ENSG00000120149;ENSG00000171532;ENSG00000162599;ENSG00000153234;ENSG00000028277;ENSG00000124813;ENSG00000138083;ENSG00000100146;ENSG00000203883;ENSG00000005513;ENSG00000007516;ENSG00000131094;ENSG00000062038;ENSG00000124762;ENSG00000184524;ENSG00000178882;ENSG00000177706;ENSG00000068078;ENSG00000163251…
GO:0060627	regulation of vesicle-mediated transport	http://amigo.geneontology.org/amigo/term/GO:0060627	498	236	201.473	1.17137	0.000842405	0.00397802	25;29;81;135;160;163;208;246;274;284;301;302;312;321;341;344;348;351;375;382;408;488;558;566;567;613;673;717;718;776;801;811;815;857;859;867;949;967;977;1012;1020;1137;1175;1191;1445;1535;1609;1731;1742;1759;1785;1855;1948;2150;2207;2241;2242;2268;2294;2619;2621;2688;2771;2889;2901;2932;3024;3071;3077;3092;3146;3162;3190;3208;3638;3685;3689;3690;3799;3949;3958;4035;4240;4851;4908;5023;5054;5071;5…	ENSG00000103241;ENSG00000159842;ENSG00000161905;ENSG00000007516;ENSG00000006283;ENSG00000196557;ENSG00000130643;ENSG00000105974;ENSG00000167851;ENSG00000140945;ENSG00000101204;ENSG00000198719;ENSG00000149927;ENSG00000272636;ENSG00000164251;ENSG00000183087;ENSG00000161835;ENSG00000173805;ENSG00000259207;ENSG00000168481;ENSG00000126583;ENSG00000196415;ENSG00000108387;ENSG00000184702;ENSG00000106483…
GO:0009896	positive regulation of catabolic process	http://amigo.geneontology.org/amigo/term/GO:0009896	407	196	164.658	1.19035	0.000852706	0.00398619	89;101;134;207;208;336;344;348;572;581;664;665;677;678;754;857;859;863;975;1027;1050;1191;1263;1452;1453;1457;1634;1642;1797;1855;2103;2185;2308;2629;2773;2931;2932;3064;3091;3146;3162;3184;3297;3300;3303;3320;3630;3667;3949;4035;4092;4343;4780;4946;4947;5045;5071;5209;5210;5261;5291;5436;5465;5580;5581;5702;5705;5706;5728;5747;5770;5886;5899;5962;6613;6653;6662;6794;6811;6829;7133;7249;7291;7405…	ENSG00000122691;ENSG00000151651;ENSG00000163485;ENSG00000115266;ENSG00000105974;ENSG00000116299;ENSG00000145506;ENSG00000187583;ENSG00000112183;ENSG00000028137;ENSG00000101255;ENSG00000206557;ENSG00000248746;ENSG00000168615;ENSG00000123908;ENSG00000142208;ENSG00000105221;ENSG00000158874;ENSG00000234906;ENSG00000130203;ENSG00000119682;ENSG00000166233;ENSG00000177479;ENSG00000164122;ENSG00000197548…
GO:0016358	dendrite development	http://amigo.geneontology.org/amigo/term/GO:0016358	217	111	87.7904	1.26438	0.000853514	0.00398619	102;348;351;375;378;382;473;655;815;816;991;998;1020;1072;1398;1523;1627;1742;1826;1855;1902;1942;1952;2043;2047;2048;2049;2146;2534;2902;2932;3066;3196;3397;3611;3688;4038;4076;4130;4131;4135;4147;4205;4208;4776;5048;5728;5789;5802;5911;6383;6794;7074;7287;7804;8301;8440;8578;8609;8826;8829;8831;8851;8976;9148;9201;9231;9693;9820;10160;10298;10371;10458;10498;10507;22906;22941;23043;23098;23105;…	ENSG00000115297;ENSG00000101144;ENSG00000169242;ENSG00000157193;ENSG00000107954;ENSG00000004139;ENSG00000063015;ENSG00000162105;ENSG00000137845;ENSG00000176248;ENSG00000130203;ENSG00000142192;ENSG00000198576;ENSG00000143761;ENSG00000168374;ENSG00000165527;ENSG00000004777;ENSG00000153317;ENSG00000175866;ENSG00000119866;ENSG00000070808;ENSG00000058404;ENSG00000118200;ENSG00000135387;ENSG00000142453…
GO:0008637	apoptotic mitochondrial changes	http://amigo.geneontology.org/amigo/term/GO:0008637	116	64	46.9294	1.36375	0.00092018	0.00427406	207;572;578;581;596;598;637;638;664;665;666;815;1191;1386;1869;2139;2537;2810;2852;2931;2932;3303;3329;3433;3725;4000;4836;5071;5329;5516;5599;6648;7157;7159;7161;7532;7534;7755;8326;8398;8996;9026;10018;10105;10449;10962;23368;27113;51024;51025;51499;54978;55288;57539;57805;79680;84334;84883;89941;90427;93974;203245;284114;400916	ENSG00000078900;ENSG00000176720;ENSG00000188763;ENSG00000160789;ENSG00000140939;ENSG00000088808;ENSG00000181284;ENSG00000167315;ENSG00000042286;ENSG00000142208;ENSG00000256053;ENSG00000115966;ENSG00000130770;ENSG00000002330;ENSG00000030110;ENSG00000087088;ENSG00000105327;ENSG00000171791;ENSG00000171552;ENSG00000153094;ENSG00000015475;ENSG00000100290;ENSG00000104081;ENSG00000176171;ENSG00000104765…
GO:0010821	regulation of mitochondrion organization	http://amigo.geneontology.org/amigo/term/GO:0010821	176	92	71.2033	1.29208	0.00094457	0.0043635	207;572;578;581;596;598;637;638;664;665;666;1191;1634;1869;2629;2810;2852;2931;2932;3064;3091;3303;3305;4000;4836;5071;5138;5329;5599;5880;6720;6721;7157;7159;7161;7249;7323;7332;7416;7532;7534;7755;7855;8314;8326;8398;8878;8996;9026;9531;10018;10055;10105;10193;10425;10449;10493;10533;10962;11315;22885;23274;23368;23409;27113;27429;30968;51024;51025;51100;51499;54471;54978;55072;55187;55288;5715…	ENSG00000078900;ENSG00000173210;ENSG00000176720;ENSG00000163251;ENSG00000188763;ENSG00000160789;ENSG00000140939;ENSG00000186642;ENSG00000088808;ENSG00000215475;ENSG00000181284;ENSG00000167315;ENSG00000142208;ENSG00000256053;ENSG00000177479;ENSG00000197548;ENSG00000130770;ENSG00000002330;ENSG00000151929;ENSG00000030110;ENSG00000163930;ENSG00000087088;ENSG00000105327;ENSG00000171791;ENSG00000171552…
GO:0060491	regulation of cell projection assembly	http://amigo.geneontology.org/amigo/term/GO:0060491	198	102	80.1037	1.27335	0.000995356	0.00457326	382;391;832;857;989;998;1236;1785;1809;1969;2059;2150;2241;2909;3064;3265;3383;4651;5064;5216;5217;5337;5420;5580;5880;5898;5909;5962;6624;6714;6722;7043;7226;7419;8558;8655;8814;8829;8976;9001;9148;9696;9742;9750;9759;9779;9842;10163;10435;10787;10801;11135;11138;23102;23189;23216;23433;23580;23603;23613;23637;25771;26000;26052;26053;51057;51364;51466;54434;54828;54869;54874;54961;55357;55633;55…	ENSG00000105974;ENSG00000167617;ENSG00000131037;ENSG00000187017;ENSG00000164251;ENSG00000173805;ENSG00000090339;ENSG00000107954;ENSG00000128567;ENSG00000076864;ENSG00000184640;ENSG00000145536;ENSG00000188157;ENSG00000186635;ENSG00000165527;ENSG00000160007;ENSG00000158321;ENSG00000141376;ENSG00000147439;ENSG00000188277;ENSG00000077549;ENSG00000115355;ENSG00000126353;ENSG00000070831;ENSG00000128283…
GO:1904837	beta-catenin-TCF complex assembly	http://amigo.geneontology.org/amigo/term/GO:1904837	30	21	12.1369	1.73026	0.00101011	0.00461609	607;1387;1499;2033;3065;4221;6597;6934;7088;7089;7090;8085;8295;8313;8607;26108;51176;51339;83439;90780;283149	ENSG00000138795;ENSG00000065717;ENSG00000168646;ENSG00000116128;ENSG00000186174;ENSG00000005339;ENSG00000168036;ENSG00000165617;ENSG00000100393;ENSG00000116478;ENSG00000167548;ENSG00000133895;ENSG00000171016;ENSG00000163348;ENSG00000175792;ENSG00000127616;ENSG00000152284;ENSG00000148737;ENSG00000196781;ENSG00000140332;ENSG00000196367
GO:0070997	neuron death	http://amigo.geneontology.org/amigo/term/GO:0070997	325	159	131.483	1.20928	0.0010883	0.00494681	25;101;104;134;135;163;207;208;284;348;351;408;468;558;572;581;596;598;637;664;666;673;824;867;947;997;998;1020;1051;1191;1271;1386;1499;1522;1616;1649;1745;1822;1948;1958;1981;2045;2047;2065;2185;2309;2353;2534;2539;2597;2625;2629;2821;2901;2902;2914;2932;3091;3162;3265;3297;3309;3326;3329;3611;3670;3672;3689;3717;3725;4035;4170;4192;4208;4296;4345;4504;4763;4804;4908;4914;4915;4929;5071;5170;51…	ENSG00000172216;ENSG00000144355;ENSG00000120738;ENSG00000170345;ENSG00000107485;ENSG00000016082;ENSG00000153234;ENSG00000119508;ENSG00000126778;ENSG00000137203;ENSG00000151651;ENSG00000163485;ENSG00000135439;ENSG00000176720;ENSG00000174059;ENSG00000175505;ENSG00000006016;ENSG00000135472;ENSG00000188763;ENSG00000087250;ENSG00000064300;ENSG00000198400;ENSG00000126583;ENSG00000004139;ENSG00000136854…
GO:0048545	response to steroid hormone	http://amigo.geneontology.org/amigo/term/GO:0048545	387	186	156.566	1.188	0.00127879	0.00575647	15;20;133;199;249;301;336;358;445;476;477;490;572;595;596;652;655;672;677;678;790;801;811;857;865;1026;1277;1364;1392;1407;1490;1499;1535;1616;1655;1789;1843;1956;1978;2022;2033;2063;2101;2103;2104;2288;2308;2309;2353;2354;2516;2629;2649;2691;2692;2821;2852;2908;3065;3146;3148;3164;3192;3291;3301;3329;3383;3417;3485;3490;3670;3717;4192;4306;4654;4838;4848;4851;4929;5058;5066;5105;5106;5111;5176;5…	ENSG00000170345;ENSG00000125740;ENSG00000175592;ENSG00000160973;ENSG00000163909;ENSG00000016082;ENSG00000138795;ENSG00000129152;ENSG00000153234;ENSG00000119508;ENSG00000136931;ENSG00000100146;ENSG00000107331;ENSG00000101144;ENSG00000105974;ENSG00000124762;ENSG00000189143;ENSG00000108821;ENSG00000147571;ENSG00000168309;ENSG00000156804;ENSG00000176387;ENSG00000090339;ENSG00000156574;ENSG00000117115…
GO:0035264	multicellular organism growth	http://amigo.geneontology.org/amigo/term/GO:0035264	147	78	59.4709	1.31157	0.00127997	0.00575647	104;118;321;351;596;677;1019;1028;1311;1435;1990;2067;2068;2263;2307;2593;2648;2688;2690;2691;2692;2778;2844;3020;3202;3297;3481;5144;5290;5454;5727;5914;5915;5916;5930;6654;6668;6774;6776;6881;6895;7403;7429;7430;7543;8200;8455;8614;8835;8879;9254;9518;10365;10743;10848;23038;23371;23770;25836;25932;25937;27429;29123;51052;55224;55636;57493;57731;79718;80010;80169;80351;83931;84159;91461;114789;…	ENSG00000106004;ENSG00000127528;ENSG00000184486;ENSG00000087460;ENSG00000167244;ENSG00000104881;ENSG00000113739;ENSG00000197381;ENSG00000087274;ENSG00000167522;ENSG00000034053;ENSG00000142192;ENSG00000150347;ENSG00000088812;ENSG00000171791;ENSG00000007402;ENSG00000135446;ENSG00000129757;ENSG00000139610;ENSG00000171316;ENSG00000169504;ENSG00000105664;ENSG00000184371;ENSG00000178971;ENSG00000012061…
GO:0061053	somite development	http://amigo.geneontology.org/amigo/term/GO:0061053	92	52	37.2199	1.3971	0.00130219	0.0058085	657;1044;2033;2294;2296;2487;2648;3280;3516;3955;4040;4088;4089;4222;4617;4618;4851;4920;5362;5727;5930;6422;6423;6495;6664;6911;6939;7403;7474;7481;8313;8553;8557;8854;9839;28514;51176;51804;54361;54626;55502;55897;57801;84667;85407;89780;145873;286204;343930;388585;390992;441478	ENSG00000113722;ENSG00000103241;ENSG00000069812;ENSG00000188290;ENSG00000197921;ENSG00000179111;ENSG00000138795;ENSG00000111049;ENSG00000111046;ENSG00000126778;ENSG00000125878;ENSG00000198719;ENSG00000144485;ENSG00000106003;ENSG00000198435;ENSG00000104332;ENSG00000145423;ENSG00000173991;ENSG00000085741;ENSG00000162552;ENSG00000128918;ENSG00000168646;ENSG00000134107;ENSG00000107779;ENSG00000148204…
GO:0010639	negative regulation of organelle organization	http://amigo.geneontology.org/amigo/term/GO:0010639	369	178	149.284	1.19236	0.0013052	0.0058085	118;120;207;598;652;655;664;666;672;701;822;829;830;832;859;899;991;1191;1487;1785;1786;1789;1843;1859;2059;2067;2288;2648;2934;3005;3006;3007;3008;3009;3010;3020;3024;3159;3178;3192;3303;3638;3720;3834;3925;3976;4000;4089;4233;4302;4331;4683;5071;5079;5216;5217;5252;5253;5573;5580;5927;5962;6418;6497;6598;6709;6710;6711;6714;6830;6904;7014;7111;7114;7153;7249;7291;7320;7429;7515;7520;7756;8260;8…	ENSG00000140451;ENSG00000122691;ENSG00000115266;ENSG00000101144;ENSG00000176720;ENSG00000125746;ENSG00000187017;ENSG00000188763;ENSG00000128342;ENSG00000160789;ENSG00000188976;ENSG00000140939;ENSG00000215475;ENSG00000167315;ENSG00000087274;ENSG00000148700;ENSG00000142208;ENSG00000110200;ENSG00000186635;ENSG00000116584;ENSG00000111875;ENSG00000119778;ENSG00000197548;ENSG00000175756;ENSG00000178999…
GO:0062012	regulation of small molecule metabolic process	http://amigo.geneontology.org/amigo/term/GO:0062012	342	166	138.361	1.19976	0.00133207	0.0058972	37;89;160;207;208;301;341;344;348;493;572;672;857;863;1181;1196;1213;1312;1346;1407;1594;1595;1609;1958;2023;2103;2170;2185;2194;2203;2222;2224;2246;2264;2308;2642;2645;2648;2784;2852;2931;2932;2954;3091;3146;3156;3157;3208;3422;3481;3487;3488;3630;3638;3667;3692;3795;3949;4485;4597;4598;4656;4790;4800;4801;4846;4923;4946;4947;4953;5031;5071;5155;5164;5166;5209;5210;5223;5261;5447;5465;5499;5581;…	ENSG00000120738;ENSG00000119508;ENSG00000124216;ENSG00000122691;ENSG00000160179;ENSG00000173918;ENSG00000105974;ENSG00000161281;ENSG00000178752;ENSG00000184163;ENSG00000165140;ENSG00000162344;ENSG00000167244;ENSG00000138030;ENSG00000101188;ENSG00000100311;ENSG00000160801;ENSG00000149809;ENSG00000101255;ENSG00000162552;ENSG00000072778;ENSG00000248746;ENSG00000006831;ENSG00000142208;ENSG00000105221…
GO:0009299	mRNA transcription	http://amigo.geneontology.org/amigo/term/GO:0009299	25	18	10.1141	1.77969	0.00139743	0.0061545	468;1649;1655;2301;2316;3091;3297;4656;5469;6720;6722;6774;6830;7024;7157;10114;22890;54345	ENSG00000186790;ENSG00000203883;ENSG00000128272;ENSG00000175197;ENSG00000108654;ENSG00000196924;ENSG00000100644;ENSG00000110422;ENSG00000185122;ENSG00000125686;ENSG00000122180;ENSG00000072310;ENSG00000112658;ENSG00000168610;ENSG00000109111;ENSG00000135457;ENSG00000141510;ENSG00000126804
GO:0048872	homeostasis of number of cells	http://amigo.geneontology.org/amigo/term/GO:0048872	244	122	98.7136	1.2359	0.00147314	0.00644974	25;91;92;118;207;272;301;558;567;578;581;596;604;613;652;669;677;778;972;1021;1236;1432;1435;1831;2016;2068;2113;2116;2146;2176;2207;2309;2323;2539;2625;2821;3071;3091;3146;3148;3162;3202;3216;3276;3303;3313;3398;3623;3707;3717;3718;3988;4004;4151;4208;4282;4352;4779;4846;4851;5142;5291;5316;5469;5585;5600;5881;5926;6208;6498;6654;6662;6670;6722;6774;7040;7049;7067;7293;7422;7538;7543;8314;8444;8…	ENSG00000135638;ENSG00000107485;ENSG00000106004;ENSG00000108511;ENSG00000127528;ENSG00000179588;ENSG00000090554;ENSG00000185386;ENSG00000129465;ENSG00000160999;ENSG00000138449;ENSG00000183018;ENSG00000159958;ENSG00000157514;ENSG00000097007;ENSG00000100813;ENSG00000135503;ENSG00000121989;ENSG00000087274;ENSG00000142208;ENSG00000117020;ENSG00000133805;ENSG00000135046;ENSG00000032219;ENSG00000171456…
GO:0007006	mitochondrial membrane organization	http://amigo.geneontology.org/amigo/term/GO:0007006	124	67	50.1659	1.33557	0.00147965	0.00644974	506;513;514;517;518;521;522;539;572;578;581;596;598;637;664;665;666;801;815;1386;1869;2055;2139;2810;2931;2932;3303;3308;3320;3954;4836;5599;6687;6774;6901;7157;7159;7161;7532;7534;7755;8326;8996;9026;10018;10105;10449;10476;23368;27109;27113;29928;51079;54978;55288;55669;79680;84266;84303;89941;90427;90580;93974;203245;284114;400916;790955	ENSG00000078900;ENSG00000176720;ENSG00000188763;ENSG00000140939;ENSG00000088808;ENSG00000181284;ENSG00000167315;ENSG00000125652;ENSG00000115966;ENSG00000110955;ENSG00000099624;ENSG00000124172;ENSG00000135390;ENSG00000154518;ENSG00000167863;ENSG00000169020;ENSG00000154723;ENSG00000241837;ENSG00000125375;ENSG00000130770;ENSG00000002330;ENSG00000030110;ENSG00000087088;ENSG00000105327;ENSG00000171791…
GO:0014074	response to purine-containing compound	http://amigo.geneontology.org/amigo/term/GO:0014074	152	80	61.4937	1.30095	0.00152057	0.00659073	15;135;159;196;328;329;351;358;445;610;673;677;682;779;790;845;1277;1609;1789;1843;2185;2353;2354;2889;2946;3066;3157;3309;3329;3488;3725;3726;3727;3753;3784;3939;4327;4830;5023;5024;5026;5029;5031;5105;5138;5187;5313;5728;5798;5906;5970;6382;6528;6529;6678;6720;7056;7184;7226;7425;7430;8061;9127;9472;9693;10411;10498;10518;22953;24145;29904;51763;53905;54434;54795;57026;57190;57657;65010;133522	ENSG00000170345;ENSG00000125740;ENSG00000175592;ENSG00000108821;ENSG00000099822;ENSG00000187848;ENSG00000083454;ENSG00000186642;ENSG00000054356;ENSG00000178726;ENSG00000128564;ENSG00000129673;ENSG00000128271;ENSG00000035687;ENSG00000106546;ENSG00000151320;ENSG00000100823;ENSG00000142192;ENSG00000240583;ENSG00000130707;ENSG00000110330;ENSG00000157764;ENSG00000172270;ENSG00000081248;ENSG00000084774…
GO:0034109	homotypic cell-cell adhesion	http://amigo.geneontology.org/amigo/term/GO:0034109	78	45	31.556	1.42604	0.0015275	0.00659073	60;71;87;239;928;1192;1311;1465;2316;2621;2778;2811;3315;3611;3674;3690;3728;3956;4352;4627;5156;5291;5318;5578;5580;5777;5962;6812;7094;7301;7414;8613;9158;10076;10077;10627;55330;80139;83706;84466;84959;89780;114897;140706;375033	ENSG00000173918;ENSG00000183087;ENSG00000087460;ENSG00000005961;ENSG00000259207;ENSG00000136854;ENSG00000075624;ENSG00000184009;ENSG00000072110;ENSG00000108839;ENSG00000186222;ENSG00000101331;ENSG00000010278;ENSG00000213719;ENSG00000105664;ENSG00000159176;ENSG00000149781;ENSG00000172500;ENSG00000196924;ENSG00000185245;ENSG00000106211;ENSG00000166333;ENSG00000173801;ENSG00000100097;ENSG00000145794…
GO:0007422	peripheral nervous system development	http://amigo.geneontology.org/amigo/term/GO:0007422	74	43	29.9377	1.43631	0.00158412	0.00680053	207;208;575;576;864;1020;1605;2064;2065;2115;2817;2947;3235;3236;3611;3670;3908;3913;4664;4665;4763;4908;4915;5376;5454;5970;6334;6497;6663;8506;9048;9464;9639;10397;22933;23114;23405;30812;56288;60484;64843;91584;163175	ENSG00000164107;ENSG00000128710;ENSG00000128709;ENSG00000016082;ENSG00000159556;ENSG00000184486;ENSG00000020633;ENSG00000100146;ENSG00000005513;ENSG00000181790;ENSG00000117407;ENSG00000108797;ENSG00000121753;ENSG00000142208;ENSG00000105221;ENSG00000104728;ENSG00000164885;ENSG00000173402;ENSG00000100697;ENSG00000141736;ENSG00000065361;ENSG00000006468;ENSG00000063660;ENSG00000134202;ENSG00000132702…
GO:0007050	cell cycle arrest	http://amigo.geneontology.org/amigo/term/GO:0007050	240	120	97.0954	1.2359	0.00160239	0.00684437	25;208;274;323;581;595;672;811;995;1017;1019;1020;1021;1025;1026;1027;1028;1032;1263;1647;1649;1820;1843;1869;1874;1877;1982;2033;2081;2301;2305;2619;2620;2621;2810;2852;3265;3276;3326;3398;3611;3623;3659;4088;4194;4282;4582;4656;4683;4848;4851;5036;5111;5310;5371;5494;5496;5526;5566;6154;6300;6498;6657;6659;6794;6934;7023;7040;7042;7157;7161;7709;7732;7832;8091;8326;8451;8454;8522;8556;8738;8812…	ENSG00000186790;ENSG00000181449;ENSG00000078900;ENSG00000124762;ENSG00000188763;ENSG00000183087;ENSG00000068028;ENSG00000097007;ENSG00000091436;ENSG00000105221;ENSG00000163697;ENSG00000116017;ENSG00000087088;ENSG00000136717;ENSG00000012048;ENSG00000159388;ENSG00000179218;ENSG00000142453;ENSG00000110092;ENSG00000090061;ENSG00000079335;ENSG00000158402;ENSG00000123374;ENSG00000135446;ENSG00000164885…
GO:0010657	muscle cell apoptotic process	http://amigo.geneontology.org/amigo/term/GO:0010657	70	41	28.3195	1.44777	0.00163401	0.00694452	239;408;468;655;657;664;815;817;824;1760;1786;1984;2022;2185;2691;2782;2792;3156;3162;3297;3611;3717;4040;4780;5170;5514;5728;5863;6423;6648;7849;8837;8996;9464;9531;23408;23409;27250;84334;126393;205428	ENSG00000164107;ENSG00000101144;ENSG00000140939;ENSG00000145423;ENSG00000108839;ENSG00000256053;ENSG00000137486;ENSG00000128272;ENSG00000151929;ENSG00000107779;ENSG00000176171;ENSG00000181744;ENSG00000070808;ENSG00000145349;ENSG00000162909;ENSG00000003402;ENSG00000104936;ENSG00000130816;ENSG00000132507;ENSG00000106991;ENSG00000118702;ENSG00000078369;ENSG00000127928;ENSG00000113161;ENSG00000100292…
GO:0006397	mRNA processing	http://amigo.geneontology.org/amigo/term/GO:0006397	487	229	197.023	1.1623	0.00165163	0.00698451	104;105;351;677;1025;1153;1479;1653;1655;1659;1859;2068;2081;2521;2962;3178;3181;3184;3185;3187;3188;3189;3190;3191;3192;3297;3312;3958;4154;4331;4654;4670;4686;4809;4858;4928;5093;5094;5411;5430;5432;5434;5435;5436;5437;5438;5441;5546;5566;5725;5930;5936;5978;6041;6421;6426;6427;6428;6430;6431;6432;6434;6625;6627;6629;6633;6651;6829;6830;7072;7536;7919;7936;8106;8175;8189;8449;8487;8570;8621;868…	ENSG00000129152;ENSG00000048740;ENSG00000103067;ENSG00000140939;ENSG00000104967;ENSG00000100142;ENSG00000112183;ENSG00000100813;ENSG00000197381;ENSG00000185736;ENSG00000168710;ENSG00000011243;ENSG00000091542;ENSG00000183684;ENSG00000124701;ENSG00000142192;ENSG00000182196;ENSG00000175756;ENSG00000106245;ENSG00000108349;ENSG00000158941;ENSG00000169217;ENSG00000167258;ENSG00000065883;ENSG00000136807…
GO:0010171	body morphogenesis	http://amigo.geneontology.org/amigo/term/GO:0010171	50	31	20.2282	1.53251	0.00167989	0.00706885	673;1277;1605;1749;2778;4040;4313;4487;4621;5083;5156;6237;6497;6899;7040;7043;7473;8879;10586;23187;23648;25836;29123;50937;51176;64220;64651;80199;83716;84159;90102	ENSG00000105880;ENSG00000138795;ENSG00000163132;ENSG00000198807;ENSG00000184058;ENSG00000108821;ENSG00000087460;ENSG00000181541;ENSG00000108379;ENSG00000167522;ENSG00000150347;ENSG00000157764;ENSG00000064309;ENSG00000103196;ENSG00000144655;ENSG00000173402;ENSG00000010361;ENSG00000070018;ENSG00000087245;ENSG00000109063;ENSG00000164190;ENSG00000134853;ENSG00000019144;ENSG00000144824;ENSG00000126458…
GO:0006949	syncytium formation	http://amigo.geneontology.org/amigo/term/GO:0006949	54	33	21.8465	1.51054	0.00171015	0.00713366	575;824;859;1432;2067;2323;4617;4618;4627;4654;4656;4773;8038;8754;8837;8912;9149;9518;9644;9750;10211;10411;10938;22904;26509;30846;50937;51177;79805;85461;92304;389827;101929726	ENSG00000111049;ENSG00000111046;ENSG00000129152;ENSG00000101096;ENSG00000181790;ENSG00000196557;ENSG00000090554;ENSG00000161055;ENSG00000107957;ENSG00000148848;ENSG00000168615;ENSG00000162909;ENSG00000182533;ENSG00000064309;ENSG00000003402;ENSG00000105204;ENSG00000110047;ENSG00000024422;ENSG00000012061;ENSG00000111913;ENSG00000137312;ENSG00000130513;ENSG00000112062;ENSG00000100345;ENSG00000138119…
GO:0010324	membrane invagination	http://amigo.geneontology.org/amigo/term/GO:0010324	60	36	24.2738	1.48308	0.00171208	0.00713366	199;246;375;575;718;998;2150;2207;2934;3071;3543;3689;4240;4627;5881;8678;8724;9146;9212;9886;10347;11314;23208;23221;23616;27243;51411;51429;51454;54874;57154;84466;84501;112574;196527;257364	ENSG00000181790;ENSG00000161905;ENSG00000167851;ENSG00000164251;ENSG00000064687;ENSG00000204472;ENSG00000177119;ENSG00000143761;ENSG00000178999;ENSG00000126581;ENSG00000110934;ENSG00000125730;ENSG00000070831;ENSG00000130724;ENSG00000158869;ENSG00000137942;ENSG00000148180;ENSG00000144366;ENSG00000185359;ENSG00000128322;ENSG00000160255;ENSG00000145794;ENSG00000140545;ENSG00000100345;ENSG00000123338…
GO:0034405	response to fluid shear stress	http://amigo.geneontology.org/amigo/term/GO:0034405	33	22	13.3506	1.64786	0.00208487	0.00864456	207;445;2113;2185;4091;4092;4208;4780;4846;5159;5310;5598;5607;6714;6721;7040;7043;7980;8754;9788;10365;10370	ENSG00000127528;ENSG00000168615;ENSG00000142208;ENSG00000130707;ENSG00000164442;ENSG00000134954;ENSG00000137764;ENSG00000166484;ENSG00000081189;ENSG00000170873;ENSG00000116044;ENSG00000164867;ENSG00000113721;ENSG00000008710;ENSG00000120899;ENSG00000137834;ENSG00000101665;ENSG00000197122;ENSG00000198911;ENSG00000105825;ENSG00000105329;ENSG00000119699
GO:0016311	dephosphorylation	http://amigo.geneontology.org/amigo/term/GO:0016311	459	216	185.695	1.1632	0.00210007	0.00866534	53;54;134;249;328;476;596;801;818;994;995;1133;1739;1760;1827;1843;1844;1845;1848;1849;1850;2070;2138;2139;2203;2629;2771;2932;3064;3071;3326;3551;3628;3632;3636;3672;3705;3717;3932;3958;4088;4208;4621;4624;4642;4659;5159;5209;5210;5494;5496;5499;5500;5502;5507;5514;5515;5516;5519;5524;5526;5527;5531;5533;5534;5536;5580;5723;5725;5728;5764;5770;5774;5777;5778;5784;5786;5789;5792;5793;5795;5796;57…	ENSG00000102575;ENSG00000163485;ENSG00000099991;ENSG00000167851;ENSG00000160161;ENSG00000144579;ENSG00000108861;ENSG00000165140;ENSG00000155367;ENSG00000213889;ENSG00000167641;ENSG00000131771;ENSG00000054356;ENSG00000129465;ENSG00000078269;ENSG00000134575;ENSG00000183760;ENSG00000151320;ENSG00000162551;ENSG00000100823;ENSG00000137074;ENSG00000163399;ENSG00000149541;ENSG00000171791;ENSG00000145919…
GO:0009612	response to mechanical stimulus	http://amigo.geneontology.org/amigo/term/GO:0009612	206	104	83.3402	1.2479	0.00212739	0.00873566	207;285;355;358;476;477;572;578;623;664;784;859;943;1116;1185;1265;1277;1281;1432;1535;1605;1634;1647;1956;2022;2113;2115;2185;2353;2354;2534;2626;2821;3064;3249;3371;3485;3659;3725;3726;3727;3728;3746;4055;4212;4214;4323;4790;4792;4914;5024;5138;5310;5493;5599;5723;5727;5894;5970;6387;6507;6513;6662;6714;7040;7048;7132;7481;7832;8061;8200;8557;8738;8772;8915;9020;9033;9311;9379;9531;9750;9759;97…	ENSG00000170345;ENSG00000125740;ENSG00000175592;ENSG00000108821;ENSG00000107562;ENSG00000129159;ENSG00000182450;ENSG00000111321;ENSG00000110076;ENSG00000198400;ENSG00000186642;ENSG00000186862;ENSG00000103335;ENSG00000118898;ENSG00000173991;ENSG00000120949;ENSG00000085741;ENSG00000164199;ENSG00000142208;ENSG00000091879;ENSG00000148677;ENSG00000163126;ENSG00000240583;ENSG00000213199;ENSG00000163399…
GO:0001570	vasculogenesis	http://amigo.geneontology.org/amigo/term/GO:0001570	75	43	30.3423	1.41716	0.00227317	0.00928938	133;187;677;857;947;1499;1969;2013;2022;2294;3685;3696;3726;4851;4915;5159;5747;5906;7040;7048;7049;7075;7422;7477;8322;8463;8879;9693;9820;10266;10413;23462;29072;51162;51564;51666;54345;54922;55662;57007;57178;57493;161742	ENSG00000103241;ENSG00000164683;ENSG00000203883;ENSG00000105974;ENSG00000174059;ENSG00000131477;ENSG00000105538;ENSG00000188064;ENSG00000144476;ENSG00000148926;ENSG00000134817;ENSG00000005981;ENSG00000168036;ENSG00000044090;ENSG00000172889;ENSG00000213853;ENSG00000106991;ENSG00000142627;ENSG00000174804;ENSG00000061273;ENSG00000173706;ENSG00000166135;ENSG00000138448;ENSG00000105855;ENSG00000171223…
GO:0019216	regulation of lipid metabolic process	http://amigo.geneontology.org/amigo/term/GO:0019216	382	182	154.543	1.17766	0.00233266	0.0094869	37;51;123;134;207;208;301;336;341;344;348;375;476;672;718;824;857;949;975;1019;1133;1149;1154;1181;1236;1387;1594;1595;1609;1917;1958;2170;2180;2185;2194;2222;2224;2246;2261;2264;2268;2516;2784;2852;2874;2954;3156;3157;3398;3417;3422;3490;3491;3630;3638;3667;3692;3949;3992;4597;4598;4790;4800;4801;5154;5155;5156;5159;5164;5166;5295;5447;5465;5469;5580;5581;5629;5660;5747;5919;5978;6256;6319;6591;…	ENSG00000120738;ENSG00000134317;ENSG00000119508;ENSG00000136931;ENSG00000124216;ENSG00000122691;ENSG00000160179;ENSG00000163485;ENSG00000135439;ENSG00000167772;ENSG00000105974;ENSG00000149091;ENSG00000101210;ENSG00000178752;ENSG00000162344;ENSG00000068078;ENSG00000197461;ENSG00000100311;ENSG00000149809;ENSG00000101255;ENSG00000162552;ENSG00000072778;ENSG00000161533;ENSG00000151726;ENSG00000006831…
GO:0038034	signal transduction in absence of ligand	http://amigo.geneontology.org/amigo/term/GO:0038034	69	40	27.9149	1.43293	0.00241459	0.00977336	207;572;578;581;596;598;599;666;1280;1495;1613;2065;2070;2138;2139;2260;2309;2534;2537;2872;2931;2932;3303;3685;3934;4170;4763;5499;5519;5598;5607;5979;6591;8772;9531;10018;27429;51530;51741;219699	ENSG00000176720;ENSG00000107731;ENSG00000142208;ENSG00000002330;ENSG00000151929;ENSG00000030110;ENSG00000087088;ENSG00000171791;ENSG00000171552;ENSG00000153094;ENSG00000129473;ENSG00000139219;ENSG00000044115;ENSG00000167657;ENSG00000065361;ENSG00000104313;ENSG00000064655;ENSG00000112319;ENSG00000168040;ENSG00000077782;ENSG00000118689;ENSG00000010810;ENSG00000105723;ENSG00000082701;ENSG00000204389…
GO:0032355	response to estradiol	http://amigo.geneontology.org/amigo/term/GO:0032355	126	67	50.9751	1.31437	0.00252578	0.0101465	301;445;572;595;655;811;920;1027;1277;1410;1490;1499;1544;1788;1789;1843;1938;1956;2101;2113;2146;2155;2688;2821;2852;2879;3015;3184;3297;3485;4324;4488;4654;4656;4987;5066;5111;5159;5727;5728;5764;5914;6422;6529;6569;6753;6774;6812;7026;7035;7040;7054;8204;8787;8835;8837;8854;10095;10266;10628;10856;29966;53615;58189;80139;81930;84660	ENSG00000120149;ENSG00000129152;ENSG00000101144;ENSG00000108821;ENSG00000167658;ENSG00000102996;ENSG00000131477;ENSG00000108370;ENSG00000104332;ENSG00000136854;ENSG00000128918;ENSG00000135046;ENSG00000130429;ENSG00000130707;ENSG00000002330;ENSG00000179218;ENSG00000130783;ENSG00000110092;ENSG00000010610;ENSG00000111276;ENSG00000003402;ENSG00000109846;ENSG00000118523;ENSG00000168036;ENSG00000140505…
GO:0071496	cellular response to external stimulus	http://amigo.geneontology.org/amigo/term/GO:0071496	328	158	132.697	1.19068	0.00253066	0.0101465	166;199;207;355;358;359;360;432;467;468;476;477;490;558;572;578;596;659;664;784;867;943;1026;1265;1277;1312;1535;1594;1605;1647;1956;1981;2022;2308;2350;2353;2534;2621;2629;2752;2909;3077;3162;3171;3178;3191;3297;3309;3312;3371;3383;3655;3659;3725;3934;3992;4055;4141;4214;4654;4780;4790;4929;5024;5029;5105;5138;5164;5166;5287;5292;5469;5599;5764;5899;6422;6423;6494;6502;6513;6591;6662;6720;6721;6…	ENSG00000170345;ENSG00000175592;ENSG00000170608;ENSG00000129152;ENSG00000153234;ENSG00000124762;ENSG00000108821;ENSG00000168309;ENSG00000039523;ENSG00000183087;ENSG00000090339;ENSG00000091409;ENSG00000182450;ENSG00000116299;ENSG00000066735;ENSG00000118162;ENSG00000111321;ENSG00000186642;ENSG00000103335;ENSG00000104332;ENSG00000145423;ENSG00000120949;ENSG00000085741;ENSG00000162552;ENSG00000158955…
GO:0002065	columnar/cuboidal epithelial cell differentiation	http://amigo.geneontology.org/amigo/term/GO:0002065	109	59	44.0975	1.33794	0.00260341	0.0103892	25;182;572;579;652;1021;1026;1051;1747;2016;2260;2263;2626;2931;2932;3091;3202;3280;3516;3714;4221;4610;4647;4838;4851;5048;5054;5080;5170;5629;5753;5914;5915;5916;5991;6256;6659;6664;7474;7481;9139;9368;9750;10427;11078;23513;25803;25861;27077;28514;51057;51176;54361;56975;60485;79955;140628;220074;388585	ENSG00000172216;ENSG00000064195;ENSG00000135638;ENSG00000130700;ENSG00000197921;ENSG00000106004;ENSG00000138795;ENSG00000116990;ENSG00000109705;ENSG00000007372;ENSG00000124762;ENSG00000198719;ENSG00000177706;ENSG00000184916;ENSG00000156574;ENSG00000186862;ENSG00000109062;ENSG00000085741;ENSG00000162552;ENSG00000097007;ENSG00000108641;ENSG00000002330;ENSG00000125378;ENSG00000078699;ENSG00000105810…
GO:0035272	exocrine system development	http://amigo.geneontology.org/amigo/term/GO:0035272	49	30	19.8236	1.51334	0.00262753	0.0104247	655;998;1181;1605;1956;1990;2260;2263;2296;3321;3481;3911;4781;5080;5154;5361;6591;6662;6663;7040;7042;7043;7052;7494;8829;10371;23129;25837;79971;80004	ENSG00000007372;ENSG00000100146;ENSG00000101144;ENSG00000103067;ENSG00000167244;ENSG00000130702;ENSG00000197461;ENSG00000004399;ENSG00000070831;ENSG00000139610;ENSG00000114859;ENSG00000173402;ENSG00000146648;ENSG00000077782;ENSG00000066468;ENSG00000054598;ENSG00000143061;ENSG00000147862;ENSG00000099250;ENSG00000114554;ENSG00000167964;ENSG00000075213;ENSG00000019549;ENSG00000125398;ENSG00000105329…
GO:0140253	cell-cell fusion	http://amigo.geneontology.org/amigo/term/GO:0140253	53	32	21.4419	1.49241	0.00263684	0.0104247	575;824;859;1432;2323;4617;4618;4627;4654;4656;4773;8038;8754;8837;8912;9149;9518;9644;9750;10211;10411;10938;22904;26509;30846;50937;51177;79805;85461;92304;389827;101929726	ENSG00000111049;ENSG00000111046;ENSG00000129152;ENSG00000101096;ENSG00000181790;ENSG00000196557;ENSG00000090554;ENSG00000161055;ENSG00000107957;ENSG00000148848;ENSG00000168615;ENSG00000162909;ENSG00000182533;ENSG00000064309;ENSG00000003402;ENSG00000105204;ENSG00000110047;ENSG00000024422;ENSG00000111913;ENSG00000137312;ENSG00000130513;ENSG00000112062;ENSG00000100345;ENSG00000138119;ENSG00000122180…
GO:0051235	maintenance of location	http://amigo.geneontology.org/amigo/term/GO:0051235	308	149	124.606	1.19577	0.00268122	0.0105511	25;123;187;207;309;346;348;402;477;581;602;623;718;775;801;811;817;844;845;857;920;930;949;1020;1149;1236;1407;1535;1605;1627;1649;1729;2185;2201;2316;2317;2495;2512;2516;2548;2583;2852;2901;2934;2946;3064;3074;3098;3192;3270;3309;3638;3685;3690;3708;3710;3728;3932;3934;3954;4052;4188;4232;4601;4790;4792;4794;4795;4796;4923;5031;5048;5144;5170;5310;5335;5336;5371;5465;5566;5581;5777;5905;6500;665…	ENSG00000136931;ENSG00000160179;ENSG00000135454;ENSG00000069399;ENSG00000105974;ENSG00000173805;ENSG00000259207;ENSG00000096433;ENSG00000154118;ENSG00000092051;ENSG00000100196;ENSG00000140939;ENSG00000101188;ENSG00000104888;ENSG00000158014;ENSG00000137413;ENSG00000097007;ENSG00000151320;ENSG00000142208;ENSG00000125652;ENSG00000197043;ENSG00000065000;ENSG00000134817;ENSG00000267467;ENSG00000130203…
GO:0046777	protein autophosphorylation	http://amigo.geneontology.org/amigo/term/GO:0046777	225	112	91.0269	1.23041	0.00271063	0.0106177	25;91;207;613;640;780;790;801;815;816;817;857;1020;1195;1196;1198;1436;1445;1455;1613;1859;1956;2011;2022;2041;2043;2045;2047;2049;2050;2064;2081;2185;2241;2242;2260;2261;2263;2264;2268;2324;2534;2869;2932;3480;3630;3645;3717;3725;3932;4140;4296;4683;4831;4914;4915;4921;5058;5154;5155;5156;5159;5170;5292;5526;5527;5566;5582;5747;5753;5911;6503;6714;6725;6793;6794;7016;7301;7422;7525;7535;7786;842…	ENSG00000105974;ENSG00000068078;ENSG00000037280;ENSG00000027644;ENSG00000198400;ENSG00000197461;ENSG00000100311;ENSG00000126583;ENSG00000129465;ENSG00000165238;ENSG00000115085;ENSG00000097007;ENSG00000135503;ENSG00000142208;ENSG00000178999;ENSG00000186716;ENSG00000136573;ENSG00000084774;ENSG00000198668;ENSG00000070808;ENSG00000058404;ENSG00000145349;ENSG00000167258;ENSG00000164885;ENSG00000275993…
GO:0007548	sex differentiation	http://amigo.geneontology.org/amigo/term/GO:0007548	266	130	107.614	1.20802	0.00307599	0.0119936	91;92;268;269;283;408;558;578;581;595;596;598;599;638;657;666;867;1051;1271;1299;1495;1499;1586;1602;2067;2175;2189;2288;2295;2296;2309;2316;2516;2620;2625;2626;3020;3148;3157;3205;3206;3207;3239;3309;3383;3417;3622;3623;3955;4040;4089;4323;4327;4846;4914;4920;5087;5156;5159;5245;5310;5798;5806;5872;5914;5926;5927;6299;6382;6422;6423;6586;6662;6665;6714;6926;7042;7301;7314;7422;7425;7474;7484;753…	ENSG00000172216;ENSG00000137273;ENSG00000107485;ENSG00000253293;ENSG00000005073;ENSG00000078399;ENSG00000128714;ENSG00000162624;ENSG00000136931;ENSG00000103449;ENSG00000005513;ENSG00000176720;ENSG00000092758;ENSG00000070404;ENSG00000090339;ENSG00000106003;ENSG00000198400;ENSG00000143867;ENSG00000054356;ENSG00000104332;ENSG00000145423;ENSG00000171794;ENSG00000128564;ENSG00000162552;ENSG00000158955…
GO:0007492	endoderm development	http://amigo.geneontology.org/amigo/term/GO:0007492	74	42	29.9377	1.40291	0.00329078	0.0127724	652;657;677;1284;1289;1290;1291;1294;1303;1499;2131;2186;2335;2626;3065;3281;3678;3679;3685;3689;3693;3912;3914;3915;4087;4088;4089;4313;4323;4324;4838;4851;5083;6657;7040;7448;8091;23237;29072;53918;54623;55897	ENSG00000198807;ENSG00000181449;ENSG00000111799;ENSG00000114270;ENSG00000135424;ENSG00000091136;ENSG00000102996;ENSG00000156574;ENSG00000198576;ENSG00000125378;ENSG00000107779;ENSG00000171634;ENSG00000134871;ENSG00000130635;ENSG00000204262;ENSG00000142156;ENSG00000168036;ENSG00000182197;ENSG00000115414;ENSG00000136574;ENSG00000116478;ENSG00000149948;ENSG00000230989;ENSG00000161638;ENSG00000138448…
GO:0006979	response to oxidative stress	http://amigo.geneontology.org/amigo/term/GO:0006979	426	200	172.344	1.16047	0.00341808	0.0131654	25;199;207;221;301;328;348;351;358;388;468;475;488;558;572;578;596;655;664;694;824;1017;1137;1236;1263;1277;1398;1410;1499;1535;1545;1785;1800;1843;1938;1956;2055;2067;2068;2113;2146;2176;2185;2241;2308;2309;2353;2534;2539;2629;2775;2879;2882;3066;3091;3162;3184;3297;3303;3315;3329;3373;3417;3630;3717;3725;3934;3939;4151;4170;4233;4248;4255;4323;4482;4504;4670;4700;4720;4728;4779;4780;4831;4846;4…	ENSG00000170345;ENSG00000175592;ENSG00000127528;ENSG00000153234;ENSG00000119508;ENSG00000133612;ENSG00000101144;ENSG00000141570;ENSG00000101204;ENSG00000108821;ENSG00000161544;ENSG00000138061;ENSG00000167658;ENSG00000087250;ENSG00000140939;ENSG00000100033;ENSG00000095303;ENSG00000054356;ENSG00000113739;ENSG00000097007;ENSG00000168615;ENSG00000116863;ENSG00000204472;ENSG00000142208;ENSG00000006534…
GO:0016051	carbohydrate biosynthetic process	http://amigo.geneontology.org/amigo/term/GO:0016051	204	102	82.5311	1.2359	0.00342744	0.0131654	160;207;208;226;230;231;467;468;1196;1213;1407;1468;1609;2023;2026;2027;2103;2131;2132;2185;2203;2308;2525;2539;2597;2645;2648;2683;2821;2852;2931;2932;2997;2998;3340;3481;3630;3667;4247;4485;4790;4923;5031;5091;5105;5106;5155;5164;5223;5224;5236;5261;5465;5499;5507;5745;6483;6484;6513;6576;6888;7040;7086;7167;7360;8402;8445;8604;8660;8864;9334;9526;9572;9653;9852;10580;11041;11091;30815;50515;51…	ENSG00000156966;ENSG00000237172;ENSG00000111674;ENSG00000184163;ENSG00000165140;ENSG00000167244;ENSG00000101188;ENSG00000100311;ENSG00000164708;ENSG00000160801;ENSG00000183048;ENSG00000085662;ENSG00000142208;ENSG00000105221;ENSG00000149925;ENSG00000109107;ENSG00000196961;ENSG00000162772;ENSG00000128272;ENSG00000176597;ENSG00000086062;ENSG00000158470;ENSG00000174684;ENSG00000145861;ENSG00000082196…
GO:0033500	carbohydrate homeostasis	http://amigo.geneontology.org/amigo/term/GO:0033500	233	115	94.2634	1.21999	0.0034385	0.0131654	111;177;207;408;572;859;1050;1392;1407;1535;1621;1946;2030;2081;2264;2308;2309;2621;2626;2642;2645;2692;2821;2844;2852;2901;3091;3098;3156;3171;3383;3480;3488;3630;3645;3667;3799;3956;4041;4221;4804;4830;4831;5080;5105;5106;5127;5164;5166;5176;5213;5290;5295;5566;5581;5727;5798;5799;5894;5906;6434;6517;6597;6598;6659;6722;6755;6774;6794;6810;6934;7054;7074;7343;7425;7494;7776;8398;8655;8660;8938;…	ENSG00000170608;ENSG00000007372;ENSG00000131620;ENSG00000007516;ENSG00000174672;ENSG00000147571;ENSG00000184163;ENSG00000183087;ENSG00000090339;ENSG00000027644;ENSG00000131914;ENSG00000064300;ENSG00000054356;ENSG00000128564;ENSG00000173175;ENSG00000006831;ENSG00000204305;ENSG00000142208;ENSG00000137486;ENSG00000169696;ENSG00000002330;ENSG00000107815;ENSG00000172375;ENSG00000182533;ENSG00000102225…
GO:0032147	activation of protein kinase activity	http://amigo.geneontology.org/amigo/term/GO:0032147	321	154	129.865	1.18585	0.00346739	0.0132165	25;93;134;151;207;283;284;408;652;673;972;975;1116;1398;1432;1464;1609;1616;1647;1739;1848;1849;1902;1946;1956;2011;2013;2081;2185;2246;2621;2688;2690;2785;2889;2914;3071;3146;3570;3630;3672;3690;3717;3735;4214;4216;4296;4504;4616;4750;4908;4914;5058;5155;5170;5290;5291;5566;5567;5573;5575;5580;5585;5590;5600;5606;5607;5609;5770;5871;5894;5979;6176;6464;6556;6714;6788;6793;6794;7042;7043;7048;716…	ENSG00000078900;ENSG00000163485;ENSG00000100065;ENSG00000167851;ENSG00000099860;ENSG00000183087;ENSG00000160712;ENSG00000259207;ENSG00000185386;ENSG00000087250;ENSG00000198400;ENSG00000100311;ENSG00000186654;ENSG00000129465;ENSG00000129946;ENSG00000085741;ENSG00000188064;ENSG00000097007;ENSG00000091436;ENSG00000114739;ENSG00000168615;ENSG00000101126;ENSG00000274286;ENSG00000142208;ENSG00000214274…
GO:0090150	establishment of protein localization to membrane	http://amigo.geneontology.org/amigo/term/GO:0090150	312	150	126.224	1.18836	0.00350874	0.0133144	134;208;312;439;481;572;581;596;637;673;784;801;1020;1445;1869;1956;2040;2064;2534;2810;3208;3265;3308;3320;3689;3753;3875;4118;4301;4641;4736;4836;5058;5599;5913;6122;6124;6129;6130;6132;6133;6134;6137;6141;6142;6143;6147;6152;6154;6155;6156;6157;6158;6159;6161;6168;6169;6171;6176;6181;6187;6188;6193;6201;6202;6203;6205;6208;6209;6217;6222;6227;6232;6234;6249;6711;6726;6727;6734;6746;6844;7157;7…	ENSG00000078900;ENSG00000163485;ENSG00000161835;ENSG00000116032;ENSG00000172005;ENSG00000197879;ENSG00000088808;ENSG00000168899;ENSG00000177108;ENSG00000105221;ENSG00000104537;ENSG00000101246;ENSG00000198356;ENSG00000143153;ENSG00000002330;ENSG00000204463;ENSG00000087088;ENSG00000105327;ENSG00000171791;ENSG00000153094;ENSG00000015475;ENSG00000104081;ENSG00000157764;ENSG00000125149;ENSG00000142444…
GO:0006109	regulation of carbohydrate metabolic process	http://amigo.geneontology.org/amigo/term/GO:0006109	160	82	64.7302	1.2668	0.00353783	0.0133651	89;160;207;208;572;863;950;1196;1213;1407;1609;2103;2185;2203;2308;2642;2645;2648;2784;2852;2931;2932;3091;3146;3481;3487;3488;3630;3667;3692;3795;4485;4656;4790;4923;5031;5071;5155;5164;5166;5209;5210;5223;5261;5465;5499;5581;5745;6714;6774;7040;8445;8604;8660;9572;9611;9759;9852;10499;10580;11091;22877;26137;51341;51422;51763;54541;55829;57223;60343;83667;85414;90007;90673;114897;114898;114899;…	ENSG00000173918;ENSG00000184163;ENSG00000165140;ENSG00000167244;ENSG00000138030;ENSG00000101188;ENSG00000100311;ENSG00000160801;ENSG00000248746;ENSG00000142208;ENSG00000105221;ENSG00000196961;ENSG00000002330;ENSG00000145861;ENSG00000082196;ENSG00000129993;ENSG00000275993;ENSG00000176444;ENSG00000141367;ENSG00000008405;ENSG00000168209;ENSG00000145214;ENSG00000127334;ENSG00000242372;ENSG00000178567…
GO:0006352	DNA-templated transcription, initiation	http://amigo.geneontology.org/amigo/term/GO:0006352	231	114	93.4543	1.21985	0.00358685	0.0134904	581;595;860;865;1019;1025;1026;1387;1490;1499;1870;2063;2068;2101;2103;2104;2516;2649;2908;2957;2961;2962;2969;2972;3146;3164;3516;3725;4150;4306;4331;4851;4854;4855;4929;5430;5432;5434;5435;5436;5437;5438;5441;5465;5469;5702;5705;5706;5728;5914;5915;5916;6256;6257;6597;6598;6662;6722;6878;6881;6883;6884;6925;7003;7004;7005;7025;7067;7157;7291;7343;7421;8013;8061;8148;8431;8463;8467;8493;9013;901…	ENSG00000175592;ENSG00000153234;ENSG00000119508;ENSG00000136931;ENSG00000124813;ENSG00000122691;ENSG00000124762;ENSG00000100142;ENSG00000177469;ENSG00000171681;ENSG00000087088;ENSG00000076108;ENSG00000029363;ENSG00000185024;ENSG00000104221;ENSG00000111530;ENSG00000067955;ENSG00000110092;ENSG00000117877;ENSG00000135446;ENSG00000136807;ENSG00000005339;ENSG00000118523;ENSG00000168036;ENSG00000178585…
GO:0030902	hindbrain development	http://amigo.geneontology.org/amigo/term/GO:0030902	147	76	59.4709	1.27794	0.00363753	0.0136207	25;199;372;401;473;596;655;1020;1152;1398;1499;1902;2146;2296;2316;2618;2637;2648;2735;2736;2902;3184;3199;3211;3212;3213;3280;3309;3688;3746;4009;4040;4086;4192;4628;4669;4761;4781;5058;5362;5629;5764;5802;6753;7515;8322;8455;8704;8851;8854;8861;8925;9001;9283;10395;10427;10978;23017;23513;23543;25861;28514;30837;51150;51176;51286;54910;58155;79934;79971;84678;85442;93986;124925;388610;390992	ENSG00000168505;ENSG00000105996;ENSG00000120094;ENSG00000173917;ENSG00000120093;ENSG00000138795;ENSG00000162761;ENSG00000171532;ENSG00000165462;ENSG00000253368;ENSG00000101144;ENSG00000184524;ENSG00000166165;ENSG00000198719;ENSG00000135472;ENSG00000173805;ENSG00000129159;ENSG00000063015;ENSG00000097007;ENSG00000123815;ENSG00000204472;ENSG00000128918;ENSG00000095139;ENSG00000088812;ENSG00000117411…
GO:0045930	negative regulation of mitotic cell cycle	http://amigo.geneontology.org/amigo/term/GO:0045930	256	125	103.568	1.20693	0.00379153	0.0141351	25;581;595;596;598;604;652;655;672;677;678;694;701;990;991;995;1017;1026;1027;1112;1263;1386;1499;1647;1739;1820;1843;1869;1874;1877;1956;2033;2146;2296;2619;2810;3265;3276;3364;3834;4088;4194;4582;4683;4848;5111;5371;5514;5546;5728;5774;5883;6152;6154;6500;6659;7040;7077;7153;7155;7157;7465;7483;7756;7832;8091;8260;8379;8454;8556;8738;9212;9337;9368;9400;9587;9656;10106;10217;10457;10459;10498;1…	ENSG00000101144;ENSG00000124762;ENSG00000144579;ENSG00000168309;ENSG00000198835;ENSG00000109062;ENSG00000143816;ENSG00000097007;ENSG00000091436;ENSG00000110200;ENSG00000116017;ENSG00000115966;ENSG00000175756;ENSG00000178999;ENSG00000087088;ENSG00000171791;ENSG00000171552;ENSG00000113916;ENSG00000125378;ENSG00000012048;ENSG00000166164;ENSG00000133639;ENSG00000159388;ENSG00000154640;ENSG00000156970…
GO:0007272	ensheathment of neurons	http://amigo.geneontology.org/amigo/term/GO:0007272	119	63	48.1431	1.3086	0.00381577	0.0141633	207;208;745;928;1191;1499;1605;1739;1902;2064;2068;2817;3074;3400;3611;3766;4118;4155;4664;4665;4763;4915;5376;5454;5660;5728;5914;5915;5916;6334;6497;6663;6900;7038;7040;7133;8455;8506;8537;8604;8890;8892;9514;9639;9921;10397;22933;23114;23136;23405;26011;51090;56288;57463;57716;81846;83700;83742;152189;163175;200576;256987;388585	ENSG00000197921;ENSG00000184486;ENSG00000100146;ENSG00000108797;ENSG00000172005;ENSG00000102934;ENSG00000028137;ENSG00000142208;ENSG00000105221;ENSG00000181754;ENSG00000104728;ENSG00000088812;ENSG00000064787;ENSG00000010278;ENSG00000120885;ENSG00000170293;ENSG00000184144;ENSG00000168036;ENSG00000173402;ENSG00000100697;ENSG00000075711;ENSG00000119718;ENSG00000115211;ENSG00000082397;ENSG00000141736…
GO:0098781	ncRNA transcription	http://amigo.geneontology.org/amigo/term/GO:0098781	104	56	42.0747	1.33097	0.00383286	0.0141649	283;1025;2957;2961;2962;2972;2976;4141;4654;4686;5430;5432;5434;5435;5436;5437;5438;5441;5451;5452;6597;6598;6617;6618;6667;6878;6884;7702;8178;8812;9014;9555;10208;10302;10849;10927;23248;26173;26512;29997;51547;51593;51808;54973;55011;55506;55726;58490;64768;65123;79035;79664;80789;112495;129685;284119	ENSG00000129152;ENSG00000028277;ENSG00000100142;ENSG00000177469;ENSG00000104976;ENSG00000137413;ENSG00000214274;ENSG00000064102;ENSG00000185024;ENSG00000090061;ENSG00000117877;ENSG00000136807;ENSG00000127054;ENSG00000105656;ENSG00000105373;ENSG00000165417;ENSG00000197265;ENSG00000125651;ENSG00000115207;ENSG00000155115;ENSG00000113648;ENSG00000099284;ENSG00000128915;ENSG00000164880;ENSG00000143624…
GO:0009895	negative regulation of catabolic process	http://amigo.geneontology.org/amigo/term/GO:0009895	281	136	113.682	1.19631	0.00391321	0.0143993	89;134;207;302;336;341;493;575;596;863;1149;1153;1432;1457;1869;1942;1956;1981;1982;2043;2203;2316;2534;2626;2905;2931;3077;3162;3184;3192;3326;3630;3834;4088;4130;4170;4194;4233;4248;4504;4656;5045;5245;5290;5317;5371;5465;5582;5747;5774;5970;6048;6201;6556;6599;6625;6774;7076;7077;7078;7249;7538;7917;8291;8313;8604;8678;8724;8925;9261;9349;9529;9638;9683;9704;9759;9827;9860;9967;10140;10193;104…	ENSG00000181790;ENSG00000163485;ENSG00000135439;ENSG00000169242;ENSG00000165140;ENSG00000087250;ENSG00000081277;ENSG00000184363;ENSG00000126583;ENSG00000105538;ENSG00000112183;ENSG00000248746;ENSG00000142208;ENSG00000182718;ENSG00000158874;ENSG00000130208;ENSG00000197548;ENSG00000058668;ENSG00000138085;ENSG00000168646;ENSG00000155096;ENSG00000166170;ENSG00000204463;ENSG00000172530;ENSG00000171791…
GO:0031529	ruffle organization	http://amigo.geneontology.org/amigo/term/GO:0031529	54	32	21.8465	1.46477	0.00398477	0.0145994	199;382;391;857;1236;1436;2059;3265;3383;3636;5216;5217;5962;7168;8394;9842;23189;23603;23616;23647;28988;51057;51466;51474;51763;54869;55604;57175;64787;79574;83543;92154	ENSG00000126878;ENSG00000105974;ENSG00000131037;ENSG00000090339;ENSG00000204472;ENSG00000165527;ENSG00000132254;ENSG00000126353;ENSG00000172725;ENSG00000110880;ENSG00000182578;ENSG00000136279;ENSG00000151491;ENSG00000177106;ENSG00000198758;ENSG00000196405;ENSG00000174775;ENSG00000132376;ENSG00000165458;ENSG00000107104;ENSG00000050405;ENSG00000079691;ENSG00000132613;ENSG00000108518;ENSG00000070087…
GO:0006333	chromatin assembly or disassembly	http://amigo.geneontology.org/amigo/term/GO:0006333	154	79	62.3029	1.268	0.00401269	0.0146134	1058;1107;1616;3005;3006;3007;3008;3009;3010;3014;3017;3018;3020;3024;3146;3148;3159;4673;4676;4778;6046;6418;6597;6598;6599;6602;6603;6604;6605;6662;7157;7259;8091;8289;8340;8341;8342;8345;8348;8349;8350;8369;8467;8479;8607;8970;8971;9031;9219;9555;9733;9874;10036;10541;10664;11011;11240;23270;23347;23522;23523;25842;26155;50809;54623;55506;55723;79019;79682;80152;83743;84875;85236;121504;132243…	ENSG00000099991;ENSG00000188976;ENSG00000117115;ENSG00000136938;ENSG00000117713;ENSG00000189079;ENSG00000111875;ENSG00000105011;ENSG00000009954;ENSG00000204256;ENSG00000115163;ENSG00000100162;ENSG00000188312;ENSG00000102901;ENSG00000151725;ENSG00000166582;ENSG00000167670;ENSG00000170004;ENSG00000102974;ENSG00000204209;ENSG00000105447;ENSG00000189060;ENSG00000178804;ENSG00000184897;ENSG00000188486…
GO:0036119	response to platelet-derived growth factor	http://amigo.geneontology.org/amigo/term/GO:0036119	21	15	8.49584	1.76557	0.00402299	0.0146134	867;2241;2534;3373;4141;5159;5764;5962;6714;7525;8826;54206;57175;92154;94056	ENSG00000110395;ENSG00000172725;ENSG00000116285;ENSG00000151422;ENSG00000010810;ENSG00000114378;ENSG00000140575;ENSG00000166986;ENSG00000132613;ENSG00000113721;ENSG00000105894;ENSG00000137710;ENSG00000197122;ENSG00000169895;ENSG00000176105
GO:0031050	dsRNA processing	http://amigo.geneontology.org/amigo/term/GO:0031050	48	29	19.4191	1.49338	0.00406385	0.0146368	652;1655;1956;3181;4086;4087;4088;4613;4686;6895;7040;7157;8575;9611;9612;9698;23264;23318;23369;23405;27161;29066;51593;56339;79727;84872;131405;144233;389421	ENSG00000131914;ENSG00000206557;ENSG00000123908;ENSG00000186666;ENSG00000125378;ENSG00000108654;ENSG00000100697;ENSG00000146648;ENSG00000122566;ENSG00000187772;ENSG00000165819;ENSG00000134323;ENSG00000136937;ENSG00000141027;ENSG00000196498;ENSG00000180228;ENSG00000134644;ENSG00000055917;ENSG00000170365;ENSG00000175387;ENSG00000166949;ENSG00000087087;ENSG00000139546;ENSG00000105329;ENSG00000141510…
GO:0070849	response to epidermal growth factor	http://amigo.geneontology.org/amigo/term/GO:0070849	48	29	19.4191	1.49338	0.00406385	0.0146368	207;677;678;790;867;1277;1845;1915;1956;2064;2296;3397;4141;4176;5170;5335;5469;6591;6662;7429;7538;8678;8826;8837;10458;51763;54206;94056;153090	ENSG00000108821;ENSG00000108861;ENSG00000142208;ENSG00000175866;ENSG00000126581;ENSG00000084774;ENSG00000110395;ENSG00000003402;ENSG00000136848;ENSG00000156508;ENSG00000146648;ENSG00000141736;ENSG00000116285;ENSG00000054598;ENSG00000125968;ENSG00000132376;ENSG00000140575;ENSG00000166986;ENSG00000166508;ENSG00000125686;ENSG00000140992;ENSG00000124181;ENSG00000019549;ENSG00000125398;ENSG00000169895…
GO:0104004	cellular response to environmental stimulus	http://amigo.geneontology.org/amigo/term/GO:0104004	320	153	129.46	1.18183	0.00418983	0.0150268	41;159;207;208;231;355;358;359;388;468;476;477;572;578;581;598;624;664;677;801;943;1026;1265;1277;1387;1396;1407;1410;1432;1535;1605;1642;1643;1647;1654;1785;1936;1956;1958;2022;2033;2067;2547;2625;2767;2779;2782;2792;3014;3208;3265;3297;3309;3364;3373;3645;3659;4055;4214;4239;4255;4638;4656;4761;4776;4790;4836;5064;5105;5111;5138;5158;5269;5295;5599;5728;5764;5796;5883;5888;5978;6010;6154;6422;6…	ENSG00000120738;ENSG00000107485;ENSG00000171532;ENSG00000148671;ENSG00000124762;ENSG00000108821;ENSG00000213145;ENSG00000027644;ENSG00000182450;ENSG00000111321;ENSG00000188976;ENSG00000186642;ENSG00000103335;ENSG00000198771;ENSG00000104332;ENSG00000145423;ENSG00000120949;ENSG00000085741;ENSG00000091436;ENSG00000035687;ENSG00000185100;ENSG00000129221;ENSG00000085662;ENSG00000142208;ENSG00000105221…
GO:0018210	peptidyl-threonine modification	http://amigo.geneontology.org/amigo/term/GO:0018210	113	60	45.7157	1.31246	0.00429321	0.0153329	91;156;207;351;566;596;655;790;801;815;817;1020;1116;1195;1452;1453;1455;1457;1460;1609;1859;1981;2011;2590;2931;2932;4092;5170;5566;5578;5580;5585;5599;7040;7048;7474;7786;8312;8558;8851;8877;9294;9475;10114;10253;22933;27347;51422;51763;54541;56288;57214;57521;65125;84630;85366;85456;161742;200734;219736	ENSG00000101144;ENSG00000146216;ENSG00000135503;ENSG00000142208;ENSG00000142192;ENSG00000103126;ENSG00000172232;ENSG00000171791;ENSG00000084774;ENSG00000198668;ENSG00000070808;ENSG00000145349;ENSG00000185324;ENSG00000164885;ENSG00000176749;ENSG00000103888;ENSG00000133048;ENSG00000013441;ENSG00000113712;ENSG00000141551;ENSG00000133275;ENSG00000101266;ENSG00000204435;ENSG00000168209;ENSG00000145214…
GO:0032963	collagen metabolic process	http://amigo.geneontology.org/amigo/term/GO:0032963	96	52	38.8381	1.33889	0.00443964	0.0157895	652;871;1277;1289;1305;1306;1490;1508;1509;2022;3066;3091;3397;3688;4239;4313;4320;4323;4324;4327;5045;5159;5184;5345;5351;5352;5657;5906;7040;7043;7148;7431;8751;8985;9509;9697;9902;10536;10609;11117;23371;51430;54206;54361;55214;57332;57333;63894;64115;90993;114757;140766	ENSG00000157613;ENSG00000138316;ENSG00000087116;ENSG00000141570;ENSG00000204291;ENSG00000108821;ENSG00000161544;ENSG00000102996;ENSG00000196415;ENSG00000162552;ENSG00000143537;ENSG00000125378;ENSG00000107738;ENSG00000197467;ENSG00000130635;ENSG00000118523;ENSG00000164733;ENSG00000117984;ENSG00000138080;ENSG00000106991;ENSG00000116285;ENSG00000140564;ENSG00000196591;ENSG00000100644;ENSG00000125968…
GO:0097327	response to antineoplastic agent	http://amigo.geneontology.org/amigo/term/GO:0097327	94	51	38.029	1.34108	0.0046033	0.0163034	102;358;445;672;1019;1392;1495;1499;1616;1789;1956;1958;1978;2155;2308;2309;2629;2691;2908;3162;3178;3184;3297;3383;3728;4924;5105;5106;5111;5155;5176;5888;5906;6142;7023;7040;8751;8754;8837;9400;10974;11143;23095;23367;23514;51780;54206;54541;57539;57657;114907	ENSG00000120738;ENSG00000148671;ENSG00000147571;ENSG00000156804;ENSG00000090339;ENSG00000100311;ENSG00000137845;ENSG00000143537;ENSG00000168615;ENSG00000240583;ENSG00000130707;ENSG00000012048;ENSG00000135446;ENSG00000003402;ENSG00000044115;ENSG00000168036;ENSG00000204209;ENSG00000168209;ENSG00000088305;ENSG00000146648;ENSG00000187840;ENSG00000116285;ENSG00000057593;ENSG00000150907;ENSG00000118689…
GO:1903706	regulation of hemopoiesis	http://amigo.geneontology.org/amigo/term/GO:1903706	387	182	156.566	1.16245	0.00463402	0.0163441	25;91;92;101;177;182;301;558;567;572;604;652;673;677;678;864;865;920;972;1021;1051;1209;1387;1432;1435;1441;1499;1840;2033;2064;2101;2113;2175;2185;2242;2296;2302;2309;2323;2353;2551;2621;2625;2648;2736;2737;2778;2811;3020;3065;3071;3091;3146;3148;3202;3204;3205;3218;3276;3280;3303;3313;3398;3623;3659;3674;3692;3707;3718;3725;3956;3958;3976;4004;4092;4208;4211;4212;4297;4323;4343;4352;4763;4773;4…	ENSG00000172216;ENSG00000170345;ENSG00000129654;ENSG00000107485;ENSG00000197921;ENSG00000106004;ENSG00000122592;ENSG00000078399;ENSG00000138795;ENSG00000101096;ENSG00000119508;ENSG00000020633;ENSG00000073861;ENSG00000078900;ENSG00000179588;ENSG00000151651;ENSG00000003137;ENSG00000198719;ENSG00000135144;ENSG00000090554;ENSG00000070404;ENSG00000183087;ENSG00000087460;ENSG00000005961;ENSG00000128342…
GO:0032386	regulation of intracellular transport	http://amigo.geneontology.org/amigo/term/GO:0032386	422	197	170.726	1.1539	0.00494574	0.0173714	20;135;208;284;302;321;375;488;652;665;673;776;784;801;815;998;1001;1020;1137;1263;1410;1432;1778;1855;2010;2040;2064;2207;2241;2242;2268;2294;2316;2534;2619;2621;2737;2810;2901;2931;2932;3162;3208;3265;3305;3326;3638;3689;3717;3728;3753;3799;4088;4131;4641;4659;4763;4924;4926;4946;4947;5023;5058;5071;5108;5138;5170;5217;5295;5413;5469;5494;5566;5580;5582;5770;5784;5864;5880;5905;5906;5936;5962;6…	ENSG00000103241;ENSG00000152977;ENSG00000107331;ENSG00000173210;ENSG00000174672;ENSG00000167851;ENSG00000062038;ENSG00000101204;ENSG00000039523;ENSG00000163251;ENSG00000183087;ENSG00000161835;ENSG00000173805;ENSG00000197879;ENSG00000186642;ENSG00000126583;ENSG00000115255;ENSG00000184702;ENSG00000215475;ENSG00000136854;ENSG00000076944;ENSG00000011347;ENSG00000182107;ENSG00000113645;ENSG00000094914…
GO:0030901	midbrain development	http://amigo.geneontology.org/amigo/term/GO:0030901	88	48	35.6016	1.34825	0.00512338	0.0179213	60;401;522;801;998;1152;1340;1453;1499;2260;2263;2539;2648;3280;3309;3340;4009;4040;4086;4155;4487;4722;4929;5309;6259;6271;6422;6423;6654;7473;7474;7484;8321;8655;9143;9231;10409;11240;22933;57447;59345;79109;79971;84630;84678;89780;151449;390992	ENSG00000162761;ENSG00000163132;ENSG00000153234;ENSG00000165462;ENSG00000166165;ENSG00000143869;ENSG00000165795;ENSG00000117115;ENSG00000104332;ENSG00000145423;ENSG00000127561;ENSG00000146216;ENSG00000108379;ENSG00000158955;ENSG00000075624;ENSG00000154723;ENSG00000176788;ENSG00000198668;ENSG00000070831;ENSG00000126267;ENSG00000141551;ENSG00000168036;ENSG00000151208;ENSG00000088986;ENSG00000077782…
GO:0048144	fibroblast proliferation	http://amigo.geneontology.org/amigo/term/GO:0048144	84	46	33.9834	1.3536	0.00549409	0.0191392	302;358;581;972;990;1019;1021;1026;1499;1602;1869;1956;2010;2335;2355;2495;2621;3725;4282;4763;4921;5154;5155;5156;5159;5371;5828;6277;6422;6497;7040;7157;7474;7477;8877;11314;23515;56034;57178;64319;80169;81857;84875;153090;338761;100532731	ENSG00000186897;ENSG00000167851;ENSG00000124762;ENSG00000183087;ENSG00000197461;ENSG00000100311;ENSG00000104332;ENSG00000188064;ENSG00000182718;ENSG00000240583;ENSG00000087088;ENSG00000019582;ENSG00000094804;ENSG00000135446;ENSG00000105810;ENSG00000269897;ENSG00000178971;ENSG00000168036;ENSG00000136848;ENSG00000276644;ENSG00000162733;ENSG00000101412;ENSG00000146648;ENSG00000102119;ENSG00000156860…
GO:0048645	animal organ formation	http://amigo.geneontology.org/amigo/term/GO:0048645	61	35	24.6784	1.41824	0.00551864	0.0191463	579;652;655;657;1499;2138;2246;2260;2263;2736;2737;3200;3207;3280;3516;3670;4208;5292;6091;6495;6604;7048;7474;7849;8313;8928;9464;10252;10370;23213;55897;89780;140628;157506;221496	ENSG00000160973;ENSG00000130700;ENSG00000164107;ENSG00000005073;ENSG00000105997;ENSG00000016082;ENSG00000109705;ENSG00000126778;ENSG00000101144;ENSG00000168646;ENSG00000125378;ENSG00000107779;ENSG00000164442;ENSG00000168036;ENSG00000104313;ENSG00000113578;ENSG00000077782;ENSG00000066468;ENSG00000074047;ENSG00000106571;ENSG00000114315;ENSG00000161904;ENSG00000081189;ENSG00000166823;ENSG00000125618…
GO:0070371	ERK1 and ERK2 cascade	http://amigo.geneontology.org/amigo/term/GO:0070371	325	154	131.483	1.17125	0.00618631	0.0213754	25;177;246;284;348;351;408;467;558;652;673;677;678;780;920;972;1116;1236;1436;1445;1490;1739;1843;1845;1848;1956;1969;2041;2043;2045;2047;2048;2049;2050;2064;2065;2150;2185;2192;2260;2261;2263;2264;2324;2335;2621;2771;2852;2889;3146;3156;3265;3383;3480;3491;3645;3685;3725;3735;3976;4089;4233;4282;4486;4504;4838;4851;4914;4915;4919;4920;4921;5031;5154;5155;5156;5159;5245;5345;5469;5578;5590;5609;5…	ENSG00000164107;ENSG00000161905;ENSG00000241484;ENSG00000186897;ENSG00000108861;ENSG00000164251;ENSG00000156427;ENSG00000162344;ENSG00000068078;ENSG00000037280;ENSG00000183087;ENSG00000122694;ENSG00000090339;ENSG00000027644;ENSG00000128342;ENSG00000087250;ENSG00000165795;ENSG00000156574;ENSG00000198400;ENSG00000197461;ENSG00000100311;ENSG00000170955;ENSG00000109062;ENSG00000132671;ENSG00000165238…
GO:0019058	viral life cycle	http://amigo.geneontology.org/amigo/term/GO:0019058	284	136	114.896	1.18368	0.00621537	0.0213889	104;156;290;302;348;558;596;684;857;858;920;949;950;972;975;998;1487;1488;1508;1605;1642;1654;1655;1656;1948;1949;1956;1969;2040;2621;2934;3303;3312;3326;3373;3383;3434;3609;3678;3685;3688;3690;3693;3694;3695;3949;3956;4684;4774;4851;5034;5045;5071;5091;5093;5094;5125;5371;5478;5586;5629;5806;5818;5819;5886;6041;6404;6575;6598;6895;7153;7155;7293;7301;7311;7314;7316;7342;7405;7415;7514;7913;8091;…	ENSG00000162599;ENSG00000105974;ENSG00000105971;ENSG00000184697;ENSG00000213937;ENSG00000183087;ENSG00000090339;ENSG00000185885;ENSG00000259207;ENSG00000197381;ENSG00000166825;ENSG00000182718;ENSG00000128383;ENSG00000244509;ENSG00000128394;ENSG00000239713;ENSG00000100298;ENSG00000130203;ENSG00000168010;ENSG00000167601;ENSG00000171791;ENSG00000130303;ENSG00000204347;ENSG00000090061;ENSG00000010610…
GO:0050878	regulation of body fluid levels	http://amigo.geneontology.org/amigo/term/GO:0050878	482	222	195	1.13846	0.00641779	0.0219964	60;71;87;111;112;113;115;133;134;135;151;187;231;239;302;348;353;358;359;360;362;408;554;558;595;780;790;829;830;832;857;928;947;954;998;1192;1277;1278;1281;1311;1364;1465;1535;1606;1609;2013;2030;2048;2150;2151;2155;2159;2161;2192;2207;2313;2316;2534;2621;2625;2626;2629;2677;2691;2692;2767;2768;2771;2776;2778;2782;2810;2811;2812;2814;2821;3020;3065;3066;3091;3291;3315;3611;3659;3660;3674;3690;37…	ENSG00000151702;ENSG00000107485;ENSG00000130700;ENSG00000134317;ENSG00000185022;ENSG00000179588;ENSG00000129467;ENSG00000163485;ENSG00000179148;ENSG00000161798;ENSG00000173918;ENSG00000105974;ENSG00000174059;ENSG00000189143;ENSG00000108821;ENSG00000003137;ENSG00000065357;ENSG00000149091;ENSG00000054179;ENSG00000164251;ENSG00000183087;ENSG00000087460;ENSG00000203618;ENSG00000176387;ENSG00000005961…
GO:0009791	post-embryonic development	http://amigo.geneontology.org/amigo/term/GO:0009791	89	48	36.0062	1.3331	0.00681151	0.0232521	25;93;578;581;596;652;1544;1826;1990;2016;2067;2068;2263;2625;2778;3150;3482;3636;3708;4087;4237;4647;4929;5864;7422;7543;7855;8879;10018;10765;10848;23515;26108;27161;27230;50515;55224;55553;57493;60529;64651;64919;80274;84159;90780;93986;113246;202018	ENSG00000052850;ENSG00000135638;ENSG00000107485;ENSG00000153234;ENSG00000163251;ENSG00000087460;ENSG00000117139;ENSG00000104881;ENSG00000159307;ENSG00000097007;ENSG00000114739;ENSG00000123908;ENSG00000150347;ENSG00000030110;ENSG00000087088;ENSG00000127152;ENSG00000171791;ENSG00000153094;ENSG00000125378;ENSG00000111678;ENSG00000139610;ENSG00000171310;ENSG00000144655;ENSG00000140505;ENSG00000171587…
GO:0035270	endocrine system development	http://amigo.geneontology.org/amigo/term/GO:0035270	128	66	51.7842	1.27452	0.00693858	0.0235912	207;301;572;578;652;657;673;1021;1028;1392;2113;2308;2516;2625;2691;2692;2696;2735;2736;2931;2932;3200;3202;3213;3232;3280;3516;3570;3670;4087;4088;4192;4221;4487;4763;5080;5087;5156;5170;5307;5308;5454;5894;5991;6299;6495;6496;6657;6659;6662;6722;6899;7038;7067;7474;7481;7849;8022;8854;10272;10370;27122;28514;54361;64220;84159	ENSG00000107485;ENSG00000105997;ENSG00000106004;ENSG00000120093;ENSG00000016082;ENSG00000107187;ENSG00000163132;ENSG00000136931;ENSG00000007372;ENSG00000069011;ENSG00000164093;ENSG00000184486;ENSG00000103449;ENSG00000126778;ENSG00000138083;ENSG00000181449;ENSG00000184058;ENSG00000147571;ENSG00000198719;ENSG00000070404;ENSG00000010310;ENSG00000160712;ENSG00000085741;ENSG00000162552;ENSG00000142208…
GO:0006338	chromatin remodeling	http://amigo.geneontology.org/amigo/term/GO:0006338	150	76	60.6846	1.25238	0.00698635	0.023659	60;473;1058;1105;1108;1499;1616;2186;2625;2648;3020;3065;3066;3146;3148;3159;5081;5757;6304;6595;6597;6598;6599;6602;6603;6604;6605;6662;6827;6830;6944;7150;7403;8091;8289;8467;8607;9031;9219;9759;10014;10467;10629;10856;11176;11177;11240;11335;22890;23135;23198;23314;23347;26038;27443;29994;51341;51412;53615;54108;54617;55011;55636;57459;57492;79019;79682;80152;83444;84337;121504;150572;201161;2…	ENSG00000107485;ENSG00000009709;ENSG00000119042;ENSG00000117115;ENSG00000075624;ENSG00000077080;ENSG00000117713;ENSG00000049618;ENSG00000198604;ENSG00000009954;ENSG00000076108;ENSG00000123636;ENSG00000171634;ENSG00000122565;ENSG00000099954;ENSG00000115163;ENSG00000100162;ENSG00000188312;ENSG00000102901;ENSG00000151725;ENSG00000166582;ENSG00000153922;ENSG00000111642;ENSG00000116254;ENSG00000171316…
GO:0043586	tongue development	http://amigo.geneontology.org/amigo/term/GO:0043586	20	14	8.09128	1.73026	0.00724824	0.0244484	1499;1956;2737;3065;3066;6495;6899;9464;9992;51176;51804;54796;56603;63976	ENSG00000164107;ENSG00000138795;ENSG00000142611;ENSG00000126778;ENSG00000184058;ENSG00000003137;ENSG00000173068;ENSG00000168036;ENSG00000146648;ENSG00000106571;ENSG00000116478;ENSG00000196591;ENSG00000159197;ENSG00000100625
GO:0044843	cell cycle G1/S phase transition	http://amigo.geneontology.org/amigo/term/GO:0044843	247	119	99.9273	1.19087	0.00791526	0.0265502	91;199;301;328;493;581;586;595;596;637;815;894;896;990;995;997;1017;1018;1019;1021;1026;1027;1032;1263;1647;1654;1820;1869;1874;1876;1978;1981;2033;2103;2146;2735;2810;3276;3373;3398;3400;3688;4174;4176;4194;4221;4331;4582;4848;5111;5310;5371;5426;5427;5720;5721;5728;5777;5962;6117;6119;6154;6241;6502;6659;6881;7157;7465;7832;8451;8454;8462;8558;8738;9113;9337;9510;10106;10197;10217;10457;10498;1…	ENSG00000124762;ENSG00000144579;ENSG00000168309;ENSG00000198835;ENSG00000206557;ENSG00000135503;ENSG00000154734;ENSG00000204472;ENSG00000132466;ENSG00000135046;ENSG00000100823;ENSG00000116017;ENSG00000058668;ENSG00000087088;ENSG00000060982;ENSG00000171791;ENSG00000015475;ENSG00000141867;ENSG00000166164;ENSG00000159388;ENSG00000070808;ENSG00000142453;ENSG00000110092;ENSG00000118971;ENSG00000112576…
GO:0070841	inclusion body assembly	http://amigo.geneontology.org/amigo/term/GO:0070841	22	15	8.90041	1.68532	0.00793382	0.0265502	997;1191;3297;3300;3303;3337;5071;5705;6653;7415;9529;9531;9627;10049;26278	ENSG00000151929;ENSG00000166170;ENSG00000099804;ENSG00000120885;ENSG00000132002;ENSG00000135924;ENSG00000105993;ENSG00000185122;ENSG00000204389;ENSG00000185345;ENSG00000087191;ENSG00000151835;ENSG00000064692;ENSG00000137642;ENSG00000165280
GO:0031667	response to nutrient levels	http://amigo.geneontology.org/amigo/term/GO:0031667	480	220	194.191	1.13291	0.00861271	0.028709	133;207;249;348;355;360;411;445;467;468;490;595;596;655;659;717;784;790;867;920;1026;1032;1277;1312;1444;1535;1592;1594;1609;1649;1788;1789;1938;1956;1981;2067;2155;2180;2308;2309;2350;2520;2534;2539;2621;2626;2629;2642;2648;2688;2689;2691;2696;2752;2771;2902;2934;3077;3141;3155;3156;3157;3162;3171;3178;3191;3208;3291;3297;3309;3312;3329;3371;3383;3485;3725;3934;3939;3949;3992;4141;4255;4504;4524…	ENSG00000170608;ENSG00000129152;ENSG00000101144;ENSG00000124762;ENSG00000108821;ENSG00000095596;ENSG00000003137;ENSG00000167658;ENSG00000168309;ENSG00000039523;ENSG00000183087;ENSG00000010310;ENSG00000176387;ENSG00000090339;ENSG00000116299;ENSG00000118162;ENSG00000087250;ENSG00000198400;ENSG00000187848;ENSG00000083454;ENSG00000126583;ENSG00000104332;ENSG00000145423;ENSG00000113739;ENSG00000128564…
GO:1901654	response to ketone	http://amigo.geneontology.org/amigo/term/GO:1901654	189	93	76.4626	1.21628	0.00875943	0.0290841	15;111;112;196;207;231;358;445;490;572;595;598;768;790;801;811;857;867;1019;1026;1236;1364;1392;1460;1535;1789;1843;1946;1956;1978;2155;2308;2309;2353;2354;2629;2691;2770;2782;2821;2908;3184;3208;3239;3297;3371;3383;3490;4830;5031;5105;5106;5111;5176;5581;5723;5764;5970;6422;6586;6663;6714;6720;7023;7040;7042;7043;7049;7054;7337;8061;8751;8837;9475;10062;10266;10365;10413;10499;10628;11057;11315;…	ENSG00000170345;ENSG00000125740;ENSG00000175592;ENSG00000128714;ENSG00000127528;ENSG00000100146;ENSG00000105974;ENSG00000124762;ENSG00000189143;ENSG00000147571;ENSG00000156804;ENSG00000090339;ENSG00000131477;ENSG00000104332;ENSG00000129673;ENSG00000140526;ENSG00000143537;ENSG00000173175;ENSG00000174233;ENSG00000106546;ENSG00000085662;ENSG00000142208;ENSG00000240583;ENSG00000130707;ENSG00000070961…
GO:0003013	circulatory system process	http://amigo.geneontology.org/amigo/term/GO:0003013	478	219	193.382	1.13248	0.0089247	0.0295175	29;59;94;112;133;134;135;151;156;207;274;284;348;476;477;481;488;489;490;492;493;554;566;613;623;624;659;775;776;801;817;844;845;857;859;947;1278;1311;1392;1490;1522;1535;1621;1674;1727;1739;1760;1827;1839;1874;1889;1907;1908;1909;1956;2006;2013;2150;2296;2313;2316;2534;2548;2621;2626;2642;2697;2771;2775;2784;2837;2852;2909;2931;2946;3156;3162;3212;3270;3291;3383;3398;3630;3672;3708;3710;3717;372…	ENSG00000151702;ENSG00000139445;ENSG00000173917;ENSG00000121068;ENSG00000159842;ENSG00000163485;ENSG00000074370;ENSG00000006283;ENSG00000196557;ENSG00000105974;ENSG00000174059;ENSG00000048740;ENSG00000147571;ENSG00000107562;ENSG00000175084;ENSG00000198719;ENSG00000128917;ENSG00000124205;ENSG00000164251;ENSG00000183087;ENSG00000176387;ENSG00000090339;ENSG00000096433;ENSG00000120049;ENSG00000124249…
GO:0046683	response to organophosphorus	http://amigo.geneontology.org/amigo/term/GO:0046683	138	70	55.8298	1.25381	0.00904451	0.0297978	15;196;328;329;351;358;445;610;673;677;682;1277;1609;1843;1902;2185;2353;2354;2889;3309;3329;3488;3725;3726;3727;3753;3784;3939;4327;4830;5023;5024;5026;5029;5031;5105;5138;5187;5313;5728;5798;5906;5970;6382;6528;6678;6720;7056;7184;7425;7430;8061;9127;9472;9693;10411;10498;10518;10626;22953;24145;29904;51763;53905;54434;54795;57026;57657;65010;133522	ENSG00000170345;ENSG00000125740;ENSG00000175592;ENSG00000108821;ENSG00000099822;ENSG00000187848;ENSG00000083454;ENSG00000186642;ENSG00000054356;ENSG00000178726;ENSG00000128564;ENSG00000129673;ENSG00000106546;ENSG00000151320;ENSG00000100823;ENSG00000142192;ENSG00000240583;ENSG00000130707;ENSG00000110330;ENSG00000157764;ENSG00000172270;ENSG00000142453;ENSG00000136425;ENSG00000145214;ENSG00000137857…
GO:0071542	dopaminergic neuron differentiation	http://amigo.geneontology.org/amigo/term/GO:0071542	34	21	13.7552	1.5267	0.00975123	0.0317248	401;1453;1499;2932;3091;4009;4010;4040;4929;5309;6259;6422;6423;7074;7422;7473;7474;7484;8321;63950;89780	ENSG00000142700;ENSG00000162761;ENSG00000136944;ENSG00000153234;ENSG00000165462;ENSG00000104332;ENSG00000145423;ENSG00000108379;ENSG00000158955;ENSG00000141551;ENSG00000168036;ENSG00000157240;ENSG00000082701;ENSG00000100644;ENSG00000070018;ENSG00000107859;ENSG00000163785;ENSG00000156299;ENSG00000112715;ENSG00000154342;ENSG00000114251
GO:0006022	aminoglycan metabolic process	http://amigo.geneontology.org/amigo/term/GO:0006022	165	82	66.7531	1.22841	0.00975813	0.0317248	160;207;284;411;633;1118;1213;1462;1464;1634;2131;2132;2296;2331;2588;2683;2817;3074;3161;3339;3340;3373;3425;3700;4669;4790;4958;4969;5155;5159;5292;5549;6382;6383;6385;6483;6484;7040;7358;8372;8534;8692;8703;8704;9334;9394;9469;9653;9672;9806;9953;9955;10082;10090;11041;11046;22856;26229;29940;50515;51363;54480;54982;55454;55501;57214;63827;64131;64132;64711;79586;80760;84002;84752;92370;93010;…	ENSG00000156966;ENSG00000237172;ENSG00000123989;ENSG00000162040;ENSG00000127415;ENSG00000100311;ENSG00000107742;ENSG00000188157;ENSG00000142208;ENSG00000154188;ENSG00000196961;ENSG00000113273;ENSG00000176022;ENSG00000149541;ENSG00000176597;ENSG00000086062;ENSG00000117411;ENSG00000158850;ENSG00000158470;ENSG00000174684;ENSG00000132692;ENSG00000182492;ENSG00000103888;ENSG00000133063;ENSG00000033100…
GO:0071867	response to monoamine	http://amigo.geneontology.org/amigo/term/GO:0071867	38	23	15.3734	1.49609	0.00977674	0.0317248	25;112;351;468;493;1785;2551;2782;3066;3397;3784;5071;5142;5144;5313;5566;8013;22933;25942;54331;55328;57657;197258	ENSG00000119508;ENSG00000097007;ENSG00000174233;ENSG00000142192;ENSG00000128272;ENSG00000058668;ENSG00000079805;ENSG00000157353;ENSG00000154727;ENSG00000078369;ENSG00000186469;ENSG00000143630;ENSG00000196591;ENSG00000125968;ENSG00000053918;ENSG00000185345;ENSG00000184588;ENSG00000113448;ENSG00000143627;ENSG00000072062;ENSG00000184719;ENSG00000169375;ENSG00000068903
GO:0070988	demethylation	http://amigo.geneontology.org/amigo/term/GO:0070988	69	38	27.9149	1.36128	0.00977871	0.0317248	328;1544;1595;2625;3299;3720;5253;5447;5927;6996;7320;7403;8239;9582;10155;10765;10930;22992;23030;23135;23210;27350;51780;54726;54790;54890;55806;60489;79831;84159;84678;164668;200316;200424;221037;221120;285051;100913187	ENSG00000107485;ENSG00000168453;ENSG00000102878;ENSG00000117139;ENSG00000166199;ENSG00000091542;ENSG00000100823;ENSG00000124701;ENSG00000128383;ENSG00000179750;ENSG00000244509;ENSG00000128394;ENSG00000239713;ENSG00000100298;ENSG00000150347;ENSG00000239605;ENSG00000140505;ENSG00000001630;ENSG00000008083;ENSG00000171988;ENSG00000070495;ENSG00000173120;ENSG00000089094;ENSG00000120733;ENSG00000127663…
GO:0048771	tissue remodeling	http://amigo.geneontology.org/amigo/term/GO:0048771	154	77	62.3029	1.2359	0.0100054	0.0323369	29;54;93;94;101;177;182;301;558;578;581;613;633;659;857;1200;1436;1445;1464;1499;1621;1943;1945;1956;1969;1990;2185;2296;2324;3091;3146;3200;3488;3516;3690;3976;3988;4040;4041;4208;4323;4763;4846;5166;5578;5745;5880;6422;6714;7040;7043;7052;7060;7076;7421;8200;8996;9066;9290;9464;9475;9545;9770;9842;10457;10461;10609;51430;54567;55366;55636;64114;79705;84959;91355;133522;169200	ENSG00000164107;ENSG00000105997;ENSG00000159842;ENSG00000102575;ENSG00000151651;ENSG00000105974;ENSG00000128917;ENSG00000037280;ENSG00000259207;ENSG00000128342;ENSG00000140939;ENSG00000160801;ENSG00000104332;ENSG00000011347;ENSG00000114739;ENSG00000139567;ENSG00000204305;ENSG00000135046;ENSG00000167601;ENSG00000030110;ENSG00000087088;ENSG00000186716;ENSG00000182492;ENSG00000204217;ENSG00000139610…
GO:1903320	regulation of protein modification by small protein conjugation or removal	http://amigo.geneontology.org/amigo/term/GO:1903320	217	105	87.7904	1.19603	0.0103465	0.0333127	25;207;284;329;408;554;575;672;754;857;991;1020;1025;1407;1499;1616;1958;2534;2874;2931;3300;3301;3303;3309;3320;3326;3984;4092;5071;5414;5581;5582;5728;5970;6187;6188;6201;6502;6659;7314;7329;7332;7334;7337;7415;8291;8312;8864;8877;8915;9112;9349;9373;9529;9636;9683;9709;9733;9759;9810;10116;10210;10273;10318;10363;10401;10444;10459;10625;11065;11170;11315;11338;23328;23376;23551;27338;29979;299…	ENSG00000120738;ENSG00000181790;ENSG00000105974;ENSG00000168309;ENSG00000126583;ENSG00000108387;ENSG00000101255;ENSG00000097007;ENSG00000142208;ENSG00000154188;ENSG00000137486;ENSG00000113369;ENSG00000126895;ENSG00000103126;ENSG00000166170;ENSG00000142867;ENSG00000110330;ENSG00000012048;ENSG00000163362;ENSG00000117399;ENSG00000164885;ENSG00000108465;ENSG00000136807;ENSG00000269897;ENSG00000008405…
GO:1903034	regulation of response to wounding	http://amigo.geneontology.org/amigo/term/GO:1903034	152	76	61.4937	1.2359	0.0104491	0.033516	177;239;301;302;348;673;857;928;947;1026;1027;1398;1839;2043;2150;2155;2161;2207;2303;2811;3146;3156;3265;4088;4638;4654;4780;4846;5054;5154;5155;5156;5327;5328;5329;5345;5578;5580;5581;5624;5728;5792;5802;6239;6431;6665;7035;7048;7056;7429;7448;7494;8428;8578;8613;9860;11221;22876;23189;29956;51330;53905;54361;56963;58189;58529;64094;65078;83481;84830;84959;90102;114897;146760;158376;196527	ENSG00000176692;ENSG00000129152;ENSG00000173918;ENSG00000105974;ENSG00000174059;ENSG00000124762;ENSG00000164251;ENSG00000197461;ENSG00000100311;ENSG00000122861;ENSG00000182175;ENSG00000185924;ENSG00000178726;ENSG00000006327;ENSG00000162552;ENSG00000111863;ENSG00000204305;ENSG00000108839;ENSG00000177119;ENSG00000135046;ENSG00000182718;ENSG00000130203;ENSG00000157764;ENSG00000010278;ENSG00000111276…
GO:0051260	protein homooligomerization	http://amigo.geneontology.org/amigo/term/GO:0051260	329	154	133.102	1.15701	0.0105823	0.0338155	41;220;226;241;309;348;389;581;637;638;857;919;974;1191;1410;1666;1809;2040;2203;2207;2629;2683;2744;2752;3162;3276;3297;3299;3615;3710;3746;3752;3754;3755;3768;3834;3934;3954;4082;4089;4282;4355;5023;5024;5066;5092;5195;5211;5315;5414;5551;5888;6256;6472;6497;6529;6569;6648;6714;6767;6881;7052;7083;7126;7157;7158;7186;7408;7415;7450;8029;8192;8799;8915;9033;9043;9127;9211;9702;9750;10018;10211;1…	ENSG00000102878;ENSG00000184254;ENSG00000167772;ENSG00000173918;ENSG00000105974;ENSG00000158270;ENSG00000165140;ENSG00000096433;ENSG00000129159;ENSG00000162975;ENSG00000204428;ENSG00000187848;ENSG00000129465;ENSG00000159307;ENSG00000108387;ENSG00000149925;ENSG00000132965;ENSG00000197043;ENSG00000149089;ENSG00000130203;ENSG00000198576;ENSG00000110881;ENSG00000198513;ENSG00000119787;ENSG00000184743…
GO:0051701	interaction with host	http://amigo.geneontology.org/amigo/term/GO:0051701	206	100	83.3402	1.1999	0.0108567	0.0345626	156;290;558;572;598;857;858;867;920;949;950;972;975;1499;1500;1508;1605;1642;1948;1949;1956;1969;2597;2621;2934;3303;3373;3383;3434;3678;3685;3688;3690;3693;3694;3695;3838;3949;3956;4088;4233;4684;5034;5071;5091;5272;5371;5478;5806;5818;5819;6256;6404;6575;6584;6714;6950;7040;7293;7301;7405;7919;8106;8372;8519;8547;8673;8692;8724;8764;8812;9074;9080;9218;9798;10018;10155;10189;10318;10410;10475;1…	ENSG00000105974;ENSG00000105971;ENSG00000184697;ENSG00000213937;ENSG00000183087;ENSG00000090339;ENSG00000185885;ENSG00000259207;ENSG00000183684;ENSG00000166825;ENSG00000197548;ENSG00000167601;ENSG00000002330;ENSG00000171552;ENSG00000153094;ENSG00000110395;ENSG00000090061;ENSG00000010610;ENSG00000019582;ENSG00000110651;ENSG00000128536;ENSG00000130724;ENSG00000168036;ENSG00000198561;ENSG00000164733…
GO:0016073	snRNA metabolic process	http://amigo.geneontology.org/amigo/term/GO:0016073	93	49	37.6245	1.30234	0.011138	0.0353257	1025;2957;2961;2962;4654;4686;5430;5432;5434;5435;5436;5437;5438;5441;5451;5452;6617;6618;6667;6878;6884;7702;8178;8812;10208;10302;11340;23016;23248;23404;26173;26512;51593;51808;54512;54973;55726;56257;56915;58490;64852;65123;79035;79066;79650;79664;80789;114034;129685	ENSG00000129152;ENSG00000028277;ENSG00000100142;ENSG00000104976;ENSG00000137413;ENSG00000064102;ENSG00000090061;ENSG00000136807;ENSG00000127054;ENSG00000105656;ENSG00000130713;ENSG00000178896;ENSG00000077348;ENSG00000075914;ENSG00000120699;ENSG00000165417;ENSG00000197265;ENSG00000125651;ENSG00000128915;ENSG00000164880;ENSG00000143624;ENSG00000185085;ENSG00000102786;ENSG00000146834;ENSG00000127804…
GO:0050808	synapse organization	http://amigo.geneontology.org/amigo/term/GO:0050808	385	178	155.757	1.1428	0.0114022	0.0360293	25;43;60;87;102;348;351;375;378;382;575;576;782;784;816;991;998;1020;1072;1134;1140;1282;1432;1488;1499;1605;1627;1739;1742;1826;1855;1942;1946;1948;1981;2043;2045;2047;2048;2049;2064;2534;2902;3312;3371;3480;3630;3675;3897;3913;4009;4038;4076;4208;4628;4761;4774;4776;4914;4915;5048;5064;5098;5216;5217;5728;5747;5764;5789;5792;5802;5818;5864;5913;6259;6405;6495;6585;6623;6678;6853;6900;7074;7402;…	ENSG00000162761;ENSG00000171532;ENSG00000162599;ENSG00000126778;ENSG00000087085;ENSG00000181790;ENSG00000131094;ENSG00000170175;ENSG00000169242;ENSG00000163251;ENSG00000188763;ENSG00000080854;ENSG00000005884;ENSG00000157193;ENSG00000254402;ENSG00000112139;ENSG00000107954;ENSG00000110076;ENSG00000198400;ENSG00000187848;ENSG00000004399;ENSG00000063015;ENSG00000162105;ENSG00000187122;ENSG00000107742…
GO:0000209	protein polyubiquitination	http://amigo.geneontology.org/amigo/term/GO:0000209	254	121	102.759	1.17751	0.0114695	0.0361077	267;329;596;672;865;867;899;996;997;1643;2874;4012;5071;5930;6047;6048;6468;6477;6500;6502;7186;7267;7311;7314;7316;7320;7322;7323;7324;7328;7332;7334;7337;8291;8454;9373;9781;9810;9870;10193;10210;10273;10277;10299;10425;10475;10477;10612;11060;11065;23014;23295;23321;23327;23328;23623;23759;25820;25831;25847;26001;26118;26234;26249;26259;26268;27338;27339;29116;29882;51366;51529;54461;54476;546…	ENSG00000135722;ENSG00000156804;ENSG00000206557;ENSG00000159461;ENSG00000153107;ENSG00000141552;ENSG00000129055;ENSG00000176248;ENSG00000119682;ENSG00000166233;ENSG00000177479;ENSG00000171791;ENSG00000110330;ENSG00000012048;ENSG00000067955;ENSG00000110395;ENSG00000162063;ENSG00000004897;ENSG00000099804;ENSG00000055130;ENSG00000134574;ENSG00000135636;ENSG00000171823;ENSG00000107872;ENSG00000127585…
GO:0034394	protein localization to cell surface	http://amigo.geneontology.org/amigo/term/GO:0034394	57	32	23.0601	1.38768	0.0118896	0.037292	207;284;382;859;919;1499;2013;2207;2316;3077;3326;4130;5796;6810;7414;7481;8301;8514;8729;9230;9860;10076;10516;23163;23184;23245;23327;23484;26088;30851;57154;257364	ENSG00000085741;ENSG00000142208;ENSG00000154188;ENSG00000165527;ENSG00000148219;ENSG00000182533;ENSG00000198821;ENSG00000168036;ENSG00000213853;ENSG00000140092;ENSG00000158869;ENSG00000196924;ENSG00000107862;ENSG00000100083;ENSG00000125447;ENSG00000010704;ENSG00000096384;ENSG00000069424;ENSG00000104660;ENSG00000198799;ENSG00000166963;ENSG00000117899;ENSG00000049759;ENSG00000073921;ENSG00000152894…
GO:0046390	ribose phosphate biosynthetic process	http://amigo.geneontology.org/amigo/term/GO:0046390	252	120	101.95	1.17705	0.0119478	0.0373368	89;111;112;113;115;132;133;135;159;203;226;230;271;272;353;506;513;514;517;518;521;522;539;669;790;863;1329;1537;2023;2026;2027;2103;2180;2194;2203;2539;2584;2597;2618;2639;2645;2821;2954;2987;3091;3098;3614;3615;3630;3692;3939;4656;4830;4831;4833;4881;4882;5164;5166;5209;5210;5211;5213;5214;5223;5224;5236;5313;5315;5465;5635;6319;6576;6774;6901;7040;7114;7167;7415;8050;8604;8833;9374;9524;9605;9…	ENSG00000154930;ENSG00000129467;ENSG00000119915;ENSG00000111674;ENSG00000165140;ENSG00000169418;ENSG00000157881;ENSG00000067057;ENSG00000164708;ENSG00000221988;ENSG00000097021;ENSG00000176715;ENSG00000151726;ENSG00000248746;ENSG00000173175;ENSG00000174233;ENSG00000121281;ENSG00000162104;ENSG00000156110;ENSG00000148926;ENSG00000128271;ENSG00000035687;ENSG00000185100;ENSG00000106992;ENSG00000147853…
GO:0043954	cellular component maintenance	http://amigo.geneontology.org/amigo/term/GO:0043954	55	31	22.251	1.39319	0.012251	0.0381442	348;382;1436;1488;1739;2150;2534;3480;3630;3675;3801;4524;5318;5657;5864;6830;8831;8927;9456;9463;10882;23613;25861;26059;55765;57555;85461;91663;144100;286262;400916	ENSG00000131094;ENSG00000164251;ENSG00000005884;ENSG00000140859;ENSG00000196415;ENSG00000130203;ENSG00000165527;ENSG00000164061;ENSG00000163362;ENSG00000250479;ENSG00000182578;ENSG00000175029;ENSG00000075711;ENSG00000187672;ENSG00000010810;ENSG00000152413;ENSG00000140443;ENSG00000254647;ENSG00000177000;ENSG00000179820;ENSG00000169992;ENSG00000100151;ENSG00000057294;ENSG00000166689;ENSG00000105649…
GO:0008213	protein alkylation	http://amigo.geneontology.org/amigo/term/GO:0008213	173	85	69.9896	1.21447	0.0123549	0.0383271	672;1499;1786;1789;2091;2107;2122;2145;2146;2625;3006;3007;3008;3009;3276;3720;4000;4089;4221;4297;4302;4524;5079;5081;5252;5926;6304;6598;6830;7403;7468;7799;7832;7936;8085;9545;9555;9739;10419;10498;10664;11091;23067;23463;23476;25895;26038;26053;26097;26147;28989;29072;51111;51409;51504;51742;54496;54623;54790;54880;54904;55011;55904;57673;58508;59335;63976;64324;79447;79624;79823;79918;80204;…	ENSG00000107485;ENSG00000085276;ENSG00000009709;ENSG00000130711;ENSG00000142611;ENSG00000160789;ENSG00000032219;ENSG00000054267;ENSG00000146476;ENSG00000158321;ENSG00000183337;ENSG00000178409;ENSG00000012048;ENSG00000141867;ENSG00000159388;ENSG00000143919;ENSG00000142453;ENSG00000116254;ENSG00000160679;ENSG00000102974;ENSG00000124092;ENSG00000168036;ENSG00000130816;ENSG00000088305;ENSG00000104885…
GO:0061919	process utilizing autophagic mechanism	http://amigo.geneontology.org/amigo/term/GO:0061919	472	215	190.954	1.12592	0.0127174	0.0393082	25;207;411;523;525;527;529;533;534;535;572;596;664;665;666;738;826;1020;1191;1213;1263;1613;1634;1915;1917;1981;1982;2011;2033;2081;2308;2597;2626;2629;2773;2931;3064;3091;3146;3162;3312;3315;3320;3691;3708;3834;4077;4170;4233;4504;4943;5071;5287;5290;5291;5566;5599;5660;5747;5899;6048;6625;6714;6720;6721;6794;6829;7009;7157;7249;7405;7415;7416;7494;7855;7942;8131;8517;8655;8673;8678;8851;8878;89…	ENSG00000176720;ENSG00000101210;ENSG00000163251;ENSG00000173805;ENSG00000116299;ENSG00000087250;ENSG00000105538;ENSG00000118804;ENSG00000097007;ENSG00000107897;ENSG00000142208;ENSG00000113273;ENSG00000152348;ENSG00000123395;ENSG00000168010;ENSG00000110046;ENSG00000197548;ENSG00000198925;ENSG00000181652;ENSG00000033627;ENSG00000117410;ENSG00000185883;ENSG00000159720;ENSG00000114573;ENSG00000116039…
GO:0050817	coagulation	http://amigo.geneontology.org/amigo/term/GO:0050817	326	152	131.888	1.15249	0.0129869	0.039996	60;71;87;135;151;239;302;348;408;558;829;830;832;857;928;947;954;998;1192;1277;1278;1281;1311;1465;1606;1609;2150;2151;2155;2159;2161;2192;2207;2316;2534;2621;2625;2626;2677;2767;2768;2776;2778;2782;2811;2812;2814;3020;3065;3066;3315;3611;3659;3660;3674;3690;3705;3708;3710;3717;3932;3937;4097;4352;4627;4778;4780;4846;5023;5024;5026;5051;5054;5154;5155;5156;5170;5290;5291;5295;5327;5328;5329;5336;…	ENSG00000107485;ENSG00000130700;ENSG00000185022;ENSG00000179588;ENSG00000173918;ENSG00000105974;ENSG00000174059;ENSG00000108821;ENSG00000065357;ENSG00000149091;ENSG00000054179;ENSG00000164251;ENSG00000183087;ENSG00000087460;ENSG00000203618;ENSG00000005961;ENSG00000259207;ENSG00000096433;ENSG00000187848;ENSG00000083454;ENSG00000197461;ENSG00000100311;ENSG00000122861;ENSG00000126583;ENSG00000196415…
GO:0042770	signal transduction in response to DNA damage	http://amigo.geneontology.org/amigo/term/GO:0042770	131	66	52.9979	1.24533	0.0132369	0.0406188	25;581;602;637;672;754;972;995;1017;1026;1027;1263;1432;1647;1655;1820;1859;1869;1874;2033;2305;2309;2810;3090;3276;4194;4282;4487;4582;4683;4848;5111;5371;6154;6591;6615;6659;7023;7157;7291;7832;8444;8493;8738;9100;9337;9577;10397;10459;10498;25946;27063;27339;29086;51499;55367;55571;57060;64844;80254;83667;85456;161742;200734;246175;348654	ENSG00000177374;ENSG00000163132;ENSG00000124216;ENSG00000122691;ENSG00000069399;ENSG00000124762;ENSG00000097007;ENSG00000148677;ENSG00000116017;ENSG00000105393;ENSG00000087088;ENSG00000015475;ENSG00000012048;ENSG00000158019;ENSG00000159388;ENSG00000142453;ENSG00000019582;ENSG00000158402;ENSG00000123374;ENSG00000111276;ENSG00000182923;ENSG00000158435;ENSG00000111596;ENSG00000138767;ENSG00000155508…
GO:0006457	protein folding	http://amigo.geneontology.org/amigo/term/GO:0006457	205	99	82.9356	1.1937	0.0133233	0.0407366	267;567;811;908;972;1191;1410;1457;2288;2289;2770;2771;2773;2775;2779;2780;2781;2782;2784;3300;3301;3303;3305;3309;3312;3313;3315;3320;3326;3329;3336;3337;3338;4820;5034;5201;5202;5203;5478;5887;6625;6767;6903;6904;6950;7184;7266;7415;7841;8425;8468;8787;8877;9049;9093;9218;9526;9529;9531;10049;10105;10471;10694;10726;10728;10808;10845;10856;10954;11080;22926;23184;23759;25822;26278;27348;27433;3…	ENSG00000213221;ENSG00000090006;ENSG00000108370;ENSG00000110711;ENSG00000182858;ENSG00000159461;ENSG00000118217;ENSG00000166710;ENSG00000151929;ENSG00000166170;ENSG00000179218;ENSG00000146731;ENSG00000156261;ENSG00000019582;ENSG00000106993;ENSG00000276076;ENSG00000166855;ENSG00000120885;ENSG00000109846;ENSG00000101266;ENSG00000086061;ENSG00000103423;ENSG00000132002;ENSG00000148719;ENSG00000164031…
GO:0050803	regulation of synapse structure or activity	http://amigo.geneontology.org/amigo/term/GO:0050803	221	106	89.4087	1.18557	0.0135916	0.0414082	25;102;348;351;378;382;575;576;816;991;998;1020;1072;1432;1605;1627;1759;1785;1942;1946;1981;2043;2045;2047;2048;2049;2534;2902;3312;3630;4038;4076;4208;4761;4776;4914;4915;5048;5728;5747;5764;5789;5802;5818;5913;6405;6495;6585;6678;7074;7415;7474;7534;7804;7846;8321;8326;8828;8831;8851;9148;9231;9423;9456;10458;22859;22883;22899;23184;23237;23284;23394;23613;23767;23768;23769;25791;26052;29882;2…	ENSG00000171532;ENSG00000126778;ENSG00000181790;ENSG00000169242;ENSG00000188763;ENSG00000157193;ENSG00000254402;ENSG00000112139;ENSG00000107954;ENSG00000198400;ENSG00000187122;ENSG00000129968;ENSG00000097007;ENSG00000137845;ENSG00000121753;ENSG00000072071;ENSG00000150471;ENSG00000101126;ENSG00000188157;ENSG00000181754;ENSG00000176248;ENSG00000130203;ENSG00000142192;ENSG00000198576;ENSG00000168374…
GO:0022407	regulation of cell-cell adhesion	http://amigo.geneontology.org/amigo/term/GO:0022407	382	176	154.543	1.13884	0.0137919	0.0417863	25;101;135;177;182;199;207;239;246;301;445;572;604;652;655;857;864;865;920;921;923;928;972;998;1041;1051;1236;1432;1445;1739;1840;1845;1946;1948;1949;1952;1991;2045;2049;2064;2113;2302;2534;2615;2625;2736;2737;3071;3077;3109;3133;3146;3280;3329;3383;3481;3485;3570;3655;3659;3707;3717;3718;3902;3932;3956;3958;4072;4092;4155;4301;4651;4771;4838;4860;5058;5133;5170;5290;5295;5345;5420;5465;5573;5578…	ENSG00000172216;ENSG00000129654;ENSG00000107485;ENSG00000138795;ENSG00000119508;ENSG00000020633;ENSG00000181449;ENSG00000073861;ENSG00000151651;ENSG00000161905;ENSG00000101144;ENSG00000173918;ENSG00000105974;ENSG00000167851;ENSG00000107562;ENSG00000135144;ENSG00000108861;ENSG00000119888;ENSG00000070404;ENSG00000089327;ENSG00000090339;ENSG00000167244;ENSG00000160712;ENSG00000091409;ENSG00000089692…
GO:0001764	neuron migration	http://amigo.geneontology.org/amigo/term/GO:0001764	149	74	60.28	1.2276	0.0138141	0.0417863	323;558;581;815;816;1020;1281;1398;1499;1951;2011;2260;2316;2534;2621;2625;3675;4131;4147;4208;4628;4915;4929;5048;5080;5108;5747;6387;6722;6774;6900;7026;7155;7291;7422;8239;8828;8829;8851;9181;9201;9289;9373;9423;9620;9693;9860;10371;10806;23060;23284;23314;23654;23768;25836;26012;26053;26468;27185;54541;54820;57556;57630;79791;80128;83482;84623;85451;85508;89796;116983;153090;266727;347733	ENSG00000107485;ENSG00000106852;ENSG00000153234;ENSG00000007372;ENSG00000119042;ENSG00000215397;ENSG00000122691;ENSG00000261678;ENSG00000075275;ENSG00000008300;ENSG00000107562;ENSG00000183087;ENSG00000005884;ENSG00000112139;ENSG00000131584;ENSG00000205336;ENSG00000150471;ENSG00000163697;ENSG00000116584;ENSG00000158321;ENSG00000167601;ENSG00000087088;ENSG00000070808;ENSG00000058404;ENSG00000164885…
GO:0005976	polysaccharide metabolic process	http://amigo.geneontology.org/amigo/term/GO:0005976	107	55	43.2884	1.27055	0.013929	0.0419847	160;207;208;313;1118;1213;2103;2131;2132;2548;2642;2645;2931;2932;2997;2998;3146;3340;3481;3630;3667;3795;4790;5155;5213;5236;5261;5499;5500;5502;5507;5837;7040;7360;8445;8534;8660;8864;8987;9334;9572;9653;9852;10580;11041;51422;51763;55454;55829;83931;84002;84752;90673;93010;114898	ENSG00000156966;ENSG00000237172;ENSG00000167244;ENSG00000138030;ENSG00000100311;ENSG00000118804;ENSG00000142208;ENSG00000105221;ENSG00000136250;ENSG00000196961;ENSG00000176597;ENSG00000158470;ENSG00000174684;ENSG00000145861;ENSG00000133063;ENSG00000175264;ENSG00000141367;ENSG00000169826;ENSG00000127334;ENSG00000178567;ENSG00000119715;ENSG00000182197;ENSG00000151348;ENSG00000171298;ENSG00000215644…
GO:0006984	ER-nucleus signaling pathway	http://amigo.geneontology.org/amigo/term/GO:0006984	45	26	18.2054	1.42815	0.0139806	0.0419913	467;468;488;666;811;1388;1649;2932;3309;3638;4780;5770;7157;7184;7494;8440;9709;10018;11160;22926;23645;51043;55160;55829;83734;83939	ENSG00000176720;ENSG00000074964;ENSG00000162772;ENSG00000128272;ENSG00000118217;ENSG00000213676;ENSG00000152348;ENSG00000174437;ENSG00000153094;ENSG00000179218;ENSG00000175197;ENSG00000144895;ENSG00000147475;ENSG00000082701;ENSG00000051108;ENSG00000166598;ENSG00000044574;ENSG00000186480;ENSG00000071051;ENSG00000116044;ENSG00000087074;ENSG00000196396;ENSG00000141510;ENSG00000131871;ENSG00000100219…
GO:0051090	regulation of DNA-binding transcription factor activity	http://amigo.geneontology.org/amigo/term/GO:0051090	401	184	162.23	1.13419	0.0144712	0.0433118	101;177;207;268;307;351;408;655;815;943;1191;1240;1386;1499;1545;1649;1856;2033;2146;2175;2241;2302;2307;2316;2353;2535;2621;3066;3162;3303;3383;3397;3398;3399;3551;3630;3689;3717;3725;3728;4040;4088;4092;4188;4221;4345;4488;4601;4761;4790;4791;4792;4794;4795;4796;4838;4914;4919;4921;4985;5195;5292;5310;5526;5583;5590;5607;5629;5727;5728;5740;5927;5970;6188;6424;6425;6597;6598;6722;6774;6788;6883…	ENSG00000170345;ENSG00000175592;ENSG00000160973;ENSG00000129654;ENSG00000164107;ENSG00000163909;ENSG00000124831;ENSG00000120149;ENSG00000171532;ENSG00000122691;ENSG00000043355;ENSG00000151651;ENSG00000101144;ENSG00000138061;ENSG00000183087;ENSG00000090339;ENSG00000157193;ENSG00000235568;ENSG00000156574;ENSG00000198400;ENSG00000129465;ENSG00000106483;ENSG00000120057;ENSG00000120949;ENSG00000102871…
GO:0007585	respiratory gaseous exchange	http://amigo.geneontology.org/amigo/term/GO:0007585	64	35	25.8921	1.35176	0.0147158	0.0438892	134;401;477;669;1137;1329;1602;1909;2006;2324;2548;2744;2902;3202;3340;3714;4124;4923;4929;5090;5864;6439;6440;6939;7134;7403;7763;9427;9618;10905;50515;57190;57555;57616;83931	ENSG00000106004;ENSG00000153234;ENSG00000165462;ENSG00000125878;ENSG00000163485;ENSG00000101204;ENSG00000171551;ENSG00000037280;ENSG00000184916;ENSG00000101188;ENSG00000018625;ENSG00000172331;ENSG00000171310;ENSG00000135940;ENSG00000276644;ENSG00000151617;ENSG00000049540;ENSG00000171298;ENSG00000115419;ENSG00000176884;ENSG00000147050;ENSG00000198162;ENSG00000112893;ENSG00000070614;ENSG00000169992…
GO:0051668	localization within membrane	http://amigo.geneontology.org/amigo/term/GO:0051668	145	72	58.6618	1.22737	0.0150766	0.0447124	102;163;348;481;1012;1020;1605;1627;1739;1742;1759;1785;1855;1948;2316;2901;2934;3092;3208;3265;3638;3689;3690;3695;3798;3800;4038;4118;5590;5764;5898;5906;6249;7040;8174;8326;8636;8831;8943;9093;9211;9379;9463;9632;9871;10082;10369;10427;10484;10815;11079;22872;22883;23180;23184;23237;23513;25956;26052;50632;51308;54434;56681;59284;64854;85358;116841;160622;201134;254263;375790;729956	ENSG00000130643;ENSG00000140945;ENSG00000188763;ENSG00000161835;ENSG00000259207;ENSG00000099866;ENSG00000172005;ENSG00000110076;ENSG00000137845;ENSG00000188157;ENSG00000006125;ENSG00000065000;ENSG00000130203;ENSG00000198576;ENSG00000143153;ENSG00000166862;ENSG00000105605;ENSG00000164885;ENSG00000154240;ENSG00000130779;ENSG00000171603;ENSG00000174871;ENSG00000168993;ENSG00000173402;ENSG00000113758…
GO:0061311	cell surface receptor signaling pathway involved in heart development	http://amigo.geneontology.org/amigo/term/GO:0061311	27	17	10.9232	1.55632	0.015097	0.0447124	182;652;657;1499;3516;4487;4488;4851;6615;7040;7474;9464;23462;54567;55897;57216;89780	ENSG00000164107;ENSG00000164683;ENSG00000163132;ENSG00000120149;ENSG00000124216;ENSG00000128917;ENSG00000125378;ENSG00000107779;ENSG00000168036;ENSG00000101384;ENSG00000166823;ENSG00000148400;ENSG00000168214;ENSG00000105329;ENSG00000162738;ENSG00000154342;ENSG00000114251
GO:0098760	response to interleukin-7	http://amigo.geneontology.org/amigo/term/GO:0098760	31	19	12.5415	1.51497	0.0153254	0.0452313	506;1154;3068;3146;3329;3667;3718;5034;5887;6597;6774;6776;8350;8651;8660;8835;10755;10963;54014	ENSG00000110955;ENSG00000185658;ENSG00000114737;ENSG00000123159;ENSG00000143321;ENSG00000275714;ENSG00000189403;ENSG00000144381;ENSG00000169047;ENSG00000185950;ENSG00000105639;ENSG00000185624;ENSG00000119318;ENSG00000127616;ENSG00000185338;ENSG00000120833;ENSG00000168610;ENSG00000126561;ENSG00000168439
GO:0042490	mechanoreceptor differentiation	http://amigo.geneontology.org/amigo/term/GO:0042490	60	33	24.2738	1.35949	0.0158169	0.0465204	182;652;2260;2535;3280;3516;3714;4610;4647;4669;4851;4914;4915;5048;6385;9368;9750;10427;11020;11078;23513;25861;28514;51057;57216;64072;79633;79955;84059;90410;220074;286262;388585	ENSG00000197921;ENSG00000116990;ENSG00000107736;ENSG00000198719;ENSG00000184916;ENSG00000198400;ENSG00000186862;ENSG00000109062;ENSG00000164199;ENSG00000125378;ENSG00000111913;ENSG00000196159;ENSG00000077782;ENSG00000180340;ENSG00000114315;ENSG00000109083;ENSG00000100360;ENSG00000101384;ENSG00000184154;ENSG00000137474;ENSG00000108784;ENSG00000148400;ENSG00000148053;ENSG00000007168;ENSG00000168214…
GO:0032984	protein-containing complex disassembly	http://amigo.geneontology.org/amigo/term/GO:0032984	323	150	130.674	1.14789	0.0158771	0.0465362	118;120;327;664;740;822;829;830;832;857;1072;1073;1452;1499;1659;1855;1856;1939;1984;2059;2107;2150;2535;2629;2932;2934;3159;3312;3480;3799;3831;3925;4040;4778;4943;5195;5499;5962;6150;6182;6183;6418;6455;6588;6597;6598;6599;6602;6603;6604;6605;6709;6710;6711;7111;7405;7415;7429;7855;8289;8312;8321;8444;8673;8775;9037;9181;9349;9645;9798;9948;10023;10297;10300;10519;10573;10763;11034;11078;11337;…	ENSG00000115266;ENSG00000105974;ENSG00000164251;ENSG00000165879;ENSG00000181274;ENSG00000163251;ENSG00000196169;ENSG00000170473;ENSG00000087274;ENSG00000148700;ENSG00000164062;ENSG00000116584;ENSG00000117713;ENSG00000189079;ENSG00000175756;ENSG00000103126;ENSG00000176171;ENSG00000118200;ENSG00000042493;ENSG00000116489;ENSG00000198898;ENSG00000077549;ENSG00000172757;ENSG00000165410;ENSG00000172586…
GO:0030705	cytoskeleton-dependent intracellular transport	http://amigo.geneontology.org/amigo/term/GO:0030705	170	83	68.7759	1.20682	0.0160414	0.0468564	81;351;403;547;998;1778;2647;3064;3091;3192;3312;3315;3797;3798;3799;3800;3842;4130;4131;4135;4641;4651;5048;5108;5195;5590;6421;6687;7014;7314;7846;8636;8655;8943;8976;9001;9371;9531;9742;10239;10376;10749;10947;11020;22858;22906;22920;22994;23095;23353;23557;26146;26258;26985;28981;29911;54820;54874;55112;55288;55330;55704;57539;57560;57584;63971;64792;80128;80173;80179;83658;84376;84790;89941;…	ENSG00000173805;ENSG00000197879;ENSG00000130402;ENSG00000065000;ENSG00000185009;ENSG00000070718;ENSG00000157823;ENSG00000142192;ENSG00000107863;ENSG00000138175;ENSG00000151929;ENSG00000135441;ENSG00000186222;ENSG00000104164;ENSG00000115355;ENSG00000168071;ENSG00000015133;ENSG00000070831;ENSG00000141577;ENSG00000174871;ENSG00000197102;ENSG00000088986;ENSG00000125971;ENSG00000137942;ENSG00000100644…
GO:1904019	epithelial cell apoptotic process	http://amigo.geneontology.org/amigo/term/GO:1904019	99	51	40.0518	1.27335	0.016572	0.0482405	25;284;382;572;598;637;659;666;673;677;1788;1869;1870;2309;2621;2625;2852;2934;3162;3383;3589;3714;3717;3856;3875;4780;5054;5170;5335;5598;6424;6431;6496;6788;6934;7048;7072;7538;8837;9037;10266;10298;27250;51129;51588;57124;80781;153090;196527;204851;641700	ENSG00000107485;ENSG00000138083;ENSG00000167772;ENSG00000176720;ENSG00000182871;ENSG00000183087;ENSG00000090339;ENSG00000095752;ENSG00000184916;ENSG00000131477;ENSG00000106483;ENSG00000097007;ENSG00000154188;ENSG00000177119;ENSG00000165527;ENSG00000002330;ENSG00000171552;ENSG00000015475;ENSG00000204217;ENSG00000157764;ENSG00000174807;ENSG00000003402;ENSG00000136848;ENSG00000119772;ENSG00000101412…
GO:0051702	interaction with symbiont	http://amigo.geneontology.org/amigo/term/GO:0051702	73	39	29.5332	1.32055	0.016762	0.0486268	302;348;358;566;801;858;1072;1105;1642;1991;2033;2040;2150;2335;2597;3065;3249;3312;3329;3725;5071;5091;5702;5806;5978;6597;6598;6667;7023;8091;8812;9218;10910;11334;25833;51176;51193;51763;64710	ENSG00000138795;ENSG00000137709;ENSG00000105971;ENSG00000164251;ENSG00000182718;ENSG00000130203;ENSG00000240583;ENSG00000172232;ENSG00000198668;ENSG00000090061;ENSG00000172757;ENSG00000153922;ENSG00000167986;ENSG00000197561;ENSG00000100393;ENSG00000115414;ENSG00000111640;ENSG00000116478;ENSG00000149948;ENSG00000105707;ENSG00000109971;ENSG00000144381;ENSG00000132376;ENSG00000177606;ENSG00000069275…
GO:0007224	smoothened signaling pathway	http://amigo.geneontology.org/amigo/term/GO:0007224	130	65	52.5933	1.2359	0.0169054	0.0488761	403;652;860;1387;1495;1954;2263;2294;2619;2735;2736;2737;3280;3340;4735;4920;5080;5396;5447;5566;5567;5727;6422;7048;7289;7483;7545;8445;8636;8643;9033;9231;9283;9742;9786;11020;22856;23295;23770;26146;27077;28981;50937;51057;51174;51684;55733;57560;64839;79600;80199;80274;83871;84662;85455;90410;91653;92344;147040;200728;200845;204851;221914;222663;388585	ENSG00000103241;ENSG00000197921;ENSG00000007372;ENSG00000116132;ENSG00000124813;ENSG00000152977;ENSG00000159307;ENSG00000104332;ENSG00000143816;ENSG00000138175;ENSG00000108641;ENSG00000125378;ENSG00000144857;ENSG00000064309;ENSG00000131873;ENSG00000005339;ENSG00000044115;ENSG00000140323;ENSG00000151208;ENSG00000127334;ENSG00000145743;ENSG00000066468;ENSG00000105701;ENSG00000010361;ENSG00000180447…

## Sheet: All CF SE genes Disgenet
geneSet	description	link	size	overlap	expect	enrichmentRatio	pValue (Fisher Exact, one-sided)	FDR (Benjamini-Hochberg)	overlapId	userId
C1853242	Midface retrusion	http://www.disgenet.org/web/DisGeNET/menu/C1853242	105	73	43.3296	1.68476	3.59342e-09	3.1466e-06	10262;10484;10743;1277;1278;1280;1302;1855;1954;2006;2077;2260;2261;2263;22858;2296;2316;2317;23314;23363;23522;2563;26040;26137;2736;3835;3930;4000;4089;4094;4125;473;4763;4784;4920;4921;5034;50964;5144;5159;5308;5447;547;55624;55650;5573;5818;5831;5894;5922;6234;6496;6497;652;6654;6655;6664;673;6899;6949;701;7474;8216;8425;8514;860;8642;871;9533;9640;9759;9820;9871	ENSG00000008441;ENSG00000164093;ENSG00000124813;ENSG00000119042;ENSG00000138083;ENSG00000184058;ENSG00000204248;ENSG00000108821;ENSG00000068078;ENSG00000160789;ENSG00000090006;ENSG00000125378;ENSG00000157764;ENSG00000156970;ENSG00000164692;ENSG00000139219;ENSG00000044090;ENSG00000166341;ENSG00000162733;ENSG00000107404;ENSG00000049540;ENSG00000105722;ENSG00000077782;ENSG00000066468;ENSG00000196924…
C2673410	Small midface	http://www.disgenet.org/web/DisGeNET/menu/C2673410	105	73	43.3296	1.68476	3.59342e-09	3.1466e-06	10262;10484;10743;1277;1278;1280;1302;1855;1954;2006;2077;2260;2261;2263;22858;2296;2316;2317;23314;23363;23522;2563;26040;26137;2736;3835;3930;4000;4089;4094;4125;473;4763;4784;4920;4921;5034;50964;5144;5159;5308;5447;547;55624;55650;5573;5818;5831;5894;5922;6234;6496;6497;652;6654;6655;6664;673;6899;6949;701;7474;8216;8425;8514;860;8642;871;9533;9640;9759;9820;9871	ENSG00000008441;ENSG00000164093;ENSG00000124813;ENSG00000119042;ENSG00000138083;ENSG00000184058;ENSG00000204248;ENSG00000108821;ENSG00000068078;ENSG00000160789;ENSG00000090006;ENSG00000125378;ENSG00000157764;ENSG00000156970;ENSG00000164692;ENSG00000139219;ENSG00000044090;ENSG00000166341;ENSG00000162733;ENSG00000107404;ENSG00000049540;ENSG00000105722;ENSG00000077782;ENSG00000066468;ENSG00000196924…
C4280320	Hypotrophic midface	http://www.disgenet.org/web/DisGeNET/menu/C4280320	105	73	43.3296	1.68476	3.59342e-09	3.1466e-06	10262;10484;10743;1277;1278;1280;1302;1855;1954;2006;2077;2260;2261;2263;22858;2296;2316;2317;23314;23363;23522;2563;26040;26137;2736;3835;3930;4000;4089;4094;4125;473;4763;4784;4920;4921;5034;50964;5144;5159;5308;5447;547;55624;55650;5573;5818;5831;5894;5922;6234;6496;6497;652;6654;6655;6664;673;6899;6949;701;7474;8216;8425;8514;860;8642;871;9533;9640;9759;9820;9871	ENSG00000008441;ENSG00000164093;ENSG00000124813;ENSG00000119042;ENSG00000138083;ENSG00000184058;ENSG00000204248;ENSG00000108821;ENSG00000068078;ENSG00000160789;ENSG00000090006;ENSG00000125378;ENSG00000157764;ENSG00000156970;ENSG00000164692;ENSG00000139219;ENSG00000044090;ENSG00000166341;ENSG00000162733;ENSG00000107404;ENSG00000049540;ENSG00000105722;ENSG00000077782;ENSG00000066468;ENSG00000196924…
C4280321	Decreased projection of midface	http://www.disgenet.org/web/DisGeNET/menu/C4280321	105	73	43.3296	1.68476	3.59342e-09	3.1466e-06	10262;10484;10743;1277;1278;1280;1302;1855;1954;2006;2077;2260;2261;2263;22858;2296;2316;2317;23314;23363;23522;2563;26040;26137;2736;3835;3930;4000;4089;4094;4125;473;4763;4784;4920;4921;5034;50964;5144;5159;5308;5447;547;55624;55650;5573;5818;5831;5894;5922;6234;6496;6497;652;6654;6655;6664;673;6899;6949;701;7474;8216;8425;8514;860;8642;871;9533;9640;9759;9820;9871	ENSG00000008441;ENSG00000164093;ENSG00000124813;ENSG00000119042;ENSG00000138083;ENSG00000184058;ENSG00000204248;ENSG00000108821;ENSG00000068078;ENSG00000160789;ENSG00000090006;ENSG00000125378;ENSG00000157764;ENSG00000156970;ENSG00000164692;ENSG00000139219;ENSG00000044090;ENSG00000166341;ENSG00000162733;ENSG00000107404;ENSG00000049540;ENSG00000105722;ENSG00000077782;ENSG00000066468;ENSG00000196924…
C0376634	Craniofacial Abnormalities	http://www.disgenet.org/web/DisGeNET/menu/C0376634	148	96	61.0741	1.57186	4.34614e-09	3.1466e-06	10082;10253;10265;10743;1280;1302;1452;145258;1499;1745;1746;1749;1750;1788;1789;1827;1889;1902;1909;1956;2033;2077;2138;2245;2248;2260;2263;2303;23314;25836;25942;26040;26229;2776;2812;284058;285590;301;30813;3166;3198;3200;3211;3339;3340;3714;3954;4000;4054;4087;4088;4089;4313;4335;4487;4488;4851;5077;5080;5156;5308;54796;5727;5728;5887;60;60529;6259;64220;6493;6495;6497;657;6662;6834;6899;6913…	ENSG00000180318;ENSG00000052850;ENSG00000144355;ENSG00000115844;ENSG00000105880;ENSG00000006377;ENSG00000176692;ENSG00000133937;ENSG00000215612;ENSG00000105991;ENSG00000105997;ENSG00000120094;ENSG00000163132;ENSG00000120149;ENSG00000135903;ENSG00000007372;ENSG00000164093;ENSG00000124813;ENSG00000119042;ENSG00000159263;ENSG00000126778;ENSG00000184058;ENSG00000092607;ENSG00000137203;ENSG00000139800…
C0015300	Exophthalmos	http://www.disgenet.org/web/DisGeNET/menu/C0015300	96	66	39.6156	1.66601	4.07465e-08	1.63891e-05	1028;10370;10815;10978;1280;1281;1289;1302;1387;1487;182;1855;2033;2077;2260;2261;2263;2296;2316;2317;23522;249;25836;26227;2626;27125;30008;3481;3784;3954;4000;4313;4920;4921;5034;50964;5159;51594;5184;53834;5447;54820;55315;5745;5894;5913;5922;6452;652;6654;6655;6662;673;6899;6938;7040;7043;7048;7291;7468;7474;7545;8216;8260;9401;9871	ENSG00000184058;ENSG00000122691;ENSG00000152977;ENSG00000204248;ENSG00000068078;ENSG00000167244;ENSG00000160789;ENSG00000160801;ENSG00000072364;ENSG00000162551;ENSG00000125378;ENSG00000157764;ENSG00000129757;ENSG00000164442;ENSG00000172409;ENSG00000139219;ENSG00000168542;ENSG00000130635;ENSG00000168993;ENSG00000005339;ENSG00000159692;ENSG00000162733;ENSG00000107404;ENSG00000172638;ENSG00000100393…
C1837760	Prominent eyes	http://www.disgenet.org/web/DisGeNET/menu/C1837760	96	66	39.6156	1.66601	4.07465e-08	1.63891e-05	1028;10370;10815;10978;1280;1281;1289;1302;1387;1487;182;1855;2033;2077;2260;2261;2263;2296;2316;2317;23522;249;25836;26227;2626;27125;30008;3481;3784;3954;4000;4313;4920;4921;5034;50964;5159;51594;5184;53834;5447;54820;55315;5745;5894;5913;5922;6452;652;6654;6655;6662;673;6899;6938;7040;7043;7048;7291;7468;7474;7545;8216;8260;9401;9871	ENSG00000184058;ENSG00000122691;ENSG00000152977;ENSG00000204248;ENSG00000068078;ENSG00000167244;ENSG00000160789;ENSG00000160801;ENSG00000072364;ENSG00000162551;ENSG00000125378;ENSG00000157764;ENSG00000129757;ENSG00000164442;ENSG00000172409;ENSG00000139219;ENSG00000168542;ENSG00000130635;ENSG00000168993;ENSG00000005339;ENSG00000159692;ENSG00000162733;ENSG00000107404;ENSG00000172638;ENSG00000100393…
C1848490	Protruding eyes	http://www.disgenet.org/web/DisGeNET/menu/C1848490	96	66	39.6156	1.66601	4.07465e-08	1.63891e-05	1028;10370;10815;10978;1280;1281;1289;1302;1387;1487;182;1855;2033;2077;2260;2261;2263;2296;2316;2317;23522;249;25836;26227;2626;27125;30008;3481;3784;3954;4000;4313;4920;4921;5034;50964;5159;51594;5184;53834;5447;54820;55315;5745;5894;5913;5922;6452;652;6654;6655;6662;673;6899;6938;7040;7043;7048;7291;7468;7474;7545;8216;8260;9401;9871	ENSG00000184058;ENSG00000122691;ENSG00000152977;ENSG00000204248;ENSG00000068078;ENSG00000167244;ENSG00000160789;ENSG00000160801;ENSG00000072364;ENSG00000162551;ENSG00000125378;ENSG00000157764;ENSG00000129757;ENSG00000164442;ENSG00000172409;ENSG00000139219;ENSG00000168542;ENSG00000130635;ENSG00000168993;ENSG00000005339;ENSG00000159692;ENSG00000162733;ENSG00000107404;ENSG00000172638;ENSG00000100393…
C1862425	Prominent globes	http://www.disgenet.org/web/DisGeNET/menu/C1862425	96	66	39.6156	1.66601	4.07465e-08	1.63891e-05	1028;10370;10815;10978;1280;1281;1289;1302;1387;1487;182;1855;2033;2077;2260;2261;2263;2296;2316;2317;23522;249;25836;26227;2626;27125;30008;3481;3784;3954;4000;4313;4920;4921;5034;50964;5159;51594;5184;53834;5447;54820;55315;5745;5894;5913;5922;6452;652;6654;6655;6662;673;6899;6938;7040;7043;7048;7291;7468;7474;7545;8216;8260;9401;9871	ENSG00000184058;ENSG00000122691;ENSG00000152977;ENSG00000204248;ENSG00000068078;ENSG00000167244;ENSG00000160789;ENSG00000160801;ENSG00000072364;ENSG00000162551;ENSG00000125378;ENSG00000157764;ENSG00000129757;ENSG00000164442;ENSG00000172409;ENSG00000139219;ENSG00000168542;ENSG00000130635;ENSG00000168993;ENSG00000005339;ENSG00000159692;ENSG00000162733;ENSG00000107404;ENSG00000172638;ENSG00000100393…
C0020534	Orbital separation excessive	http://www.disgenet.org/web/DisGeNET/menu/C0020534	244	141	100.69	1.40034	9.34959e-08	3.38455e-05	10000;10265;10297;10472;10484;10516;10653;10743;10771;10815;11253;1134;1144;1146;1280;1281;1289;1302;132;1487;1789;182;1855;1954;2006;207;2077;2132;2146;2245;2260;2261;2263;2296;23111;2313;2316;2317;23384;23522;2535;257;25885;25942;26040;26053;26227;26229;2629;2697;27077;27125;27245;2737;29072;29123;30008;30813;3265;3636;3675;3930;3954;4000;4038;4041;4088;4089;4094;4208;4297;4313;4621;4654;4763;4…	ENSG00000180318;ENSG00000156150;ENSG00000151702;ENSG00000129152;ENSG00000109705;ENSG00000135903;ENSG00000124813;ENSG00000184058;ENSG00000092607;ENSG00000137203;ENSG00000122691;ENSG00000152977;ENSG00000115266;ENSG00000135902;ENSG00000204248;ENSG00000068078;ENSG00000005884;ENSG00000077943;ENSG00000160789;ENSG00000090006;ENSG00000160801;ENSG00000161533;ENSG00000075624;ENSG00000243989;ENSG00000156110…
C0027626	Neoplasm Invasiveness	http://www.disgenet.org/web/DisGeNET/menu/C0027626	136	85	56.1222	1.51455	3.88308e-07	0.000127789	1072;1116;1476;1499;1508;1509;1748;1938;1956;196;2023;2057;2059;226;2335;2495;2512;27086;27250;29979;301;302;3091;3162;3265;3400;3678;3688;3705;3732;3855;3880;4017;4233;4313;4323;4502;4504;4638;4684;4830;5080;51129;5315;5328;5329;57181;5728;5747;5970;60;6123;6275;6387;6418;6539;6591;6615;6648;6653;6664;6667;6714;682;6913;6935;7001;7040;7050;7076;7078;7086;7094;7291;7538;7704;7913;811;813;8434;929…	ENSG00000108813;ENSG00000007372;ENSG00000124216;ENSG00000092607;ENSG00000122691;ENSG00000167772;ENSG00000107562;ENSG00000167658;ENSG00000187266;ENSG00000171345;ENSG00000135480;ENSG00000125148;ENSG00000087250;ENSG00000122861;ENSG00000075624;ENSG00000154734;ENSG00000106546;ENSG00000149925;ENSG00000135046;ENSG00000182718;ENSG00000050820;ENSG00000172270;ENSG00000179218;ENSG00000128595;ENSG00000085117…
C0221354	Frontal bossing	http://www.disgenet.org/web/DisGeNET/menu/C0221354	156	94	64.3754	1.46018	1.06829e-06	0.000322268	10082;1028;10297;10312;10484;10682;10743;11133;1277;1278;1280;132;1387;1497;1594;1747;1855;2033;2077;2201;2260;2261;2263;2313;2316;2317;23314;23363;23384;249;2535;26229;2697;2737;29072;29123;29940;3265;3425;3481;3636;3758;3835;3954;4038;4125;4313;4784;4792;4882;4920;4921;5034;5048;50964;51;51025;51684;5290;5295;5447;55112;5727;5728;5831;6497;6657;673;6774;6909;6913;6938;6949;7227;7291;7421;7468;7…	ENSG00000064195;ENSG00000151702;ENSG00000008441;ENSG00000124813;ENSG00000119042;ENSG00000181449;ENSG00000092607;ENSG00000121068;ENSG00000121075;ENSG00000122691;ENSG00000152977;ENSG00000115266;ENSG00000108821;ENSG00000068078;ENSG00000127415;ENSG00000167244;ENSG00000118162;ENSG00000161533;ENSG00000156110;ENSG00000110711;ENSG00000162551;ENSG00000167522;ENSG00000149541;ENSG00000157764;ENSG00000110395…
C1844505	Pointed chin	http://www.disgenet.org/web/DisGeNET/menu/C1844505	33	27	13.6179	1.98269	2.12155e-06	0.00059077	11253;1146;2006;2248;2316;23261;23363;2563;25886;26040;29123;2969;3265;3984;4212;473;5159;5982;60;613;6497;71;7461;8514;9031;9569;9820	ENSG00000186895;ENSG00000075624;ENSG00000184009;ENSG00000167522;ENSG00000009954;ENSG00000186716;ENSG00000171735;ENSG00000196811;ENSG00000106665;ENSG00000044090;ENSG00000049540;ENSG00000196924;ENSG00000187730;ENSG00000263001;ENSG00000006704;ENSG00000174775;ENSG00000069424;ENSG00000106683;ENSG00000177239;ENSG00000134138;ENSG00000124006;ENSG00000113721;ENSG00000164087;ENSG00000142599;ENSG00000049541…
C0239479	Round face	http://www.disgenet.org/web/DisGeNET/menu/C0239479	45	34	18.5698	1.83093	2.96156e-06	0.000714723	10472;1280;1291;1292;1293;1302;1788;207;2146;2245;23384;27125;2773;2778;29123;3239;3675;4000;4054;50940;51025;5144;5332;5573;5728;5828;6452;6901;8675;9037;9427;9719;9759;9895	ENSG00000128714;ENSG00000197859;ENSG00000204248;ENSG00000171551;ENSG00000087460;ENSG00000005884;ENSG00000160789;ENSG00000168056;ENSG00000072364;ENSG00000142208;ENSG00000167522;ENSG00000139219;ENSG00000142156;ENSG00000142173;ENSG00000163359;ENSG00000119772;ENSG00000106462;ENSG00000102302;ENSG00000065135;ENSG00000068024;ENSG00000217930;ENSG00000128655;ENSG00000113448;ENSG00000164751;ENSG00000101333…
C1856468	Round, full face	http://www.disgenet.org/web/DisGeNET/menu/C1856468	45	34	18.5698	1.83093	2.96156e-06	0.000714723	10472;1280;1291;1292;1293;1302;1788;207;2146;2245;23384;27125;2773;2778;29123;3239;3675;4000;4054;50940;51025;5144;5332;5573;5728;5828;6452;6901;8675;9037;9427;9719;9759;9895	ENSG00000128714;ENSG00000197859;ENSG00000204248;ENSG00000171551;ENSG00000087460;ENSG00000005884;ENSG00000160789;ENSG00000168056;ENSG00000072364;ENSG00000142208;ENSG00000167522;ENSG00000139219;ENSG00000142156;ENSG00000142173;ENSG00000163359;ENSG00000119772;ENSG00000106462;ENSG00000102302;ENSG00000065135;ENSG00000068024;ENSG00000217930;ENSG00000128655;ENSG00000113448;ENSG00000164751;ENSG00000101333…
C0264303	Laryngomalacia	http://www.disgenet.org/web/DisGeNET/menu/C0264303	14	14	5.77728	2.42329	4.08241e-06	0.000923645	1387;2033;2263;23522;27125;27245;3239;4000;427;4784;5447;6134;6662;8425	ENSG00000128714;ENSG00000008441;ENSG00000160789;ENSG00000090006;ENSG00000072364;ENSG00000126705;ENSG00000104763;ENSG00000005339;ENSG00000100393;ENSG00000066468;ENSG00000156650;ENSG00000127948;ENSG00000147403;ENSG00000125398
C0010606	Adenoid Cystic Carcinoma	http://www.disgenet.org/web/DisGeNET/menu/C0010606	99	63	40.8536	1.54209	5.21591e-06	0.00111068	10933;1387;1462;182;2011;2033;2175;2195;221037;2264;2309;23135;23543;23774;2620;2621;284058;29072;29128;3008;3265;3485;358;3645;3691;3866;4082;4613;4781;4851;50805;51477;51659;51742;5176;5290;53335;54756;54880;55534;55914;5728;58508;595;64324;6484;6595;6605;6651;6659;6664;672;7153;7157;7403;81029;8289;8332;84159;9223;93986;9700;9874	ENSG00000113430;ENSG00000183087;ENSG00000027644;ENSG00000111186;ENSG00000240583;ENSG00000117713;ENSG00000054267;ENSG00000150347;ENSG00000119866;ENSG00000183337;ENSG00000012048;ENSG00000100425;ENSG00000110092;ENSG00000005339;ENSG00000100393;ENSG00000112851;ENSG00000135476;ENSG00000187741;ENSG00000083857;ENSG00000160867;ENSG00000118689;ENSG00000128573;ENSG00000148935;ENSG00000131153;ENSG00000168298…
C0026267	Mitral Valve Prolapse Syndrome	http://www.disgenet.org/web/DisGeNET/menu/C0026267	39	30	16.0939	1.86407	6.12567e-06	0.00123194	1277;1278;1280;1281;1289;1290;2006;2201;2316;26229;2969;29995;3265;3984;4054;4088;5351;54880;5894;5982;6497;673;7042;7148;7450;7461;8642;9031;9469;9569	ENSG00000108821;ENSG00000168056;ENSG00000149541;ENSG00000009954;ENSG00000183337;ENSG00000157764;ENSG00000122863;ENSG00000106665;ENSG00000164692;ENSG00000139219;ENSG00000168542;ENSG00000130635;ENSG00000204262;ENSG00000166341;ENSG00000049540;ENSG00000138829;ENSG00000196924;ENSG00000263001;ENSG00000006704;ENSG00000174775;ENSG00000106683;ENSG00000071282;ENSG00000083444;ENSG00000132155;ENSG00000049541…
C0395837	Stenosis of external auditory canal	http://www.disgenet.org/web/DisGeNET/menu/C0395837	13	13	5.36462	2.42329	9.91704e-06	0.00179498	10815;1487;1909;2138;2263;3954;50964;53834;5447;6154;6495;6913;7468	ENSG00000126778;ENSG00000092607;ENSG00000168993;ENSG00000159692;ENSG00000151617;ENSG00000104313;ENSG00000066468;ENSG00000127418;ENSG00000168924;ENSG00000127948;ENSG00000161970;ENSG00000167941;ENSG00000109685
C0576860	Narrowing of ear canal	http://www.disgenet.org/web/DisGeNET/menu/C0576860	13	13	5.36462	2.42329	9.91704e-06	0.00179498	10815;1487;1909;2138;2263;3954;50964;53834;5447;6154;6495;6913;7468	ENSG00000126778;ENSG00000092607;ENSG00000168993;ENSG00000159692;ENSG00000151617;ENSG00000104313;ENSG00000066468;ENSG00000127418;ENSG00000168924;ENSG00000127948;ENSG00000161970;ENSG00000167941;ENSG00000109685
C0025990	Micrognathism	http://www.disgenet.org/web/DisGeNET/menu/C0025990	275	147	113.482	1.29536	2.2046e-05	0.00318279	10082;1020;10225;10262;10290;10293;10436;10472;10743;10815;10982;1134;1144;1146;1277;1278;1280;1281;1299;1302;1305;1387;1487;1789;1798;1855;1909;2006;2033;2065;2067;2068;207;2132;2146;2248;2260;2263;22858;2316;2317;23314;23384;23522;25836;25885;26227;2626;2629;2690;2697;27077;27245;286;29123;2969;30008;3265;3339;3425;3481;3930;3954;3984;4000;4038;4040;4313;4487;4613;4621;4654;4683;4854;4920;4921;…	ENSG00000163132;ENSG00000129152;ENSG00000007372;ENSG00000198807;ENSG00000116132;ENSG00000124813;ENSG00000119042;ENSG00000184058;ENSG00000092607;ENSG00000121075;ENSG00000137203;ENSG00000087116;ENSG00000135902;ENSG00000204248;ENSG00000108821;ENSG00000092758;ENSG00000006016;ENSG00000171551;ENSG00000186895;ENSG00000127415;ENSG00000167244;ENSG00000160789;ENSG00000090006;ENSG00000160801;ENSG00000072195…
C0240295	Mandibular hypoplasia	http://www.disgenet.org/web/DisGeNET/menu/C0240295	275	147	113.482	1.29536	2.2046e-05	0.00318279	10082;1020;10225;10262;10290;10293;10436;10472;10743;10815;10982;1134;1144;1146;1277;1278;1280;1281;1299;1302;1305;1387;1487;1789;1798;1855;1909;2006;2033;2065;2067;2068;207;2132;2146;2248;2260;2263;22858;2316;2317;23314;23384;23522;25836;25885;26227;2626;2629;2690;2697;27077;27245;286;29123;2969;30008;3265;3339;3425;3481;3930;3954;3984;4000;4038;4040;4313;4487;4613;4621;4654;4683;4854;4920;4921;…	ENSG00000163132;ENSG00000129152;ENSG00000007372;ENSG00000198807;ENSG00000116132;ENSG00000124813;ENSG00000119042;ENSG00000184058;ENSG00000092607;ENSG00000121075;ENSG00000137203;ENSG00000087116;ENSG00000135902;ENSG00000204248;ENSG00000108821;ENSG00000092758;ENSG00000006016;ENSG00000171551;ENSG00000186895;ENSG00000127415;ENSG00000167244;ENSG00000160789;ENSG00000090006;ENSG00000160801;ENSG00000072195…
C1857130	Hypoplastic mandible condyle	http://www.disgenet.org/web/DisGeNET/menu/C1857130	275	147	113.482	1.29536	2.2046e-05	0.00318279	10082;1020;10225;10262;10290;10293;10436;10472;10743;10815;10982;1134;1144;1146;1277;1278;1280;1281;1299;1302;1305;1387;1487;1789;1798;1855;1909;2006;2033;2065;2067;2068;207;2132;2146;2248;2260;2263;22858;2316;2317;23314;23384;23522;25836;25885;26227;2626;2629;2690;2697;27077;27245;286;29123;2969;30008;3265;3339;3425;3481;3930;3954;3984;4000;4038;4040;4313;4487;4613;4621;4654;4683;4854;4920;4921;…	ENSG00000163132;ENSG00000129152;ENSG00000007372;ENSG00000198807;ENSG00000116132;ENSG00000124813;ENSG00000119042;ENSG00000184058;ENSG00000092607;ENSG00000121075;ENSG00000137203;ENSG00000087116;ENSG00000135902;ENSG00000204248;ENSG00000108821;ENSG00000092758;ENSG00000006016;ENSG00000171551;ENSG00000186895;ENSG00000127415;ENSG00000167244;ENSG00000160789;ENSG00000090006;ENSG00000160801;ENSG00000072195…
C1865014	Long philtrum	http://www.disgenet.org/web/DisGeNET/menu/C1865014	136	80	56.1222	1.42546	2.35237e-05	0.00318279	10082;10225;10265;10484;1146;1280;1302;1312;1499;1855;2006;2131;2146;2245;2260;2263;22827;2313;23261;23363;23384;23522;23529;2535;2563;25836;25942;2645;2697;2812;29123;2969;3480;3630;3636;3984;4054;4094;421;4297;4621;473;4854;4920;51594;54453;5447;54880;55112;5727;5728;5745;5913;5982;60;6239;6497;6595;673;6899;701;71;7136;7140;7169;7227;7461;7474;8425;8514;867;8985;9031;9244;9469;9569;9632;9719;9…	ENSG00000151702;ENSG00000184058;ENSG00000197859;ENSG00000175505;ENSG00000204248;ENSG00000006016;ENSG00000203618;ENSG00000168056;ENSG00000090006;ENSG00000160801;ENSG00000075624;ENSG00000184009;ENSG00000167522;ENSG00000099889;ENSG00000009954;ENSG00000183337;ENSG00000157764;ENSG00000156970;ENSG00000171735;ENSG00000110395;ENSG00000153283;ENSG00000094804;ENSG00000196811;ENSG00000122863;ENSG00000106665…
C0024667	Animal Mammary Neoplasms	http://www.disgenet.org/web/DisGeNET/menu/C0024667	136	80	56.1222	1.42546	2.35237e-05	0.00318279	1019;10409;10653;111;11186;1266;1289;1312;1468;1622;1674;1848;1915;1956;1984;2023;2064;2180;2335;26012;2625;2771;301;302;3021;307;3178;3265;3399;3400;347733;358;3638;3925;4072;4282;5045;5154;51599;5223;5245;5295;5315;5465;5720;5725;5764;5924;5947;595;5954;60;6122;6208;6277;6319;6427;6558;6623;6662;672;6774;6776;7001;7086;71;7227;7329;7430;7534;81;832;8673;8848;9019;93974;949;9540;9902;998	ENSG00000107485;ENSG00000175084;ENSG00000119888;ENSG00000197461;ENSG00000068028;ENSG00000049449;ENSG00000183048;ENSG00000151726;ENSG00000075624;ENSG00000184009;ENSG00000130402;ENSG00000173175;ENSG00000135046;ENSG00000182718;ENSG00000196975;ENSG00000240583;ENSG00000130770;ENSG00000176788;ENSG00000012048;ENSG00000077549;ENSG00000110092;ENSG00000070831;ENSG00000135446;ENSG00000117519;ENSG00000130635…
C1858085	Malar flattening	http://www.disgenet.org/web/DisGeNET/menu/C1858085	130	77	53.6462	1.43533	2.37391e-05	0.00318279	10082;10262;10484;10682;10743;11253;1277;1278;1280;1299;1302;1312;1789;1855;2077;2260;2261;2263;22858;2296;2316;2317;23314;23363;2535;26040;26137;2736;2812;3339;3636;3835;3930;4000;4089;4094;4125;421;4621;4763;4784;4854;4920;4921;5077;50964;5144;5193;5426;5447;54507;547;55624;55636;55650;5573;5745;5818;5831;6239;6496;652;6899;6949;701;7020;7048;7291;7474;8425;860;8642;871;8985;9533;9632;9820	ENSG00000008441;ENSG00000135903;ENSG00000124813;ENSG00000119042;ENSG00000138083;ENSG00000184058;ENSG00000137203;ENSG00000122691;ENSG00000204248;ENSG00000108821;ENSG00000092758;ENSG00000068078;ENSG00000203618;ENSG00000160789;ENSG00000090006;ENSG00000160801;ENSG00000143382;ENSG00000099889;ENSG00000125378;ENSG00000156970;ENSG00000171316;ENSG00000164692;ENSG00000139219;ENSG00000093010;ENSG00000044090…
C4280651	Hypotrophic malar bone	http://www.disgenet.org/web/DisGeNET/menu/C4280651	130	77	53.6462	1.43533	2.37391e-05	0.00318279	10082;10262;10484;10682;10743;11253;1277;1278;1280;1299;1302;1312;1789;1855;2077;2260;2261;2263;22858;2296;2316;2317;23314;23363;2535;26040;26137;2736;2812;3339;3636;3835;3930;4000;4089;4094;4125;421;4621;4763;4784;4854;4920;4921;5077;50964;5144;5193;5426;5447;54507;547;55624;55636;55650;5573;5745;5818;5831;6239;6496;652;6899;6949;701;7020;7048;7291;7474;8425;860;8642;871;8985;9533;9632;9820	ENSG00000008441;ENSG00000135903;ENSG00000124813;ENSG00000119042;ENSG00000138083;ENSG00000184058;ENSG00000137203;ENSG00000122691;ENSG00000204248;ENSG00000108821;ENSG00000092758;ENSG00000068078;ENSG00000203618;ENSG00000160789;ENSG00000090006;ENSG00000160801;ENSG00000143382;ENSG00000099889;ENSG00000125378;ENSG00000156970;ENSG00000171316;ENSG00000164692;ENSG00000139219;ENSG00000093010;ENSG00000044090…
C1390474	Increased susceptibility to fractures	http://www.disgenet.org/web/DisGeNET/menu/C1390474	21	18	8.66592	2.0771	3.55045e-05	0.00443195	1134;1144;1146;1277;1278;2260;249;2629;4041;50940;5176;5352;5566;5573;6569;860;8878;9368	ENSG00000124813;ENSG00000135902;ENSG00000108821;ENSG00000109062;ENSG00000162551;ENSG00000138435;ENSG00000196811;ENSG00000164692;ENSG00000077782;ENSG00000177628;ENSG00000162337;ENSG00000128655;ENSG00000152952;ENSG00000072062;ENSG00000108946;ENSG00000132386;ENSG00000131183;ENSG00000161011
C1849020	Short metatarsal	http://www.disgenet.org/web/DisGeNET/menu/C1849020	21	18	8.66592	2.0771	3.55045e-05	0.00443195	1280;2260;2263;22856;2316;2317;25886;2778;3239;3516;4882;5144;54808;5573;6299;6595;7227;8200	ENSG00000128714;ENSG00000103449;ENSG00000087460;ENSG00000131873;ENSG00000139219;ENSG00000141627;ENSG00000077782;ENSG00000066468;ENSG00000196924;ENSG00000136068;ENSG00000125965;ENSG00000159899;ENSG00000113448;ENSG00000164087;ENSG00000108946;ENSG00000168214;ENSG00000080503;ENSG00000104447
C1837260	Prominent forehead	http://www.disgenet.org/web/DisGeNET/menu/C1837260	65	43	26.8231	1.6031	4.16939e-05	0.00486877	1028;10297;10472;10586;1280;1778;2077;2316;2317;23384;23394;25886;26040;26229;2639;27086;29072;30008;3481;3675;3758;3930;4000;4038;4621;4784;4882;51025;5159;5184;5295;5831;6499;673;6774;8036;8239;8260;8398;871;894;9469;9487	ENSG00000008441;ENSG00000115266;ENSG00000167244;ENSG00000005884;ENSG00000160789;ENSG00000181541;ENSG00000101126;ENSG00000149541;ENSG00000157764;ENSG00000118971;ENSG00000129757;ENSG00000122863;ENSG00000139219;ENSG00000197102;ENSG00000172638;ENSG00000105722;ENSG00000196924;ENSG00000136068;ENSG00000114861;ENSG00000105607;ENSG00000151704;ENSG00000143815;ENSG00000134569;ENSG00000109063;ENSG00000102030…
C1867446	Bulging forehead	http://www.disgenet.org/web/DisGeNET/menu/C1867446	65	43	26.8231	1.6031	4.16939e-05	0.00486877	1028;10297;10472;10586;1280;1778;2077;2316;2317;23384;23394;25886;26040;26229;2639;27086;29072;30008;3481;3675;3758;3930;4000;4038;4621;4784;4882;51025;5159;5184;5295;5831;6499;673;6774;8036;8239;8260;8398;871;894;9469;9487	ENSG00000008441;ENSG00000115266;ENSG00000167244;ENSG00000005884;ENSG00000160789;ENSG00000181541;ENSG00000101126;ENSG00000149541;ENSG00000157764;ENSG00000118971;ENSG00000129757;ENSG00000122863;ENSG00000139219;ENSG00000197102;ENSG00000172638;ENSG00000105722;ENSG00000196924;ENSG00000136068;ENSG00000114861;ENSG00000105607;ENSG00000151704;ENSG00000143815;ENSG00000134569;ENSG00000109063;ENSG00000102030…
C0239676	High forehead	http://www.disgenet.org/web/DisGeNET/menu/C0239676	102	62	42.0916	1.47298	4.95153e-05	0.00543168	10000;10297;10815;1174;1487;1855;2006;2077;2108;2109;2260;2261;2263;2313;23314;23522;23729;25942;26040;2626;2690;2697;2737;29072;29123;2969;3090;3930;3954;3984;4041;4094;4208;5048;5192;5193;5195;5290;53834;5828;5894;5922;5982;60;652;6654;6655;6662;673;6786;6899;701;7291;7461;7468;8216;871;8799;894;9031;9569;9939	ENSG00000151702;ENSG00000177374;ENSG00000119042;ENSG00000184058;ENSG00000122691;ENSG00000115266;ENSG00000068078;ENSG00000075624;ENSG00000117020;ENSG00000167522;ENSG00000106367;ENSG00000009954;ENSG00000125378;ENSG00000157764;ENSG00000156970;ENSG00000118971;ENSG00000106665;ENSG00000168993;ENSG00000159692;ENSG00000107404;ENSG00000049540;ENSG00000105722;ENSG00000140374;ENSG00000105379;ENSG00000077782…
C2677762	Tall forehead	http://www.disgenet.org/web/DisGeNET/menu/C2677762	102	62	42.0916	1.47298	4.95153e-05	0.00543168	10000;10297;10815;1174;1487;1855;2006;2077;2108;2109;2260;2261;2263;2313;23314;23522;23729;25942;26040;2626;2690;2697;2737;29072;29123;2969;3090;3930;3954;3984;4041;4094;4208;5048;5192;5193;5195;5290;53834;5828;5894;5922;5982;60;652;6654;6655;6662;673;6786;6899;701;7291;7461;7468;8216;871;8799;894;9031;9569;9939	ENSG00000151702;ENSG00000177374;ENSG00000119042;ENSG00000184058;ENSG00000122691;ENSG00000115266;ENSG00000068078;ENSG00000075624;ENSG00000117020;ENSG00000167522;ENSG00000106367;ENSG00000009954;ENSG00000125378;ENSG00000157764;ENSG00000156970;ENSG00000118971;ENSG00000106665;ENSG00000168993;ENSG00000159692;ENSG00000107404;ENSG00000049540;ENSG00000105722;ENSG00000140374;ENSG00000105379;ENSG00000077782…
C0023467	Leukemia, Myelocytic, Acute	http://www.disgenet.org/web/DisGeNET/menu/C0023467	120	71	49.5195	1.43378	5.13074e-05	0.00546273	1021;1050;1052;10634;10801;11168;113;1436;1495;1522;1902;1978;2026;2078;2120;2308;23365;26040;2969;3005;3006;302;307;309;3205;3315;3398;3417;3418;355;3717;375790;4026;4066;4233;4297;4330;4763;481;4928;51341;5142;53826;54904;55740;58508;596;60468;64324;6455;6678;6774;6840;6919;7204;7249;7837;79870;8021;8028;81848;822;824;8301;862;864;865;8833;894;9145;928	ENSG00000078399;ENSG00000104903;ENSG00000020633;ENSG00000164929;ENSG00000111674;ENSG00000184640;ENSG00000121281;ENSG00000188157;ENSG00000182718;ENSG00000196975;ENSG00000197043;ENSG00000196914;ENSG00000143153;ENSG00000112182;ENSG00000171791;ENSG00000042493;ENSG00000162909;ENSG00000067955;ENSG00000118971;ENSG00000010278;ENSG00000105810;ENSG00000245848;ENSG00000221869;ENSG00000182578;ENSG00000044115…
C1835884	Triangular face	http://www.disgenet.org/web/DisGeNET/menu/C1835884	58	39	23.9344	1.62945	5.44419e-05	0.00547444	10743;1277;1278;182;23363;23522;25886;2629;29123;3481;3758;4598;4613;4621;5195;5295;5352;5818;5831;5894;5922;649;6595;6654;6655;673;6888;701;7136;7140;7169;7227;8216;867;871;9702;9820;9871;990	ENSG00000108821;ENSG00000167244;ENSG00000167522;ENSG00000168487;ENSG00000157764;ENSG00000156970;ENSG00000110395;ENSG00000094804;ENSG00000166037;ENSG00000164692;ENSG00000044090;ENSG00000177628;ENSG00000101384;ENSG00000156650;ENSG00000151704;ENSG00000099949;ENSG00000110921;ENSG00000134323;ENSG00000109063;ENSG00000110400;ENSG00000124006;ENSG00000142655;ENSG00000145675;ENSG00000152952;ENSG00000164087…
C0018798	Congenital Heart Defects	http://www.disgenet.org/web/DisGeNET/menu/C0018798	58	39	23.9344	1.62945	5.44419e-05	0.00547444	10265;10743;182;1827;1889;1909;196;2138;2175;2176;2178;2263;25836;2645;27125;2767;2776;2812;3091;3198;3200;3630;4524;5308;55315;55534;5728;5828;64220;6662;6899;7042;7291;7422;859;865;9401;9464;9839	ENSG00000164107;ENSG00000105991;ENSG00000105997;ENSG00000164093;ENSG00000184058;ENSG00000122691;ENSG00000203618;ENSG00000072364;ENSG00000106546;ENSG00000182533;ENSG00000067955;ENSG00000117298;ENSG00000151617;ENSG00000104313;ENSG00000187741;ENSG00000158169;ENSG00000112039;ENSG00000066468;ENSG00000106633;ENSG00000088256;ENSG00000156052;ENSG00000100644;ENSG00000254647;ENSG00000176842;ENSG00000101384…
C1458155	Mammary Neoplasms	http://www.disgenet.org/web/DisGeNET/menu/C1458155	425	214	175.382	1.2202	6.1821e-05	0.00604844	1003;102;10236;1027;10297;10318;10397;10457;10499;10660;1072;11065;11067;1192;1294;1312;133522;1364;1435;1436;1499;152273;1545;1586;1649;1674;1786;1788;1789;182;1869;1902;1938;1942;1956;196;196403;200315;2004;2023;2033;2050;2057;2063;2064;2065;207;208;2091;2101;2118;2122;2146;2194;2248;226;2260;2263;2305;23136;2316;2335;23406;23462;2353;23705;25;26040;26150;26227;26508;2771;2821;28514;2852;2879;2…	ENSG00000175832;ENSG00000170345;ENSG00000164683;ENSG00000163909;ENSG00000177374;ENSG00000128713;ENSG00000138136;ENSG00000085276;ENSG00000124216;ENSG00000137203;ENSG00000087085;ENSG00000167772;ENSG00000115266;ENSG00000117407;ENSG00000105974;ENSG00000189143;ENSG00000114270;ENSG00000107562;ENSG00000138061;ENSG00000175084;ENSG00000198719;ENSG00000128917;ENSG00000167658;ENSG00000169242;ENSG00000187266…
C0544886	Somatic mutation	http://www.disgenet.org/web/DisGeNET/menu/C0544886	62	41	25.5851	1.6025	6.35712e-05	0.00605599	10962;1316;1499;1649;2064;207;2130;2261;2263;23092;23451;2778;3481;3482;3659;3717;4089;4233;4352;4595;4763;4771;4926;5080;51008;5156;5290;54790;5914;613;6208;6794;7066;7157;8013;8091;811;8148;8312;867;9049	ENSG00000119508;ENSG00000007372;ENSG00000068078;ENSG00000087460;ENSG00000167244;ENSG00000110711;ENSG00000142208;ENSG00000145819;ENSG00000138303;ENSG00000103126;ENSG00000186716;ENSG00000179218;ENSG00000110395;ENSG00000168036;ENSG00000175197;ENSG00000141736;ENSG00000182944;ENSG00000066468;ENSG00000149948;ENSG00000197081;ENSG00000125347;ENSG00000096968;ENSG00000067082;ENSG00000105976;ENSG00000213190…
C0038356	Stomach Neoplasms	http://www.disgenet.org/web/DisGeNET/menu/C0038356	300	156	123.799	1.26011	8.36172e-05	0.00742381	1019;10232;1026;1027;1032;10330;10395;10550;1152;116135;1182;123;1316;1499;1642;1647;1674;1786;1789;1798;1839;1915;1917;1956;196;2023;2033;2064;2067;2068;207;220;2203;2261;2263;2286;23201;2520;2534;25824;26135;26137;27131;27145;27339;2737;28973;28998;29894;30834;3162;3191;3199;3265;328;329;3312;3315;3329;3384;3400;3490;3570;3621;3659;3678;3725;3856;3958;3992;4089;4233;4292;4297;4487;4502;4524;458…	ENSG00000105996;ENSG00000163132;ENSG00000007372;ENSG00000020633;ENSG00000124216;ENSG00000122691;ENSG00000184254;ENSG00000090013;ENSG00000101144;ENSG00000105974;ENSG00000124762;ENSG00000166165;ENSG00000175084;ENSG00000101210;ENSG00000105131;ENSG00000165140;ENSG00000068078;ENSG00000160712;ENSG00000077943;ENSG00000116014;ENSG00000125148;ENSG00000122861;ENSG00000248405;ENSG00000178726;ENSG00000106546…
C1835763	Vertebral body fusion	http://www.disgenet.org/web/DisGeNET/menu/C1835763	25	20	10.3166	1.93863	8.84871e-05	0.00742381	10815;1134;1144;1146;1487;22827;29123;3954;4089;4621;4854;4920;51684;53834;5727;6657;6911;7468;8200;8643	ENSG00000181449;ENSG00000135902;ENSG00000167522;ENSG00000138435;ENSG00000196811;ENSG00000168993;ENSG00000159692;ENSG00000127418;ENSG00000125965;ENSG00000168924;ENSG00000109063;ENSG00000074181;ENSG00000185920;ENSG00000117425;ENSG00000179950;ENSG00000169071;ENSG00000141646;ENSG00000107882;ENSG00000149922;ENSG00000109685
[truncated: 92 more rows]

## Sheet: embryonic_SE genes GO BP
geneSet	description	link	size	overlap	expect	enrichmentRatio	pValue (hypergeometric)	FDR (Benjamini-Hochberg)	overlapId	userId
[truncated: 4 more rows]

## Sheet: embryonic SE genes Disgenet
geneSet	description	link	size	overlap	expect	enrichmentRatio	pValue (Fisher Exact, one-sided)	FDR (Benjamini-Hochberg)	overlapId	userId
[truncated: 40 more rows]

## Sheet: CF unique SE genes GO BP
geneSet	description	link	size	overlap	expect	enrichmentRatio	pValue (hypergeometric)	FDR (Benjamini-Hochberg)	overlapId	userId
[truncated: 5 more rows]

## Sheet: CF unique SE genes Disgenet
geneSet	description	link	size	overlap	expect	enrichmentRatio	pValue	FDR	overlapId	userId
[truncated: 10 more rows]

[truncated: 3 more sheets: Sheet 6, Bivalent Promoters 2018, Bivalent TF 2018]
