# Supplementary material for: A distant global control region is essential for normal expression of anterior HOXA genes during mouse and human craniofacial development
Source: Nat Commun. 2024 Jan 2;15:136. doi: 10.1038/s41467-023-44506-2 (PMC10762089; doi:10.1038/s41467-023-44506-2)
Supplement: Supplementary file 10 — Supplemental Table 6 [file 41467_2023_44506_MOESM10_ESM.xlsx]

## Sheet: README
Tab	Description	Column 1	Column 2	Column 3	Column 4	Column 5	Column 6	Column 7	Column 8	Column 9	Column 10	Column 11
Sheet 1	Coordinates for the 77 gene deserts containing a craniofacial-specific superenhancer (SE)	Gene desert chr	Gene desert start	Gene desert end	CF-specific SE chr	CF-specific SE start	CF-specific SE end
Sheet 2	Names and expression info for VISTA enhancer elements within Gene Desert coordinates	Gene Desert chr	Gene Desert start	Gene Desert end	Category	VISTA element chr	VISTA element start	VISTA element end	VISTA ID	Species of origin	element number	Info from VISTA on positive staining locations
Sheet 3	Number of VISTA enhancers within specific Gene Desert coordinates (38 Gene Deserts)	Number of VISTA elements	Gene Desert chr	Gene Desert start	Gene Desert end	VISTA IDs
Sheet 4	Number of VISTA enhancers with craniofacial (CF) expression in Gene Deserts (9 Gene Deserts)	Number of VISTA elements	Gene Desert chr	Gene Desert start	Gene Desert end

## Sheet: Sheet 1
Gene desert chr	Gene desert start	Gene desert end	CF-specific SE chr	CF-specific SE start	CF-specific SE end
chr1	234745271	235272650	chr1	235242200	235268000
chr10	28971868	29577989	chr10	29512800	29567000
chr10	33625190	34398487	chr10	34038600	34109600
chr10	35931206	37414715	chr10	36158000	36249400
chr10	44144304	44788016	chr10	44492800	44526200
chr10	44144304	44788016	chr10	44539200	44580600
chr10	107024993	108333420	chr10	107710000	107755600
chr10	122669036	123237847	chr10	122702000	122741800
chr10	122669036	123237847	chr10	123022400	123073800
chr10	122669036	123237847	chr10	123089800	123138000
chr10	129924649	131265447	chr10	130033000	130138200
chr10	129924649	131265447	chr10	130296400	130413200
chr10	129924649	131265447	chr10	130507400	130544400
chr10	133109984	133747954	chr10	133467800	133528000
chr11	115375675	116618885	chr11	115906400	115949200
chr11	115375675	116618885	chr11	116018600	116106000
chr11	115375675	116618885	chr11	116133600	116165400
chr11	121986923	122526382	chr11	122349600	122397000
chr12	91576900	92534053	chr12	91633000	91670800
chr12	97347555	98909289	chr12	98790800	98818800
chr13	88348527	92050860	chr13	91786400	91810800
chr14	101351184	102027687	chr14	101563400	101601400
chr14	101351184	102027687	chr14	101962200	102006800
chr15	70390515	70946892	chr15	70847800	70936200
chr15	81666554	82334118	chr15	82169800	82207400
chr15	93632433	94774766	chr15	93855600	93910200
chr15	95027181	96869166	chr15	96702000	96731400
chr16	51185278	52471916	chr16	51557200	51611600
chr16	65160015	66400524	chr16	66254600	66309800
chr16	65160015	66400524	chr16	65759400	65821000
chr16	65160015	66400524	chr16	66158000	66201800
chr16	73093597	74330672	chr16	73175600	73249600
chr16	73093597	74330672	chr16	73907200	73927400
chr17	68176189	70117160	chr17	70000000	70061200
chr17	71640228	72199720	chr17	71994600	72049800
chr17	71640228	72199720	chr17	72085800	72125200
chr19	31840453	32836499	chr19	31861600	31886000
chr2	3894998	5832798	chr2	5593000	5701400
chr2	5841517	6980700	chr2	6114400	6153000
chr2	16087129	16730726	chr2	16336800	16444400
chr2	66801001	67624450	chr2	66894600	66929600
chr2	150444330	151324708	chr2	151248200	151298400
chr2	161350305	161993418	chr2	161755000	161813200
chr2	237491001	237993954	chr2	237567800	237735200
chr2	240323348	240831866	chr2	240713400	240753400
chr2	240323348	240831866	chr2	240622400	240698200
chr20	55214339	55743803	chr20	55499200	55540800
chr21	17252388	18884699	chr21	17552000	17569800
chr22	49246724	50166930	chr22	49720800	49768600
chr3	126756235	127291911	chr3	127106200	127146600
chr3	176945788	177990719	chr3	177764800	177821000
chr4	84527028	85413139	chr4	84529200	84571800
chr4	111563279	113066552	chr4	111875800	111895800
chr4	135122903	138440071	chr4	138278800	138315800
chr4	138453648	139085250	chr4	139006800	139048200
chr4	138453648	139085250	chr4	138518800	138645600
chr4	147867034	148402068	chr4	148232800	148284200
chr5	1887350	2745958	chr5	2149200	2215600
chr5	60841997	61601988	chr5	61519000	61568600
chr5	73237818	73923230	chr5	73313600	73382000
chr5	90679176	92919042	chr5	91969400	91998400
chr5	122952739	123972605	chr5	123360800	123400800
chr6	18469105	19837616	chr6	19803400	19807400
chr6	102517958	105175967	chr6	105130800	105159400
chr6	121770873	122720690	chr6	122320400	122405200
chr6	169073984	169615874	chr6	169338400	169370400
chr7	25268105	26191859	chr7	25580400	25614600
chr7	25268105	26191859	chr7	25424000	25450200
chr7	66704506	69063904	chr7	66914800	66936400
chr7	152552463	153584181	chr7	152591200	152623200
chr8	36793646	37553268	chr8	36867800	36960000
chr8	57906403	58907067	chr8	58824200	58863000
chr8	106816760	107371703	chr8	107281000	107312800
chr8	142528837	143293440	chr8	142592200	142639600
chr9	65509610	67784943	chr9	66454400	66459000
chr9	88969369	89559277	chr9	89451400	89492200
chrX	72906937	73524024	chrX	73040800	73075400

## Sheet: Sheet 2
Gene Desert chr	Gene Desert start	Gene Desert end	Category	VISTA element chr	VISTA element start	VISTA element end	VISTA ID	Species of origin	element number	Info from VISTA on positive staining locations
chr1	234745271	235272650	Other	chr1	234858824	234861263	mm1295	Mouse	element 1295	>Mouse|chr8:129189321-129191656 | element 1295 | positive | forebrain[6/9]
chr1	234745271	235272650	Other	chr1	235092757	235095522	mm1464	Mouse	element 1464	>Mouse|chr8:129349433-129352469 | element 1464 | positive | limb[3/3]
chr10	35931206	37414715	CF	chr10	35972892	35975932	hg1567	Human	element 1567	>Human|chr10:35972892-35975932 | element 1567 | positive | hindbrain (rhombencephalon)[6/8] | limb[8/8] | branchial arch[3/8] | genital tubercle[4/8]
chr10	35931206	37414715	Other	chr10	36072272	36074291	hg1589	Human	element 1589	>Human|chr10:36072272-36074291 | element 1589 | positive | cranial nerve[4/8]
chr10	35931206	37414715	Other	chr10	37054745	37057224	hg1334	Human	element 1334	>Human|chr10:37054745-37057224 | element 1334 | positive | forebrain[5/5]
chr10	44144304	44788016	Other	chr10	44756735	44757992	mm247	Mouse	element 247	>Mouse|chr6:117229227-117230427 | element 247 | positive | other[7/13]
chr10	122669036	123237847	Other	chr10	122801885	122803455	mm607	Mouse	element 607	>Mouse|chr7:136886955-136888502 | element 607 | positive | neural tube[5/5]
chr10	129924649	131265447	Other	chr10	130366868	130368005	hg737	Human	element 737	>Human|chr10:130366868-130368005 | element 737 | positive | hindbrain (rhombencephalon)[9/11] | midbrain (mesencephalon)[11/11]
chr10	129924649	131265447	Other	chr10	130831457	130833175	hg699	Human	element 699	>Human|chr10:130831457-130833175 | element 699 | positive | midbrain (mesencephalon)[6/11] | forebrain[6/11]
chr10	129924649	131265447	Other	chr10	131106522	131108742	hg562	Human	element 562	>Human|chr10:131106522-131108742 | element 562 | positive | hindbrain (rhombencephalon)[5/5]
chr10	129924649	131265447	Other	chr10	130705561	130707476	mm1574	Mouse	element 1574	>Mouse|chr7:143580983-143582899 | element 1574 | positive | limb[3/5]
chr11	115375675	116618885	Other	chr11	116521882	116522627	hg1632	Human	element 1632	>Human|chr11:116521882-116522627 | element 1632 | positive | midbrain (mesencephalon)[11/12]
chr11	115375675	116618885	Other	chr11	115523621	115524406	mm251	Mouse	element 251	>Mouse|chr9:47184595-47185443 | element 251 | positive | heart[4/4]
chr11	121986923	122526382	Other	chr11	122375359	122377570	mm1486	Mouse	element 1486	>Mouse|chr9:41035985-41038628 | element 1486 | positive | limb[3/5]
chr12	91576900	92534053	Other	chr12	92441217	92441784	mm313	Mouse	element 313	>Mouse|chr10:96170954-96171491 | element 313 | positive | heart[5/5]
chr12	97347555	98909289	Other	chr12	97468703	97471089	hg1341	Human	element 1341	>Human|chr12:97468703-97471089 | element 1341 | positive | forebrain[9/9]
chr14	101351184	102027687	Other	chr14	101687623	101691747	mm1456	Mouse	element 1456	>Mouse|chr12:111184714-111188504 | element 1456 | positive | neural tube[5/6] | hindbrain (rhombencephalon)[6/6] | midbrain (mesencephalon)[6/6] | forebrain[6/6]
chr15	70390515	70946892	Other	chr15	70391576	70392613	hg359	Human	element 359	>Human|chr15:70391576-70392613 | element 359 | positive | heart[4/9]
chr15	93632433	94774766	Other	chr15	94524574	94527142	hg1686	Human	element 1686	>Human|chr15:94524574-94527142 | element 1686 | positive | neural tube[12/12] | hindbrain (rhombencephalon)[7/12] | midbrain (mesencephalon)[8/12] | forebrain[5/12]
chr16	51185278	52471916	Other	chr16	51231121	51232362	hg76	Human	element 76	>Human|chr16:51231121-51232362 | element 76 | positive | neural tube[3/6] | midbrain (mesencephalon)[3/6]
chr16	51185278	52471916	Other	chr16	51491799	51493025	hg848	Human	element 848	>Human|chr16:51491799-51493025 | element 848 | positive | neural tube[8/9] | hindbrain (rhombencephalon)[6/9] | forebrain[7/9]
chr16	51185278	52471916	Other	chr16	51560196	51560925	hg74	Human	element 74	>Human|chr16:51560196-51560925 | element 74 | positive | neural tube[4/12] | midbrain (mesencephalon)[6/12]
chr16	51185278	52471916	Other	chr16	51576725	51578101	hg73	Human	element 73	>Human|chr16:51576725-51578101 | element 73 | positive | neural tube[7/9]
chr16	51185278	52471916	Other	chr16	51657810	51658716	hg72	Human	element 72	>Human|chr16:51657810-51658716 | element 72 | positive | limb[6/6]
chr16	51185278	52471916	Other	chr16	51671181	51672039	hg71	Human	element 71	>Human|chr16:51671181-51672039 | element 71 | positive | forebrain[4/6]
chr16	51185278	52471916	Other	chr16	51958288	51959688	hg65	Human	element 65	>Human|chr16:51958288-51959688 | element 65 | positive | somite[6/8]
chr16	51185278	52471916	Other	chr16	52446050	52447237	hg161	Human	element 161	>Human|chr16:52446050-52447237 | element 161 | positive | hindbrain (rhombencephalon)[3/4]
chr16	51185278	52471916	Other	chr16	52468529	52471762	hg1300	Human	element 1300	>Human|chr16:52468529-52471762 | element 1300 | positive | neural tube[11/14] | hindbrain (rhombencephalon)[11/14] | midbrain (mesencephalon)[11/14] | dorsal root ganglion[9/14] | forebrain[11/14] | limb[9/14] | trigeminal V (ganglion, cranial)[8/14] | cranial nerve[9/14]
chr16	51185278	52471916	Other	chr16	51424748	51427862	mm984	Mouse	element 984	>Mouse|chr8:91794564-91797381 | element 984 | positive | hindbrain (rhombencephalon)[5/5] | midbrain (mesencephalon)[5/5]
chr16	51185278	52471916	Other	chr16	52216442	52218918	mm1385	Mouse	element 1385	>Mouse|chr8:92516582-92519349 | element 1385 | positive | heart[3/5]
chr16	65160015	66400524	CF	chr16	65406116	65407859	mm40	Mouse	element 40	>Mouse|chr8:105601137-105602891 | element 40 | positive | branchial arch[4/5] | heart[5/5]
chr16	65160015	66400524	Other	chr16	65406116	65407859	mm40	Mouse	element 40	>Mouse|chr8:105601137-105602891 | element 40 | positive | branchial arch[4/5] | heart[5/5]
chr16	73093597	74330672	CF	chr16	73825193	73828566	hg1612	Human	element 1612	>Human|chr16:73825193-73828566 | element 1612 | positive | somite[4/4] | limb[4/4] | branchial arch[4/4] | facial mesenchyme[4/4]
chr16	73093597	74330672	Other	chr16	73362809	73364292	hg1724	Human	element 1724	>Human|chr16:73362809-73364292 | element 1724 | positive | midbrain (mesencephalon)[5/7] | forebrain[5/7]
chr16	73093597	74330672	Other	chr16	73578833	73581763	mm1540	Mouse	element 1540	>Mouse|chr8:110767723-110770731 | element 1540 | positive | hindbrain (rhombencephalon)[3/5]
chr17	68176189	70117160	Other	chr17	68999469	69000768	hg1467	Human	element 1467	>Human|chr17:68999469-69000768 | element 1467 | positive | limb[5/9]
chr17	68176189	70117160	CF	chr17	68670317	68671192	mm628	Mouse	element 628	>Mouse|chr11:111429836-111430753 | element 628 | positive | branchial arch[4/8]
chr17	68176189	70117160	CF	chr17	69705469	69709480	mm634	Mouse	element 634	>Mouse|chr11:112273179-112274981 | element 634 | positive | limb[9/10] | branchial arch[5/10]
chr17	68176189	70117160	CF	chr17	70115154	70115998	mm635	Mouse	element 635	>Mouse|chr11:112641565-112642353 | element 635 | positive | branchial arch[5/13]
chr17	68176189	70117160	Other	chr17	68657848	68658753	mm627	Mouse	element 627	>Mouse|chr11:111424414-111425316 | element 627 | positive | limb[6/11]
chr17	71640228	72199720	Other	chr17	71897385	71899426	mm998	Mouse	element 998	>Mouse|chr11:114196889-114198926 | element 998 | positive | forebrain[3/4]
chr19	31840453	32836499	Other	chr19	32452701	32453894	hg536	Human	element 536	>Human|chr19:32452701-32453894 | element 536 | positive | other[6/7]
chr2	3894998	5832798	Other	chr2	5549618	5553025	hg1496	Human	element 1496	>Human|chr2:5549618-5553025 | element 1496 | positive | neural tube[15/16] | hindbrain (rhombencephalon)[15/16] | midbrain (mesencephalon)[13/16] | forebrain[14/16]
chr2	16087129	16730726	Other	chr2	16365735	16370077	mm1310	Mouse	element 1310	>Mouse|chr12:12714218-12718924 | element 1310 | positive | midbrain (mesencephalon)[5/6] | forebrain[5/6]
chr2	66801001	67624450	Other	chr2	67052101	67052901	hg1244	Human	element 1244	>Human|chr2:67052101-67052901 | element 1244 | positive | ear[5/8]
chr2	66801001	67624450	Other	chr2	67281257	67282540	hg831	Human	element 831	>Human|chr2:67281257-67282540 | element 831 | positive | hindbrain (rhombencephalon)[7/7] | other[7/7]
chr2	150444330	151324708	Other	chr2	151182874	151185472	hg1386	Human	element 1386	>Human|chr2:151182874-151185472 | element 1386 | positive | neural tube[6/12] | forebrain[12/12]
chr20	55214339	55743803	Other	chr20	55731794	55733964	mm75	Mouse	element 75	>Mouse|chr2:172687463-172689668 | element 75 | positive | heart[8/8]
chr21	17252388	18884699	Other	chr21	17681162	17682802	hg1304	Human	element 1304	>Human|chr21:17681162-17682802 | element 1304 | positive | neural tube[5/5] | hindbrain (rhombencephalon)[5/5] | midbrain (mesencephalon)[5/5] | forebrain[5/5]
chr21	17252388	18884699	Other	chr21	17951012	17953659	hg1441	Human	element 1441	>Human|chr21:17951012-17953659 | element 1441 | positive | somite[7/9] | limb[9/9]
chr3	126756235	127291911	CF	chr3	126877379	126883189	mm1516	Mouse	element 1516	>Mouse|chr6:89191339-89193913 | element 1516 | positive | midbrain (mesencephalon)[5/11] | facial mesenchyme[8/11]
chr4	84527028	85413139	Other	chr4	84700011	84701265	hg712	Human	element 712	>Human|chr4:84700011-84701265 | element 712 | positive | midbrain (mesencephalon)[8/8]
chr4	84527028	85413139	Other	chr4	85245591	85246555	hg680	Human	element 680	>Human|chr4:85245591-85246555 | element 680 | positive | hindbrain (rhombencephalon)[6/7] | midbrain (mesencephalon)[5/7] | cranial nerve[6/7]
chr4	111563279	113066552	Other	chr4	111669259	111671168	hg930	Human	element 930	>Human|chr4:111669259-111671168 | element 930 | positive | midbrain (mesencephalon)[4/5]
chr4	111563279	113066552	Other	chr4	112421802	112422905	hg559	Human	element 559	>Human|chr4:112421802-112422905 | element 559 | positive | midbrain (mesencephalon)[3/5]
chr4	111563279	113066552	Other	chr4	112668302	112669915	hg926	Human	element 926	>Human|chr4:112668302-112669915 | element 926 | positive | other[4/7]
chr4	147867034	148402068	Other	chr4	148094471	148096457	mm172	Mouse	element 172	>Mouse|chr8:80511214-80513034 | element 172 | positive | heart[8/8]
chr5	1887350	2745958	Other	chr5	2112055	2113430	hg633	Human	element 633	>Human|chr5:2112055-2113430 | element 633 | positive | dorsal root ganglion[4/12]
chr5	1887350	2745958	Other	chr5	2204457	2208380	hg1327	Human	element 1327	>Human|chr5:2204457-2208380 | element 1327 | positive | neural tube[5/6] | hindbrain (rhombencephalon)[5/6] | midbrain (mesencephalon)[5/6] | forebrain[5/6]
chr5	73237818	73923230	Other	chr5	73242615	73244915	mm1001	Mouse	element 1001	>Mouse|chr13:98661577-98663920 | element 1001 | positive | midbrain (mesencephalon)[11/12] | forebrain[11/12]
chr5	90679176	92919042	CF	chr5	91442456	91444549	hg952	Human	element 952	>Human|chr5:91442456-91444549 | element 952 | positive | neural tube[11/12] | hindbrain (rhombencephalon)[9/12] | midbrain (mesencephalon)[12/12] | dorsal root ganglion[12/12] | forebrain[9/12] | eye[12/12] | trigeminal V (ganglion, cranial)[11/12] | facial mesenchyme[12/12]
chr5	90679176	92919042	CF	chr5	92219848	92221133	hg1153	Human	element 1153	>Human|chr5:92219848-92221133 | element 1153 | positive | branchial arch[3/10] | eye[7/10]
chr5	90679176	92919042	Other	chr5	90928612	90929226	hg269	Human	element 269	>Human|chr5:90928612-90929226 | element 269 | positive | hindbrain (rhombencephalon)[10/12] | midbrain (mesencephalon)[10/12] | forebrain[10/12]
chr5	90679176	92919042	Other	chr5	91036888	91038899	hg191	Human	element 191	>Human|chr5:91036888-91038899 | element 191 | positive | hindbrain (rhombencephalon)[6/9]
chr5	90679176	92919042	Other	chr5	91271776	91272886	hg1227	Human	element 1227	>Human|chr5:91271776-91272886 | element 1227 | positive | midbrain (mesencephalon)[4/6]
chr5	90679176	92919042	Other	chr5	91298184	91298993	hg682	Human	element 682	>Human|chr5:91298184-91298993 | element 682 | positive | eye[5/8]
chr5	90679176	92919042	Other	chr5	91442456	91444549	hg952	Human	element 952	>Human|chr5:91442456-91444549 | element 952 | positive | neural tube[11/12] | hindbrain (rhombencephalon)[9/12] | midbrain (mesencephalon)[12/12] | dorsal root ganglion[12/12] | forebrain[9/12] | eye[12/12] | trigeminal V (ganglion, cranial)[11/12] | facial mesenchyme[12/12]
chr5	90679176	92919042	Other	chr5	91927845	91931024	hg1577	Human	element 1577	>Human|chr5:91927845-91931024 | element 1577 | positive | midbrain (mesencephalon)[6/11] | forebrain[10/11]
chr5	90679176	92919042	Other	chr5	91940922	91942042	hg1109	Human	element 1109	>Human|chr5:91940922-91942042 | element 1109 | positive | limb[10/11]
chr5	90679176	92919042	Other	chr5	91970162	91972034	hg971	Human	element 971	>Human|chr5:91970162-91972034 | element 971 | positive | neural tube[6/8] | forebrain[6/8] | cranial nerve[6/8]
chr5	90679176	92919042	Other	chr5	92031088	92033197	hg1039	Human	element 1039	>Human|chr5:92031088-92033197 | element 1039 | positive | limb[3/7] | cranial nerve[7/7]
chr5	90679176	92919042	Other	chr5	92141511	92143537	hg1079	Human	element 1079	>Human|chr5:92141511-92143537 | element 1079 | positive | neural tube[6/9] | hindbrain (rhombencephalon)[7/9] | midbrain (mesencephalon)[7/9]
chr5	90679176	92919042	Other	chr5	92219848	92221133	hg1153	Human	element 1153	>Human|chr5:92219848-92221133 | element 1153 | positive | branchial arch[3/10] | eye[7/10]
chr5	90679176	92919042	Other	chr5	92312840	92314645	hg1024	Human	element 1024	>Human|chr5:92312840-92314645 | element 1024 | positive | forebrain[8/9]
chr5	90679176	92919042	Other	chr5	92314781	92316083	hg1049	Human	element 1049	>Human|chr5:92314781-92316083 | element 1049 | positive | other[7/8]
chr5	90679176	92919042	Other	chr5	92526066	92527353	hg1170	Human	element 1170	>Human|chr5:92526066-92527353 | element 1170 | positive | eye[8/8]
chr5	90679176	92919042	Other	chr5	92613862	92616844	hg1060	Human	element 1060	>Human|chr5:92613862-92616844 | element 1060 | positive | hindbrain (rhombencephalon)[6/14] | forebrain[10/14]
chr5	90679176	92919042	Other	chr5	92634702	92636476	hg1172	Human	element 1172	>Human|chr5:92634702-92636476 | element 1172 | positive | forebrain[9/11] | eye[9/11]
chr5	90679176	92919042	Other	chr5	92811465	92813217	hg546	Human	element 546	>Human|chr5:92811465-92813217 | element 546 | positive | limb[7/7] | eye[7/7] | nose[7/7]
chr6	18469105	19837616	CF	chr6	18536628	18538267	hg1052	Human	element 1052	>Human|chr6:18536628-18538267 | element 1052 | positive | forebrain[7/13] | branchial arch[7/13] | cranial nerve[9/13] | other[8/13]
chr6	18469105	19837616	Other	chr6	19719222	19722910	hg1533	Human	element 1533	>Human|chr6:19719222-19722910 | element 1533 | positive | midbrain (mesencephalon)[5/7] | forebrain[6/7] | eye[5/7]
chr6	102517958	105175967	Other	chr6	105044981	105046701	hg1452	Human	element 1452	>Human|chr6:105044981-105046701 | element 1452 | positive | limb[12/13]
chr6	121770873	122720690	Other	chr6	122328007	122332412	mm74	Mouse	element 74	>Mouse|chr10:56698914-56701622 | element 74 | positive | heart[4/6]
chr7	25268105	26191859	CF	chr7	25695037	25697616	hg1600	Human	element 1600	>Human|chr7:25695037-25697616 | element 1600 | positive | forebrain[4/5] | limb[3/5] | branchial arch[4/5] | nose[4/5] | facial mesenchyme[4/5]
chr7	25268105	26191859	Other	chr7	25533607	25536880	hg1677	Human	element 1677	>Human|chr7:25533607-25536880 | element 1677 | positive | neural tube[6/6] | hindbrain (rhombencephalon)[6/6] | midbrain (mesencephalon)[3/6]
chr7	25268105	26191859	Other	chr7	25791903	25794282	hg1325	Human	element 1325	>Human|chr7:25791903-25794282 | element 1325 | positive | hindbrain (rhombencephalon)[5/5] | midbrain (mesencephalon)[5/5] | forebrain[5/5]
chr7	25268105	26191859	Other	chr7	25919000	25922541	hg1465	Human	element 1465	>Human|chr7:25919000-25922541 | element 1465 | positive | somite[9/9] | limb[9/9]
chr7	25268105	26191859	CF	chr7	25447351	25449985	mm402	Mouse	element 402	>Mouse|chr6:50771118-50773588 | element 402 | positive | neural tube[8/12] | hindbrain (rhombencephalon)[10/12] | midbrain (mesencephalon)[12/12] | forebrain[12/12] | branchial arch[6/12] | other[8/12]
chr7	25268105	26191859	CF	chr7	25589443	25591311	mm403	Mouse	element 403	>Mouse|chr6:50874547-50876236 | element 403 | positive | branchial arch[10/11]
chr7	25268105	26191859	CF	chr7	25634685	25636381	mm404	Mouse	element 404	>Mouse|chr6:50906955-50908237 | element 404 | positive | branchial arch[8/9]
chr7	25268105	26191859	CF	chr7	25668386	25670239	mm405	Mouse	element 405	>Mouse|chr6:50931070-50932329 | element 405 | positive | branchial arch[4/8] | trigeminal V (ganglion, cranial)[5/8] | facial mesenchyme[6/8] | other[4/8]
chr7	25268105	26191859	CF	chr7	25672535	25673378	mm406	Mouse	element 406	>Mouse|chr6:50933966-50934809 | element 406 | positive | limb[5/5] | facial mesenchyme[5/5]
chr8	36793646	37553268	Other	chr8	36957851	36958723	hg631	Human	element 631	>Human|chr8:36957851-36958723 | element 631 | positive | forebrain[6/7] | cranial nerve[7/7]
chr8	36793646	37553268	Other	chr8	37249594	37251182	hg302	Human	element 302	>Human|chr8:37249594-37251182 | element 302 | positive | limb[8/11]
chr8	36793646	37553268	Other	chr8	37495309	37496204	hg834	Human	element 834	>Human|chr8:37495309-37496204 | element 834 | positive | limb[6/7] | other[6/7]
chr8	36793646	37553268	Other	chr8	37401927	37404287	mm1598	Mouse	element 1598	>Mouse|chr8:27942958-27945330 | element 1598 | positive | hindbrain (rhombencephalon)[3/6] | somite[3/6] | midbrain (mesencephalon)[3/6] | forebrain[3/6] | limb[3/6] | nose[3/6] | other[3/6]
chr8	142528837	143293440	Other	chr8	143000743	143004827	mm1584	Mouse	element 1584	>Mouse|chr15:73985897-73988884 | element 1584 | positive | neural tube[4/5] | limb[4/5] | branchial arch[4/5] | eye[4/5] | other[4/5]
chr9	88969369	89559277	Other	chr9	89516126	89518681	mm745	Mouse	element 745	>Mouse|chr13:60247042-60250560 | element 745 | positive | neural tube[11/12] | hindbrain (rhombencephalon)[11/12] | somite[11/12] | midbrain (mesencephalon)[11/12] | forebrain[11/12] | limb[11/12] | nose[11/12]

## Sheet: Sheet 3
Number of VISTA elements	Gene Desert chr	Gene Desert start	Gene Desert end	VISTA IDs
2	chr1	234745271	235272650	mm1295	mm1464
3	chr10	35931206	37414715	hg1334	hg1567	hg1589
1	chr10	44144304	44788016	mm247
1	chr10	122669036	123237847	mm607
4	chr10	129924649	131265447	hg562	hg699	hg737	mm1574
2	chr11	115375675	116618885	hg1632	mm251
1	chr11	121986923	122526382	mm1486
1	chr12	91576900	92534053	mm313
1	chr12	97347555	98909289	hg1341
1	chr14	101351184	102027687	mm1456
1	chr15	70390515	70946892	hg359
1	chr15	93632433	94774766	hg1686
11	chr16	51185278	52471916	hg1300	hg161	hg65	hg71	hg72	hg73	hg74	hg76	hg848	mm1385	mm984
	chr16	65160015	66400524	mm40
3	chr16	73093597	74330672	hg1612	hg1724	mm1540
5	chr17	68176189	70117160	hg1467	mm627	mm628	mm634	mm635
1	chr17	71640228	72199720	mm998
1	chr19	31840453	32836499	hg536
1	chr2	3894998	5832798	hg1496
1	chr2	16087129	16730726	mm1310
2	chr2	66801001	67624450	hg1244	hg831
1	chr2	150444330	151324708	hg1386
1	chr20	55214339	55743803	mm75
2	chr21	17252388	18884699	hg1304	hg1441
1	chr3	126756235	127291911	mm1516
2	chr4	84527028	85413139	hg680	hg712
3	chr4	111563279	113066552	hg559	hg926	hg930
1	chr4	147867034	148402068	mm172
2	chr5	1887350	2745958	hg1327	hg633
1	chr5	73237818	73923230	mm1001
18	chr5	90679176	92919042	hg1024	hg1039	hg1049	hg1060	hg1079	hg1109	hg1153	hg1170	hg1172	hg1227	hg1577	hg191	hg269	hg546	hg682	hg952	hg952	hg971
2	chr6	18469105	19837616	hg1052	hg1533
1	chr6	102517958	105175967	hg1452
1	chr6	121770873	122720690	mm74
10	chr7	25268105	26191859	hg1325	hg1465	hg1600	hg1677	mm402	mm403	mm404	mm405	mm406	mm407
4	chr8	36793646	37553268	hg302	hg631	hg834	mm1598
1	chr8	142528837	143293440	mm1584
1	chr9	88969369	89559277	mm745

## Sheet: Sheet 4
Number of VISTA elements	Gene Desert chr	Gene Desert start	Gene Desert end	VISTA IDs
1	chr3	126756235	127291911	mm1516
2	chr5	90679176	92919042	hg952	hg1153
1	chr6	18469105	19837616	hg1052
6	chr7	25268105	26191859	hg1600	mm402	mm403	mm404	mm405	mm406
1	chr8	142528837	143293440	mm1584
1	chr10	35931206	37414715	hg1567
1	chr16	65160015	66400524	mm40
1	chr16	73093597	74330672	hg1612
3	chr17	68176189	70117160	mm628	mm634	mm635
