# Supplementary material for: A distant global control region is essential for normal expression of anterior HOXA genes during mouse and human craniofacial development
Source: Nat Commun. 2024 Jan 2;15:136. doi: 10.1038/s41467-023-44506-2 (PMC10762089; doi:10.1038/s41467-023-44506-2)
Supplement: Supplementary file 13 — Supplemental Table 9 [file 41467_2023_44506_MOESM13_ESM.xlsx]

## Sheet: README
Tab	Description	Column 1	Column 2	Column 3	Column 4	Column 5	Column 6	Column 7	Column 8	Column 9	Column 10	Column 11	Column 12	Column 13	Column 14	Column 15	Column 16
d0_INV_v_WT_diffexpr-results	DESeq2 analysis comparing samples at day 0. Dataset analyzed consists of INV and WT d0 replicates.	Ensembl Gene ID with version	baseMean	log2FoldChange	lfcSE	stat	pvalue (Wald)	adjusted pvalue (Benjamini-Hochberg)	Ensembl Gene ID without version	Gene symbol	entrez ID	Normalized counts WT_d0_rep1	Normalized counts WT_d0_rep2	Normalized counts WT_d0_rep3	Normalized counts INV_d0_rep1	Normalized counts INV_d0_rep2	Normalized counts INV_d0_rep3
d5_INV_v_WT_diffexpr-results	DESeq2 analysis comparing samples at day 5. Dataset analyzed consists of INV and WT d5 replicates.	Ensembl Gene ID with version	baseMean	log2FoldChange	lfcSE	stat	pvalue (Wald)	adjusted pvalue (Benjamini-Hochberg)	Ensembl Gene ID without version	Gene symbol	entrez ID	Normalized counts WT_d5_rep1	Normalized counts WT_d5_rep2	Normalized counts WT_d5_rep3	Normalized counts INV_d5_rep1	Normalized counts INV_d5_rep2	Normalized counts INV_d5_rep3
INV_d5_v_d0_diffexpr-results	DESeq2 analysis of gene expression changes upon differentiation to CNCCs. Dataset analyzed consists of INV d0 and d5 replicates.	Ensembl Gene ID with version	baseMean	log2FoldChange	lfcSE	stat	pvalue (Wald)	adjusted pvalue (Benjamini-Hochberg)	Ensembl Gene ID without version	Gene symbol	entrez ID	Normalized counts INV_d0_rep1	Normalized counts INV_d0_rep2	Normalized counts INV_d0_rep3	Normalized counts INV_d5_rep1	Normalized counts INV_d5_rep2	Normalized counts INV_d5_rep3
WT_d5_v_d0_diffexpr-results	DESeq2 analysis of gene expression changes upon differentiation to CNCCs. Dataset analyzed consists of WT d0 and d5 replicates.	Ensembl Gene ID with version	baseMean	log2FoldChange	lfcSE	stat	pvalue (Wald)	adjusted pvalue (Benjamini-Hochberg)	Ensembl Gene ID without version	Gene symbol	entrez ID	Normalized counts WT_d0_rep1	Normalized counts WT_d0_rep2	Normalized counts WT_d0_rep3	Normalized counts WT_d5_rep1	Normalized counts WT_d5_rep2	Normalized counts WT_d5_rep3

## Sheet: d0_INV_v_WT_diffexpr-results
Gene	baseMean	log2FoldChange	lfcSE	stat	pvalue (Wald)	adjusted pvalue (Benjamini-Hochberg)	Geneid	symbol	entrez	WT_d0_rep1	WT_d0_rep2	WT_d0_rep3	INV_d0_rep1	INV_d0_rep2	INV_d0_rep3
ENSG00000263563.5	974.958	4.92733	0.181777	27.1064	8.28191e-162	1.44064e-157	ENSG00000263563	UBBP4	23666	66.0929	76.3381	42.7457	1685.62	1955.58	2023.38
ENSG00000236673.5	483.81	-3.13386	0.186001	-16.8486	1.075e-63	9.34983e-60	ENSG00000236673	NA	NA	948.628	968.539	686.446	105.482	113.594	80.1729
ENSG00000281566.2	207.595	-3.81815	0.23324	-16.3701	3.12956e-60	1.81462e-56	ENSG00000281566	NA	NA	392.67	416.281	352.024	30.2868	35.2533	19.0575
ENSG00000198825.12	3362.92	-2.02805	0.127987	-15.8457	1.50509e-56	6.54526e-53	ENSG00000198825	INPP5F	22876	5387.54	5904.27	4909.47	1433.92	1379.77	1162.51
ENSG00000135549.14	230.635	-4.2037	0.270487	-15.5412	1.82475e-54	6.34831e-51	ENSG00000135549	PKIB	5570	585.117	404.353	324.365	14.6212	26.44	28.9148
ENSG00000179059.9	2017.53	-2.19065	0.141433	-15.4889	4.11979e-54	1.19439e-50	ENSG00000179059	ZFP42	132625	3830.47	3043.98	3052.55	827.142	705.065	645.983
ENSG00000260834.1	407.956	-2.98906	0.207747	-14.388	6.15858e-47	1.53041e-43	ENSG00000260834	NA	NA	635.658	690.621	844.857	95.0378	120.449	61.1154
ENSG00000184302.6	279.701	2.27485	0.177029	12.8502	8.58282e-38	1.86623e-34	ENSG00000184302	SIX6	4990	91.3637	84.6876	111.893	486.677	447.521	456.065
ENSG00000168505.6	953.757	1.55712	0.136795	11.3829	5.08938e-30	9.83664e-27	ENSG00000168505	GBX2	2637	435.436	474.727	543.122	1297.11	1515.89	1456.25
ENSG00000272602.5	156.464	2.50053	0.222184	11.2543	2.20564e-29	3.83672e-26	ENSG00000272602	ZNF595	152687	51.5136	53.6752	35.2024	263.182	254.607	280.605
ENSG00000125618.16	290.741	1.95808	0.183336	10.6803	1.25891e-26	1.99079e-23	ENSG00000125618	PAX8	7849	94.2796	140.748	123.208	456.39	505.297	424.522
ENSG00000197462.3	276.298	-2.28834	0.218597	-10.4683	1.20762e-25	1.75054e-22	ENSG00000197462	NA	NA	392.67	609.512	375.911	76.2391	89.1124	114.345
ENSG00000147251.15	1095.71	-1.38747	0.133664	-10.3803	3.04718e-25	4.07736e-22	ENSG00000147251	DOCK11	139818	1453.07	1714.03	1589.14	672.575	541.529	603.925
ENSG00000180178.10	320.581	1.74414	0.170587	10.2243	1.54292e-24	1.91708e-21	ENSG00000180178	NA	NA	144.821	165.797	132.009	484.588	443.604	552.667
ENSG00000141096.4	83.623	-3.19581	0.320887	-9.9593	2.29672e-23	2.66342e-20	ENSG00000141096	DPEP3	64180	131.214	201.58	120.694	12.5325	14.6889	21.0289
ENSG00000177096.8	52.9812	-4.15063	0.426953	-9.7215	2.44157e-22	2.65445e-19	ENSG00000177096	PHETA2	150368	85.532	97.8082	118.179	5.22186	3.91703	7.2287
ENSG00000278630.1	55.2655	-3.88746	0.400837	-9.69837	3.0636e-22	3.13478e-19	ENSG00000278630	NA	NA	93.3077	103.772	114.408	7.3106	2.93777	9.85732
ENSG00000280511.1	466.67	-1.50509	0.156601	-9.61096	7.18765e-22	6.94607e-19	ENSG00000280511	NA	NA	635.658	809.899	624.842	232.895	261.462	235.261
ENSG00000177932.6	376.952	1.68959	0.183644	9.20031	3.56911e-20	3.26761e-17	ENSG00000177932	ZNF354C	30832	221.606	170.568	140.809	665.265	518.027	545.438
ENSG00000197935.6	162.694	2.05242	0.22531	9.10931	8.29038e-20	7.21056e-17	ENSG00000197935	ZNF311	282890	71.9246	72.7597	44.003	293.468	225.229	268.776
ENSG00000118194.18	303.694	-2.09809	0.233037	-9.00325	2.1913e-19	1.81513e-16	ENSG00000118194	TNNT2	7139	373.231	547.487	559.466	71.0173	116.532	154.431
ENSG00000187601.4	344.286	1.85064	0.208516	8.87531	6.97387e-19	5.51411e-16	ENSG00000187601	MAGEH1	28986	118.578	161.026	170.983	433.414	473.961	707.755
ENSG00000169554.17	275.409	1.87491	0.212097	8.83987	9.58332e-19	7.2479e-16	ENSG00000169554	ZEB2	9839	89.4198	120.471	145.838	491.899	327.072	477.751
ENSG00000147381.11	53.6096	-3.56461	0.406975	-8.75878	1.97383e-18	1.43062e-15	ENSG00000147381	MAGEA4	4103	90.3918	103.772	104.35	3.13311	4.89629	15.1146
ENSG00000215866.7	370.784	-1.70369	0.204646	-8.3251	8.4258e-17	5.86267e-14	ENSG00000215866	LINC01356	100996702	488.893	783.658	429.972	173.366	169.412	179.403
ENSG00000115461.4	1738.75	1.4525	0.175718	8.26607	1.38444e-16	9.26244e-14	ENSG00000115461	IGFBP5	3488	639.546	1038.91	1116.42	2272.55	2621.47	2743.62
ENSG00000280058.1	42.5282	-3.45014	0.419152	-8.23122	1.85311e-16	1.19388e-13	ENSG00000280058	NA	NA	95.2516	67.9886	70.4047	9.39934	4.89629	7.2287
ENSG00000233393.1	159.824	-1.65924	0.206892	-8.01987	1.05855e-15	6.57624e-13	ENSG00000233393	LOC105369306	105369306	231.325	263.605	233.844	60.5735	92.0502	77.5442
ENSG00000197928.10	761.867	-1.00742	0.126019	-7.99419	1.30425e-15	7.82328e-13	ENSG00000197928	ZNF677	342926	973.899	1019.83	1059.84	481.455	520.965	515.209
ENSG00000198155.5	241.297	1.58153	0.198264	7.97688	1.50074e-15	8.70182e-13	ENSG00000198155	ZNF876P	642280	152.597	119.278	89.2631	335.243	356.45	394.95
ENSG00000198185.11	1220.88	-0.995356	0.125902	-7.90582	2.66169e-15	1.49355e-12	ENSG00000198185	ZNF334	55713	1621.22	1723.57	1531.3	865.784	848.037	735.356
ENSG00000127561.14	386.714	-1.20469	0.157329	-7.65711	1.90162e-14	1.03371e-11	ENSG00000127561	SYNGR3	9143	531.659	572.536	515.463	195.297	251.669	253.662
ENSG00000141449.14	696.863	1.60194	0.209741	7.63771	2.21113e-14	1.16554e-11	ENSG00000141449	GREB1L	80000	226.465	351.871	460.145	1193.72	816.701	1132.28
ENSG00000113361.12	581.579	1.61052	0.213622	7.53912	4.73161e-14	2.42078e-11	ENSG00000113361	CDH6	1004	201.195	385.269	276.59	761.347	735.422	1129.65
ENSG00000134594.4	203.79	-1.3326	0.180157	-7.39687	1.39436e-13	6.92999e-11	ENSG00000134594	RAB33A	9363	277.979	289.846	308.021	101.304	127.303	118.288
ENSG00000234787.7	145.409	-1.80464	0.245887	-7.33929	2.14723e-13	1.03753e-10	ENSG00000234787	LINC00458	100507428	205.082	310.123	163.44	59.5292	66.5895	67.6869
ENSG00000169035.11	100.573	-1.75002	0.239161	-7.31731	2.5299e-13	1.18939e-10	ENSG00000169035	KLK7	5650	150.653	157.447	158.411	38.6417	43.0873	55.201
ENSG00000054282.15	433.615	-1.07702	0.147437	-7.30492	2.77424e-13	1.26994e-10	ENSG00000054282	SDCCAG8	10806	546.239	613.09	607.241	248.56	290.839	295.72
ENSG00000164778.4	51.1384	2.7446	0.377694	7.26673	3.6829e-13	1.64267e-10	ENSG00000164778	EN2	2020	9.71955	20.2773	10.0578	82.5053	108.698	75.5728
ENSG00000157064.10	939.911	-1.12404	0.158465	-7.09327	1.3098e-12	5.69598e-10	ENSG00000157064	NMNAT2	23057	1203.28	1340.69	1318.83	679.886	647.289	449.494
ENSG00000167178.15	426.867	1.10377	0.156463	7.05451	1.73215e-12	7.34895e-10	ENSG00000167178	ISLR2	57611	253.68	297.003	264.018	509.653	583.637	653.212
ENSG00000184486.9	102.059	1.87093	0.265591	7.0444	1.86261e-12	7.71431e-10	ENSG00000184486	POU3F2	5454	37.9062	39.3618	55.318	139.946	138.075	201.746
ENSG00000156709.13	3578.65	-0.823769	0.118449	-6.95465	3.53447e-12	1.42982e-09	ENSG00000156709	AIFM1	9131	4653.72	4495.6	4568.76	2579.6	2864.33	2309.9
ENSG00000129194.7	55.015	-2.36603	0.342245	-6.91326	4.73635e-12	1.87247e-09	ENSG00000129194	SOX15	6665	73.8686	109.736	94.292	12.5325	14.6889	24.9719
ENSG00000196867.7	111.463	1.82768	0.265287	6.88943	5.60179e-12	2.1654e-09	ENSG00000196867	ZFP28	140612	70.9527	42.9402	31.4307	189.031	159.619	174.803
ENSG00000129455.15	72.2098	-1.88126	0.273421	-6.88044	5.96691e-12	2.2564e-09	ENSG00000129455	KLK8	11202	107.887	125.242	108.122	32.3755	25.4607	34.172
ENSG00000131203.12	610.805	-1.30777	0.191479	-6.82985	8.50034e-12	3.14603e-09	ENSG00000131203	IDO1	3620	681.34	856.418	1071.16	445.947	328.051	281.919
ENSG00000198914.3	85.7118	2.22963	0.326978	6.8189	9.17417e-12	3.32468e-09	ENSG00000198914	POU3F3	5455	19.4391	36.9763	35.2024	88.7716	141.992	191.889
ENSG00000136383.6	1849.51	-0.859523	0.126257	-6.8077	9.91701e-12	3.52054e-09	ENSG00000136383	ALPK3	57538	2522.22	2308.03	2320.84	1447.5	1346.48	1151.99
ENSG00000186777.11	166.699	1.49706	0.221781	6.75017	1.47669e-11	5.13741e-09	ENSG00000186777	ZNF732	654254	102.055	99.001	59.0897	261.093	265.379	213.575
ENSG00000143248.12	755.243	-0.990776	0.147346	-6.72417	1.76601e-11	6.02348e-09	ENSG00000143248	RGS5	8490	836.853	1131.95	1047.27	516.964	466.127	532.295
ENSG00000253305.2	565.073	0.913483	0.136034	6.7151	1.87939e-11	6.28692e-09	ENSG00000253305	PCDHGB6	56100	362.539	396.004	418.657	721.661	720.734	770.842
ENSG00000145721.11	61.6173	2.28576	0.340854	6.70597	2.00073e-11	6.56656e-09	ENSG00000145721	LIX1	167410	13.6074	25.0484	25.1445	113.836	72.4651	119.602
ENSG00000274012.1	611.481	2.8135	0.42481	6.62295	3.521e-11	1.13422e-08	ENSG00000274012	RN7SL2	378706	196.335	121.664	138.295	1193.72	1426.78	592.096
ENSG00000186603.5	344.42	-1.25592	0.190022	-6.60936	3.85988e-11	1.19897e-08	ENSG00000186603	HPDL	84842	426.688	406.739	623.585	179.632	234.043	195.832
ENSG00000105143.12	409.428	1.18938	0.179919	6.61065	3.82633e-11	1.19897e-08	ENSG00000105143	SLC1A6	6511	306.166	257.641	183.555	558.739	528.799	621.668
ENSG00000189143.9	817.961	-0.973246	0.147472	-6.59953	4.1247e-11	1.25023e-08	ENSG00000189143	CLDN4	1364	976.814	1201.13	1073.67	487.721	645.331	523.095
ENSG00000147100.10	3060.18	0.801776	0.121519	6.59796	4.16862e-11	1.25023e-08	ENSG00000147100	SLC16A2	6567	2337.55	2242.43	2110.88	4168.09	4071.75	3430.35
ENSG00000163492.14	150.166	-1.77663	0.270026	-6.57945	4.72185e-11	1.39215e-08	ENSG00000163492	CCDC141	285025	229.381	322.051	147.096	65.7954	51.9006	84.7729
ENSG00000250337.5	801.716	-1.35862	0.206616	-6.57558	4.84648e-11	1.40508e-08	ENSG00000250337	PURPL	643401	1068.18	1167.73	1228.31	274.67	460.251	611.154
ENSG00000265933.5	23.5621	-4.00306	0.610017	-6.56221	5.30148e-11	1.51179e-08	ENSG00000265933	LINC00668	400643	35.9623	51.2896	46.5174	1.04437	1.95851	4.60008
ENSG00000248632.1	67.749	1.99675	0.305306	6.54015	6.14577e-11	1.72428e-08	ENSG00000248632	NA	NA	33.0465	28.6268	18.8584	129.502	103.801	92.6588
ENSG00000180694.13	1607.9	-1.0379	0.15951	-6.50682	7.67606e-11	2.11945e-08	ENSG00000180694	TMEM64	169200	1695.09	2420.16	2373.65	1179.1	881.332	1098.11
ENSG00000164096.12	1912.12	0.853744	0.131615	6.48668	8.77473e-11	2.38494e-08	ENSG00000164096	C4orf3	401152	1330.61	1208.29	1548.9	2258.98	2659.66	2466.3
ENSG00000266472.5	2074.14	-0.858233	0.133135	-6.44632	1.14602e-10	3.06691e-08	ENSG00000266472	MRPS21	54460	2484.32	2475.02	3063.86	1351.42	1440.49	1629.74
ENSG00000139211.6	329.763	1.11617	0.173468	6.43441	1.23952e-10	3.2669e-08	ENSG00000139211	AMIGO2	347902	216.746	218.279	188.584	542.029	391.703	421.236
ENSG00000101850.12	559.56	0.853623	0.133403	6.39883	1.56575e-10	4.06512e-08	ENSG00000101850	GPR143	4935	394.614	392.425	408.599	742.548	738.36	680.812
ENSG00000127507.17	77.0019	1.84659	0.288863	6.39262	1.63064e-10	4.17133e-08	ENSG00000127507	ADGRE2	30817	41.7941	25.0484	32.6879	133.68	132.2	96.6017
ENSG00000147027.3	2021.79	-0.782991	0.122948	-6.36848	1.90914e-10	4.81297e-08	ENSG00000147027	TMEM47	83604	2527.08	2306.84	2837.56	1567.6	1461.05	1430.63
ENSG00000152104.11	3485.56	-0.861281	0.135679	-6.34794	2.18219e-10	5.42275e-08	ENSG00000152104	PTPN14	5784	4139.56	5416.43	3932.61	2489.78	2474.58	2460.39
ENSG00000150275.17	76.3639	1.94864	0.307626	6.33445	2.38195e-10	5.83578e-08	ENSG00000150275	PCDH15	65217	17.4952	46.5185	31.4307	112.792	114.573	135.374
ENSG00000154645.13	148.845	-1.37148	0.216958	-6.32141	2.59193e-10	6.26202e-08	ENSG00000154645	CHODL	140578	187.587	203.966	251.445	98.1709	84.2161	67.6869
ENSG00000185432.11	1003.97	0.847571	0.134358	6.30828	2.82151e-10	6.54403e-08	ENSG00000185432	METTL7A	25840	771.732	716.862	661.302	1453.77	1212.32	1207.85
ENSG00000125266.6	1093.17	0.786498	0.124668	6.30873	2.81327e-10	6.54403e-08	ENSG00000125266	EFNB2	1948	817.414	813.478	775.709	1498.67	1265.2	1388.57
ENSG00000248540.2	174.492	1.31527	0.208497	6.30834	2.82042e-10	6.54403e-08	ENSG00000248540	LOC283731	283731	88.4479	87.0731	125.723	262.137	213.478	270.091
ENSG00000100095.18	76.1518	1.89127	0.301084	6.28152	3.35275e-10	7.67383e-08	ENSG00000100095	SEZ6L	23544	28.1867	48.9041	20.1156	122.191	106.739	130.774
ENSG00000189127.7	181.612	-1.13321	0.180796	-6.26789	3.65975e-10	8.26772e-08	ENSG00000189127	ANKRD34B	340120	257.568	252.87	237.616	111.748	119.469	110.402
ENSG00000173114.12	127.86	1.56715	0.250912	6.2458	4.21639e-10	9.4031e-08	ENSG00000173114	LRRN3	54674	60.2612	64.4103	69.1475	243.339	132.2	197.804
ENSG00000182968.4	61.8575	2.18695	0.350896	6.23249	4.59091e-10	1.01087e-07	ENSG00000182968	SOX1	6656	12.6354	20.2773	35.2024	92.9491	81.2784	128.802
ENSG00000163661.3	194.291	1.35707	0.217945	6.22663	4.76564e-10	1.03623e-07	ENSG00000163661	PTX3	5806	83.5881	106.158	139.552	229.762	278.109	328.577
ENSG00000164434.11	537.838	0.872831	0.141175	6.18262	6.3046e-10	1.35393e-07	ENSG00000164434	FABP7	2173	378.09	339.943	422.428	669.442	700.169	716.956
ENSG00000158715.5	862.436	-0.842866	0.137191	-6.14374	8.0602e-10	1.70984e-07	ENSG00000158715	SLC45A3	85414	1073.04	1012.67	1238.37	554.561	635.538	660.44
ENSG00000230006.7	34.4059	-3.04365	0.495772	-6.1392	8.2936e-10	1.73816e-07	ENSG00000230006	ANKRD36BP2	645784	37.9062	83.4948	64.1186	4.17749	2.93777	13.8002
ENSG00000258670.1	151.977	1.38606	0.226835	6.11045	9.93504e-10	2.05738e-07	ENSG00000258670	NA	NA	71.9246	67.9886	113.15	251.694	198.789	208.318
ENSG00000123572.16	146.928	-1.37269	0.226038	-6.07282	1.25682e-09	2.57205e-07	ENSG00000123572	NRK	203447	218.69	223.05	192.356	83.5497	104.781	59.1439
ENSG00000124839.12	2318.25	-1.02037	0.168545	-6.05397	1.41317e-09	2.85839e-07	ENSG00000124839	RAB17	64284	3085.96	3364.84	2866.48	1104.94	1925.22	1562.06
ENSG00000197128.11	196.872	1.15176	0.19073	6.03869	1.55375e-09	3.1066e-07	ENSG00000197128	ZNF772	400720	139.961	112.122	113.15	308.09	259.503	248.404
ENSG00000162490.6	1313.82	0.851572	0.141385	6.02309	1.71121e-09	3.38255e-07	ENSG00000162490	DRAXIN	374946	981.674	864.767	963.036	2007.28	1511.97	1554.17
ENSG00000129354.11	2433.68	-0.807659	0.134748	-5.99387	2.04905e-09	4.00486e-07	ENSG00000129354	AP1M2	10053	3105.4	3185.92	2999.74	1662.64	2105.4	1543
ENSG00000196604.12	67.6762	1.83428	0.307105	5.97281	2.33207e-09	4.50738e-07	ENSG00000196604	POTEF	728378	32.0745	31.0123	25.1445	121.147	120.449	76.2299
ENSG00000161652.12	40.6595	-2.36286	0.396615	-5.95757	2.56018e-09	4.89388e-07	ENSG00000161652	IZUMO2	126123	56.3734	73.9525	75.4336	8.35497	8.81332	21.0289
ENSG00000134532.15	131.434	1.34374	0.227535	5.90563	3.51298e-09	6.64221e-07	ENSG00000134532	SOX5	6660	62.2051	81.1092	80.4625	210.963	150.806	203.061
ENSG00000100031.18	498.297	-0.949657	0.161676	-5.87383	4.25842e-09	7.96508e-07	ENSG00000100031	GGT1	2678	601.64	690.621	678.903	269.448	395.62	353.549
ENSG00000120156.20	200.881	-1.04541	0.178085	-5.8703	4.35011e-09	8.05001e-07	ENSG00000120156	TEK	7010	296.446	246.906	267.789	135.768	132.2	126.174
ENSG00000105289.14	562.81	-1.01127	0.172398	-5.86593	4.46634e-09	8.09529e-07	ENSG00000105289	TJP3	27134	670.649	735.947	852.4	279.892	431.853	406.121
ENSG00000184515.10	242.119	0.978487	0.16681	5.86588	4.46765e-09	8.09529e-07	ENSG00000184515	BEX5	340542	164.26	150.291	174.755	313.311	322.176	327.92
ENSG00000242759.6	50.6546	-2.20241	0.378593	-5.81736	5.97849e-09	1.07212e-06	ENSG00000242759	NA	NA	59.2892	99.001	93.0348	8.35497	16.6474	27.6005
ENSG00000182168.14	222.166	1.08639	0.187341	5.79903	6.66978e-09	1.17932e-06	ENSG00000182168	UNC5C	8633	152.597	135.977	137.038	296.601	354.491	256.29
ENSG00000253507.5	172.749	-1.59514	0.27512	-5.79798	6.71185e-09	1.17932e-06	ENSG00000253507	NA	NA	205.082	392.425	182.298	59.5292	97.9257	99.2303
ENSG00000242193.9	158.58	-1.16309	0.201511	-5.77185	7.84039e-09	1.36384e-06	ENSG00000242193	CRYZL2P	730102	216.746	225.436	214.986	119.058	81.2784	93.9731
ENSG00000154040.20	355.787	-0.916784	0.159031	-5.76481	8.17515e-09	1.40799e-06	ENSG00000154040	CABYR	26256	453.903	530.788	411.113	228.717	260.482	249.719
ENSG00000229191.1	1023.92	-0.927127	0.161689	-5.73403	9.80741e-09	1.67255e-06	ENSG00000229191	NA	NA	1259.65	1130.76	1636.91	594.247	797.116	724.841
ENSG00000058085.14	388.757	-0.907342	0.158376	-5.72904	1.01001e-08	1.68933e-06	ENSG00000058085	LAMC2	3918	507.36	557.029	455.116	293.468	284.964	234.604
ENSG00000254946.1	60.1391	-1.76056	0.307281	-5.72947	1.00747e-08	1.68933e-06	ENSG00000254946	LINC02751	105376569	81.6442	78.7236	118.179	24.0205	33.2948	24.9719
ENSG00000183087.14	1655.36	-0.810699	0.141712	-5.72076	1.06048e-08	1.75686e-06	ENSG00000183087	GAS6	2621	1933.22	2173.25	2222.78	1002.6	1194.69	1405.65
ENSG00000158710.14	1836.31	-0.651136	0.114138	-5.7048	1.16479e-08	1.91147e-06	ENSG00000158710	TAGLN2	8407	2144.13	2327.12	2259.24	1489.27	1450.28	1347.82
ENSG00000166450.12	4340.45	0.728083	0.129417	5.62586	1.84583e-08	3.00077e-06	ENSG00000166450	PRTG	283659	2997.51	3086.92	3720.14	6004.09	4943.29	5290.75
ENSG00000228863.8	47.4321	-2.01513	0.359054	-5.61234	1.99613e-08	3.21506e-06	ENSG00000228863	NA	NA	57.3453	100.194	71.662	16.7099	13.7096	24.9719
ENSG00000130962.17	692.125	-0.721698	0.128806	-5.60297	2.10715e-08	3.36274e-06	ENSG00000130962	PRRG1	5638	824.218	870.731	890.117	556.65	496.484	514.552
ENSG00000117322.16	408.877	-0.842967	0.150782	-5.59064	2.26233e-08	3.57757e-06	ENSG00000117322	CR2	1380	517.08	533.174	523.007	313.311	314.342	252.347
ENSG00000103257.8	8077.53	-0.712087	0.127722	-5.5753	2.4711e-08	3.87251e-06	ENSG00000103257	SLC7A5	8140	10812	10547.8	8735.21	5424.47	6452.33	6493.34
ENSG00000148082.9	413.814	0.8724	0.15691	5.55986	2.69987e-08	4.19323e-06	ENSG00000148082	SHC3	53358	303.25	270.762	301.735	598.425	549.363	459.351
ENSG00000066027.11	1870.04	-0.6531	0.117763	-5.54589	2.9247e-08	4.50222e-06	ENSG00000066027	PPP2R5A	5525	2250.08	2411.81	2195.12	1559.25	1456.16	1347.82
ENSG00000198626.15	284.734	-0.960322	0.173725	-5.52784	3.24202e-08	4.94693e-06	ENSG00000198626	RYR2	6262	338.24	387.654	401.055	215.141	206.623	159.689
ENSG00000185133.13	280.64	-0.879947	0.159529	-5.5159	3.47008e-08	5.24887e-06	ENSG00000185133	INPP5J	27124	335.324	366.184	389.74	206.786	189.976	195.832
ENSG00000182109.7	126.425	1.35007	0.24617	5.4843	4.15121e-08	6.22168e-06	ENSG00000182109	NA	NA	69.9807	81.1092	62.8614	128.458	224.25	191.889
ENSG00000148516.21	347.829	1.07783	0.196582	5.48287	4.18475e-08	6.22168e-06	ENSG00000148516	ZEB1	6935	192.447	282.689	197.385	405.216	421.081	588.153
ENSG00000117595.10	849.474	-0.923653	0.168731	-5.47411	4.39719e-08	6.48213e-06	ENSG00000117595	IRF6	3664	1133.3	1208.29	993.21	586.937	727.588	447.522
ENSG00000003096.13	753.809	-0.724303	0.132353	-5.47251	4.43696e-08	6.48579e-06	ENSG00000003096	KLHL13	90293	933.077	1021.02	862.458	608.869	549.363	548.067
ENSG00000196352.14	750.418	-0.803641	0.147116	-5.46265	4.69068e-08	6.79953e-06	ENSG00000196352	CD55	1604	898.086	1128.37	837.313	521.141	530.758	586.839
ENSG00000116667.12	1436.07	-0.68488	0.125642	-5.45105	5.00731e-08	7.19853e-06	ENSG00000116667	C1orf21	81563	1582.34	1759.35	1971.33	1130.01	1069.35	1104.02
ENSG00000106236.3	1231.54	-0.785183	0.144095	-5.44904	5.06412e-08	7.22052e-06	ENSG00000106236	NPTX2	4885	1446.27	1718.8	1513.7	752.992	918.544	1038.96
ENSG00000173175.14	797.021	-0.683935	0.125642	-5.44353	5.22352e-08	7.38725e-06	ENSG00000173175	ADCY5	111	978.758	976.889	990.695	609.913	654.144	571.724
ENSG00000184261.4	158.677	-1.08748	0.200005	-5.43726	5.41056e-08	7.59005e-06	ENSG00000184261	KCNK12	56660	186.615	246.906	214.986	92.9491	100.864	109.745
ENSG00000196550.10	557.401	-0.969184	0.178463	-5.43074	5.61204e-08	7.74774e-06	ENSG00000196550	FAM72A	729533	731.882	797.972	686.446	270.492	393.662	463.951
ENSG00000186104.10	371.729	-0.915779	0.168604	-5.43154	5.58682e-08	7.74774e-06	ENSG00000186104	CYP2R1	120227	431.548	555.837	472.717	233.939	234.043	302.291
ENSG00000143858.11	729.477	-0.748659	0.138281	-5.41404	6.16176e-08	8.42422e-06	ENSG00000143858	SYT2	127833	894.198	919.635	927.834	581.715	587.554	465.923
ENSG00000146950.12	1372.12	0.735231	0.135828	5.41297	6.19891e-08	8.42422e-06	ENSG00000146950	SHROOM2	357	1210.08	932.756	944.178	1801.54	1707.83	1636.31
ENSG00000179178.10	537.013	-0.778823	0.144877	-5.37575	7.62643e-08	1.02839e-05	ENSG00000179178	TMEM125	128218	706.611	721.633	607.241	357.175	433.811	395.607
ENSG00000174951.10	486.352	-0.91654	0.170593	-5.37266	7.75831e-08	1.03812e-05	ENSG00000174951	FUT1	2523	654.126	766.959	486.547	317.489	344.699	348.292
ENSG00000101180.15	84.7845	-1.47449	0.275247	-5.35697	8.46303e-08	1.12377e-05	ENSG00000101180	HRH3	11255	117.607	93.037	163.44	39.6861	52.8799	42.0579
ENSG00000150627.15	539.924	0.720658	0.134936	5.34073	9.25725e-08	1.21992e-05	ENSG00000150627	WDR17	116966	420.856	409.124	393.512	675.708	634.559	705.784
ENSG00000133019.11	630.462	-0.802231	0.15071	-5.32302	1.0206e-07	1.33484e-05	ENSG00000133019	CHRM3	1131	817.414	912.479	675.131	417.749	463.189	496.809
ENSG00000162733.16	137.039	-1.14455	0.215355	-5.31471	1.06828e-07	1.38677e-05	ENSG00000162733	DDR2	4921	210.914	198.002	157.153	93.9934	71.4858	90.6873
ENSG00000123575.8	2531.86	-0.753263	0.141862	-5.30985	1.09716e-07	1.41372e-05	ENSG00000123575	FAM199X	139231	3169.54	2875.8	3490.06	2111.72	1536.45	2007.61
ENSG00000127831.10	225.489	-0.931444	0.176166	-5.2873	1.24132e-07	1.57611e-05	ENSG00000127831	VIL1	7429	291.586	330.401	266.532	148.301	145.909	170.203
ENSG00000134597.14	1468.15	0.718903	0.13596	5.2876	1.23929e-07	1.57611e-05	ENSG00000134597	RBMX2	51634	1033.19	1087.82	1210.71	1586.4	1819.46	2071.35
ENSG00000168564.5	598.447	0.828305	0.157403	5.26231	1.42257e-07	1.79316e-05	ENSG00000168564	CDKN2AIP	55602	466.538	432.98	392.255	922.18	697.231	679.498
ENSG00000165118.14	356.979	-0.831901	0.158357	-5.25335	1.49361e-07	1.86917e-05	ENSG00000165118	C9orf64	84267	406.277	491.426	475.232	262.137	228.167	278.634
ENSG00000218336.8	3543.04	0.714157	0.136239	5.24195	1.58886e-07	1.97416e-05	ENSG00000218336	TENM3	55714	3039.3	2591.92	2416.39	4773.82	4679.87	3756.95
ENSG00000197769.5	87.504	-1.39691	0.266675	-5.23825	1.62109e-07	1.99991e-05	ENSG00000197769	MAP1LC3C	440738	93.3077	156.255	132.009	43.8636	45.0458	54.5438
ENSG00000052344.15	3761.61	-0.685436	0.131185	-5.22494	1.74213e-07	2.13411e-05	ENSG00000052344	PRSS8	5652	4499.18	4761.59	4656.77	2399.97	3278.55	2973.62
ENSG00000026025.14	3733.84	0.699669	0.13434	5.20821	1.90671e-07	2.31939e-05	ENSG00000026025	VIM	7431	2386.15	2933.05	3221.02	4221.35	4712.19	4929.32
ENSG00000196141.13	2259.09	-0.571699	0.110104	-5.19238	2.07628e-07	2.50812e-05	ENSG00000196141	SPATS2L	26010	2685.51	2800.65	2617.55	1744.1	1827.29	1879.46
ENSG00000228624.7	234.561	-0.975328	0.187885	-5.19108	2.09074e-07	2.50817e-05	ENSG00000228624	HDAC2-AS2	101927768	252.708	349.485	330.651	181.721	142.972	149.831
ENSG00000105499.13	610.18	-0.726972	0.140745	-5.16518	2.40204e-07	2.86188e-05	ENSG00000105499	PLA2G4C	8605	761.041	813.478	706.562	440.725	516.069	423.208
ENSG00000151322.18	137.509	1.0825	0.209819	5.15923	2.47971e-07	2.93432e-05	ENSG00000151322	NPAS3	64067	82.6161	83.4948	99.321	190.076	164.515	205.032
ENSG00000007237.18	596.764	-0.698777	0.135854	-5.14357	2.69562e-07	3.16827e-05	ENSG00000007237	GAS7	8522	731.882	781.273	702.79	415.66	489.629	459.351
ENSG00000080503.21	151.818	-1.10427	0.215049	-5.13498	2.82168e-07	3.29417e-05	ENSG00000080503	SMARCA2	6595	183.699	201.58	235.101	112.792	102.822	74.9156
ENSG00000100298.15	33.4783	-2.21209	0.431215	-5.12991	2.89885e-07	3.3617e-05	ENSG00000100298	APOBEC3H	164668	34.9904	63.2175	67.8903	11.4881	6.8548	16.4289
ENSG00000117069.14	597.826	0.792129	0.154659	5.12177	3.0268e-07	3.48683e-05	ENSG00000117069	ST6GALNAC5	81849	439.324	434.173	441.287	672.575	683.522	916.073
ENSG00000115963.13	2647.62	0.85799	0.16779	5.11347	3.16298e-07	3.61974e-05	ENSG00000115963	RND3	390	2094.56	2158.94	1393.01	4011.43	2942.67	3285.12
ENSG00000138722.9	38.3795	2.00841	0.392939	5.11125	3.20038e-07	3.63861e-05	ENSG00000138722	MMRN1	22915	11.6635	16.699	17.6012	66.8398	73.4443	44.0294
ENSG00000165566.12	117.872	1.54712	0.30396	5.08989	3.58275e-07	4.04688e-05	ENSG00000165566	AMER2	219287	29.1586	82.302	70.4047	123.236	205.644	196.489
ENSG00000125966.9	390.219	-1.00636	0.198101	-5.08003	3.77373e-07	4.2351e-05	ENSG00000125966	MMP24	10893	420.856	684.657	458.888	278.847	207.603	290.462
ENSG00000109775.10	884.42	0.66731	0.131461	5.0761	3.85261e-07	4.29591e-05	ENSG00000109775	UFSP2	55325	747.433	681.079	619.813	1100.77	1144.75	1012.68
ENSG00000169184.5	1017.73	0.704219	0.138782	5.07428	3.88958e-07	4.30951e-05	ENSG00000169184	MN1	4330	734.798	715.67	873.773	1107.03	1318.08	1357.02
ENSG00000073803.13	540.88	-0.725652	0.143225	-5.06652	4.05153e-07	4.46053e-05	ENSG00000073803	MAP3K13	9175	629.827	726.405	666.33	448.035	363.305	411.379
ENSG00000142619.4	306.965	-1.05668	0.20866	-5.06411	4.10314e-07	4.48894e-05	ENSG00000142619	PADI3	51702	412.109	442.522	392.255	146.212	171.37	277.319
ENSG00000143502.14	303.808	-0.774273	0.15354	-5.04281	4.58739e-07	4.98736e-05	ENSG00000143502	SUSD4	55061	365.455	394.811	390.998	218.274	217.395	235.918
ENSG00000156531.16	6145.18	-0.549308	0.109059	-5.03682	4.73338e-07	5.11411e-05	ENSG00000156531	PHF6	84295	7473.36	7061.27	7367.35	5386.87	4783.67	4798.54
ENSG00000224420.3	141.14	1.12918	0.225522	5.00696	5.52956e-07	5.93745e-05	ENSG00000224420	ADM5	199800	85.532	88.2659	93.0348	167.099	166.474	246.433
ENSG00000165704.14	1836.5	-0.589666	0.117987	-4.99774	5.80063e-07	6.1903e-05	ENSG00000165704	HPRT1	3251	2233.55	2092.14	2293.18	1595.8	1399.36	1405
ENSG00000011347.9	1558.86	-0.714154	0.143304	-4.9835	6.2444e-07	6.62325e-05	ENSG00000011347	SYT7	9066	1822.42	1932.31	2059.34	956.644	1218.2	1364.25
ENSG00000112562.18	177.651	-1.00294	0.201566	-4.97574	6.4999e-07	6.85247e-05	ENSG00000112562	SMOC2	64094	225.493	269.569	217.5	92.9491	124.366	136.031
ENSG00000101871.14	4707.83	0.741966	0.1493	4.96961	6.70863e-07	7.02992e-05	ENSG00000101871	MID1	4281	4117.2	3145.37	3303.99	6960.74	5790.35	4929.32
ENSG00000172819.16	1893.25	-0.59276	0.11941	-4.96406	6.90347e-07	7.19077e-05	ENSG00000172819	RARG	5916	2244.24	2229.31	2357.3	1374.39	1653.97	1500.28
ENSG00000184557.4	549.887	-0.815813	0.16487	-4.94822	7.48937e-07	7.75462e-05	ENSG00000184557	SOCS3	9021	699.807	721.633	685.189	304.956	409.33	478.408
ENSG00000230623.4	1858.02	-0.598257	0.12115	-4.93817	7.88595e-07	7.97536e-05	ENSG00000230623	NA	NA	2258.82	2312.81	2143.57	1321.13	1514.91	1596.89
ENSG00000154556.17	530.586	0.753696	0.15261	4.9387	7.86438e-07	7.97536e-05	ENSG00000154556	SORBS2	8470	407.249	357.835	418.657	738.371	696.252	565.153
ENSG00000186439.12	77.7661	-1.51106	0.305956	-4.9388	7.86058e-07	7.97536e-05	ENSG00000186439	TRDN	10345	100.111	151.483	95.5493	30.2868	31.3362	57.8296
ENSG00000167754.12	49.2582	-1.58587	0.32098	-4.94071	7.78405e-07	7.97536e-05	ENSG00000167754	KLK5	25818	75.8125	73.9525	72.9192	18.7987	22.5229	31.5434
ENSG00000163435.15	156.483	-1.25279	0.25436	-4.92525	8.42509e-07	8.47135e-05	ENSG00000163435	ELF3	1999	139.961	308.931	212.471	102.348	91.0709	84.1158
ENSG00000151224.12	173.291	-1.1978	0.243503	-4.91903	8.69742e-07	8.64523e-05	ENSG00000151224	MAT1A	4143	252.708	301.774	170.983	74.1504	108.698	131.431
ENSG00000271430.1	652.787	1.04756	0.212945	4.91937	8.68221e-07	8.64523e-05	ENSG00000271430	NA	NA	374.203	386.462	516.72	1220.87	596.368	822.1
ENSG00000083857.13	9704.96	0.661605	0.134708	4.91139	9.04343e-07	8.9381e-05	ENSG00000083857	FAT1	2195	8217.88	7301.02	7031.67	13643.7	12100.7	9934.86
ENSG00000121486.11	1626.32	-0.591601	0.120769	-4.89862	9.65097e-07	9.48467e-05	ENSG00000121486	TRMT1L	81627	1931.27	1959.74	1972.59	1329.48	1402.3	1162.51
ENSG00000159166.13	583.652	-0.77298	0.158336	-4.8819	1.0507e-06	0.00010268	ENSG00000159166	LAD1	3898	739.658	706.127	760.622	507.565	445.562	342.378
ENSG00000121691.4	228.356	1.05998	0.217443	4.87474	1.08954e-06	0.00010588	ENSG00000121691	CAT	847	186.615	140.748	115.665	234.984	376.035	316.091
ENSG00000169764.14	15936.1	-0.632644	0.130193	-4.85928	1.17811e-06	0.000113222	ENSG00000169764	UGP2	7360	17051	22264.5	18810.6	13731.4	11388.8	12370.3
ENSG00000107438.8	1968.81	-0.679272	0.139781	-4.85955	1.17652e-06	0.000113222	ENSG00000107438	PDLIM1	9124	2475.57	2717.16	2076.94	1520.6	1691.18	1331.4
ENSG00000163359.15	234.606	-0.889128	0.183273	-4.8514	1.22594e-06	0.000117172	ENSG00000163359	COL6A3	1293	303.25	343.521	267.789	136.813	186.059	170.203
ENSG00000170345.9	595.615	-1.06838	0.220461	-4.84611	1.25909e-06	0.000119682	ENSG00000170345	FOS	2353	814.498	1067.54	539.35	367.619	291.819	492.866
ENSG00000168309.16	43.2888	-1.93526	0.399684	-4.84199	1.28548e-06	0.000121526	ENSG00000168309	FAM107A	11170	55.4014	102.579	49.0319	10.4437	16.6474	25.629
ENSG00000111087.9	404.279	-0.718615	0.148485	-4.83964	1.30073e-06	0.000122304	ENSG00000111087	GLI1	2735	468.482	489.041	551.923	322.711	282.026	311.491
ENSG00000260804.3	142.381	1.51966	0.314108	4.83801	1.31147e-06	0.000122651	ENSG00000260804	LINC01963	150967	83.5881	62.0247	74.1764	313.311	223.271	97.916
ENSG00000136153.19	447.604	-0.734079	0.151784	-4.83634	1.32252e-06	0.000123022	ENSG00000136153	LMO7	4008	515.136	648.874	512.949	338.376	349.595	320.691
ENSG00000162344.3	242.889	-0.860399	0.17799	-4.83399	1.33826e-06	0.000123824	ENSG00000162344	FGF19	9965	296.446	318.473	326.879	143.079	171.37	201.089
ENSG00000156504.16	3099.97	-0.55173	0.11493	-4.80057	1.58217e-06	0.000145619	ENSG00000156504	FAM122B	159090	3419.34	3651.11	3987.92	2555.58	2383.51	2602.33
ENSG00000178538.9	160.542	-0.913935	0.190612	-4.79474	1.62888e-06	0.000149128	ENSG00000178538	CA8	767	217.718	203.966	207.442	122.191	98.905	113.031
ENSG00000166869.2	81.6006	-1.30028	0.271354	-4.79182	1.65274e-06	0.000150521	ENSG00000166869	CHP2	63928	94.2796	114.507	140.809	35.5086	47.9836	56.5153
ENSG00000116574.5	691.6	-0.646129	0.134879	-4.79042	1.66434e-06	0.000150788	ENSG00000116574	RHOU	58480	848.516	876.695	808.397	510.698	503.338	601.954
ENSG00000126803.9	900.178	-0.746242	0.155901	-4.78663	1.69609e-06	0.00015208	ENSG00000126803	HSPA2	3306	1020.55	1276.28	1090.02	557.694	654.144	802.386
ENSG00000102034.16	172.481	-0.972414	0.203138	-4.78697	1.69318e-06	0.00015208	ENSG00000102034	ELF4	2000	219.662	271.954	194.87	98.1709	121.428	128.802
ENSG00000056291.17	88.413	1.55482	0.325446	4.77752	1.77472e-06	0.000158314	ENSG00000056291	NPFFR2	10886	50.5416	41.7474	41.4885	207.83	108.698	80.1729
ENSG00000105696.8	498.057	-0.796826	0.166864	-4.77531	1.79429e-06	0.000159244	ENSG00000105696	TMEM59L	25789	604.556	613.09	680.16	278.847	431.853	379.835
ENSG00000117154.11	588.035	-0.755088	0.15843	-4.76606	1.87867e-06	0.000165338	ENSG00000117154	IGSF21	84966	747.433	763.381	706.562	339.421	475.919	495.495
ENSG00000065320.8	209.155	-0.921767	0.193417	-4.7657	1.88198e-06	0.000165338	ENSG00000065320	NTN1	9423	251.736	275.533	295.448	109.659	165.495	157.06
ENSG00000010610.9	442.518	-0.850875	0.178904	-4.75604	1.97432e-06	0.00017258	ENSG00000010610	CD4	920	494.725	591.62	624.842	245.427	307.487	391.007
ENSG00000172748.12	25.959	2.38128	0.500814	4.75481	1.98631e-06	0.00017276	ENSG00000172748	ZNF596	169270	6.80368	9.54226	8.80059	64.751	28.3985	37.4578
ENSG00000136869.13	45.1882	1.84217	0.389004	4.73561	2.18392e-06	0.000189002	ENSG00000136869	TLR4	7099	10.6915	26.2412	22.6301	68.9285	94.0087	48.6294
ENSG00000123240.16	445.363	-0.770437	0.162814	-4.73201	2.2231e-06	0.00019144	ENSG00000123240	OPTN	10133	499.585	639.331	548.151	284.069	319.238	381.807
ENSG00000250120.6	83.3067	-1.35769	0.287278	-4.72606	2.28918e-06	0.000196159	ENSG00000250120	PCDHA10	56139	106.915	125.242	129.494	31.3311	39.1703	67.6869
ENSG00000171617.13	1147.64	0.654536	0.138685	4.71959	2.36317e-06	0.000201506	ENSG00000171617	ENC1	8507	990.422	782.465	900.175	1580.13	1332.77	1299.85
ENSG00000114200.9	379.192	0.822924	0.174517	4.71543	2.41204e-06	0.000204505	ENSG00000114200	BCHE	590	267.288	287.461	267.789	523.23	372.118	557.267
ENSG00000246792.2	188.304	-1.0761	0.228249	-4.7146	2.42185e-06	0.000204505	ENSG00000246792	NA	NA	188.559	223.05	355.795	113.836	122.407	126.174
ENSG00000074211.13	362.473	-0.688224	0.146456	-4.69917	2.61217e-06	0.000218456	ENSG00000074211	PPP2R2C	5522	451.959	427.016	462.66	293.468	266.358	273.376
ENSG00000168003.16	10358.7	-0.538838	0.114656	-4.69959	2.60684e-06	0.000218456	ENSG00000168003	SLC3A2	6520	12348.7	13102.7	11362.8	7726.26	8685.03	8926.79
ENSG00000136960.12	240.173	0.817162	0.173967	4.69723	2.63713e-06	0.000219487	ENSG00000136960	ENPP2	5168	170.092	184.881	165.954	332.11	321.196	266.805
ENSG00000165349.11	5603.89	-0.739806	0.157571	-4.69506	2.66531e-06	0.000220777	ENSG00000165349	SLC7A3	84889	7387.83	7934.39	5707.81	3400.47	4988.34	4204.47
ENSG00000121931.15	613.706	-0.633211	0.134935	-4.69272	2.69593e-06	0.000222254	ENSG00000121931	LRIF1	55791	757.153	762.188	720.391	490.855	433.811	517.838
ENSG00000185847.7	470.084	-0.836939	0.178563	-4.68708	2.77136e-06	0.000227396	ENSG00000185847	LINC01405	100131138	491.809	616.669	701.533	264.226	386.807	359.464
ENSG00000101542.9	49.8361	1.73687	0.371619	4.67379	2.95694e-06	0.000241483	ENSG00000101542	CDH20	28316	12.6354	40.5546	16.344	76.2391	80.2991	72.9442
ENSG00000223760.4	66.6593	1.49361	0.319978	4.66786	3.04356e-06	0.000247396	ENSG00000223760	MED15P9	285103	40.8221	32.2051	31.4307	64.751	136.117	94.6303
ENSG00000099337.4	572.014	-0.721318	0.154746	-4.66131	3.14196e-06	0.000254207	ENSG00000099337	KCNK6	9424	651.21	745.489	740.507	357.175	505.297	432.408
ENSG00000006016.10	147.869	-0.953991	0.204704	-4.66035	3.15674e-06	0.00025422	ENSG00000006016	CRLF1	9244	185.643	192.038	208.7	80.4166	108.698	111.716
ENSG00000197415.11	370.902	-0.71717	0.153976	-4.65767	3.19805e-06	0.00025636	ENSG00000197415	VEPH1	79674	490.837	467.571	423.686	279.892	310.425	253.004
ENSG00000058668.14	3040.74	-0.570313	0.122615	-4.65123	3.29959e-06	0.000262084	ENSG00000058668	ATP2B4	493	3384.35	3456.68	4062.1	2279.86	2629.31	2432.13
ENSG00000175745.11	40.0807	1.7735	0.381266	4.65161	3.2936e-06	0.000262084	ENSG00000175745	NR2F1	7025	9.71955	17.8917	27.659	63.7067	59.7347	61.7725
ENSG00000139910.19	684.512	0.696411	0.150391	4.63068	3.64468e-06	0.000288178	ENSG00000139910	NOVA1	4857	473.342	490.234	604.726	945.156	743.256	850.358
ENSG00000133636.10	1112.4	0.562832	0.122189	4.60622	4.10046e-06	0.000322749	ENSG00000133636	NTS	4922	899.058	861.189	934.12	1415.12	1234.84	1330.08
ENSG00000116679.15	12672.9	-0.483341	0.10503	-4.60194	4.18583e-06	0.000326514	ENSG00000116679	IVNS1ABP	10625	15178	14808.4	14339.9	10798.8	10974.5	9937.49
ENSG00000196584.2	1735.38	0.816321	0.177384	4.60199	4.18472e-06	0.000326514	ENSG00000196584	XRCC2	7516	1300.48	938.72	1531.3	2714.32	2038.81	1888.66
ENSG00000139269.2	399.77	-1.0493	0.228372	-4.59468	4.33407e-06	0.000336568	ENSG00000139269	INHBE	83729	549.154	661.994	408.599	181.721	229.146	368.007
ENSG00000164305.18	2428.17	0.701081	0.153232	4.5753	4.75545e-06	0.000367649	ENSG00000164305	CASP3	836	1970.15	1926.34	1650.74	3685.59	2421.7	2914.48
ENSG00000136628.17	11325.6	-0.55627	0.121668	-4.57205	4.82985e-06	0.000371749	ENSG00000136628	EPRS1	2058	13753.2	14758.3	11933.6	9719.96	9406.75	8382.01
ENSG00000064270.12	85.0153	-1.16485	0.255957	-4.55093	5.34085e-06	0.000409269	ENSG00000064270	ATP2C2	9914	103.999	109.736	138.295	59.5292	55.8177	42.715
ENSG00000118292.8	400.601	0.725036	0.159474	4.54642	5.45671e-06	0.000415217	ENSG00000118292	C1orf54	79630	290.614	282.689	334.422	440.725	482.774	572.382
ENSG00000122507.20	872.62	-0.815516	0.17939	-4.54605	5.46621e-06	0.000415217	ENSG00000122507	BBS9	27241	1031.24	1420.6	888.86	576.493	556.218	762.299
ENSG00000077009.13	975.802	-0.70079	0.15426	-4.54292	5.54798e-06	0.000419596	ENSG00000077009	NMRK2	27231	1055.54	1297.75	1274.83	621.401	716.816	888.473
ENSG00000136158.11	2448.38	0.588942	0.129925	4.53295	5.81657e-06	0.000438005	ENSG00000136158	SPRY2	10253	1944.88	1712.84	2210.21	2802.05	2815.37	3204.94
ENSG00000135821.17	9556.36	-0.465018	0.102631	-4.53096	5.87158e-06	0.000440242	ENSG00000135821	GLUL	2752	10658.5	11546.1	11046	7939.31	8053.41	8094.83
ENSG00000162949.16	252.322	-0.891889	0.197006	-4.52721	5.97679e-06	0.000443895	ENSG00000162949	CAPN13	92291	311.997	403.16	270.304	155.611	160.598	212.261
ENSG00000276550.4	3946.65	0.653756	0.144429	4.5265	5.99685e-06	0.000443895	ENSG00000276550	HERC2P2	400322	3604.01	2540.63	3055.06	4901.24	5325.2	4253.76
ENSG00000133433.10	26.8667	-1.9303	0.426331	-4.5277	5.9628e-06	0.000443895	ENSG00000133433	GSTT2B	653689	34.9904	51.2896	41.4885	11.4881	10.7718	11.1716
ENSG00000257354.2	279.425	0.849066	0.18769	4.52376	6.07496e-06	0.000447771	ENSG00000257354	NA	NA	183.699	223.05	192.356	413.571	276.151	387.721
ENSG00000184363.9	97.2012	-1.05575	0.233518	-4.52107	6.15275e-06	0.000449694	ENSG00000184363	PKP3	11187	117.607	130.013	145.838	63.7067	69.5273	56.5153
ENSG00000279560.1	139.406	-1.27256	0.281436	-4.52167	6.13548e-06	0.000449694	ENSG00000279560	NA	NA	133.158	274.34	186.07	72.0616	57.7762	113.031
ENSG00000155657.25	29.5471	-1.85383	0.410163	-4.51974	6.19164e-06	0.000450643	ENSG00000155657	TTN	7273	44.7099	47.7113	46.5174	16.7099	7.83406	13.8002
ENSG00000282012.1	28.2602	-2.0415	0.45201	-4.51649	6.2874e-06	0.000455706	ENSG00000282012	NA	NA	29.1586	48.9041	57.8325	15.6656	10.7718	7.2287
ENSG00000164007.10	559.963	-0.645952	0.143385	-4.50503	6.63645e-06	0.000479008	ENSG00000164007	CLDN19	149461	675.509	653.645	721.648	377.018	479.836	452.122
ENSG00000186469.8	737.096	0.628955	0.139761	4.50023	6.788e-06	0.000487922	ENSG00000186469	GNG2	54331	620.107	516.475	599.697	969.177	799.074	918.045
ENSG00000117266.15	2645.88	-0.640815	0.142454	-4.49838	6.8472e-06	0.000488144	ENSG00000117266	CDK18	5129	3203.56	3110.78	3358.05	1691.88	2488.29	2022.72
ENSG00000213976.4	258.077	0.913706	0.203085	4.49912	6.82342e-06	0.000488144	ENSG00000213976	NA	NA	154.541	182.496	199.899	439.68	280.068	291.777
ENSG00000168118.11	1797.84	-0.560617	0.124677	-4.49655	6.90651e-06	0.000488369	ENSG00000168118	RAB4A	5867	1999.31	2204.26	2227.81	1367.08	1362.15	1626.46
ENSG00000261780.2	34.3794	-1.65841	0.368771	-4.49712	6.88799e-06	0.000488369	ENSG00000261780	LINC02582	100505817	47.6258	50.0969	59.0897	16.7099	15.6681	17.086
ENSG00000121900.18	135.635	-0.976973	0.217647	-4.48879	7.16303e-06	0.000503314	ENSG00000121900	TMEM54	113452	160.373	217.086	163.44	83.5497	84.2161	105.145
ENSG00000244342.5	226.322	-1.16379	0.259287	-4.48841	7.17574e-06	0.000503314	ENSG00000244342	LINC00698	285401	225.493	357.835	354.538	213.052	97.9257	109.088
ENSG00000170558.8	3537.73	0.48359	0.10796	4.47936	7.48663e-06	0.000523012	ENSG00000170558	CDH2	1000	2916.84	2959.29	2974.6	4367.56	3927.8	4080.27
ENSG00000197993.7	161.07	-0.953708	0.213004	-4.47742	7.55513e-06	0.000525686	ENSG00000197993	KEL	3792	197.307	176.532	262.76	123.236	112.615	93.9731
ENSG00000164707.15	180.67	-0.906593	0.202533	-4.47627	7.59575e-06	0.000526407	ENSG00000164707	SLC13A4	26266	210.914	248.099	250.188	105.482	113.594	155.746
ENSG00000143469.17	615.266	-0.631552	0.141173	-4.47359	7.69171e-06	0.000530942	ENSG00000143469	SYT14	255928	716.331	682.272	844.857	518.008	458.293	471.837
ENSG00000197016.11	397.512	0.758832	0.169708	4.4714	7.77109e-06	0.000534301	ENSG00000197016	ZNF470	388566	291.586	286.268	306.763	590.07	512.152	398.236
ENSG00000135480.14	356.031	-0.764545	0.171211	-4.46551	7.98765e-06	0.000547028	ENSG00000135480	KRT7	3855	390.726	431.787	524.264	222.451	273.213	293.748
ENSG00000233639.5	39.7969	1.81432	0.406548	4.46274	8.09168e-06	0.000551979	ENSG00000233639	PANTR1	100506421	8.74759	28.6268	16.344	49.0855	57.7762	78.2014
ENSG00000165646.11	546.547	-0.614115	0.137752	-4.45814	8.26755e-06	0.000561774	ENSG00000165646	SLC18A2	6571	666.761	679.886	637.414	387.462	462.21	445.551
ENSG00000260725.1	18.1264	-2.45568	0.55132	-4.45417	8.42165e-06	0.000570018	ENSG00000260725	NA	NA	32.0745	26.2412	33.9451	7.3106	1.95851	7.2287
ENSG00000081479.12	258.807	0.891591	0.200342	4.45034	8.57352e-06	0.000575816	ENSG00000081479	LRP2	4036	139.961	209.93	196.127	315.4	283.985	407.436
ENSG00000171551.11	380.1	-0.876323	0.196905	-4.45048	8.56797e-06	0.000575816	ENSG00000171551	ECEL1	9427	438.352	516.475	524.264	181.721	283.985	335.806
ENSG00000115561.15	515.221	0.635002	0.142822	4.44611	8.74378e-06	0.000584992	ENSG00000115561	CHMP3	51652	379.062	396.004	436.258	686.152	576.783	617.068
ENSG00000140044.12	491.198	-0.921544	0.207396	-4.4434	8.85502e-06	0.000590165	ENSG00000140044	JDP2	122953	666.761	732.368	531.807	218.274	368.201	429.779
ENSG00000079385.21	90.8054	-1.15607	0.260284	-4.44157	8.93034e-06	0.000592913	ENSG00000079385	CEACAM1	634	95.2516	157.447	124.465	49.0855	54.8384	63.744
ENSG00000159346.12	3238.55	-0.478917	0.107862	-4.44008	8.99243e-06	0.000594766	ENSG00000159346	ADIPOR1	51094	3730.36	3932.6	3650.99	2602.57	2790.88	2723.91
ENSG00000198860.11	1646.62	-0.644576	0.145511	-4.42974	9.4345e-06	0.000610405	ENSG00000198860	TSEN15	116461	1774.79	2341.43	1910.99	1338.88	1094.81	1418.8
ENSG00000130707.17	1981.05	-0.571965	0.129099	-4.43044	9.40423e-06	0.000610405	ENSG00000130707	ASS1	445	2312.28	2492.92	2303.24	1363.95	1642.21	1771.69
ENSG00000107819.13	81.0411	-1.26221	0.284793	-4.43203	9.33501e-06	0.000610405	ENSG00000107819	SFXN3	81855	126.354	119.278	96.8065	35.5086	69.5273	38.7721
ENSG00000111783.12	52.1929	1.42551	0.321526	4.43359	9.26754e-06	0.000610405	ENSG00000111783	RFX4	5992	19.4391	34.5907	31.4307	84.5941	73.4443	69.6584
ENSG00000108950.11	76.7453	-1.16643	0.263255	-4.43081	9.38778e-06	0.000610405	ENSG00000108950	FAM20A	54757	91.3637	121.664	105.607	55.3517	39.1703	47.3151
ENSG00000198125.12	42.0911	-1.73562	0.39182	-4.42963	9.43943e-06	0.000610405	ENSG00000198125	MB	4151	51.5136	73.9525	70.4047	10.4437	14.6889	31.5434
ENSG00000166736.11	229.064	-0.744295	0.168095	-4.42783	9.51872e-06	0.000613252	ENSG00000166736	HTR3A	3359	297.418	276.726	285.391	178.588	179.204	157.06
ENSG00000128594.7	364.241	0.953799	0.215794	4.41996	9.87189e-06	0.000633659	ENSG00000128594	LRRC4	64101	267.288	208.737	266.532	657.954	452.417	332.52
ENSG00000123836.14	1470.28	-0.528186	0.119537	-4.41859	9.93471e-06	0.000635346	ENSG00000123836	PFKFB2	5208	1706.75	1854.78	1648.22	1253.25	1121.25	1237.42
ENSG00000133138.19	459.467	-0.628773	0.142672	-4.40712	1.04755e-05	0.000667476	ENSG00000133138	TBC1D8B	54885	538.463	576.114	558.209	384.329	375.056	324.634
ENSG00000143768.12	117.174	1.22702	0.279612	4.3883	1.14241e-05	0.000725267	ENSG00000143768	LEFTY2	7044	95.2516	75.1453	38.974	186.942	123.386	183.346
ENSG00000108821.13	1880.19	-0.601529	0.137108	-4.38728	1.14779e-05	0.000726032	ENSG00000108821	COL1A1	1277	1951.69	2285.37	2564.74	1326.35	1598.15	1554.83
ENSG00000168556.6	515.3	0.605424	0.13813	4.38301	1.17052e-05	0.000737727	ENSG00000168556	ING2	3622	446.127	380.498	398.541	639.155	609.098	618.382
ENSG00000131849.10	93.9348	1.25307	0.285947	4.38217	1.17505e-05	0.000737906	ENSG00000131849	ZNF132	7691	76.7844	42.9402	45.2602	173.366	121.428	103.83
ENSG00000197472.14	299.051	-0.701824	0.160189	-4.38121	1.1802e-05	0.000738474	ENSG00000197472	ZNF695	57116	338.24	405.546	367.11	247.516	218.374	217.518
ENSG00000115339.13	699.064	-0.690809	0.157872	-4.37577	1.21007e-05	0.000754452	ENSG00000115339	GALNT3	2591	862.124	1012.67	716.62	479.366	517.048	606.554
ENSG00000140563.14	161.376	-0.956537	0.21977	-4.35245	1.34622e-05	0.000836341	ENSG00000140563	MCTP2	55784	171.064	277.918	191.099	99.2153	108.698	120.259
ENSG00000240184.6	592.401	0.593208	0.136325	4.35143	1.3525e-05	0.000837251	ENSG00000240184	PCDHGC3	5098	453.903	461.607	502.891	661.087	706.045	768.871
ENSG00000158764.6	139.624	-1.06899	0.245932	-4.34669	1.3821e-05	0.000852541	ENSG00000158764	ITLN2	142683	187.587	143.134	235.101	108.615	98.905	64.4011
ENSG00000163449.10	191.91	0.842337	0.193975	4.34251	1.40865e-05	0.000859768	ENSG00000163449	TMEM169	92691	141.905	112.122	158.411	266.315	216.416	256.29
ENSG00000112812.15	513.156	-0.604331	0.13913	-4.34363	1.40147e-05	0.000859768	ENSG00000112812	PRSS16	10279	599.696	639.331	617.299	403.127	445.562	373.921
ENSG00000271533.1	428.125	0.97569	0.224658	4.343	1.40553e-05	0.000859768	ENSG00000271533	NA	NA	255.624	256.448	354.538	745.681	352.533	603.925
ENSG00000055118.14	512.096	-0.625964	0.144218	-4.34041	1.42219e-05	0.000864999	ENSG00000055118	KCNH2	3757	623.023	613.09	628.614	351.953	454.375	401.521
ENSG00000165905.17	2608.94	-0.548819	0.126507	-4.33823	1.43634e-05	0.000870564	ENSG00000165905	LARGE2	120071	3249.24	3247.95	2799.85	1928.95	2372.74	2054.92
ENSG00000185818.7	715.855	-0.670615	0.154631	-4.33687	1.44526e-05	0.000872928	ENSG00000185818	NAT8L	339983	838.797	859.996	941.663	436.547	582.658	635.468
ENSG00000167785.8	1553.04	0.560974	0.129714	4.32469	1.52748e-05	0.000919396	ENSG00000167785	ZNF558	148156	1362.68	1332.34	1068.64	1816.16	1809.67	1928.75
ENSG00000077274.8	413.122	-0.753659	0.174686	-4.31436	1.60066e-05	0.000960119	ENSG00000077274	CAPN6	827	508.332	574.921	470.203	365.53	321.196	238.547
ENSG00000147804.9	137.665	0.964798	0.224104	4.30514	1.66884e-05	0.000997574	ENSG00000147804	SLC39A4	55630	97.1955	103.772	79.2053	140.99	195.851	208.975
ENSG00000107295.9	287.519	-0.831336	0.193458	-4.29724	1.72936e-05	0.00103021	ENSG00000107295	SH3GL2	6456	383.922	443.715	275.333	237.072	201.727	183.346
ENSG00000116985.11	56.9864	-1.2389	0.288604	-4.29273	1.76488e-05	0.00104778	ENSG00000116985	BMP8B	656	78.7283	75.1453	86.7487	29.2424	35.2533	36.8007
ENSG00000163431.12	142.321	-0.959839	0.224087	-4.28334	1.84112e-05	0.00108933	ENSG00000163431	LMOD1	25802	177.868	192.038	194.87	66.8398	120.449	101.859
ENSG00000100889.11	3572.01	-0.574935	0.134359	-4.2791	1.87647e-05	0.00110648	ENSG00000100889	PCK2	5106	4489.46	4630.38	3705.05	2503.36	2911.33	3192.46
ENSG00000164300.15	3080.33	-0.540332	0.126349	-4.27649	1.89866e-05	0.00111578	ENSG00000164300	SERINC5	256987	3555.41	4048.3	3349.25	2229.73	2635.18	2664.1
ENSG00000243004.5	33.8386	-1.94867	0.45672	-4.26667	1.9841e-05	0.00116207	ENSG00000243004	NA	NA	34.9904	90.6515	36.4596	10.4437	10.7718	19.7146
ENSG00000134595.8	772.674	-0.770057	0.180631	-4.26315	2.01565e-05	0.00117658	ENSG00000134595	SOX3	6658	920.441	1029.37	975.608	397.906	588.534	724.184
ENSG00000105894.11	1658.16	0.653795	0.153402	4.26198	2.02622e-05	0.0011788	ENSG00000105894	PTN	5764	1141.07	1111.67	1615.54	2043.83	1849.82	2187.01
ENSG00000110583.12	1462.75	0.69807	0.164013	4.25619	2.07939e-05	0.0012057	ENSG00000110583	NAA40	79829	1213.97	987.624	1142.82	2202.58	1854.71	1374.77
ENSG00000171759.9	149.321	-1.0475	0.246787	-4.24454	2.19038e-05	0.00126583	ENSG00000171759	PAH	5053	170.092	234.978	201.156	82.5053	70.5065	136.688
ENSG00000141968.7	51.4812	1.34443	0.317091	4.23989	2.23629e-05	0.00128809	ENSG00000141968	VAV1	7409	30.1306	33.3979	23.8873	61.6179	74.4236	85.4301
ENSG00000276476.2	22.0106	-2.4675	0.583596	-4.2281	2.35674e-05	0.00135299	ENSG00000276476	LINC00540	100506622	42.766	52.4824	17.6012	3.13311	2.93777	13.1431
ENSG00000146530.11	2033.76	-0.571731	0.135397	-4.22262	2.41481e-05	0.00138176	ENSG00000146530	VWDE	221806	2116.92	2792.3	2387.47	1473.61	1696.07	1736.2
ENSG00000213231.12	63.9003	-1.31092	0.310542	-4.22139	2.42799e-05	0.00138475	ENSG00000213231	TCL1B	9623	96.2235	90.6515	88.0059	22.9762	32.3155	53.2295
ENSG00000163530.4	142.857	-1.10896	0.263769	-4.20429	2.61898e-05	0.00148395	ENSG00000163530	DPPA2	151871	165.232	256.448	164.697	55.3517	119.469	95.9446
ENSG00000104435.13	145.184	-0.853338	0.202944	-4.2048	2.61312e-05	0.00148395	ENSG00000104435	STMN2	11075	175.924	183.689	202.414	86.6828	106.739	115.659
ENSG00000156103.15	2266.62	-0.553846	0.13189	-4.19932	2.67724e-05	0.00151203	ENSG00000156103	MMP16	4325	2716.61	2930.67	2441.54	2055.32	1601.09	1854.49
ENSG00000178947.8	721.552	-0.673087	0.160566	-4.19197	2.76537e-05	0.00155675	ENSG00000178947	SMIM10L2A	399668	725.078	954.226	984.409	495.032	519.986	650.583
ENSG00000198440.9	58.1435	1.40021	0.334545	4.18542	2.84641e-05	0.0015972	ENSG00000198440	ZNF583	147949	29.1586	25.0484	41.4885	116.97	74.4236	61.7725
ENSG00000143674.10	2469.14	-0.507094	0.121191	-4.18425	2.8611e-05	0.00160028	ENSG00000143674	MAP3K21	84451	2967.38	2876.99	2848.88	2218.24	2111.28	1792.06
ENSG00000167874.6	109.356	-1.19449	0.286067	-4.17555	2.97267e-05	0.00165736	ENSG00000167874	TMEM88	92162	121.494	161.026	176.012	34.4643	74.4236	88.7159
ENSG00000197355.10	216.219	-0.928821	0.222629	-4.17205	3.01871e-05	0.00167442	ENSG00000197355	UAP1L1	91373	262.428	316.087	272.818	95.0378	195.851	155.088
ENSG00000103196.11	321.052	-0.655927	0.15723	-4.17176	3.02252e-05	0.00167442	ENSG00000103196	CRISPLD2	83716	393.642	427.016	358.31	226.629	260.482	260.233
ENSG00000162687.16	1153.03	-0.504892	0.121265	-4.16354	3.13347e-05	0.00173037	ENSG00000162687	KCNT2	343450	1255.77	1386.01	1418.15	907.559	957.714	992.96
ENSG00000253846.2	301.382	-0.675709	0.162711	-4.15283	3.28392e-05	0.00180772	ENSG00000253846	PCDHGA10	56106	354.763	364.991	390.998	261.093	234.043	202.404
ENSG00000249532.4	11962.7	-0.713619	0.171918	-4.15092	3.31148e-05	0.00181714	ENSG00000249532	MIR302CHG	109864269	11806.3	12761.6	20021.3	9321.02	8071.04	9794.89
ENSG00000261934.2	51.4148	1.30839	0.315354	4.14896	3.33983e-05	0.0018228	ENSG00000261934	PCDHGA9	56107	26.2428	23.8557	38.974	72.0616	76.3821	70.9727
ENSG00000137501.17	386.14	0.608857	0.146756	4.14876	3.34276e-05	0.0018228	ENSG00000137501	SYTL2	54843	291.586	323.244	302.992	495.032	436.749	467.237
ENSG00000136010.13	781.07	-0.67441	0.16294	-4.13902	3.48795e-05	0.00189603	ENSG00000136010	ALDH1L2	160428	991.394	1072.31	819.712	527.408	537.612	737.985
ENSG00000155066.15	246.104	-0.762984	0.184503	-4.13535	3.54415e-05	0.00192057	ENSG00000155066	PROM2	150696	291.586	318.473	320.593	138.901	204.665	202.404
ENSG00000183778.17	3258.76	0.601735	0.145648	4.13144	3.60498e-05	0.00194748	ENSG00000183778	B3GALT5	10317	2562.07	2729.09	2475.48	4584.79	3078.79	4122.33
ENSG00000101210.10	616.086	-0.621454	0.150448	-4.13071	3.61651e-05	0.00194765	ENSG00000101210	EEF1A2	1917	671.621	830.177	740.507	410.438	514.11	529.667
ENSG00000122756.14	235.617	0.859539	0.208203	4.12837	3.65351e-05	0.00196151	ENSG00000122756	CNTFR	1271	137.046	180.11	187.327	239.161	284.964	385.093
ENSG00000177822.7	193.561	0.80432	0.195296	4.11847	3.8139e-05	0.00204131	ENSG00000177822	NA	NA	122.466	122.857	178.526	253.782	237.96	245.776
ENSG00000129654.7	140.741	-0.974218	0.237084	-4.10917	3.97077e-05	0.00211876	ENSG00000129654	FOXJ1	2302	174.952	192.038	194.87	63.7067	92.0502	126.831
ENSG00000171951.4	86.0348	-1.08376	0.264534	-4.09685	4.18817e-05	0.00222793	ENSG00000171951	SCG2	7857	92.3357	113.314	144.581	65.7954	54.8384	45.3437
ENSG00000106078.17	1974.23	-0.597663	0.145918	-4.09588	4.20565e-05	0.0022304	ENSG00000106078	COBL	23242	2297.7	2766.06	2070.65	1361.86	1549.19	1799.95
ENSG00000138650.8	328.034	-0.689944	0.168553	-4.09333	4.25224e-05	0.00224347	ENSG00000138650	PCDH10	57575	342.128	437.751	436.258	219.318	279.088	253.662
ENSG00000136826.14	67.3073	-1.1013	0.269069	-4.09301	4.25813e-05	0.00224347	ENSG00000136826	KLF4	9314	83.5881	102.579	89.2631	39.6861	47.9836	40.7436
ENSG00000166147.13	772.562	0.516098	0.126132	4.09172	4.28188e-05	0.00224347	ENSG00000166147	FBN1	2200	678.424	615.476	612.27	933.668	915.606	879.93
ENSG00000123595.7	1118.83	0.494947	0.120956	4.09197	4.27722e-05	0.00224347	ENSG00000123595	RAB9A	9367	874.759	916.057	996.981	1291.89	1276.95	1356.37
ENSG00000114480.12	485.771	0.62448	0.152691	4.08984	4.31678e-05	0.00225497	ENSG00000114480	GBE1	2632	377.118	362.606	406.084	595.292	668.833	504.695
ENSG00000147202.17	2215.46	-0.494152	0.121103	-4.08041	4.49557e-05	0.00234133	ENSG00000147202	DIAPH2	1730	2492.09	2893.69	2387.47	1814.07	1925.22	1780.23
ENSG00000073350.13	1959.93	-0.530682	0.13028	-4.07338	4.63351e-05	0.00240597	ENSG00000073350	LLGL2	3993	2445.44	2164.9	2337.19	1505.98	1849.82	1456.25
ENSG00000203685.9	173.421	-1.05271	0.258866	-4.06661	4.77012e-05	0.00246738	ENSG00000203685	STUM	375057	224.522	193.231	286.648	65.7954	112.615	157.717
ENSG00000160471.12	226.049	-0.81082	0.199409	-4.06612	4.78016e-05	0.00246738	ENSG00000160471	COX6B2	125965	249.792	299.388	316.821	121.147	175.287	193.861
ENSG00000183908.5	371.422	0.860194	0.211649	4.06424	4.81896e-05	0.00248005	ENSG00000183908	LRRC55	219527	283.811	188.46	318.078	570.227	519.006	348.949
ENSG00000143632.14	41.3025	-1.77846	0.437793	-4.06233	4.85858e-05	0.00248574	ENSG00000143632	ACTA1	58	39.8501	116.893	35.2024	19.8431	17.6266	18.4003
ENSG00000184731.5	419.889	-0.730196	0.179747	-4.06235	4.85813e-05	0.00248574	ENSG00000184731	FAM110C	642273	503.473	614.283	456.373	255.871	301.611	387.721
ENSG00000105810.9	1196.78	-0.625095	0.153981	-4.05955	4.91668e-05	0.00250808	ENSG00000105810	CDK6	1021	1329.63	1740.27	1288.66	866.828	857.83	1097.45
ENSG00000077157.21	1183.51	-0.493608	0.121712	-4.05555	5.00164e-05	0.00254396	ENSG00000077157	PPP1R12B	4660	1369.48	1368.12	1415.64	890.849	1035.08	1021.88
ENSG00000110195.11	64.4635	-1.27124	0.3138	-4.05113	5.09718e-05	0.002585	ENSG00000110195	FOLR1	2348	73.8686	96.6154	104.35	20.8874	43.0873	47.9723
ENSG00000116729.13	491.011	0.720467	0.178026	4.04697	5.18853e-05	0.00261656	ENSG00000116729	WLS	79971	300.334	412.703	402.313	505.476	582.658	742.585
ENSG00000143850.13	1265.75	-0.549886	0.135945	-4.04491	5.23439e-05	0.00261656	ENSG00000143850	PLEKHA6	22874	1637.74	1349.04	1523.76	978.576	1168.25	937.102
ENSG00000013297.10	359.341	0.590299	0.145937	4.0449	5.23462e-05	0.00261656	ENSG00000013297	CLDN11	5010	297.418	291.039	271.561	433.414	432.832	429.779
ENSG00000150594.6	68.7623	-1.19534	0.295392	-4.04664	5.1959e-05	0.00261656	ENSG00000150594	ADRA2A	150	67.0649	109.736	110.636	34.4643	51.9006	38.7721
ENSG00000182885.16	81.5064	-1.35342	0.334585	-4.04507	5.23074e-05	0.00261656	ENSG00000182885	ADGRG3	222487	103.027	162.218	88.0059	24.0205	42.1081	69.6584
ENSG00000187193.8	88.3165	1.23747	0.306064	4.04317	5.27327e-05	0.00262833	ENSG00000187193	MT1X	4501	67.0649	65.603	23.8873	134.724	138.075	100.545
ENSG00000182957.15	1356.24	0.500761	0.124017	4.03783	5.39487e-05	0.00268125	ENSG00000182957	SPATA13	221178	1151.77	1066.35	1150.36	1761.85	1498.26	1508.83
ENSG00000101665.8	590.491	0.761931	0.188749	4.03673	5.42007e-05	0.0026861	ENSG00000101665	SMAD7	4092	600.668	333.979	377.168	794.767	722.692	713.67
ENSG00000230590.7	136.79	1.15781	0.286968	4.03463	5.4688e-05	0.00270255	ENSG00000230590	FTX	100302692	75.8125	84.6876	93.0348	298.69	139.055	129.459
ENSG00000182050.13	212.131	0.942014	0.233579	4.03295	5.50816e-05	0.00271429	ENSG00000182050	MGAT4C	25834	152.597	104.965	177.269	370.752	253.628	213.575
ENSG00000267364.1	24.7784	-2.0111	0.49938	-4.02719	5.64476e-05	0.00277375	ENSG00000267364	NA	NA	55.4014	39.3618	25.1445	4.17749	8.81332	15.7717
ENSG00000185842.14	918.542	-0.622581	0.154717	-4.024	5.72172e-05	0.00279577	ENSG00000185842	DNAH14	127602	961.263	1253.61	1128.99	711.217	609.098	847.072
ENSG00000029534.19	660.212	-0.652313	0.162083	-4.02457	5.70799e-05	0.00279577	ENSG00000029534	ANK1	286	775.62	888.623	758.108	394.772	589.513	554.638
ENSG00000197594.11	1467.44	-0.538717	0.133902	-4.02322	5.7407e-05	0.00279718	ENSG00000197594	ENPP1	5167	1767.01	1965.71	1481.01	1265.78	1171.19	1153.96
ENSG00000235655.3	1827.17	-0.49245	0.122427	-4.0224	5.76085e-05	0.00279916	ENSG00000235655	NA	NA	2031.39	2241.24	2134.77	1690.84	1405.23	1459.54
ENSG00000251188.1	28.8081	1.69527	0.421941	4.01778	5.87482e-05	0.00284659	ENSG00000251188	NA	NA	19.4391	10.735	10.0578	43.8636	44.0666	44.6865
ENSG00000174307.6	802.214	-0.800463	0.199589	-4.01056	6.05749e-05	0.00292694	ENSG00000174307	PHLDA3	23612	1073.04	1081.85	903.946	364.486	733.464	656.497
ENSG00000070669.16	7432.32	-0.591485	0.147543	-4.0089	6.10012e-05	0.00293938	ENSG00000070669	ASNS	440	9446.43	10193.5	7166.2	5405.67	5564.14	6817.98
ENSG00000118898.15	1497.89	-0.500952	0.125141	-4.00309	6.25195e-05	0.00300422	ENSG00000118898	PPL	5493	1831.16	1823.76	1610.51	1145.68	1363.13	1213.11
ENSG00000234261.3	62.6898	-1.11234	0.277981	-4.00149	6.29455e-05	0.00300807	ENSG00000234261	NA	NA	72.8966	96.6154	88.0059	39.6861	38.191	40.7436
ENSG00000243811.7	451.999	-0.64557	0.161332	-4.0015	6.29431e-05	0.00300807	ENSG00000243811	APOBEC3D	140564	551.098	609.512	495.348	289.291	371.139	395.607
ENSG00000130702.14	8497.54	-0.588692	0.147324	-3.9959	6.44483e-05	0.00307145	ENSG00000130702	LAMA5	3911	9622.35	10267.5	10735.5	5174.86	7568.68	7616.42
ENSG00000125675.17	176.346	-0.736376	0.184645	-3.98807	6.66119e-05	0.00316589	ENSG00000125675	GRIA3	2892	233.269	220.665	206.185	134.724	142.972	120.259
ENSG00000168159.10	2182.05	-0.472456	0.118538	-3.98569	6.72849e-05	0.00318916	ENSG00000168159	RNF187	149603	2486.26	2510.81	2610	1826.61	2000.62	1658
ENSG00000143740.14	1491.75	-0.470895	0.118184	-3.98442	6.76439e-05	0.00319746	ENSG00000143740	SNAP47	116841	1733.97	1815.42	1648.22	1291.89	1298.5	1162.51
ENSG00000088899.14	1630.11	-0.466607	0.11714	-3.98334	6.79535e-05	0.00320339	ENSG00000088899	LZTS3	9762	1902.12	1919.19	1851.9	1332.62	1487.49	1287.37
ENSG00000100033.16	975.429	-0.720663	0.181107	-3.97921	6.91452e-05	0.00325076	ENSG00000100033	PRODH	5625	935.992	1516.03	1193.11	596.336	730.526	880.587
ENSG00000281406.1	847.337	-0.52025	0.130824	-3.97671	6.9874e-05	0.00327617	ENSG00000281406	NA	NA	954.46	963.768	1078.7	629.756	730.526	726.813
ENSG00000121454.5	56.0562	-1.40401	0.354072	-3.96531	7.3301e-05	0.00342761	ENSG00000121454	LHX4	89884	76.7844	57.2536	109.379	48.0411	20.5644	24.3147
ENSG00000165072.9	490.209	-0.676463	0.170654	-3.96393	7.37247e-05	0.00343818	ENSG00000165072	MAMDC2	256691	574.425	666.765	570.781	299.735	364.284	465.265
ENSG00000214336.4	364.871	-0.590948	0.149312	-3.95781	7.56398e-05	0.00351806	ENSG00000214336	FOXI3	344167	421.828	436.558	456.373	301.823	308.466	264.176
ENSG00000046889.18	4210.33	0.533519	0.134995	3.95214	7.74564e-05	0.00358339	ENSG00000046889	PREX2	80243	3741.05	3294.47	3283.88	5908.01	4523.19	4511.37
ENSG00000102181.20	781.931	0.511069	0.129312	3.95221	7.74314e-05	0.00358339	ENSG00000102181	CD99L2	83692	632.743	666.765	636.157	921.136	843.141	991.646
ENSG00000257176.2	15.5033	2.56343	0.65222	3.93032	8.48331e-05	0.00391425	ENSG00000257176	LOC100506606	100506606	4.85977	5.96391	2.51445	39.6861	13.7096	26.2862
ENSG00000158615.8	3818.57	-0.451857	0.115033	-3.92806	8.56346e-05	0.00393157	ENSG00000158615	PPP1R15B	84919	4205.65	4611.3	4420.41	3201	2969.11	3503.95
ENSG00000124942.13	751.923	-0.713815	0.181749	-3.92748	8.58405e-05	0.00393157	ENSG00000124942	AHNAK	79026	683.284	1140.3	980.637	623.49	470.044	613.782
ENSG00000150687.11	373.694	0.625508	0.15927	3.92735	8.58865e-05	0.00393157	ENSG00000150687	PRSS23	11098	258.54	316.087	308.021	501.298	401.496	456.722
ENSG00000182552.14	529.182	0.603746	0.153758	3.9266	8.61569e-05	0.00393359	ENSG00000182552	RWDD4	201965	487.921	410.317	359.567	695.551	633.58	588.153
ENSG00000162757.4	466.176	-0.559513	0.142621	-3.92307	8.74295e-05	0.00398125	ENSG00000162757	C1orf74	148304	541.379	576.114	549.408	338.376	411.288	380.492
ENSG00000129451.11	288.469	-0.887684	0.22638	-3.92122	8.81021e-05	0.0040014	ENSG00000129451	KLK10	5655	315.885	450.872	359.567	132.635	195.851	276.005
ENSG00000281205.1	372.791	-0.817983	0.208809	-3.91738	8.95164e-05	0.0040499	ENSG00000281205	NA	NA	442.239	541.523	446.316	182.765	258.524	365.378
ENSG00000101255.10	433.373	-0.594152	0.151683	-3.91706	8.96355e-05	0.0040499	ENSG00000101255	TRIB3	57761	509.304	589.235	466.431	315.4	354.491	365.378
ENSG00000198105.12	603.375	0.536646	0.137034	3.91616	8.99701e-05	0.00405448	ENSG00000198105	ZNF248	57209	516.108	432.98	528.035	717.483	704.086	721.556
ENSG00000243970.1	42.5412	1.35674	0.346806	3.91211	9.14941e-05	0.00408087	ENSG00000243970	PPIEL	728448	25.2708	26.2412	20.1156	68.9285	47.0044	67.6869
ENSG00000175766.11	75.5099	-1.10012	0.281197	-3.91228	9.14292e-05	0.00408087	ENSG00000175766	EIF4E1B	253314	77.7564	93.037	138.295	48.0411	51.9006	44.0294
ENSG00000262877.4	136.277	-1.04119	0.266058	-3.9134	9.10059e-05	0.00408087	ENSG00000262877	NA	NA	147.737	145.519	258.989	66.8398	82.2576	116.316
ENSG00000204065.2	42.1037	-1.33749	0.34181	-3.91295	9.11745e-05	0.00408087	ENSG00000204065	TCEAL5	340543	49.5697	62.0247	69.1475	30.2868	20.5644	21.0289
ENSG00000198576.3	731.508	0.747347	0.191239	3.90792	9.30938e-05	0.0041416	ENSG00000198576	ARC	23237	658.013	364.991	614.784	785.367	1041.93	923.959
ENSG00000144730.16	6029.01	0.61497	0.157661	3.90057	9.59663e-05	0.0042585	ENSG00000144730	IL17RD	54756	5824.92	4624.42	3837.06	8573.25	6736.31	6578.12
ENSG00000182795.12	204.716	-0.881907	0.226463	-3.89427	9.84963e-05	0.00435965	ENSG00000182795	C1orf116	79098	285.755	221.858	286.648	145.168	190.955	97.916
ENSG00000127152.17	121.701	-0.874378	0.224664	-3.89194	9.94443e-05	0.00439044	ENSG00000127152	BCL11B	64919	167.176	131.206	173.497	103.393	73.4443	81.4872
ENSG00000089847.12	374.563	-0.705816	0.181493	-3.88894	0.000100684	0.00443392	ENSG00000089847	ANKRD24	170961	498.613	442.522	453.859	206.786	306.508	339.092
ENSG00000173281.4	1123.31	-0.59232	0.152555	-3.88266	0.00010332	0.00453849	ENSG00000173281	PPP1R3B	79660	1143.99	1413.45	1493.59	1051.68	871.539	765.585
ENSG00000106278.11	28981.8	0.494525	0.127396	3.88181	0.000103684	0.00454302	ENSG00000106278	PTPRZ1	5803	25597.4	21515.4	25072.9	37382.2	35016.3	29306.5
ENSG00000268912.1	55.3516	1.14341	0.294727	3.87954	0.000104654	0.00457401	ENSG00000268912	NA	NA	34.9904	38.169	30.1735	80.4166	73.4443	74.9156
ENSG00000116260.16	3603.44	-0.436503	0.11254	-3.87866	0.000105035	0.00457915	ENSG00000116260	QSOX1	5768	4127.89	4039.95	4264.51	2978.55	3333.39	2876.37
ENSG00000147852.15	2046.24	-0.745615	0.192618	-3.87095	0.000108414	0.00471464	ENSG00000147852	VLDLR	7436	2467.79	3368.42	1855.67	1168.65	1683.34	1733.57
ENSG00000140416.19	12202.2	-0.605264	0.15659	-3.86529	0.000110957	0.0048132	ENSG00000140416	TPM1	7168	11801.5	18454.7	13921.3	8639.04	9518.38	10878.5
ENSG00000143816.7	90.8014	-0.90004	0.233162	-3.86015	0.000113318	0.00489445	ENSG00000143816	WNT9A	7483	121.494	108.543	124.465	66.8398	61.6932	61.7725
ENSG00000138646.8	607.668	-0.596624	0.154615	-3.85878	0.000113955	0.00489445	ENSG00000138646	HERC5	51191	775.62	793.2	627.356	426.104	465.147	558.581
ENSG00000253230.7	3032.89	-0.699359	0.181216	-3.85926	0.00011373	0.00489445	ENSG00000253230	LINC00599	157627	3123.86	3240.79	4898.16	1853.76	2835.93	2244.84
ENSG00000069482.6	347.533	-0.622053	0.161202	-3.85884	0.000113926	0.00489445	ENSG00000069482	GAL	51083	388.782	421.052	456.373	254.827	248.731	315.434
ENSG00000077152.9	1743.56	-0.439932	0.114138	-3.85438	0.000116021	0.00497091	ENSG00000077152	UBE2T	29089	1871.01	2092.14	2059.34	1514.34	1463.01	1461.51
ENSG00000126733.20	165.225	-0.830949	0.215889	-3.84897	0.000118615	0.00506957	ENSG00000126733	DACH2	117154	201.195	254.063	181.041	103.393	103.801	147.86
ENSG00000147255.18	3184.24	-0.437287	0.113894	-3.83941	0.000123329	0.00525811	ENSG00000147255	IGSF1	3547	3547.63	3511.55	3930.09	2633.9	2889.79	2592.47
ENSG00000170631.14	373.387	0.667544	0.173939	3.83781	0.000124139	0.0052797	ENSG00000170631	ZNF16	7564	302.278	344.714	217.5	466.834	473.961	435.036
ENSG00000175137.10	1824.27	-0.457936	0.119402	-3.83524	0.000125442	0.0053221	ENSG00000175137	SH3BP5L	80851	2170.37	2005.07	2158.66	1413.03	1674.53	1523.94
ENSG00000105550.8	34.0713	-1.67259	0.436215	-3.83432	0.000125911	0.00532902	ENSG00000105550	FGF21	26291	39.8501	73.9525	42.7457	16.7099	6.8548	24.3147
ENSG00000242715.7	203.994	-0.683108	0.178209	-3.83319	0.000126491	0.00534055	ENSG00000242715	CCDC169	728591	233.269	268.376	253.96	148.301	145.909	174.146
ENSG00000126785.12	21.4268	1.96116	0.51192	3.831	0.000127625	0.00537541	ENSG00000126785	RHOJ	57381	7.77564	8.34948	10.0578	48.0411	31.3362	23.0004
ENSG00000184500.14	158.352	0.775618	0.202532	3.82961	0.000128346	0.0053927	ENSG00000184500	PROS1	5627	97.1955	130.013	124.465	198.431	179.204	220.804
ENSG00000188738.13	293.003	0.624029	0.163013	3.8281	0.000129138	0.0054129	ENSG00000188738	FSIP2	401024	213.83	227.821	250.188	395.817	337.844	332.52
ENSG00000147246.9	199.948	-0.869951	0.227542	-3.82326	0.000131698	0.00550695	ENSG00000147246	HTR2C	3358	229.381	294.617	253.96	95.0378	136.117	190.575
ENSG00000010327.10	57.4284	-1.13979	0.298505	-3.81834	0.000134352	0.00560446	ENSG00000010327	STAB1	23166	87.4759	77.5309	72.9192	30.2868	30.357	46.0008
ENSG00000116852.14	3301.83	-0.518282	0.135763	-3.81754	0.000134788	0.00560917	ENSG00000116852	KIF21B	23046	4142.47	3467.42	4053.3	2784.29	3066.06	2297.41
ENSG00000279605.1	20.8963	2.78384	0.729451	3.81635	0.000135439	0.00562283	ENSG00000279605	NA	NA	4.85977	8.34948	2.51445	82.5053	18.6059	8.54301
ENSG00000137868.18	747.685	0.50048	0.131191	3.81491	0.000136234	0.00564235	ENSG00000137868	STRA6	64220	644.406	574.921	637.414	873.095	940.087	816.186
ENSG00000185324.21	2056.76	0.544783	0.142841	3.81391	0.000136787	0.00565179	ENSG00000185324	CDK10	8558	1718.42	1543.46	1758.86	2005.19	2448.14	2866.51
ENSG00000172086.7	666.021	0.543196	0.142568	3.81007	0.000138926	0.00572657	ENSG00000172086	KRCC1	51315	557.902	511.704	556.952	855.34	673.729	840.501
ENSG00000102890.14	237.465	-0.702741	0.18453	-3.80828	0.000139937	0.00575461	ENSG00000102890	ELMO3	79767	297.418	281.497	305.506	142.035	184.1	214.232
ENSG00000171813.13	388.153	-0.608301	0.159757	-3.80766	0.000140288	0.00575544	ENSG00000171813	PWWP2B	170394	456.819	444.908	506.663	256.915	315.321	348.292
ENSG00000128191.14	2189.45	0.464605	0.122269	3.79985	0.000144785	0.00592598	ENSG00000128191	DGCR8	54487	1811.72	1785.6	1922.3	2826.07	2286.57	2504.42
ENSG00000132692.18	83.8351	-0.927216	0.244091	-3.79864	0.000145492	0.00594091	ENSG00000132692	BCAN	63827	103.999	106.158	119.437	53.2629	65.6103	54.5438
ENSG00000282718.1	93.0466	-1.00193	0.264342	-3.79026	0.00015049	0.00611628	ENSG00000282718	NA	NA	90.3918	116.893	165.954	55.3517	64.631	65.0583
ENSG00000135778.11	2416.64	-0.507482	0.133878	-3.79063	0.000150265	0.00611628	ENSG00000135778	NTPCR	84284	2517.36	3030.86	2967.06	1751.41	1971.25	2261.93
ENSG00000144824.19	2146.13	0.501229	0.132393	3.78591	0.000153145	0.00620971	ENSG00000144824	PHLDB2	90102	1973.07	1579.24	1776.46	2823.98	2422.68	2301.36
ENSG00000163032.11	1745.76	-0.56817	0.150429	-3.77699	0.000158734	0.00640645	ENSG00000163032	VSNL1	7447	2075.12	2292.53	1887.1	1195.81	1725.45	1298.54
ENSG00000003400.14	94.7459	-0.89842	0.237834	-3.7775	0.000158407	0.00640645	ENSG00000003400	CASP10	843	115.663	133.592	121.951	56.3961	62.6725	78.2014
ENSG00000116983.12	170.239	-0.845918	0.224841	-3.7623	0.000168359	0.00675156	ENSG00000116983	HPCAL4	51440	232.297	245.713	178.526	85.6385	153.743	125.517
ENSG00000186174.12	2708.94	-0.471544	0.125339	-3.76216	0.000168449	0.00675156	ENSG00000186174	BCL9L	283149	3056.8	3337.41	3051.29	1967.6	2345.32	2495.22
ENSG00000188897.8	538.57	-0.783869	0.208348	-3.76231	0.000168351	0.00675156	ENSG00000188897	LOC400499	400499	619.135	697.778	730.449	253.782	386.807	543.467
ENSG00000116774.11	1667.31	-0.606162	0.161161	-3.76122	0.000169086	0.00676149	ENSG00000116774	OLFML3	56944	1485.15	2212.61	2342.21	1234.45	1301.43	1428
ENSG00000044524.10	70.613	1.14212	0.303859	3.75872	0.000170784	0.00679816	ENSG00000044524	EPHA3	2042	47.6258	27.434	56.5752	121.147	94.0087	76.8871
ENSG00000072818.11	505.282	-0.582646	0.155008	-3.75882	0.000170718	0.00679816	ENSG00000072818	ACAP1	9744	591.92	610.705	616.041	328.977	470.044	414.007
ENSG00000176393.10	2850.36	-0.433937	0.115669	-3.75153	0.000175757	0.00693422	ENSG00000176393	RNPEP	6051	3224.95	3405.39	3195.87	2376.99	2652.81	2246.15
ENSG00000181218.5	157.753	-0.804262	0.214292	-3.75311	0.000174654	0.00693422	ENSG00000181218	H2AW	92815	191.475	207.544	204.928	86.6828	110.656	145.231
ENSG00000151725.11	3348.01	0.540989	0.144207	3.75148	0.000175797	0.00693422	ENSG00000151725	CENPU	79682	2946.97	2643.21	2589.89	4847.97	3690.82	3369.23
ENSG00000234284.6	121.524	0.874451	0.233081	3.75171	0.000175634	0.00693422	ENSG00000234284	ZNF879	345462	75.8125	89.4587	91.7776	197.386	145.909	128.802
ENSG00000162772.16	751.058	-0.787287	0.210043	-3.74822	0.000178091	0.00696257	ENSG00000162772	ATF3	467	870.871	1265.54	719.134	442.813	475.919	732.07
ENSG00000169302.14	128.203	-0.994682	0.265377	-3.74819	0.000178117	0.00696257	ENSG00000169302	STK32A	202374	129.27	240.942	143.324	84.5941	64.631	106.459
ENSG00000251533.2	111.94	-0.898546	0.239698	-3.74866	0.00017778	0.00696257	ENSG00000251533	LINC00605	100131366	145.793	175.339	116.922	61.6179	81.2784	90.6873
ENSG00000128791.11	1189.21	0.50937	0.13587	3.74896	0.000177572	0.00696257	ENSG00000128791	TWSG1	57045	973.899	854.032	1116.42	1511.21	1314.16	1365.57
ENSG00000162496.8	231.593	-0.669707	0.178816	-3.74523	0.000180227	0.00702927	ENSG00000162496	DHRS3	9249	244.933	281.497	328.136	178.588	164.515	191.889
ENSG00000164692.17	4064.24	-0.428935	0.114693	-3.73986	0.000184119	0.007165	ENSG00000164692	COL1A2	1278	4417.53	4673.32	4903.19	3152.96	3597.79	3640.64
ENSG00000109339.18	537.098	0.61128	0.163487	3.73902	0.000184741	0.00717314	ENSG00000109339	MAPK10	5602	382.95	437.751	456.373	647.51	527.82	770.185
ENSG00000123119.11	146.1	-0.997172	0.266927	-3.73575	0.000187158	0.00725079	ENSG00000123119	NECAB1	64168	122.466	186.074	275.333	121.147	90.0917	81.4872
ENSG00000071575.11	4747.74	0.46772	0.125228	3.73495	0.000187754	0.00725773	ENSG00000071575	TRIB2	28951	3810.06	3553.3	4592.65	5267.81	5523.01	5739.59
ENSG00000162998.4	157.554	0.85439	0.229033	3.73042	0.000191164	0.00737316	ENSG00000162998	FRZB	2487	86.504	110.929	140.809	215.141	156.681	235.261
ENSG00000186642.15	461.352	-0.630997	0.169228	-3.72868	0.000192488	0.00739146	ENSG00000186642	PDE2A	5138	549.154	626.211	507.92	279.892	409.33	395.607
ENSG00000278771.1	15.5951	2.34336	0.628413	3.72901	0.000192233	0.00739146	ENSG00000278771	RN7SL3	378707	8.74759	1.19278	5.02891	22.9762	35.2533	20.3718
ENSG00000137699.16	15.0496	-2.21641	0.595227	-3.72364	0.000196371	0.00752394	ENSG00000137699	TRIM29	23650	17.4952	36.9763	20.1156	5.22186	3.91703	6.57155
ENSG00000170577.7	19.2782	-1.92614	0.518831	-3.71247	0.000205249	0.00784681	ENSG00000170577	SIX2	10736	25.2708	44.133	22.6301	6.26623	6.8548	10.5145
ENSG00000131848.9	101.507	0.989796	0.266719	3.71101	0.000206438	0.00787497	ENSG00000131848	ZSCAN5A	79149	66.0929	60.8319	76.6909	186.942	102.822	115.659
ENSG00000143761.14	9526.47	-0.443417	0.119598	-3.70756	0.000209268	0.00796548	ENSG00000143761	ARF1	375	10444.6	11533	10961.8	7045.33	8495.06	8679.04
ENSG00000166183.15	61.8431	-1.45234	0.391957	-3.70536	0.000211088	0.00800599	ENSG00000166183	ASPG	374569	65.121	116.893	91.7776	14.6212	23.5022	59.1439
ENSG00000101236.16	1480.46	0.449673	0.121364	3.70517	0.000211253	0.00800599	ENSG00000101236	RNF24	11237	1351.99	1173.7	1227.05	1800.5	1731.33	1598.2
ENSG00000164258.11	1490.35	0.464816	0.125496	3.70383	0.000212368	0.00803073	ENSG00000164258	NDUFS4	4724	1253.82	1246.46	1258.48	1577	1655.92	1950.43
ENSG00000062038.13	5143.53	-0.459698	0.124148	-3.70283	0.000213204	0.00804486	ENSG00000062038	CDH3	1001	6268.14	5801.69	5795.82	4370.69	4863.97	3760.9
ENSG00000268297.1	30.9279	-1.56668	0.423953	-3.6954	0.000219539	0.00826598	ENSG00000268297	NA	NA	34.9904	39.3618	65.3758	10.4437	13.7096	21.6861
ENSG00000158859.9	364.295	-0.582627	0.157865	-3.69068	0.000223657	0.00840282	ENSG00000158859	ADAMTS4	9507	375.175	483.077	453.859	289.291	274.192	310.177
ENSG00000164683.16	94.7578	1.17364	0.318546	3.68435	0.000229288	0.00859584	ENSG00000164683	HEY1	23462	64.149	58.4463	52.8035	89.8159	91.0709	212.261
ENSG00000248905.8	91.2021	-0.920957	0.250413	-3.67775	0.000235296	0.00880209	ENSG00000248905	FMN1	342184	109.831	127.628	121.951	61.6179	47.9836	78.2014
ENSG00000163050.16	1538.51	-0.53437	0.145331	-3.67693	0.000236058	0.00881166	ENSG00000163050	COQ8A	56997	1798.12	1815.42	1848.12	998.419	1477.7	1293.28
ENSG00000187957.7	107.248	-0.820468	0.223447	-3.67187	0.000240785	0.00896885	ENSG00000187957	DNER	92737	123.438	135.977	152.124	67.8841	83.2369	80.83
ENSG00000162777.16	55.4617	-1.13749	0.310506	-3.66334	0.000248945	0.009253	ENSG00000162777	DENND2D	79961	84.5601	83.4948	61.6041	26.1093	32.3155	44.6865
ENSG00000166707.10	255.669	-0.785353	0.214599	-3.65964	0.000252572	0.00936777	ENSG00000166707	ZCCHC18	644353	291.586	292.232	389.74	140.99	168.432	251.033
ENSG00000125850.10	292.388	-0.669805	0.183221	-3.65573	0.000256455	0.00949156	ENSG00000125850	OVOL2	58495	413.081	370.955	291.677	208.874	267.337	202.404
ENSG00000102317.17	4305.78	0.475178	0.130096	3.65253	0.00025967	0.00957002	ENSG00000102317	RBM3	5935	3566.1	3299.24	3942.66	5746.13	4787.59	4492.97
ENSG00000247746.4	285.634	0.598449	0.163845	3.65252	0.000259675	0.00957002	ENSG00000247746	USP51	158880	206.054	244.52	231.33	380.151	321.196	330.549
ENSG00000185008.17	442.837	0.578629	0.158518	3.65024	0.000261995	0.0096351	ENSG00000185008	ROBO2	6092	412.109	319.666	331.908	515.919	594.409	483.009
ENSG00000169891.17	435.02	-0.579194	0.159	-3.64274	0.000269755	0.00989954	ENSG00000169891	REPS2	9185	494.725	586.849	484.032	302.868	340.782	400.864
ENSG00000182718.16	1624.7	-0.529905	0.145548	-3.64075	0.00027184	0.00995507	ENSG00000182718	ANXA2	302	1778.68	2161.32	1821.72	1087.19	1400.34	1498.97
ENSG00000203668.2	3669.01	-0.524061	0.144052	-3.63801	0.000274754	0.0100406	ENSG00000203668	CHML	1122	3902.4	4542.12	4541.1	3432.85	2397.22	3198.37
ENSG00000163909.7	184.958	-0.801341	0.220394	-3.63595	0.000276953	0.0100787	ENSG00000163909	HEYL	26508	283.811	230.207	191.099	98.1709	164.515	141.945
ENSG00000137166.14	491.238	-0.529642	0.145653	-3.63632	0.000276557	0.0100787	ENSG00000137166	FOXP4	116113	546.239	579.692	614.784	384.329	454.375	368.007
ENSG00000138613.13	1274.8	-0.507441	0.139607	-3.63479	0.000278206	0.0101031	ENSG00000138613	APH1B	83464	1433.63	1622.18	1437.01	998.419	923.44	1234.14
ENSG00000196581.10	251.148	-0.610109	0.167891	-3.63395	0.000279116	0.010115	ENSG00000196581	AJAP1	55966	308.11	279.111	324.365	190.076	185.08	220.147
ENSG00000099284.13	2221.73	0.438415	0.120677	3.63295	0.000280196	0.0101331	ENSG00000099284	MACROH2A2	55506	2045.96	1844.04	1767.66	2719.54	2607.76	2345.38
ENSG00000133067.17	83.2693	-0.979459	0.269758	-3.63088	0.000282454	0.0101664	ENSG00000133067	LGR6	59352	118.578	121.664	91.7776	37.5974	67.5688	62.4297
ENSG00000158711.13	3307.08	-0.623418	0.171691	-3.63105	0.000282268	0.0101664	ENSG00000158711	ELK4	2005	3613.73	4377.51	4044.5	1912.24	2512.77	3381.72
ENSG00000139233.6	419.209	0.596159	0.164208	3.6305	0.000282871	0.0101664	ENSG00000139233	LLPH	84298	348.932	354.256	296.706	603.647	460.251	451.465
ENSG00000175265.17	1816.6	0.486192	0.134165	3.62384	0.000290266	0.0103893	ENSG00000175265	GOLGA8A	23015	1349.07	1476.66	1714.86	2368.63	2014.33	1976.06
ENSG00000141738.13	1031.81	-0.525584	0.14502	-3.62422	0.000289837	0.0103893	ENSG00000141738	GRB7	2886	1094.42	1349.04	1210.71	718.528	968.486	849.701
ENSG00000179546.4	51.2587	-1.14635	0.316459	-3.62241	0.000291868	0.0104251	ENSG00000179546	HTR1D	3352	54.4295	85.8803	71.662	37.5974	26.44	31.5434
ENSG00000163531.15	1144.38	-0.508114	0.140302	-3.62157	0.000292825	0.0104379	ENSG00000163531	NFASC	23114	1446.27	1409.87	1176.76	886.671	865.664	1081.02
ENSG00000065717.14	181.178	-0.722991	0.199881	-3.61711	0.000297914	0.0105976	ENSG00000065717	TLE2	7089	194.391	256.448	227.558	109.659	147.868	151.146
ENSG00000249158.6	238.704	0.677863	0.187522	3.61485	0.000300523	0.0106686	ENSG00000249158	PCDHA11	56138	202.167	155.062	192.356	349.864	275.171	257.605
ENSG00000165156.14	181.224	0.921911	0.255265	3.61158	0.000304333	0.0107818	ENSG00000165156	ZHX1	11244	145.793	97.8082	130.752	348.82	182.142	182.032
ENSG00000147257.13	6296.71	-0.398346	0.110368	-3.60926	0.000307076	0.0108569	ENSG00000147257	GPC3	2719	6618.04	7578.94	7284.37	5603.05	5516.16	5179.69
ENSG00000250366.2	1814.84	-0.518938	0.143843	-3.60767	0.000308964	0.0109015	ENSG00000250366	TUNAR	100507043	1948.77	2370.06	2097.06	1218.78	1572.69	1681.66
ENSG00000129128.12	4530.84	0.470085	0.130444	3.60373	0.000313685	0.0110457	ENSG00000129128	SPCS3	60559	3813.95	3566.42	4018.1	5616.63	4402.74	5767.19
ENSG00000186862.17	78.5316	-1.02838	0.285551	-3.60139	0.000316515	0.0111228	ENSG00000186862	PDZD7	79955	102.055	103.772	111.893	30.2868	54.8384	68.3441
ENSG00000077522.12	176.724	-0.691127	0.191946	-3.60063	0.000317452	0.0111332	ENSG00000077522	ACTN2	88	195.363	244.52	216.243	116.97	138.075	149.174
ENSG00000215374.5	16.0141	2.02133	0.562945	3.59064	0.000329867	0.0115453	ENSG00000215374	FAM66B	100128890	7.77564	5.96391	5.02891	28.198	25.4607	23.6576
ENSG00000168672.3	2609.7	-0.485735	0.135361	-3.58843	0.000332681	0.0116205	ENSG00000168672	LRATD2	157638	3132.61	3233.63	2770.93	1922.69	2050.57	2547.79
ENSG00000171847.10	31.4001	-1.45256	0.405623	-3.58106	0.000342209	0.0119293	ENSG00000171847	FAM90A1	55138	29.1586	48.9041	60.3469	14.6212	17.6266	17.7432
ENSG00000126368.5	200.629	-0.771137	0.215826	-3.57296	0.00035297	0.0122798	ENSG00000126368	NR1D1	9572	224.522	287.461	248.931	100.26	164.515	178.089
ENSG00000185551.13	14.768	2.17208	0.608059	3.57215	0.00035406	0.0122932	ENSG00000185551	NR2F2	7026	2.91586	4.77113	8.80059	22.9762	21.5437	27.6005
ENSG00000116962.14	3535.4	-0.429794	0.120436	-3.56866	0.000358816	0.0124088	ENSG00000116962	NID1	4811	3732.31	4099.59	4343.72	2749.83	3286.39	3000.57
ENSG00000078114.18	316.085	-0.608202	0.17041	-3.56905	0.000358273	0.0124088	ENSG00000078114	NEBL	10529	318.801	427.016	399.798	279.892	225.229	245.776
ENSG00000132434.9	395.991	0.696148	0.195139	3.56745	0.000360479	0.0124169	ENSG00000132434	LANCL2	55915	290.614	291.039	324.365	664.22	391.703	414.007
ENSG00000187867.8	702.9	-0.506336	0.141932	-3.56746	0.000360457	0.0124169	ENSG00000187867	PALM3	342979	785.339	782.465	908.975	502.343	615.953	622.325
ENSG00000133065.10	2071.88	-0.429821	0.12064	-3.56282	0.000366886	0.0125632	ENSG00000133065	SLC41A1	254428	2472.65	2291.34	2368.62	1773.34	1935.01	1590.31
ENSG00000187325.4	1385.92	0.562131	0.157749	3.56345	0.000366016	0.0125632	ENSG00000187325	TAF9B	51616	1212.03	1112.87	1030.93	2087.7	1409.15	1462.83
ENSG00000076716.8	11501.4	-0.453724	0.12735	-3.56282	0.000366892	0.0125632	ENSG00000076716	GPC4	2239	13724	14091.5	12068.1	11180	8801.57	9142.99
ENSG00000273079.5	205.579	-0.648478	0.182163	-3.55987	0.000371032	0.0126551	ENSG00000273079	GRIN2B	2904	242.989	233.785	277.847	143.079	153.743	182.032
ENSG00000111145.7	947.664	0.432597	0.121518	3.55995	0.000370919	0.0126551	ENSG00000111145	ELK3	2004	841.713	799.164	778.224	1138.36	1044.87	1083.65
ENSG00000253540.5	58.8836	1.0743	0.30231	3.55365	0.000379923	0.012933	ENSG00000253540	NA	NA	38.8782	40.5546	33.9451	102.348	64.631	72.9442
ENSG00000187240.13	1475.21	0.538563	0.151616	3.55215	0.000382093	0.0129815	ENSG00000187240	DYNC2H1	79659	1317.97	1137.91	1150.36	2064.72	1789.1	1391.2
ENSG00000100307.12	570.867	-0.665648	0.187424	-3.55157	0.000382939	0.0129849	ENSG00000100307	CBX7	23492	735.77	733.561	633.643	301.823	471.023	549.381
ENSG00000163286.8	19.8667	-1.80135	0.507651	-3.54841	0.000387566	0.0131162	ENSG00000163286	ALPG	251	24.2989	35.7835	32.6879	4.17749	13.7096	8.54301
ENSG00000183117.18	54.516	-1.16468	0.328362	-3.54695	0.000389716	0.0131633	ENSG00000183117	CSMD1	64478	59.2892	96.6154	71.662	26.1093	27.4192	46.0008
ENSG00000080561.13	146.177	0.854907	0.241187	3.54458	0.000393233	0.0132564	ENSG00000080561	MID2	11043	133.158	113.314	64.1186	199.475	202.706	164.289
ENSG00000187955.11	1007.74	-0.506032	0.142809	-3.54343	0.000394964	0.013289	ENSG00000187955	COL14A1	7373	1295.62	1160.58	1088.76	918.002	884.27	699.212
ENSG00000242028.6	319.344	-0.705894	0.199438	-3.53941	0.000401016	0.0134666	ENSG00000242028	HYPK	25764	353.792	361.413	475.232	177.543	245.794	302.291
ENSG00000116857.16	3985.25	-0.425993	0.120432	-3.53721	0.000404383	0.0135534	ENSG00000116857	TMEM9	252839	4303.82	4438.34	4968.56	3070.45	3448.94	3681.38
ENSG00000118946.11	58.177	1.06774	0.301964	3.536	0.000406229	0.0135891	ENSG00000118946	PCDH17	27253	41.7941	41.7474	28.9162	89.8159	62.6725	84.1158
ENSG00000187479.5	33.061	-1.58274	0.447882	-3.53383	0.000409582	0.0136488	ENSG00000187479	C11orf96	387763	29.1586	66.7958	54.0608	8.35497	13.7096	26.2862
ENSG00000198208.11	356.477	0.615797	0.174234	3.53431	0.000408848	0.0136488	ENSG00000198208	RPS6KL1	83694	292.558	295.81	255.217	528.452	359.387	407.436
ENSG00000166863.11	513.157	-0.491966	0.139352	-3.53037	0.000414973	0.0137321	ENSG00000166863	TAC3	6866	594.836	594.006	612.27	409.394	396.599	471.837
ENSG00000063241.7	1383.4	-0.473737	0.134174	-3.53077	0.000414346	0.0137321	ENSG00000063241	ISOC2	79763	1590.12	1562.55	1674.63	968.132	1258.35	1246.62
ENSG00000227063.5	276.978	-0.558645	0.158247	-3.5302	0.000415238	0.0137321	ENSG00000227063	NA	NA	312.969	354.256	323.107	213.052	231.105	227.375
ENSG00000128268.11	646.866	-0.510792	0.144647	-3.5313	0.000413518	0.0137321	ENSG00000128268	MGAT3	4248	731.882	768.152	783.253	469.967	506.276	621.668
ENSG00000242419.5	269.521	0.580594	0.164598	3.52735	0.000419748	0.0138549	ENSG00000242419	PCDHGC4	56098	221.606	198.002	227.558	343.598	333.927	292.434
ENSG00000177425.10	9183.68	-0.426692	0.12114	-3.52231	0.000427808	0.0140942	ENSG00000177425	PAWR	5074	10151.1	11442.4	10005	7191.54	7524.61	8787.47
ENSG00000042429.10	951.702	0.525332	0.149538	3.51303	0.000443032	0.0145681	ENSG00000042429	MED17	9440	758.125	747.875	834.799	1342.02	933.232	1094.16
ENSG00000162714.12	4222.38	-0.382447	0.108913	-3.51149	0.000445598	0.0145699	ENSG00000162714	ZNF496	84838	4731.48	5009.69	4596.42	3474.62	3682.99	3839.1
ENSG00000151789.10	140.082	-0.70425	0.200549	-3.51161	0.000445395	0.0145699	ENSG00000151789	ZNF385D	79750	161.344	169.375	189.841	105.482	116.532	97.916
ENSG00000135069.13	13749.8	-0.421859	0.120126	-3.51181	0.000445066	0.0145699	ENSG00000135069	PSAT1	29968	16518.4	16574.9	14145.1	12028	10593.6	12639.1
ENSG00000131771.13	380.385	-0.680574	0.19385	-3.51083	0.000446717	0.0145791	ENSG00000131771	PPP1R1B	84152	437.38	447.293	519.235	275.714	385.827	216.861
ENSG00000225721.5	17.9492	2.2022	0.628105	3.5061	0.000454732	0.0147576	ENSG00000225721	NA	NA	7.77564	2.38557	8.80059	50.1298	25.4607	13.1431
ENSG00000163041.9	3891.6	-0.388452	0.110788	-3.50625	0.000454468	0.0147576	ENSG00000163041	H3-3A	3020	4183.29	4469.36	4586.36	3369.14	3175.73	3565.72
ENSG00000102996.4	2468.41	-0.478237	0.136367	-3.50699	0.000453205	0.0147576	ENSG00000102996	MMP15	4324	2858.52	2850.75	2914.25	1665.77	2247.4	2273.75
ENSG00000161960.14	384.722	-0.591781	0.169053	-3.50057	0.000464262	0.0150388	ENSG00000161960	EIF4A1	1973	380.034	565.379	442.544	317.489	306.508	296.377
ENSG00000082153.17	5530.96	0.537389	0.153577	3.49915	0.000466742	0.015091	ENSG00000082153	BZW1	9689	4764.52	4249.88	4520.99	8278.73	6128.19	5243.44
ENSG00000215784.5	317.079	-0.696327	0.199058	-3.49811	0.000468565	0.0151219	ENSG00000215784	FAM72D	728833	421.828	391.233	365.853	183.809	214.457	325.291
ENSG00000127329.15	103.006	0.907136	0.259539	3.49518	0.000473745	0.0152607	ENSG00000127329	PTPRB	5787	67.0649	79.9164	67.8903	103.393	182.142	117.631
ENSG00000123104.11	2650.31	0.528666	0.1513	3.49417	0.000475541	0.0152903	ENSG00000123104	ITPR2	3709	2334.64	2210.23	1962.53	3741.98	3183.57	2468.93
ENSG00000121644.18	5454.66	-0.420825	0.120495	-3.49248	0.000478566	0.0153591	ENSG00000121644	DESI2	51029	6450.86	6425.52	5856.16	5229.17	4204.93	4561.31
ENSG00000126500.3	27.8863	1.56041	0.446994	3.49089	0.000481412	0.015422	ENSG00000126500	FLRT1	23769	16.5232	19.0845	6.28614	39.6861	52.8799	32.8577
ENSG00000183914.14	78.6427	-0.929599	0.266348	-3.49017	0.000482706	0.0154351	ENSG00000183914	DNAH2	146754	103.999	104.965	101.835	46.9967	43.0873	70.9727
ENSG00000132749.10	1675.95	-0.490315	0.140552	-3.48849	0.000485748	0.0155038	ENSG00000132749	TESMIN	9633	1836.02	2088.56	1952.47	1151.94	1414.05	1612.66
ENSG00000086967.9	182.295	-0.712947	0.204468	-3.48683	0.000488775	0.0155719	ENSG00000086967	MYBPC2	4606	214.802	269.569	196.127	109.659	147.868	155.746
ENSG00000163737.3	35.3237	-1.25476	0.359944	-3.48598	0.000490346	0.0155934	ENSG00000163737	PF4	5196	43.738	48.9041	56.5752	19.8431	24.4814	18.4003
ENSG00000162849.15	120.205	0.749526	0.215149	3.48375	0.000494437	0.0156948	ENSG00000162849	KIF26B	55083	100.111	93.037	75.4336	149.345	144.93	158.374
ENSG00000115648.13	272.836	-0.652477	0.187373	-3.48225	0.000497225	0.0157259	ENSG00000115648	MLPH	79083	301.306	345.907	353.281	173.366	269.296	193.861
ENSG00000185985.8	74.0435	-0.897312	0.25765	-3.48269	0.000496412	0.0157259	ENSG00000185985	SLITRK2	84631	86.504	97.8082	104.35	56.3961	53.8592	45.3437
ENSG00000176155.18	484.29	0.551906	0.158603	3.4798	0.000501792	0.0158128	ENSG00000176155	CCDC57	284001	394.614	318.473	465.174	602.602	572.866	552.01
ENSG00000156925.11	2827.28	-0.67139	0.192914	-3.48025	0.000500939	0.0158128	ENSG00000156925	ZIC3	7547	2439.61	3084.54	4898.16	2272.55	1949.7	2319.1
ENSG00000188643.10	616.628	-0.478364	0.137506	-3.47887	0.000503529	0.0158389	ENSG00000188643	S100A16	140576	727.022	756.224	671.359	459.523	543.488	542.152
ENSG00000230124.6	1984.37	-0.414206	0.119111	-3.47749	0.00050614	0.0158922	ENSG00000230124	ACBD6	84320	2173.29	2213.8	2413.88	1704.41	1834.15	1566.66
ENSG00000168918.13	916.071	-0.607152	0.174821	-3.473	0.000514677	0.0161312	ENSG00000168918	INPP5D	3635	1120.66	1259.58	939.149	529.496	837.265	810.272
ENSG00000116741.7	621.032	-0.551115	0.158749	-3.4716	0.000517359	0.0161861	ENSG00000116741	RGS2	5997	695.92	874.31	646.215	484.588	447.521	577.639
ENSG00000120885.20	4508.27	-0.407597	0.11751	-3.4686	0.00052317	0.0163385	ENSG00000120885	CLU	1191	4565.27	5589.38	5269.04	4010.39	3757.41	3858.15
ENSG00000198131.13	1325.82	0.650353	0.187598	3.46673	0.000526824	0.0164231	ENSG00000198131	ZNF544	27300	1144.96	979.274	969.322	2242.27	1391.52	1227.56
ENSG00000158825.5	145.638	-0.780581	0.225253	-3.46536	0.000529527	0.0164621	ENSG00000158825	CDA	978	168.148	183.689	202.414	75.1947	111.635	132.745
ENSG00000241186.8	11768	-0.488346	0.140931	-3.46513	0.000529967	0.0164621	ENSG00000241186	TDGF1	6997	13340.1	15333.2	12547.1	11769	9118.85	8499.64
ENSG00000185101.12	608.973	-0.623692	0.180024	-3.46449	0.00053123	0.0164719	ENSG00000185101	ANO9	338440	671.621	691.814	854.915	346.731	519.006	569.753
ENSG00000143878.9	719.045	0.724784	0.209291	3.46304	0.000534103	0.0165315	ENSG00000143878	RHOB	388	458.763	741.911	427.457	736.282	783.406	1166.45
ENSG00000117691.9	659.984	-0.48343	0.139741	-3.45948	0.000541218	0.0166924	ENSG00000117691	NENF	29937	745.489	842.104	720.391	520.097	615.953	515.866
ENSG00000136279.19	932.959	0.666875	0.192762	3.45958	0.000541013	0.0166924	ENSG00000136279	DBNL	28988	788.255	630.982	741.764	1462.12	1210.36	764.271
ENSG00000244280.1	71.7428	-1.18242	0.341892	-3.45845	0.000543296	0.0167268	ENSG00000244280	ECEL1P2	347694	67.0649	118.085	115.665	25.0649	36.2325	68.3441
ENSG00000137857.17	171.655	-0.950208	0.274868	-3.45696	0.0005463	0.0167896	ENSG00000137857	DUOX1	53905	198.279	304.16	178.526	76.2391	97.9257	174.803
ENSG00000139364.10	6550.96	0.441815	0.127876	3.45504	0.000550218	0.0168504	ENSG00000139364	TMEM132B	114795	6196.21	5071.71	5396.02	8310.06	7677.38	6654.35
ENSG00000142303.13	564.005	0.576562	0.166856	3.45544	0.000549388	0.0168504	ENSG00000142303	ADAMTS10	81794	441.267	373.341	543.122	764.48	683.522	578.296
ENSG00000107443.15	2049.68	0.514274	0.149002	3.45145	0.00055758	0.0170459	ENSG00000107443	CCNJ	54619	1743.69	1641.27	1678.4	2984.81	1978.1	2271.78
ENSG00000213551.4	2095.15	0.441961	0.12815	3.44877	0.000563142	0.0171857	ENSG00000213551	DNAJC9	23234	1749.52	1765.32	1814.18	2797.87	2234.67	2209.35
ENSG00000173947.13	229.172	-0.686801	0.199218	-3.4475	0.000565811	0.0172369	ENSG00000173947	PIFO	128344	277.979	330.401	241.388	135.768	179.204	210.289
ENSG00000082512.14	2308.77	-0.412603	0.119763	-3.44517	0.000570709	0.0173557	ENSG00000082512	TRAF5	7188	2385.18	2608.62	2918.02	1957.15	1941.87	2041.78
ENSG00000121898.12	234.456	-0.599573	0.174107	-3.44371	0.000573794	0.0174191	ENSG00000121898	CPXM2	119587	245.905	312.509	290.419	178.588	178.225	201.089
ENSG00000244509.3	1575.59	-0.492971	0.143267	-3.44091	0.000579756	0.0175694	ENSG00000244509	APOBEC3C	27350	1693.15	2164.9	1669.6	1141.5	1434.61	1349.8
ENSG00000162783.10	847.754	-0.662265	0.192544	-3.43956	0.00058266	0.0176267	ENSG00000162783	IER5	51278	949.6	995.973	1174.25	431.325	706.045	829.329
ENSG00000171161.12	1555.84	-0.419052	0.12196	-3.43599	0.000590399	0.017799	ENSG00000171161	ZNF672	79894	1854.49	1877.44	1607.99	1271	1413.07	1311.02
ENSG00000182648.11	299.978	-0.651224	0.189507	-3.43641	0.000589479	0.017799	ENSG00000182648	LINC01006	100506380	306.166	411.51	384.712	203.652	202.706	291.119
ENSG00000062282.14	145.998	-0.696068	0.202639	-3.43502	0.000592502	0.0178314	ENSG00000062282	DGAT2	84649	162.316	189.652	191.099	106.526	98.905	127.488
ENSG00000185347.17	400.179	0.522079	0.152113	3.43218	0.000598752	0.0179884	ENSG00000185347	TEDC1	283643	338.24	283.882	363.339	458.479	498.442	458.694
ENSG00000182732.16	119.841	-0.783857	0.228443	-3.4313	0.000600694	0.0180157	ENSG00000182732	RGS6	9628	138.99	151.483	165.954	85.6385	68.548	108.43
ENSG00000163958.13	86.3506	-0.872681	0.25461	-3.42752	0.000609123	0.0181604	ENSG00000163958	ZDHHC19	131540	111.775	112.122	111.893	42.8192	72.4651	67.0298
ENSG00000213654.9	188.528	-0.653338	0.19063	-3.42726	0.000609696	0.0181604	ENSG00000213654	GPSM3	63940	228.409	215.894	248.931	126.369	138.075	173.489
ENSG00000176402.5	74.3785	-0.924383	0.269624	-3.42842	0.000607103	0.0181604	ENSG00000176402	GJC3	349149	93.3077	118.085	81.7198	46.9967	45.0458	61.1154
ENSG00000153707.16	2785.92	0.410251	0.119676	3.42802	0.000608001	0.0181604	ENSG00000153707	PTPRD	5789	2504.73	2281.79	2388.73	3502.82	3155.17	2882.28
ENSG00000183439.7	28.0094	1.5365	0.448703	3.42432	0.000616337	0.0182333	ENSG00000183439	TRIM61	391712	21.383	5.96391	15.0867	48.0411	44.0666	33.5149
ENSG00000197444.9	1021	-0.403178	0.117736	-3.42442	0.000616104	0.0182333	ENSG00000197444	OGDHL	55753	1162.46	1122.41	1203.17	885.627	886.228	866.13
ENSG00000185156.5	79.8982	-1.0089	0.294559	-3.42512	0.000614539	0.0182333	ENSG00000185156	MFSD6L	162387	97.1955	132.399	91.7776	30.2868	62.6725	65.0583
ENSG00000221890.2	501.89	-0.533427	0.155755	-3.42478	0.000615297	0.0182333	ENSG00000221890	NPTXR	23467	638.574	634.56	507.92	352.998	449.479	427.808
ENSG00000145908.12	875.526	0.435524	0.12722	3.4234	0.000618432	0.0182642	ENSG00000145908	ZNF300	91975	798.947	708.513	724.163	1078.84	971.423	971.274
ENSG00000166816.13	286.814	-0.683874	0.199854	-3.42187	0.000621931	0.0183364	ENSG00000166816	LDHD	197257	316.857	355.449	390.998	156.656	222.291	278.634
ENSG00000171208.9	585.757	0.648932	0.189765	3.41967	0.000626971	0.0184537	ENSG00000171208	NETO2	81831	454.875	446.101	466.431	983.798	569.928	593.411
ENSG00000266709.1	133.474	-0.841968	0.24625	-3.41917	0.00062813	0.0184566	ENSG00000266709	MGC12916	84815	153.569	176.532	186.07	60.5735	97.9257	126.174
ENSG00000155269.11	87.938	-1.19826	0.350939	-3.41444	0.000639126	0.0187323	ENSG00000155269	GPR78	27201	97.1955	153.869	118.179	18.7987	58.7554	80.83
ENSG00000180209.11	32.6338	-1.34089	0.392737	-3.41421	0.000639667	0.0187323	ENSG00000180209	MYLPF	29895	38.8782	60.8319	41.4885	14.6212	15.6681	24.3147
ENSG00000204091.7	55.9962	-1.04309	0.306082	-3.40787	0.000654729	0.0191412	ENSG00000204091	TDRG1	732253	72.8966	88.2659	64.1186	39.6861	44.0666	26.9433
ENSG00000152433.14	49.6889	1.17235	0.344197	3.40604	0.000659129	0.0192375	ENSG00000152433	ZNF547	284306	42.766	23.8557	23.8873	88.7716	63.6517	55.201
ENSG00000256235.1	2017.37	0.469847	0.138147	3.40106	0.000671251	0.0195416	ENSG00000256235	SMIM3	85027	1594.01	1518.41	1962.53	2413.54	2550.97	2064.78
ENSG00000106780.8	214.03	0.610061	0.179385	3.40084	0.000671795	0.0195416	ENSG00000106780	MEGF9	1955	173.98	163.411	170.983	284.069	220.333	271.405
ENSG00000164002.11	176.289	0.719261	0.211527	3.40034	0.000673032	0.0195449	ENSG00000164002	EXO5	64789	122.466	125.242	152.124	273.625	173.329	210.947
ENSG00000149970.14	534.941	-0.544919	0.160311	-3.39913	0.000675999	0.0195983	ENSG00000149970	CNKSR2	22866	639.546	589.235	673.874	535.763	388.765	382.464
ENSG00000261437.1	51.6757	-1.03799	0.305422	-3.39854	0.000677475	0.0196085	ENSG00000261437	LOC100288748	100288748	54.4295	75.1453	79.2053	34.4643	33.2948	33.5149
ENSG00000114757.18	208.934	0.585609	0.172565	3.39355	0.000689938	0.01987	ENSG00000114757	PEX5L	51555	164.26	164.604	172.24	269.448	241.877	241.176
ENSG00000169071.14	374.527	0.528817	0.155819	3.3938	0.000689308	0.01987	ENSG00000169071	ROR2	4920	319.773	300.581	300.477	388.506	437.728	500.095
ENSG00000247137.8	75.0683	0.897283	0.264355	3.39424	0.000688205	0.01987	ENSG00000247137	LOC100506282	100506282	56.3734	46.5185	54.0608	115.925	84.2161	93.3159
ENSG00000253313.5	256.954	-0.602813	0.177697	-3.39236	0.000692937	0.0199234	ENSG00000253313	C1orf210	149466	333.38	313.702	280.362	232.895	212.499	168.889
ENSG00000260947.1	193.12	0.653467	0.192754	3.39017	0.000698503	0.0200503	ENSG00000260947	NA	NA	151.625	128.821	169.726	272.581	206.623	229.347
ENSG00000139679.15	234.188	0.81177	0.239764	3.3857	0.000709965	0.0203457	ENSG00000139679	LPAR6	10161	180.784	195.616	134.523	255.871	212.499	425.836
ENSG00000116285.12	2136.46	0.496872	0.146859	3.38333	0.000716133	0.0204551	ENSG00000116285	ERRFI1	54206	1978.9	1805.87	1528.79	2935.73	2440.31	2129.18
ENSG00000228592.1	1398.84	-0.428985	0.126777	-3.38377	0.000714986	0.0204551	ENSG00000228592	D21S2088E	266917	1741.74	1556.58	1514.96	1236.54	1272.06	1071.16
ENSG00000102271.13	2121.05	0.555249	0.164203	3.38149	0.000720939	0.0205586	ENSG00000102271	KLHL4	56062	1728.14	1474.28	1949.96	3213.53	2214.1	2146.27
ENSG00000089692.8	114.037	-0.824146	0.243801	-3.3804	0.000723793	0.0206062	ENSG00000089692	LAG3	3902	107.887	165.797	164.697	64.751	93.0295	88.0587
ENSG00000267454.5	24.6495	-1.45582	0.431158	-3.37654	0.000734045	0.0208639	ENSG00000267454	ZNF582-AS1	386758	45.6819	31.0123	31.4307	13.5768	13.7096	12.4859
ENSG00000009950.15	687.845	-0.678129	0.200928	-3.37499	0.000738192	0.0209476	ENSG00000009950	MLXIPL	51085	718.275	850.454	974.351	358.219	519.986	705.784
ENSG00000261754.2	91.851	0.83419	0.247214	3.37437	0.00073986	0.0209607	ENSG00000261754	NA	NA	76.7844	56.0608	64.1186	130.546	124.366	99.2303
ENSG00000070886.11	201.221	-0.68127	0.202004	-3.37255	0.000744744	0.0210648	ENSG00000070886	EPHA8	2046	234.241	232.593	279.104	128.458	137.096	195.832
ENSG00000033327.12	572.974	-0.589643	0.17487	-3.37189	0.000746541	0.0210813	ENSG00000033327	GAB2	9846	728.966	762.188	574.553	350.909	545.446	475.78
ENSG00000117650.12	1978	-0.421116	0.124917	-3.37117	0.000748483	0.0211019	ENSG00000117650	NEK2	4751	2242.3	2448.78	2104.6	1519.56	1710.76	1842
ENSG00000129187.14	1771.7	0.452305	0.13431	3.36761	0.000758218	0.0213418	ENSG00000129187	DCTD	1635	1671.76	1580.44	1234.6	2074.12	2062.32	2006.95
ENSG00000171885.13	115.688	-0.757878	0.225223	-3.36501	0.000765403	0.0215092	ENSG00000171885	AQP4	361	134.13	132.399	170.983	74.1504	83.2369	99.2303
ENSG00000269821.1	192.186	0.663481	0.197308	3.36266	0.000771952	0.0216272	ENSG00000269821	KCNQ1OT1	10984	133.158	139.556	173.497	279.892	219.354	207.661
ENSG00000105251.10	49.1864	-1.08307	0.322093	-3.36261	0.000772089	0.0216272	ENSG00000105251	SHD	56961	51.5136	71.567	77.9481	24.0205	37.2118	32.8577
ENSG00000179008.8	148.596	0.834991	0.248538	3.35962	0.000780506	0.0218278	ENSG00000179008	C14orf39	317761	104.971	110.929	104.35	252.738	119.469	199.118
ENSG00000156564.8	81.3793	-0.917396	0.273261	-3.35721	0.000787327	0.021948	ENSG00000156564	LRFN2	57497	103.027	83.4948	133.266	41.7749	67.5688	59.1439
ENSG00000104804.7	70.1834	-0.960095	0.28597	-3.35732	0.000787012	0.021948	ENSG00000104804	TULP2	7288	83.5881	103.772	91.7776	30.2868	55.8177	55.8581
ENSG00000233834.6	142.103	-0.734222	0.219034	-3.35209	0.000802052	0.0223227	ENSG00000233834	LOC100506098	100506098	188.559	200.387	144.581	99.2153	91.0709	128.802
ENSG00000135862.5	11528.4	-0.38754	0.115648	-3.35103	0.000805118	0.0223467	ENSG00000135862	LAMC1	3915	12958.1	14025.9	12216.5	10272.4	10639.6	9057.56
ENSG00000117280.12	876.879	-0.483088	0.144166	-3.3509	0.000805485	0.0223467	ENSG00000117280	RAB29	8934	913.637	1023.41	1132.76	633.933	733.464	824.072
ENSG00000163827.12	326.645	-0.563291	0.168162	-3.34969	0.000809012	0.0223933	ENSG00000163827	LRRC2	79442	352.82	468.764	348.252	249.605	260.482	279.948
ENSG00000090339.8	420.715	-0.747933	0.223301	-3.34944	0.000809739	0.0223933	ENSG00000090339	ICAM1	3383	457.791	648.874	477.746	190.076	349.595	400.207
ENSG00000253348.1	45.7589	-1.17861	0.352247	-3.34598	0.000819926	0.0226391	ENSG00000253348	NA	NA	56.3734	89.4587	45.2602	26.1093	22.5229	34.8292
ENSG00000229180.5	112.529	0.923441	0.276157	3.34389	0.000826115	0.0227738	ENSG00000229180	GS1-124K5.11	493754	75.8125	54.868	101.835	183.809	159.619	99.2303
ENSG00000140557.11	173.18	0.61681	0.184486	3.34341	0.000827569	0.0227778	ENSG00000140557	ST8SIA2	8128	145.793	133.592	130.752	205.741	199.769	223.433
ENSG00000151414.14	740.284	-0.433788	0.129789	-3.34225	0.000831035	0.022837	ENSG00000151414	NEK7	140609	826.161	905.322	822.227	608.869	600.285	678.841
ENSG00000144320.13	575.92	0.468212	0.14019	3.33983	0.000838292	0.0230002	ENSG00000144320	LNPK	80856	507.36	456.836	484.032	739.415	661.978	605.896
ENSG00000187812.12	45.4567	-1.24986	0.374417	-3.33814	0.000843401	0.0230676	ENSG00000187812	NA	NA	68.0368	78.7236	46.5174	18.7987	18.6059	42.0579
ENSG00000166426.7	3627.18	-0.390799	0.117062	-3.33838	0.000842683	0.0230676	ENSG00000166426	CRABP1	1381	3827.56	4348.89	4171.48	2858.44	3337.31	3219.4
ENSG00000203709.10	42.2444	-1.13805	0.341132	-3.33609	0.000849641	0.0231654	ENSG00000203709	NA	NA	51.5136	63.2175	59.0897	24.0205	35.2533	20.3718
ENSG00000182901.16	167.816	-0.634622	0.190205	-3.33651	0.000848371	0.0231654	ENSG00000182901	RGS7	6000	216.746	213.508	181.041	144.123	131.221	120.259
ENSG00000087510.6	129.774	-0.773927	0.232151	-3.33373	0.000856908	0.0233269	ENSG00000087510	TFAP2C	7022	134.13	198.002	160.925	76.2391	93.0295	116.316
ENSG00000272711.1	180.738	0.68943	0.206836	3.33321	0.000858488	0.0233334	ENSG00000272711	NA	NA	164.26	112.122	137.038	261.093	221.312	188.603
ENSG00000029363.15	6236.72	0.617468	0.185291	3.33243	0.000860908	0.0233498	ENSG00000029363	BCLAF1	9774	5367.13	4509.91	4886.84	10471.9	6771.57	5412.98
ENSG00000106689.10	32.3248	1.33247	0.399883	3.33215	0.000861776	0.0233498	ENSG00000106689	LHX2	9355	13.6074	14.3134	27.659	52.2186	40.1496	46.0008
ENSG00000204516.9	962.243	-0.558618	0.167688	-3.33129	0.000864432	0.0233854	ENSG00000204516	MICB	4277	1125.52	1207.1	1107.62	558.739	919.523	854.958
ENSG00000274652.1	685.784	-0.549199	0.165038	-3.32772	0.00087561	0.023651	ENSG00000274652	NA	NA	632.743	973.311	839.828	497.121	597.347	574.353
ENSG00000174586.10	64.7286	0.976879	0.293986	3.32288	0.000890926	0.0240274	ENSG00000174586	ZNF497	162968	46.6538	36.9763	46.5174	108.615	83.2369	66.3726
ENSG00000116698.20	4380.15	-0.421561	0.126966	-3.32025	0.000899364	0.0242174	ENSG00000116698	SMG7	9887	5095.96	5108.69	4839.07	4068.87	4017.89	3150.4
ENSG00000117791.15	660.436	-0.434788	0.131022	-3.31843	0.000905258	0.0243384	ENSG00000117791	2022-03-02	54996	730.91	753.839	794.568	527.408	553.28	602.611
ENSG00000172380.5	1511.81	-0.424959	0.128112	-3.31707	0.000909656	0.0244189	ENSG00000172380	GNG12	55970	1917.67	1758.16	1522.5	1289.8	1223.09	1359.65
ENSG00000248746.5	1935.21	-0.6022	0.181617	-3.31576	0.000913946	0.0244963	ENSG00000248746	ACTN3	89	1944.88	2762.48	2295.7	1098.68	1597.17	1912.32
ENSG00000186301.8	161.19	-0.725069	0.218861	-3.31292	0.00092328	0.0247084	ENSG00000186301	NA	NA	185.643	200.387	218.758	88.7716	118.49	155.088
ENSG00000206262.8	107.095	-0.871562	0.263482	-3.30787	0.000940099	0.0250522	ENSG00000206262	FOXL2NB	401089	131.214	164.604	120.694	45.9523	92.0502	88.0587
ENSG00000133083.14	943.788	-0.557459	0.168531	-3.30776	0.000940448	0.0250522	ENSG00000133083	DCLK1	9201	1023.47	1155.81	1190.59	993.197	674.708	624.954
ENSG00000142173.14	2570.68	-0.493171	0.149084	-3.308	0.000939639	0.0250522	ENSG00000142173	COL6A2	1292	2840.05	2917.55	3262.5	1650.11	2329.65	2424.24
ENSG00000169288.17	687.114	0.623788	0.188608	3.30732	0.000941927	0.0250533	ENSG00000169288	MRPL1	65008	487.921	509.318	624.842	1123.74	677.646	699.212
ENSG00000092621.11	18668.1	-0.399489	0.120916	-3.30385	0.000953681	0.0253272	ENSG00000092621	PHGDH	26227	22439.5	21876.8	19392.7	14302.7	17666.8	16330.3
ENSG00000137760.14	490.808	0.671741	0.203509	3.30078	0.000964155	0.0255274	ENSG00000137760	ALKBH8	91801	415.997	372.148	345.737	850.118	483.753	477.094
ENSG00000274090.1	1716.35	-0.580962	0.176001	-3.30089	0.00096377	0.0255274	ENSG00000274090	NA	NA	2257.85	1886.98	2024.14	1420.35	1740.14	968.646
ENSG00000109536.11	700.388	0.467466	0.141697	3.29905	0.000970122	0.0256357	ENSG00000109536	FRG1	2483	593.864	622.632	546.894	906.514	705.065	827.358
ENSG00000270885.1	1161.76	-0.415014	0.12581	-3.29874	0.000971193	0.0256357	ENSG00000270885	RASL10B	91608	1365.6	1315.64	1302.49	883.538	1078.16	1025.16
ENSG00000033170.16	1398.8	0.400174	0.121334	3.29812	0.000973337	0.0256533	ENSG00000033170	FUT8	2530	1230.49	1242.88	1144.08	1720.08	1466.93	1588.34
ENSG00000188766.12	245.322	0.558394	0.169418	3.29596	0.000980843	0.0258121	ENSG00000188766	SPRED3	399473	216.746	172.953	204.928	308.09	280.068	289.148
ENSG00000186715.10	99.7706	-0.746388	0.226517	-3.29506	0.000984009	0.0258383	ENSG00000186715	MST1L	11223	126.354	115.7	133.266	65.7954	81.2784	76.2299
ENSG00000160716.5	207.33	0.779582	0.236664	3.29405	0.000987559	0.0258383	ENSG00000160716	CHRNB2	1141	179.812	122.857	153.382	326.888	290.839	170.203
ENSG00000143333.6	528.968	-0.566295	0.171939	-3.29358	0.000989194	0.0258383	ENSG00000143333	RGS16	6004	608.444	777.694	509.177	435.503	369.18	473.808
ENSG00000128606.12	96.048	0.940242	0.285479	3.29356	0.000989267	0.0258383	ENSG00000128606	LRRC17	10234	65.121	47.7113	84.2342	176.499	100.864	101.859
ENSG00000253838.1	29.6391	-1.34549	0.408491	-3.29379	0.000988447	0.0258383	ENSG00000253838	NA	NA	31.1026	44.133	52.8035	11.4881	20.5644	17.7432
ENSG00000151835.14	4340.3	0.542116	0.164623	3.29307	0.000990982	0.0258443	ENSG00000151835	SACS	26278	3484.46	3307.59	3809.4	6790.5	4460.52	4189.36
ENSG00000261068.2	96.9097	-0.868308	0.263717	-3.29258	0.000992736	0.0258513	ENSG00000261068	NA	NA	131.214	130.013	115.665	41.7749	77.3613	85.4301
ENSG00000130203.9	10221.3	-0.492026	0.149604	-3.28887	0.00100592	0.0261554	ENSG00000130203	APOE	348	10905.3	11688.1	13252.4	6622.36	8847.59	10011.7
ENSG00000197279.3	250.761	-0.595314	0.181258	-3.28434	0.00102222	0.0264824	ENSG00000197279	ZNF165	7718	314.913	344.714	246.417	189.031	186.059	223.433
ENSG00000196922.10	588.423	0.713543	0.217272	3.28411	0.00102306	0.0264824	ENSG00000196922	NA	NA	482.09	398.389	455.116	1069.44	626.725	498.78
ENSG00000136492.8	1506.11	0.574685	0.174957	3.28472	0.00102085	0.0264824	ENSG00000136492	BRIP1	83990	1268.4	1066.35	1293.69	2403.1	1544.29	1460.85
ENSG00000181577.15	65.7152	-0.869477	0.265112	-3.27967	0.0010393	0.0268628	ENSG00000181577	C6orf223	221416	82.6161	87.0731	85.4915	42.8192	47.0044	49.2866
ENSG00000187840.4	2356.88	-0.423218	0.129108	-3.27803	0.00104535	0.026979	ENSG00000187840	EIF4EBP1	1978	2863.38	2680.18	2558.46	1729.48	2060.36	2249.44
ENSG00000106799.12	2721.29	0.496678	0.151686	3.27437	0.00105897	0.02729	ENSG00000106799	TGFBR1	7046	2290.9	2135.08	2344.73	4031.27	2776.19	2749.53
ENSG00000138496.16	245.114	0.572959	0.175143	3.27138	0.00107025	0.0275399	ENSG00000138496	PARP9	83666	218.69	203.966	167.211	323.755	279.088	277.976
ENSG00000174652.17	1074.51	0.419789	0.128386	3.26975	0.00107642	0.0276579	ENSG00000174652	ZNF266	10781	892.254	947.069	917.776	1382.75	1152.59	1154.62
ENSG00000134352.19	558.931	0.476275	0.145686	3.26918	0.00107861	0.0276732	ENSG00000134352	IL6ST	3572	505.416	422.245	473.975	721.661	581.679	648.612
ENSG00000196878.13	25.1465	-1.35995	0.416215	-3.26743	0.0010853	0.0278038	ENSG00000196878	LAMB3	3914	34.9904	35.7835	37.7168	13.5768	15.6681	13.1431
ENSG00000185187.12	782.679	-0.45243	0.138554	-3.26537	0.0010932	0.0279651	ENSG00000185187	SIGIRR	59307	882.535	922.021	910.233	557.694	715.837	707.755
ENSG00000143799.12	29052.5	-0.375285	0.114973	-3.2641	0.00109811	0.0280495	ENSG00000143799	PARP1	142	32832.6	31797.2	33798	26420.5	27148	22318.9
ENSG00000154358.20	4976.21	-0.430609	0.131946	-3.26353	0.00110033	0.0280649	ENSG00000154358	OBSCN	84033	5511.96	5421.2	6209.45	3543.55	4496.75	4674.34
ENSG00000165929.12	1202.59	-0.384402	0.117806	-3.263	0.00110239	0.0280764	ENSG00000165929	TC2N	123036	1421.97	1310.87	1351.52	1095.55	1026.26	1009.39
ENSG00000084073.8	1371.85	0.642835	0.197262	3.25878	0.0011189	0.0284552	ENSG00000084073	ZMPSTE24	10269	1114.83	876.695	1220.77	2345.66	1316.12	1357.02
ENSG00000166341.7	1037.55	0.513264	0.157565	3.25748	0.00112406	0.0285445	ENSG00000166341	DCHS1	8642	899.058	808.707	854.915	1530	1119.29	1013.33
ENSG00000115758.12	4558.31	0.552796	0.169861	3.25441	0.0011363	0.0288132	ENSG00000115758	ODC1	4953	4215.37	3725.06	3143.07	6617.14	5676.76	3972.5
ENSG00000115155.16	65.0081	-0.977498	0.300488	-3.25303	0.0011418	0.0288386	ENSG00000115155	OTOF	9381	75.8125	77.5309	106.864	34.4643	36.2325	59.1439
ENSG00000115145.9	445.511	0.51478	0.158272	3.25249	0.00114397	0.0288386	ENSG00000115145	STAM2	10254	364.483	400.775	335.68	570.227	436.749	565.153
ENSG00000078018.19	1348.76	0.440734	0.135492	3.25284	0.00114257	0.0288386	ENSG00000078018	MAP2	4133	1170.23	1029.37	1232.08	1772.3	1481.62	1406.97
ENSG00000188994.12	1981.43	0.570204	0.175271	3.25327	0.00114083	0.0288386	ENSG00000188994	ZNF292	23036	1681.48	1456.39	1644.45	3039.12	2385.47	1681.66
ENSG00000179832.17	946.862	-0.431136	0.132572	-3.25209	0.00114558	0.0288386	ENSG00000179832	MROH1	727957	1097.34	1123.6	1042.24	697.64	856.85	863.501
ENSG00000063127.15	160.789	-0.740116	0.227721	-3.25011	0.00115362	0.028957	ENSG00000063127	SLC6A16	28968	164.26	212.315	228.815	83.5497	131.221	144.574
ENSG00000232611.1	164.472	-0.680116	0.209252	-3.25022	0.00115315	0.028957	ENSG00000232611	NA	NA	222.578	196.809	188.584	93.9934	150.806	134.06
ENSG00000198892.6	220.014	-0.68341	0.210331	-3.24921	0.00115725	0.0289767	ENSG00000198892	SHISA4	149345	273.119	269.569	272.818	112.792	180.183	211.604
ENSG00000166825.13	156.425	-0.673612	0.207326	-3.24905	0.0011579	0.0289767	ENSG00000166825	ANPEP	290	172.036	205.159	201.156	92.9491	131.221	136.031
ENSG00000105357.15	1786.54	-0.408753	0.125821	-3.24868	0.0011594	0.0289767	ENSG00000105357	MYH14	79784	2100.39	1872.67	2139.8	1449.59	1717.62	1439.17
ENSG00000135750.14	576.618	-0.527756	0.162615	-3.24542	0.00117276	0.0292268	ENSG00000135750	KCNK1	3775	553.042	727.597	764.394	401.039	500.401	513.238
ENSG00000134575.9	538.507	0.50973	0.157061	3.24542	0.00117277	0.0292268	ENSG00000134575	ACP2	53	444.183	418.667	468.946	761.347	590.492	547.41
ENSG00000151067.21	158.908	-0.66722	0.205674	-3.24407	0.00117833	0.0293234	ENSG00000151067	CACNA1C	775	180.784	213.508	192.356	119.058	99.8843	147.86
ENSG00000100253.12	35.2912	-1.33044	0.410199	-3.2434	0.00118112	0.0293509	ENSG00000100253	MIOX	55586	41.7941	64.4103	46.5174	16.7099	10.7718	31.5434
ENSG00000152137.6	386.871	-0.50901	0.156966	-3.2428	0.00118361	0.0293707	ENSG00000152137	HSPB8	26353	399.473	432.98	531.807	310.178	326.093	320.691
ENSG00000143772.9	683.531	-0.5561	0.171606	-3.24057	0.00119293	0.0295598	ENSG00000143772	ITPKB	3707	797.003	918.443	726.677	411.482	650.227	597.353
ENSG00000145113.21	198.428	-0.582538	0.180072	-3.23503	0.0012163	0.030096	ENSG00000145113	MUC4	4585	227.437	217.086	269.047	163.966	164.515	148.517
ENSG00000165795.22	783.268	-0.452639	0.139967	-3.23389	0.00122116	0.0301734	ENSG00000165795	NDRG2	57447	835.881	904.129	978.123	587.981	646.31	747.185
ENSG00000269713.7	535.659	0.443909	0.137312	3.23285	0.00122561	0.0302403	ENSG00000269713	NBPF9	400818	470.426	460.414	429.972	593.203	669.812	590.125
ENSG00000106327.12	133.519	-0.713296	0.220742	-3.23136	0.00123202	0.0303555	ENSG00000106327	TFR2	7036	147.737	177.725	173.497	75.1947	112.615	114.345
ENSG00000065600.12	785.243	-0.413184	0.127888	-3.23084	0.00123429	0.0303684	ENSG00000065600	PACC1	55248	886.423	918.443	887.602	641.244	642.393	735.356
ENSG00000072315.3	101.388	-0.814151	0.252054	-3.23006	0.00123762	0.0304074	ENSG00000072315	TRPC5	7224	141.905	108.543	135.781	80.4166	89.1124	52.5724
ENSG00000251654.2	57.8871	1.35653	0.420045	3.22949	0.00124009	0.0304251	ENSG00000251654	NA	NA	54.4295	19.0845	22.6301	113.836	99.8843	37.4578
ENSG00000111077.17	295.501	0.717756	0.222414	3.22711	0.00125045	0.0306361	ENSG00000111077	TNS2	23371	243.961	156.255	269.047	382.24	455.355	266.148
ENSG00000133107.14	291.661	-0.644472	0.19975	-3.2264	0.00125358	0.0306696	ENSG00000133107	TRPC4	7223	313.941	316.087	436.258	291.38	201.727	190.575
ENSG00000100767.15	874.619	-0.635372	0.196982	-3.22554	0.00125737	0.0307191	ENSG00000100767	PAPLN	89932	798.947	869.538	1525.02	689.285	693.314	671.612
ENSG00000158062.20	358.458	0.50713	0.157276	3.22445	0.00126215	0.0307495	ENSG00000158062	UBXN11	91544	291.586	265.991	330.651	463.701	390.724	408.093
ENSG00000152578.12	1391.76	0.410779	0.12739	3.22459	0.00126154	0.0307495	ENSG00000152578	GRIA4	2893	1216.89	1079.47	1287.4	1624	1695.09	1447.71
ENSG00000003436.14	93.2768	0.791071	0.245447	3.22298	0.00126865	0.0307837	ENSG00000003436	TFPI	7035	58.3173	75.1453	71.662	140.99	103.801	109.745
ENSG00000163421.8	76.0098	-1.01359	0.314495	-3.22293	0.00126886	0.0307837	ENSG00000163421	PROK2	60675	101.083	128.821	76.6909	33.4199	41.1288	74.9156
ENSG00000164306.10	339.747	0.550012	0.170634	3.22334	0.00126706	0.0307837	ENSG00000164306	PRIMPOL	201973	283.811	295.81	247.674	449.08	327.072	435.036
ENSG00000242732.4	171.357	0.744602	0.231088	3.22216	0.00127229	0.0308239	ENSG00000242732	RTL5	340526	135.102	140.748	106.864	273.625	221.312	150.488
ENSG00000116711.9	100.803	-0.738979	0.229575	-3.2189	0.00128681	0.0311323	ENSG00000116711	PLA2G4A	5321	140.933	132.399	104.35	75.1947	78.3406	73.6013
ENSG00000198216.10	83.0672	-0.810966	0.252576	-3.21078	0.00132377	0.0319463	ENSG00000198216	CACNA1E	777	86.504	107.35	124.465	59.5292	54.8384	65.7155
ENSG00000228496.1	75.8151	-0.808094	0.251719	-3.2103	0.00132597	0.0319463	ENSG00000228496	LOC100506405	100506405	105.943	97.8082	85.4915	54.3073	56.7969	54.5438
ENSG00000092094.10	1225.76	0.372833	0.116136	3.21032	0.00132588	0.0319463	ENSG00000092094	OSGEP	55644	1076.93	1038.91	1088.76	1438.1	1327.87	1383.97
ENSG00000117335.19	13515	-0.401452	0.125296	-3.20402	0.00135522	0.0325608	ENSG00000117335	CD46	4179	13963.1	14711.8	17478	10762.2	11422.1	12752.7
ENSG00000182040.8	65.6027	-0.923924	0.288331	-3.20438	0.00135352	0.0325608	ENSG00000182040	USH1G	124590	81.6442	82.302	94.292	30.2868	57.7762	47.3151
ENSG00000196189.12	544.85	-0.455646	0.142357	-3.20072	0.00137084	0.0328476	ENSG00000196189	SEMA4A	64218	571.509	642.91	677.645	413.571	485.712	477.751
ENSG00000166900.15	3400.62	-0.357757	0.111774	-3.2007	0.00137093	0.0328476	ENSG00000166900	STX3	6809	3969.46	3994.63	3495.09	3011.97	3014.15	2918.42
ENSG00000075213.10	2007.09	0.473065	0.147887	3.19882	0.00137992	0.0330176	ENSG00000075213	SEMA3A	10371	1836.99	1558.97	1644.45	2858.44	2136.74	2006.95
ENSG00000172139.14	27.3758	-1.33396	0.417645	-3.194	0.00140315	0.0334811	ENSG00000172139	SLC9C1	285335	38.8782	27.434	51.5463	14.6212	14.6889	17.086
ENSG00000269743.2	359.622	-0.506657	0.158617	-3.19421	0.00140215	0.0334811	ENSG00000269743	SLC25A53	401612	404.333	400.775	460.145	339.421	288.881	264.176
ENSG00000204618.8	29.5616	-1.29739	0.406278	-3.19336	0.00140628	0.0335099	ENSG00000204618	RNF39	80352	38.8782	34.5907	52.8035	11.4881	22.5229	17.086
ENSG00000091483.6	3698.66	-0.351798	0.110212	-3.19201	0.00141288	0.0335753	ENSG00000091483	FH	2271	4039.44	4315.49	4085.99	3451.65	3244.28	3055.11
ENSG00000225420.1	18.7554	-1.70765	0.534957	-3.19213	0.00141227	0.0335753	ENSG00000225420	LOC101928371	101928371	26.2428	39.3618	21.3729	5.22186	5.87554	14.4574
ENSG00000186019.10	56.7949	1.17717	0.369436	3.1864	0.00144057	0.03414	ENSG00000186019	LOC100379224	100379224	46.6538	16.699	40.2313	112.792	70.5065	53.8867
ENSG00000179909.15	943.093	0.482679	0.151475	3.18653	0.00143992	0.03414	ENSG00000179909	ZNF154	7710	805.75	713.284	839.828	1332.62	1011.57	955.503
ENSG00000188848.15	2024.89	-0.384336	0.120765	-3.1825	0.00146008	0.0345551	ENSG00000188848	BEND4	389206	2443.49	2108.84	2324.61	1804.67	1855.69	1612
ENSG00000175274.18	2000.49	-0.368783	0.115973	-3.17991	0.0014732	0.0348184	ENSG00000175274	TP53I11	9537	2064.43	2310.42	2389.99	1749.32	1794	1694.8
ENSG00000116183.10	70.9548	-0.956003	0.300955	-3.17656	0.00149033	0.0351754	ENSG00000116183	PAPPA2	60676	77.7564	120.471	84.2342	34.4643	43.0873	65.7155
ENSG00000058673.15	8128.95	-0.337243	0.106185	-3.17601	0.00149317	0.0351947	ENSG00000058673	ZC3H11A	9877	8673.72	9083.04	9469.44	6982.67	7013.44	7551.36
ENSG00000112541.13	324.099	0.542587	0.170965	3.17367	0.00150524	0.0353032	ENSG00000112541	PDE10A	10846	226.465	304.16	262.76	371.796	343.719	435.693
ENSG00000178665.14	95.6254	0.764708	0.240913	3.17421	0.00150247	0.0353032	ENSG00000178665	ZNF713	349075	72.8966	63.2175	76.6909	131.591	97.9257	131.431
ENSG00000166415.14	262.529	-0.608694	0.191803	-3.17355	0.00150589	0.0353032	ENSG00000166415	WDR72	256764	281.867	361.413	310.535	174.41	186.059	260.89
ENSG00000177082.12	863.669	0.470138	0.148133	3.17377	0.00150475	0.0353032	ENSG00000177082	WDR73	84942	658.013	737.14	776.966	1193.72	924.419	891.759
ENSG00000162817.6	883.473	-0.413443	0.130319	-3.17254	0.00151114	0.0353785	ENSG00000162817	C1orf115	79762	1039.02	1058	931.605	689.285	768.717	814.214
ENSG00000143382.14	441.952	-0.554271	0.17488	-3.16943	0.0015274	0.0355201	ENSG00000143382	ADAMTSL4	54507	468.482	551.066	560.723	275.714	361.346	434.379
ENSG00000164916.10	789.882	0.409243	0.129113	3.16964	0.00152627	0.0355201	ENSG00000164916	FOXK1	221937	699.807	703.742	632.385	832.364	933.232	937.76
ENSG00000182070.4	17.9331	-1.57943	0.49829	-3.16971	0.00152592	0.0355201	ENSG00000182070	OR52A1	23538	24.2989	31.0123	25.1445	10.4437	8.81332	7.88585
ENSG00000133687.15	890.277	-0.406076	0.128118	-3.16955	0.00152675	0.0355201	ENSG00000133687	TMTC1	83857	1041.94	1061.58	940.406	814.61	705.065	778.071
ENSG00000180229.12	116.635	0.70745	0.223181	3.16985	0.0015252	0.0355201	ENSG00000180229	HERC2P3	283755	103.027	82.302	79.2053	161.878	145.909	127.488
ENSG00000181191.11	1890.99	0.393689	0.124288	3.16755	0.00153731	0.035703	ENSG00000181191	PJA1	64219	1822.42	1557.77	1521.24	2312.24	2077.98	2054.27
ENSG00000163444.11	2283.77	-0.346663	0.109486	-3.16627	0.00154409	0.0357649	ENSG00000163444	TMEM183A	92703	2481.4	2548.98	2641.43	1936.26	2017.27	2077.27
ENSG00000152256.13	2588.66	0.56637	0.178855	3.16665	0.00154206	0.0357649	ENSG00000152256	PDK1	5163	2102.34	1833.31	2323.36	3684.54	3482.24	2106.18
ENSG00000165338.16	842.363	0.58621	0.18518	3.16563	0.00154749	0.0357961	ENSG00000165338	HECTD2	143279	652.182	537.945	829.77	1287.71	916.585	829.986
ENSG00000183160.8	42.5374	1.07451	0.339619	3.16388	0.0015568	0.0359636	ENSG00000183160	TMEM119	338773	27.2147	22.6629	32.6879	55.3517	48.9629	68.3441
ENSG00000188157.13	8425.82	-0.446005	0.141043	-3.16219	0.00156587	0.0360771	ENSG00000188157	AGRN	375790	9651.51	9202.32	10301.7	5624.98	8097.48	7676.88
ENSG00000101276.14	242.84	-0.61311	0.193881	-3.1623	0.00156529	0.0360771	ENSG00000101276	SLC52A3	113278	294.502	348.293	238.873	154.567	214.457	206.347
ENSG00000128849.10	3336.81	-0.47187	0.149322	-3.16009	0.00157719	0.0362901	ENSG00000128849	CGNL1	84952	3979.18	3880.12	3770.42	3193.69	3076.83	2120.64
ENSG00000147041.11	55.0159	-0.936678	0.296478	-3.15935	0.00158122	0.0363347	ENSG00000147041	SYTL5	94122	81.6442	73.9525	61.6041	31.3311	38.191	43.3722
ENSG00000143324.13	4246.97	-0.338505	0.107204	-3.15757	0.00159089	0.0364963	ENSG00000143324	XPR1	9213	4628.45	4699.56	4900.67	3952.95	3599.75	3700.44
ENSG00000254339.5	36.4033	-1.2812	0.405804	-3.15719	0.00159299	0.0364963	ENSG00000254339	NA	NA	39.8501	71.567	42.7457	18.7987	32.3155	13.1431
ENSG00000119720.17	657.692	0.427505	0.135419	3.1569	0.00159455	0.0364963	ENSG00000119720	NRDE2	55051	561.79	554.644	565.752	843.852	695.273	724.841
ENSG00000110925.6	1490.71	0.429082	0.135959	3.15597	0.00159965	0.0365649	ENSG00000110925	CSRNP2	81566	1377.26	1221.41	1211.97	1957.15	1477.7	1698.74
ENSG00000132773.11	311.705	0.686867	0.217806	3.15357	0.00161286	0.0368186	ENSG00000132773	TOE1	114034	215.774	258.834	241.388	548.295	291.819	314.12
ENSG00000111981.4	63.8158	-1.08901	0.345749	-3.1497	0.00163436	0.0372605	ENSG00000111981	ULBP1	80329	94.2796	110.929	56.5752	25.0649	34.274	61.7725
ENSG00000076864.19	517.474	-0.465315	0.147824	-3.14775	0.0016453	0.0374118	ENSG00000076864	RAP1GAP	5909	582.201	573.728	644.958	383.284	497.463	423.208
ENSG00000180353.10	40.1472	-1.174	0.372925	-3.14809	0.0016434	0.0374118	ENSG00000180353	HCLS1	3059	49.5697	82.302	35.2024	24.0205	23.5022	26.2862
ENSG00000157890.17	174.509	-0.59558	0.189259	-3.14691	0.00165008	0.0374715	ENSG00000157890	MEGF11	84465	210.914	203.966	216.243	115.925	146.889	153.117
ENSG00000006047.12	1327.05	-0.437367	0.139044	-3.14553	0.00165787	0.0375993	ENSG00000006047	YBX2	51087	1386.01	1500.52	1696	959.777	1187.84	1232.16
ENSG00000204178.9	549.818	0.55628	0.176932	3.14403	0.0016664	0.0376944	ENSG00000204178	MACO1	55219	456.819	401.968	475.232	850.118	560.135	554.638
ENSG00000143486.15	2113.63	-0.350807	0.111578	-3.14406	0.00166624	0.0376944	ENSG00000143486	EIF2D	1939	2301.59	2464.29	2342.21	1793.19	1955.58	1824.92
ENSG00000146094.13	102.865	0.835521	0.265859	3.14272	0.00167384	0.0378136	ENSG00000146094	DOK3	79930	76.7844	52.4824	91.7776	170.233	121.428	104.488
ENSG00000251689.1	19.675	1.64035	0.522099	3.14184	0.00167887	0.037878	ENSG00000251689	NA	NA	14.5793	7.1567	6.28614	38.6417	30.357	21.0289
ENSG00000060656.19	2396.77	-0.39248	0.125027	-3.13917	0.00169428	0.0381762	ENSG00000060656	PTPRU	10076	2909.06	2711.19	2542.11	1828.69	2270.9	2118.67
ENSG00000047597.5	103.862	-0.770848	0.245714	-3.13718	0.00170581	0.0383862	ENSG00000047597	XK	7504	124.41	135.977	132.009	102.348	56.7969	71.6298
ENSG00000150756.13	245.682	0.55699	0.177639	3.13551	0.00171555	0.0385556	ENSG00000150756	ATPSCKMT	134145	189.531	207.544	198.642	344.643	280.068	253.662
ENSG00000009694.13	620.85	-0.598375	0.190904	-3.13443	0.00172187	0.0386478	ENSG00000009694	TENM1	10178	571.509	851.647	823.484	401.039	444.583	632.84
ENSG00000150625.16	429.923	0.519991	0.165925	3.1339	0.00172502	0.0386685	ENSG00000150625	GPM6A	2823	356.707	319.666	384.712	512.786	414.226	591.439
ENSG00000148357.16	1937.48	-0.410113	0.130904	-3.13293	0.00173073	0.0387466	ENSG00000148357	HMCN2	256158	2030.41	2156.55	2447.82	1460.03	1813.58	1716.49
ENSG00000127993.15	278.259	0.514345	0.164322	3.13011	0.00174742	0.03907	ENSG00000127993	RBM48	84060	218.69	226.629	242.645	358.219	288.881	334.492
ENSG00000254510.1	49.8114	-1.08025	0.345199	-3.12936	0.00175185	0.0391186	ENSG00000254510	NA	NA	59.2892	95.4226	49.0319	29.2424	24.4814	41.4007
ENSG00000180626.9	617.232	0.588477	0.188242	3.12617	0.00177098	0.0394952	ENSG00000180626	ZNF594	84622	481.118	353.064	644.958	845.941	706.045	672.269
ENSG00000006606.8	44.4098	-1.15552	0.369883	-3.12401	0.00178403	0.0396844	ENSG00000006606	CCL26	10344	32.0745	70.3742	81.7198	29.2424	27.4192	25.629
ENSG00000142273.10	488.72	-0.479073	0.153338	-3.12429	0.00178235	0.0396844	ENSG00000142273	CBLC	23624	575.397	603.548	528.035	356.131	478.857	390.35
ENSG00000109794.13	314.505	0.508961	0.16296	3.12322	0.00178884	0.0397406	ENSG00000109794	FAM149A	25854	298.39	248.099	231.33	384.329	341.761	383.121
ENSG00000254154.8	21.91	-1.42592	0.456998	-3.12019	0.00180737	0.04005	ENSG00000254154	NA	NA	31.1026	32.2051	32.6879	7.3106	15.6681	12.4859
ENSG00000124098.9	1053.75	0.375397	0.120309	3.12028	0.00180678	0.04005	ENSG00000124098	FAM210B	116151	918.497	900.551	934.12	1185.36	1122.23	1261.74
ENSG00000166145.14	2859.1	-0.415399	0.13325	-3.11745	0.00182424	0.0403724	ENSG00000166145	SPINT1	6692	3273.54	3666.61	2861.45	2537.82	2651.83	2163.35
ENSG00000155367.15	607.22	-0.559481	0.179533	-3.11632	0.00183124	0.0404757	ENSG00000155367	PPM1J	333926	662.873	738.332	771.938	345.687	531.737	592.753
ENSG00000154529.14	147.499	0.681358	0.218854	3.11329	0.00185012	0.0407894	ENSG00000154529	CNTNAP3B	728577	122.466	82.302	134.523	201.564	181.163	162.974
ENSG00000005187.11	254.273	-0.684217	0.219767	-3.11337	0.00184963	0.0407894	ENSG00000005187	ACSM3	6296	349.904	331.594	260.246	125.325	217.395	241.176
ENSG00000166068.12	2830.3	0.386709	0.124293	3.11127	0.00186283	0.0410176	ENSG00000166068	SPRED1	161742	2446.41	2339.05	2576.06	3160.27	2851.6	3608.44
ENSG00000163235.15	221.242	-0.582453	0.187234	-3.11083	0.00186563	0.0410268	ENSG00000163235	TGFA	7039	275.063	305.352	216.243	162.922	169.412	198.461
ENSG00000204791.8	106.984	-0.817812	0.262923	-3.11046	0.00186796	0.0410268	ENSG00000204791	NA	NA	117.607	133.592	159.668	46.9967	94.0087	90.0302
ENSG00000176928.5	96.9745	-0.91297	0.293581	-3.10977	0.00187231	0.0410703	ENSG00000176928	GCNT4	51301	121.494	163.411	96.8065	42.8192	60.714	96.6017
ENSG00000171757.15	211.339	-0.530615	0.170649	-3.10939	0.00187474	0.0410718	ENSG00000171757	LRRC34	151827	237.157	269.569	242.645	175.454	172.349	170.86
ENSG00000105707.13	1119.96	-0.614744	0.197758	-3.10858	0.00187992	0.0411335	ENSG00000105707	HPN	3249	1138.16	1380.05	1550.16	586.937	897.979	1166.45
ENSG00000088882.7	3566.71	0.371922	0.119671	3.10786	0.00188446	0.0411811	ENSG00000088882	CPXM1	56265	3013.06	3005.81	3311.54	3579.06	4170.66	4320.13
ENSG00000213047.11	251.642	-0.563984	0.181496	-3.10741	0.00188733	0.0411921	ENSG00000213047	DENND1B	163486	274.091	318.473	308.021	243.339	165.495	200.432
ENSG00000205659.10	609.925	0.448615	0.144412	3.10649	0.00189323	0.0412692	ENSG00000205659	LIN52	91750	485.977	503.354	559.466	749.859	607.14	753.756
ENSG00000007541.16	978.988	0.440309	0.141828	3.10454	0.00190578	0.0414906	ENSG00000007541	PIGQ	9091	862.124	702.549	926.576	1143.59	1217.22	1021.88
ENSG00000077616.10	371.473	0.615157	0.19846	3.09965	0.00193748	0.042128	ENSG00000077616	NAALAD2	10003	231.325	264.798	385.969	497.121	359.387	490.237
ENSG00000137841.11	494.79	-0.452768	0.146211	-3.09668	0.00195703	0.0425001	ENSG00000137841	PLCB2	5330	551.098	623.825	540.608	377.018	466.127	410.064
ENSG00000109832.13	738.146	-0.555465	0.17943	-3.09571	0.00196339	0.042585	ENSG00000109832	DDX25	29118	813.526	1061.58	763.137	509.653	518.027	762.956
ENSG00000160179.18	435.363	-0.48185	0.155833	-3.09209	0.00198756	0.0430555	ENSG00000160179	ABCG1	9619	561.79	444.908	515.463	318.533	399.537	371.949
ENSG00000259556.2	89.3608	0.783558	0.253567	3.09014	0.0020006	0.0432841	ENSG00000259556	NA	NA	70.9527	67.9886	57.8325	132.635	87.1539	119.602
ENSG00000187833.7	54.4148	-1.06231	0.3439	-3.08902	0.0020082	0.0433408	ENSG00000187833	C2orf78	388960	79.7003	89.4587	52.8035	21.9318	31.3362	51.2581
ENSG00000124343.12	209.347	-0.714841	0.231404	-3.08915	0.0020073	0.0433408	ENSG00000124343	XG	7499	197.307	331.594	253.96	138.901	125.345	208.975
ENSG00000171812.11	202.767	-0.612562	0.198388	-3.0877	0.00201712	0.0434256	ENSG00000171812	COL8A2	1296	245.905	229.014	262.76	131.591	144.93	202.404
ENSG00000218739.9	52.6411	-1.00306	0.32484	-3.08785	0.00201613	0.0434256	ENSG00000218739	CEBPZOS	100505876	64.149	77.5309	69.1475	46.9967	20.5644	37.4578
ENSG00000143862.7	1035.79	-0.455848	0.147719	-3.08592	0.0020292	0.0436316	ENSG00000143862	ARL8A	127829	1086.65	1191.59	1318.83	718.528	902.875	996.246
ENSG00000260565.6	114.693	0.768562	0.249085	3.08554	0.00203186	0.0436347	ENSG00000260565	NA	NA	78.7283	71.567	104.35	184.854	110.656	138.002
ENSG00000164366.3	798.827	0.441105	0.142982	3.08503	0.00203531	0.0436549	ENSG00000164366	CCDC127	133957	612.331	644.103	778.224	960.822	819.639	977.846
ENSG00000114166.7	49.238	0.96033	0.311387	3.08404	0.00204213	0.0437474	ENSG00000114166	KAT2B	8850	27.2147	34.5907	38.974	67.8841	59.7347	67.0298
ENSG00000173726.10	13216.4	-0.319185	0.103565	-3.08199	0.00205619	0.0439943	ENSG00000173726	TOMM20	9804	13931	15315.3	14771.2	12014.4	11716.8	11549.5
ENSG00000189334.8	48.2531	-0.960534	0.311746	-3.08115	0.00206206	0.0440658	ENSG00000189334	S100A14	57402	63.1771	60.8319	66.633	33.4199	39.1703	26.2862
ENSG00000113356.11	8970.72	0.451636	0.146649	3.0797	0.0020721	0.044226	ENSG00000113356	POLR3G	10622	8015.71	6221.55	8495.08	12164.8	9678.98	9248.14
ENSG00000179776.17	56.0673	1.01667	0.330185	3.07908	0.0020764	0.0442635	ENSG00000179776	CDH5	1003	36.9343	27.434	46.5174	103.393	65.6103	56.5153
ENSG00000088298.12	647.867	-0.439076	0.142642	-3.07816	0.00208283	0.0443463	ENSG00000088298	EDEM2	55741	684.256	859.996	692.732	538.896	585.596	525.724
ENSG00000101187.15	447.424	-0.540268	0.175605	-3.0766	0.00209375	0.0445242	ENSG00000101187	SLCO4A1	28231	505.416	493.812	592.154	280.936	449.479	362.749
ENSG00000136052.9	149.54	0.719007	0.233757	3.07587	0.00209887	0.0445786	ENSG00000136052	SLC41A2	84102	142.877	88.2659	106.864	227.673	144.93	186.632
ENSG00000186166.8	534.305	0.48581	0.157982	3.07511	0.00210427	0.0446388	ENSG00000186166	CCDC84	338657	459.735	459.221	414.885	754.036	575.803	542.152
ENSG00000126583.10	684.859	-0.462488	0.15042	-3.07465	0.00210752	0.0446532	ENSG00000126583	PRKCG	5582	695.92	930.37	756.851	523.23	567.969	634.811
ENSG00000148677.6	74.1044	1.03411	0.33639	3.07414	0.0021111	0.0446582	ENSG00000148677	ANKRD1	27063	23.3269	65.603	57.8325	77.2835	133.179	87.4016
ENSG00000108375.12	170.565	-0.720314	0.234333	-3.07389	0.00211289	0.0446582	ENSG00000108375	RNF43	54894	214.802	258.834	164.697	90.8603	131.221	162.974
ENSG00000105552.14	1239.84	-0.430369	0.140025	-3.07352	0.00211553	0.0446598	ENSG00000105552	BCAT2	587	1322.83	1481.44	1468.44	872.05	1119.29	1174.99
ENSG00000110619.16	3648.05	-0.396236	0.128941	-3.07301	0.00211912	0.0446813	ENSG00000110619	CARS1	833	4526.39	4322.64	3589.38	2928.42	3050.39	3471.09
ENSG00000188938.15	983.268	0.445816	0.14512	3.07206	0.0021259	0.04477	ENSG00000188938	FAM120AOS	158293	840.741	852.84	802.111	1349.33	1093.83	960.76
ENSG00000143498.17	518.779	-0.426768	0.139132	-3.06735	0.00215967	0.0454263	ENSG00000143498	TAF1A	9015	558.874	567.764	658.787	456.39	427.936	442.922
ENSG00000105612.8	946.54	-0.436207	0.142232	-3.06686	0.00216319	0.0454452	ENSG00000105612	DNASE2	1777	990.422	1214.25	1063.61	710.173	785.365	915.416
ENSG00000115507.9	41.2187	-1.09353	0.356617	-3.06639	0.0021666	0.045462	ENSG00000115507	OTX1	5013	52.4856	39.3618	76.6909	30.2868	21.5437	26.9433
ENSG00000282048.1	386.472	-1.58354	0.516494	-3.06594	0.00216986	0.0454757	ENSG00000282048	NA	NA	386.838	442.522	908.975	291.38	153.743	135.374
ENSG00000149289.10	280.727	0.607743	0.198354	3.06393	0.0021845	0.0457272	ENSG00000149289	ZC3H12C	85463	184.671	219.472	264.018	415.66	263.42	337.12
ENSG00000153246.12	152.214	-0.601887	0.196668	-3.06043	0.00221019	0.0462094	ENSG00000153246	PLA2R1	22925	175.924	169.375	206.185	119.058	110.656	132.088
ENSG00000188770.9	153.353	-0.609908	0.199342	-3.0596	0.00221631	0.0462818	ENSG00000188770	OPTC	26254	160.373	181.303	214.986	125.325	112.615	125.517
ENSG00000115290.9	447.967	-0.45013	0.147245	-3.05701	0.0022356	0.0466002	ENSG00000115290	GRB14	2888	491.809	576.114	485.29	354.042	371.139	409.407
ENSG00000221887.5	77.2974	-0.803371	0.262812	-3.05683	0.00223692	0.0466002	ENSG00000221887	HMSD	284293	107.887	99.001	86.7487	59.5292	66.5895	44.0294
ENSG00000150672.16	357.383	-0.550367	0.180378	-3.05118	0.00227941	0.0473719	ENSG00000150672	DLG2	1740	442.239	492.619	340.709	253.782	271.254	343.692
ENSG00000269968.1	156.965	3.91107	1.28174	3.05137	0.00227797	0.0473719	ENSG00000269968	NA	NA	9.71955	22.6629	26.4018	762.391	94.988	25.629
ENSG00000116237.15	5006.6	0.40804	0.13385	3.04849	0.00229997	0.0477422	ENSG00000116237	ICMT	23463	4459.33	4007.75	4440.53	6713.22	5530.85	4887.92
ENSG00000236714.1	151.939	0.824585	0.270633	3.04688	0.0023123	0.047941	ENSG00000236714	LINC01844	101926975	143.849	101.387	82.977	245.427	116.532	221.461
ENSG00000113739.10	2270.4	-0.504784	0.165859	-3.04344	0.00233887	0.0484307	ENSG00000113739	STC2	8614	2513.47	2998.66	2481.77	1417.21	1848.84	2362.47
ENSG00000105974.11	100.813	-0.702843	0.230962	-3.04311	0.00234149	0.0484307	ENSG00000105974	CAV1	857	112.747	141.941	119.437	86.6828	76.3821	67.6869
ENSG00000217236.1	15.4811	1.79653	0.590706	3.04133	0.00235537	0.04866	ENSG00000217236	SP9	100131390	2.91586	8.34948	10.0578	18.7987	20.5644	32.2006
ENSG00000143771.11	2172.71	-0.372384	0.122541	-3.03885	0.00237485	0.0487153	ENSG00000143771	CNIH4	29097	2237.44	2526.31	2592.4	1997.88	1710.76	1971.46
ENSG00000169379.15	373.127	0.535653	0.176234	3.03945	0.00237013	0.0487153	ENSG00000169379	ARL13B	200894	322.689	271.954	319.336	507.565	340.782	476.437
ENSG00000168938.5	262.746	-0.565182	0.185981	-3.03893	0.00237422	0.0487153	ENSG00000168938	PPIC	5480	256.596	351.871	334.422	178.588	210.54	244.461
ENSG00000112139.14	134.098	-0.641915	0.211164	-3.03989	0.00236666	0.0487153	ENSG00000112139	MDGA1	266727	165.232	177.725	148.353	85.6385	108.698	118.945
ENSG00000158560.14	61.9463	-0.888851	0.292395	-3.0399	0.00236655	0.0487153	ENSG00000158560	DYNC1I1	1780	78.7283	102.579	60.3469	38.6417	44.0666	47.3151
ENSG00000174206.12	454.321	-0.446691	0.14697	-3.03933	0.00237104	0.0487153	ENSG00000174206	C12orf66	144577	545.267	543.909	484.032	340.465	395.62	416.636
ENSG00000137310.11	667.259	0.468449	0.154392	3.03416	0.00241207	0.0494204	ENSG00000137310	TCF19	6941	585.117	537.945	554.437	922.18	765.779	638.097
ENSG00000113790.10	85.0116	-0.73333	0.241784	-3.03299	0.00242143	0.0495539	ENSG00000113790	EHHADH	1962	107.887	112.122	98.0637	73.106	57.7762	61.1154
ENSG00000183098.10	1210.69	0.499605	0.164762	3.03229	0.00242709	0.0496114	ENSG00000183098	GPC6	10082	1134.27	1124.79	748.05	1608.33	1383.69	1265.02
ENSG00000085117.11	281.024	-0.62282	0.205464	-3.03129	0.00243512	0.049717	ENSG00000085117	CD82	3732	293.53	312.509	418.657	161.878	228.167	271.405
ENSG00000198464.13	1009.88	0.568269	0.187575	3.02955	0.00244916	0.0499451	ENSG00000198464	ZNF480	147657	892.254	727.597	818.455	1634.44	1100.69	885.844
ENSG00000182473.21	3137.56	0.450447	0.148728	3.02867	0.00245632	0.0500325	ENSG00000182473	EXOC7	23265	2825.47	2346.2	2780.99	4324.74	3618.36	2929.59
ENSG00000142156.14	3570.05	-0.392306	0.129567	-3.02783	0.00246315	0.0501129	ENSG00000142156	COL6A1	1291	3747.86	3912.33	4498.36	2727.9	3463.63	3070.23
ENSG00000170745.11	665.875	-0.400156	0.132195	-3.027	0.00246992	0.0501575	ENSG00000170745	KCNS3	3790	813.526	771.73	686.446	580.671	583.637	559.239
ENSG00000177685.16	488.153	-0.565618	0.186866	-3.02686	0.00247111	0.0501575	ENSG00000177685	CRACR2B	283229	560.818	536.752	652.501	272.581	439.687	466.58
ENSG00000125848.9	68.2186	1.03442	0.341836	3.02608	0.0024775	0.0502285	ENSG00000125848	FLRT3	23767	36.9343	31.0123	66.633	130.546	58.7554	85.4301
ENSG00000075407.18	823.47	0.47835	0.158102	3.02557	0.00248165	0.0502541	ENSG00000075407	ZNF37A	7587	656.069	638.139	769.423	1172.83	890.145	814.214
ENSG00000279689.1	15.9449	1.91751	0.634052	3.02421	0.0024928	0.0503626	ENSG00000279689	NA	NA	2.91586	4.77113	12.5723	30.2868	33.2948	11.8288
ENSG00000182459.4	63.1183	-0.839082	0.277435	-3.02443	0.002491	0.0503626	ENSG00000182459	TEX19	400629	91.3637	66.7958	84.2342	45.9523	48.9629	41.4007
ENSG00000240563.1	27763.2	0.426942	0.141266	3.02225	0.00250903	0.0506317	ENSG00000240563	L1TD1	54596	24121	23192.5	23739	39262.1	29717.5	26547.1
ENSG00000167861.15	438.462	-0.445472	0.14746	-3.02097	0.0025197	0.0507294	ENSG00000167861	HID1	283987	518.052	517.668	480.261	346.731	421.081	346.978
ENSG00000198932.12	213.443	0.537853	0.178032	3.0211	0.0025186	0.0507294	ENSG00000198932	GPRASP1	9737	175.924	182.496	163.44	286.158	226.208	246.433
ENSG00000034510.5	8597.62	-0.388404	0.128734	-3.01711	0.00255194	0.0510246	ENSG00000034510	TMSB10	9168	8459.89	10253.2	10533	6596.25	8065.16	7678.19
ENSG00000165215.6	494.244	-0.595621	0.197315	-3.01863	0.00253917	0.0510246	ENSG00000165215	CLDN3	1365	489.865	718.055	579.582	295.557	371.139	511.266
ENSG00000215097.3	20.7576	-1.47186	0.487774	-3.0175	0.0025487	0.0510246	ENSG00000215097	NA	NA	30.1306	34.5907	27.659	6.26623	8.81332	17.086
ENSG00000177426.20	5690.24	-0.330541	0.109555	-3.01711	0.00255197	0.0510246	ENSG00000177426	TGIF1	7050	6231.2	6823.91	5963.03	4866.77	5165.58	5090.98
ENSG00000188505.4	78.7304	-0.743692	0.246471	-3.01735	0.00254992	0.0510246	ENSG00000188505	NCCRP1	342897	98.1674	106.158	91.7776	56.3961	56.7969	63.0868
ENSG00000170965.9	20.9496	-1.36638	0.452845	-3.01733	0.00255015	0.0510246	ENSG00000170965	PLAC1	10761	28.1867	31.0123	31.4307	11.4881	11.7511	11.8288
ENSG00000231752.5	176.241	-0.642876	0.2134	-3.01254	0.00259071	0.0517399	ENSG00000231752	EMBP1	647121	177.868	285.075	182.298	135.768	133.179	143.26
ENSG00000134899.18	284.367	0.490179	0.162809	3.01076	0.00260594	0.0519291	ENSG00000134899	ERCC5	2073	243.961	203.966	261.503	340.465	327.072	329.234
ENSG00000140836.14	59.3323	0.900707	0.299165	3.01074	0.00260616	0.0519291	ENSG00000140836	ZFHX3	463	47.6258	42.9402	32.6879	92.9491	77.3613	62.4297
ENSG00000157303.10	185.13	-0.70578	0.23471	-3.00703	0.00263818	0.0522083	ENSG00000157303	SUSD3	203328	246.876	207.544	236.359	92.9491	131.221	195.832
ENSG00000165623.9	31.3592	-1.18685	0.394662	-3.00727	0.00263609	0.0522083	ENSG00000165623	UCMA	221044	44.7099	35.7835	50.2891	12.5325	26.44	18.4003
ENSG00000251143.1	16.2028	1.87522	0.623587	3.00715	0.00263708	0.0522083	ENSG00000251143	LOC100128494	100128494	4.85977	7.1567	8.80059	45.9523	16.6474	13.8002
ENSG00000070182.18	116.201	-0.703647	0.233892	-3.00842	0.0026261	0.0522083	ENSG00000070182	SPTB	6710	146.765	120.471	163.44	105.482	92.0502	69.0012
ENSG00000206190.11	208.052	0.528213	0.175585	3.00831	0.00262709	0.0522083	ENSG00000206190	ATP10A	57194	171.064	162.218	177.269	249.605	265.379	222.775
ENSG00000161395.13	674.771	0.398973	0.132651	3.0077	0.00263232	0.0522083	ENSG00000161395	PGAP3	93210	607.472	527.21	611.012	805.21	735.422	762.299
ENSG00000159256.12	1255.36	0.368771	0.122656	3.00655	0.00264229	0.0522302	ENSG00000159256	MORC3	23515	1163.43	1047.26	1076.19	1488.23	1297.52	1459.54
ENSG00000086619.13	409.087	-0.527285	0.175494	-3.00457	0.00265958	0.0524529	ENSG00000086619	ERO1B	56605	408.221	506.933	536.836	298.69	293.777	410.064
ENSG00000141750.6	262.243	-0.594725	0.197921	-3.00486	0.00265705	0.0524529	ENSG00000141750	STAC2	342667	311.997	276.726	358.31	156.656	263.42	206.347
ENSG00000092200.12	24.7489	1.34721	0.448514	3.00372	0.00266704	0.0525403	ENSG00000092200	RPGRIP1	57096	14.5793	11.9278	15.0867	46.9967	34.274	25.629
ENSG00000198417.6	58.8301	1.13263	0.377134	3.00327	0.00267097	0.0525584	ENSG00000198417	MT1F	4494	64.149	29.8196	15.0867	93.9934	84.2161	65.7155
ENSG00000204576.11	489.41	0.406426	0.135407	3.00152	0.00268637	0.0527419	ENSG00000204576	PRR3	80742	400.445	430.594	432.486	543.073	564.052	565.81
ENSG00000090861.15	11465.4	-0.388868	0.129545	-3.00179	0.00268394	0.0527419	ENSG00000090861	AARS1	16	13938.8	14109.4	10955.5	9068.28	10600.5	10120.2
ENSG00000105538.9	217.971	-0.660021	0.220086	-2.99893	0.00270931	0.0531324	ENSG00000105538	RASIP1	54922	256.596	299.388	245.159	114.881	228.167	163.631
ENSG00000204381.11	52.6493	-0.959975	0.320185	-2.99819	0.0027159	0.0532016	ENSG00000204381	LAYN	143903	64.149	95.4226	49.0319	36.553	35.2533	35.4863
ENSG00000115129.13	633.715	0.447382	0.149248	2.99757	0.00272146	0.0532479	ENSG00000115129	TP53I3	9540	519.996	505.74	582.096	857.429	688.418	648.612
ENSG00000167755.13	92.7835	-0.737608	0.246096	-2.99724	0.00272438	0.0532479	ENSG00000167755	KLK6	5653	104.971	128.821	115.665	58.4848	62.6725	86.0872
ENSG00000270231.3	183.009	0.56129	0.187339	2.99611	0.00273445	0.0533848	ENSG00000270231	NBPF8	728841	143.849	168.182	132.009	198.431	222.291	233.29
ENSG00000279827.1	17.2791	2.05938	0.687428	2.99577	0.00273754	0.0533851	ENSG00000279827	NA	NA	2.91586	5.96391	11.315	55.3517	19.5851	8.54301
ENSG00000260296.1	66.9894	0.814115	0.271973	2.99337	0.00275913	0.0537459	ENSG00000260296	NA	NA	42.766	47.7113	55.318	95.0378	84.2161	76.8871
ENSG00000174628.16	269.953	0.532886	0.178089	2.99225	0.00276931	0.0538838	ENSG00000174628	IQCK	124152	227.437	200.387	233.844	374.929	264.4	318.72
ENSG00000125462.16	240.991	-0.51008	0.17056	-2.99063	0.00278403	0.0541097	ENSG00000125462	C1orf61	10485	264.372	312.509	272.818	181.721	219.354	195.175
ENSG00000090776.5	1132.46	0.46748	0.156351	2.98993	0.00279038	0.0541727	ENSG00000090776	EFNB1	1947	922.385	870.731	1061.1	1097.63	1230.93	1612
ENSG00000179796.11	123.056	-0.689895	0.23085	-2.9885	0.0028035	0.0541855	ENSG00000179796	LRRC3B	116135	167.176	114.507	173.497	87.7272	110.656	84.7729
ENSG00000188732.10	761.029	-0.370732	0.124011	-2.98951	0.00279423	0.0541855	ENSG00000188732	FAM221A	340277	894.198	823.02	857.429	647.51	675.688	668.326
ENSG00000198556.13	546.03	0.53709	0.179687	2.98903	0.00279869	0.0541855	ENSG00000198556	ZNF789	285989	458.763	366.184	510.434	811.477	596.368	532.952
ENSG00000164741.14	158.731	-0.577665	0.193294	-2.98854	0.00280316	0.0541855	ENSG00000164741	DLC1	10395	206.054	189.652	174.755	111.748	136.117	134.06
ENSG00000100867.14	45.1978	0.985436	0.329933	2.98678	0.00281936	0.0543857	ENSG00000100867	DHRS2	10202	26.2428	36.9763	27.659	69.9729	59.7347	50.6009
ENSG00000212719.10	241.378	0.572961	0.191838	2.98669	0.00282011	0.0543857	ENSG00000212719	LINC02693	339263	229.381	207.544	144.581	262.137	291.819	312.806
ENSG00000199145.1	21.7675	-1.75394	0.587353	-2.98618	0.00282487	0.054417	ENSG00000199145	MIR302D	442896	13.6074	25.0484	62.8614	9.39934	3.91703	15.7717
ENSG00000167037.18	358.671	-0.442247	0.148189	-2.98435	0.00284185	0.0546835	ENSG00000167037	SGSM1	129049	433.492	382.883	423.686	290.335	303.57	318.063
ENSG00000183508.4	62.2136	-0.885825	0.297044	-2.98213	0.00286251	0.0550203	ENSG00000183508	TENT5C	54855	91.3637	76.3381	75.4336	29.2424	45.0458	55.8581
ENSG00000171766.15	1071.15	-0.449365	0.150736	-2.98114	0.00287173	0.0551366	ENSG00000171766	GATM	2628	1212.03	1322.8	1178.02	775.968	827.473	1110.59
ENSG00000175283.7	437.79	0.44601	0.149718	2.979	0.00289191	0.0554627	ENSG00000175283	DOLK	22845	347.96	382.883	380.94	573.36	463.189	478.408
ENSG00000143641.9	5597.94	-0.384519	0.129141	-2.97752	0.00290592	0.055563	ENSG00000143641	GALNT2	2590	6052.36	6380.19	6589.13	4091.85	4959.94	5514.18
ENSG00000115109.13	2134.34	0.352602	0.118411	2.97778	0.0029034	0.055563	ENSG00000115109	EPB41L5	57669	1797.14	1928.73	1899.67	2514.85	2155.35	2510.33
ENSG00000081014.10	642.862	0.522237	0.175398	2.97743	0.00290671	0.055563	ENSG00000081014	AP4E1	23431	566.65	459.221	555.694	977.532	665.895	632.183
ENSG00000261786.1	150.944	-0.596716	0.200448	-2.97691	0.00291173	0.0555978	ENSG00000261786	NA	NA	183.699	152.676	208.7	116.97	127.303	116.316
ENSG00000142632.16	2058.93	-0.396706	0.13336	-2.9747	0.00293277	0.0558903	ENSG00000142632	ARHGEF19	128272	2460.02	2200.68	2357.3	1836	2000.62	1498.97
ENSG00000205129.8	126.834	0.762404	0.256303	2.97462	0.00293348	0.0558903	ENSG00000205129	C4orf47	441054	81.6442	88.2659	111.893	167.099	205.644	106.459
ENSG00000170549.3	85.8824	1.05338	0.354219	2.97382	0.00294117	0.0559756	ENSG00000170549	IRX1	79192	23.3269	47.7113	98.0637	108.615	96.9465	140.631
ENSG00000251095.6	809.099	-1.32549	0.445944	-2.97232	0.00295562	0.0560944	ENSG00000251095	NA	NA	1027.36	1263.16	1180.54	232.895	451.438	699.212
ENSG00000231698.2	174.38	-0.584577	0.196673	-2.97233	0.00295545	0.0560944	ENSG00000231698	NA	NA	188.559	214.701	226.301	116.97	136.117	163.631
ENSG00000178773.14	402.307	-0.485881	0.163477	-2.97216	0.00295709	0.0560944	ENSG00000178773	CPNE7	27132	437.38	474.727	497.862	267.359	371.139	365.378
ENSG00000104953.19	42.6356	-1.09987	0.370303	-2.97017	0.0029763	0.0563974	ENSG00000104953	TLE6	79816	58.3173	65.603	51.5463	12.5325	30.357	37.4578
ENSG00000042493.15	1013.81	-0.425105	0.14318	-2.96904	0.00298736	0.0565323	ENSG00000042493	CAPG	822	1079.84	1196.36	1211.97	709.128	961.631	923.959
ENSG00000054654.15	5813.58	0.370659	0.124853	2.96877	0.00298992	0.0565323	ENSG00000054654	SYNE2	23224	5275.77	4914.26	5020.11	7510.07	6413.16	5748.13
ENSG00000148803.11	329.288	0.489471	0.16496	2.96721	0.00300517	0.0567589	ENSG00000148803	FUOM	282969	314.913	252.87	253.96	364.486	358.408	431.093
ENSG00000159445.12	644.361	0.470462	0.158663	2.96518	0.00302511	0.0568626	ENSG00000159445	THEM4	117145	540.407	529.595	549.408	930.535	655.123	661.097
ENSG00000143479.15	301.502	-0.511042	0.172351	-2.96513	0.00302553	0.0568626	ENSG00000143479	DYRK3	8444	365.455	310.123	385.969	254.827	283.005	209.632
ENSG00000167642.12	5250.35	-0.381236	0.128579	-2.96498	0.003027	0.0568626	ENSG00000167642	SPINT2	10653	5815.2	6015.2	5991.94	3784.8	4893.35	5001.6
ENSG00000180530.10	1033.02	0.45566	0.15368	2.965	0.00302681	0.0568626	ENSG00000180530	NRIP1	8204	933.077	906.515	771.938	1458.99	1082.08	1045.53
ENSG00000271826.5	37.4738	-1.0433	0.351825	-2.96539	0.00302303	0.0568626	ENSG00000271826	PLS3-AS1	101927352	42.766	54.868	54.0608	18.7987	29.3777	24.9719
ENSG00000038002.8	235.056	0.611354	0.206379	2.96229	0.00305359	0.0572384	ENSG00000038002	AGA	175	200.223	202.773	153.382	368.663	250.69	234.604
ENSG00000185515.14	1003.99	0.55462	0.187209	2.96257	0.00305083	0.0572384	ENSG00000185515	BRCC3	79184	784.367	727.597	926.576	1540.45	1210.36	834.586
ENSG00000163755.8	3666.46	-0.326632	0.110482	-2.95644	0.00311211	0.0582098	ENSG00000163755	HPS3	84343	3980.15	4381.09	3877.29	3338.86	3281.49	3139.88
ENSG00000101384.11	2526.42	0.346436	0.117171	2.95667	0.00310977	0.0582098	ENSG00000101384	JAG1	182	2183.98	2033.69	2456.62	2788.47	2855.51	2840.22
ENSG00000237515.7	684.657	-0.418632	0.141626	-2.95591	0.00311753	0.0582485	ENSG00000237515	SHISA9	729993	739.658	882.659	727.935	631.845	525.861	599.982
ENSG00000113763.10	394.539	-0.54264	0.18362	-2.95523	0.00312431	0.0582501	ENSG00000113763	UNC5A	90249	493.753	375.727	533.064	292.424	397.579	274.691
ENSG00000040531.14	316.947	0.523706	0.177197	2.95551	0.00312157	0.0582501	ENSG00000040531	CTNS	1497	247.848	233.785	297.963	450.124	344.699	327.263
ENSG00000175595.14	450.476	0.477965	0.161763	2.95472	0.00312953	0.0582849	ENSG00000175595	ERCC4	2072	399.473	380.498	349.509	584.848	422.06	566.467
ENSG00000138780.14	1391.19	0.389797	0.132	2.95301	0.00314694	0.058484	ENSG00000138780	GSTCD	79807	1293.67	1141.49	1175.51	1767.08	1585.42	1383.97
ENSG00000104881.15	708.714	-0.456316	0.154511	-2.95329	0.00314405	0.058484	ENSG00000104881	PPP1R13L	10848	759.097	797.972	903.946	482.5	688.418	620.354
ENSG00000135823.13	2724.08	-0.341138	0.115548	-2.95234	0.00315378	0.0585486	ENSG00000135823	STX6	10228	3008.2	2887.73	3239.87	2350.88	2269.92	2587.87
ENSG00000164236.11	358.313	-0.478213	0.162061	-2.95083	0.00316925	0.0587105	ENSG00000164236	ANKRD33B	651746	421.828	385.269	442.544	339.421	308.466	252.347
ENSG00000157214.13	1395.95	-0.383174	0.129841	-2.9511	0.00316648	0.0587105	ENSG00000157214	STEAP2	261729	1448.21	1500.52	1794.06	1130.01	1222.11	1280.79
ENSG00000149658.17	2219.25	0.355051	0.120337	2.95046	0.00317297	0.0587169	ENSG00000149658	YTHDF1	54915	1918.64	1799.91	2123.46	2656.88	2488.29	2328.3
ENSG00000121753.12	1201.02	-0.456997	0.154993	-2.9485	0.00319318	0.0589389	ENSG00000121753	ADGRB2	576	1388.92	1260.77	1521.24	783.279	1118.31	1133.59
ENSG00000162910.18	953.809	-0.402441	0.136499	-2.94831	0.00319514	0.0589389	ENSG00000162910	MRPL55	128308	1023.47	1042.49	1194.37	721.661	835.307	905.559
ENSG00000181904.8	1496.8	0.417982	0.141769	2.94834	0.00319484	0.0589389	ENSG00000181904	C5orf24	134553	1300.48	1173.7	1371.63	1758.72	1419.92	1956.35
ENSG00000172782.11	43.7571	-1.06722	0.362227	-2.94629	0.00321613	0.0592633	ENSG00000172782	FADS6	283985	50.5416	57.2536	70.4047	14.6212	40.1496	29.572
ENSG00000225554.1	27.9457	-1.24178	0.421565	-2.94564	0.00322283	0.059324	ENSG00000225554	NA	NA	30.1306	42.9402	45.2602	9.39934	21.5437	18.4003
ENSG00000101412.12	1427.52	0.360399	0.122576	2.9402	0.00327995	0.0603116	ENSG00000101412	E2F1	1869	1211.06	1205.9	1335.18	1590.58	1483.58	1738.83
ENSG00000147231.13	336.187	-0.516492	0.1757	-2.93962	0.00328612	0.0603611	ENSG00000147231	RADX	55086	337.268	400.775	448.83	332.11	245.794	252.347
ENSG00000176410.7	113.051	0.740913	0.252208	2.93771	0.00330651	0.0606716	ENSG00000176410	DNAJC30	84277	72.8966	72.7597	108.122	179.632	133.179	111.716
ENSG00000166501.12	784.105	-0.371196	0.126454	-2.93542	0.00333095	0.0610558	ENSG00000166501	PRKCB	5579	872.815	916.057	863.715	667.353	735.422	649.269
ENSG00000162889.10	2201.9	-0.322366	0.110012	-2.9303	0.00338638	0.0619868	ENSG00000162889	MAPKAPK2	9261	2365.74	2453.55	2522	2012.5	1874.3	1983.29
ENSG00000124440.15	779.179	-0.478047	0.16317	-2.92974	0.00339244	0.0619868	ENSG00000124440	HIF3A	64344	854.348	889.816	976.866	542.029	826.493	585.525
ENSG00000108106.13	4777.49	-0.446601	0.152421	-2.93004	0.00338913	0.0619868	ENSG00000108106	UBE2S	27338	5630.53	6282.39	4621.57	3234.42	4449.75	4446.31
ENSG00000155792.9	101.685	-0.716806	0.244806	-2.92805	0.00341091	0.0622589	ENSG00000155792	DEPTOR	64798	118.578	122.857	139.552	57.4404	74.4236	97.2589
ENSG00000124279.11	432.36	0.552647	0.188871	2.92605	0.00343294	0.0625955	ENSG00000124279	FASTKD3	79072	375.175	347.1	328.136	679.886	392.682	471.18
ENSG00000163545.8	620.551	-1.09626	0.374914	-2.92403	0.00345531	0.062827	ENSG00000163545	NUAK2	81788	696.892	1209.48	631.128	292.424	400.516	492.866
ENSG00000164142.15	727.083	-0.397865	0.1361	-2.92333	0.00346306	0.062827	ENSG00000164142	FAM160A1	729830	872.815	886.237	720.391	603.647	657.082	622.325
ENSG00000157212.18	2105.58	0.418744	0.143245	2.92328	0.0034637	0.062827	ENSG00000157212	PAXIP1	22976	2001.25	1548.23	1854.41	2751.92	2414.85	2062.81
ENSG00000233577.6	50.7606	-1.01018	0.345545	-2.92343	0.00346197	0.062827	ENSG00000233577	NA	NA	61.2331	87.0731	56.5752	22.9762	27.4192	49.2866
ENSG00000189060.5	7753.21	-0.499079	0.170669	-2.92425	0.00345289	0.062827	ENSG00000189060	H1-0	3005	7682.33	9040.1	10524.2	4752.93	6536.54	7983.11
ENSG00000162706.12	326.729	-0.46064	0.157621	-2.92246	0.0034728	0.0629263	ENSG00000162706	CADM3	57863	359.623	366.184	411.113	244.383	280.068	299.005
ENSG00000133069.15	439.241	-0.516732	0.176838	-2.92207	0.00347714	0.0629394	ENSG00000133069	TMCC2	9911	427.66	582.078	544.379	302.868	338.823	439.636
ENSG00000101298.13	233.679	-0.519853	0.177931	-2.92166	0.00348171	0.0629568	ENSG00000101298	SNPH	9751	296.446	298.196	231.33	172.321	204.665	199.118
ENSG00000010539.11	297.882	0.473477	0.162077	2.9213	0.00348571	0.0629636	ENSG00000010539	ZNF200	7752	239.101	243.328	265.275	385.373	344.699	309.52
ENSG00000162734.12	2385.73	0.403622	0.138233	2.91987	0.00350179	0.0631885	ENSG00000162734	PEA15	8682	2221.89	2024.15	1913.5	3086.12	2817.32	2251.41
ENSG00000267272.5	121.381	-0.722678	0.247574	-2.91904	0.00351111	0.063291	ENSG00000267272	LINC01140	339524	137.046	180.11	138.295	69.9729	79.3199	123.545
ENSG00000196247.11	1068.17	0.520855	0.178657	2.91539	0.00355243	0.0639694	ENSG00000196247	ZNF107	51427	924.329	814.67	891.374	1701.28	1075.22	1002.16
ENSG00000185420.18	810.006	-0.376169	0.129167	-2.91227	0.00358813	0.0644788	ENSG00000185420	SMYD3	64754	850.46	969.732	926.576	654.821	711.92	746.528
ENSG00000159792.9	1281.49	0.402476	0.138197	2.91233	0.00358746	0.0644788	ENSG00000159792	PSKH1	5681	1184.81	1005.52	1118.93	1583.27	1560.94	1235.45
ENSG00000069248.11	5007.36	-0.326545	0.11215	-2.91168	0.00359488	0.0644949	ENSG00000069248	NUP133	55746	5613.04	5634.7	5465.17	4850.06	4379.24	4101.96
ENSG00000277200.1	261.359	-0.582194	0.19996	-2.91155	0.00359644	0.0644949	ENSG00000277200	NA	NA	311.997	282.689	344.48	180.676	278.109	170.203
ENSG00000166106.3	249.097	0.486133	0.167026	2.91053	0.00360822	0.0646395	ENSG00000166106	ADAMTS15	170689	228.409	200.387	193.613	280.936	279.088	312.148
ENSG00000188816.3	585.951	0.444157	0.152679	2.90909	0.00362481	0.0647367	ENSG00000188816	HMX2	3167	555.958	399.582	533.064	647.51	711.92	667.669
ENSG00000256995.6	27.6662	-1.16029	0.398847	-2.9091	0.00362471	0.0647367	ENSG00000256995	NA	NA	33.0465	45.3257	36.4596	17.7543	15.6681	17.7432
ENSG00000131142.13	18.8717	-1.4481	0.497696	-2.90961	0.00361885	0.0647367	ENSG00000131142	CCL25	6370	27.2147	29.8196	26.4018	5.22186	10.7718	13.8002
ENSG00000065328.16	1892.66	0.468914	0.161307	2.90696	0.00364964	0.0651133	ENSG00000065328	MCM10	55388	1737.85	1578.05	1444.55	2754.01	2126.95	1714.52
ENSG00000254122.2	156.306	-0.612372	0.210832	-2.90455	0.00367785	0.0655494	ENSG00000254122	PCDHGB7	56099	178.84	163.411	225.044	103.393	146.889	120.259
ENSG00000260776.5	703.631	-0.511546	0.176222	-2.90285	0.0036978	0.0658374	ENSG00000260776	NA	NA	926.273	684.657	871.258	431.325	664.916	643.354
ENSG00000215375.6	171.956	0.55993	0.19295	2.90195	0.00370853	0.0658937	ENSG00000215375	MYL5	4636	131.214	155.062	130.752	230.806	180.183	203.718
ENSG00000168116.13	758.723	0.417253	0.143776	2.9021	0.00370669	0.0658937	ENSG00000168116	KIAA1586	57691	679.396	585.656	683.932	972.31	747.173	883.873
ENSG00000168631.12	26.9275	-1.26382	0.435802	-2.89998	0.00373188	0.0662409	ENSG00000168631	MUCL3	135656	48.5977	35.7835	30.1735	8.35497	17.6266	21.0289
ENSG00000277639.2	198.488	-0.554627	0.191357	-2.89839	0.00375084	0.0665096	ENSG00000277639	LOC105371267	105371267	204.11	224.243	281.619	140.99	166.474	173.489
ENSG00000094755.16	705.282	-1.19021	0.410988	-2.89598	0.00377973	0.0666819	ENSG00000094755	GABRP	2568	895.17	1301.33	746.793	294.513	356.45	637.44
ENSG00000149150.8	823.461	-0.413036	0.14257	-2.89706	0.00376673	0.0666819	ENSG00000149150	SLC43A1	8501	996.254	1042.49	781.995	679.886	748.153	691.984
ENSG00000154856.12	398.033	0.470537	0.162472	2.89611	0.00377822	0.0666819	ENSG00000154856	APCDD1	147495	351.848	348.293	301.735	445.947	399.537	540.838
ENSG00000105464.3	825.501	-0.514816	0.177752	-2.89625	0.0037765	0.0666819	ENSG00000105464	GRIN2D	2906	1029.3	1037.72	846.114	521.141	887.207	631.526
ENSG00000128165.8	636.022	-0.540184	0.186528	-2.89599	0.00377968	0.0666819	ENSG00000128165	ADM2	79924	760.069	833.755	670.102	389.551	473.961	688.698
ENSG00000124019.9	83.7588	-0.769238	0.265735	-2.89475	0.00379458	0.0668761	ENSG00000124019	FAM124B	79843	102.055	125.242	90.5204	59.5292	47.0044	78.2014
ENSG00000065911.11	7230.05	-0.38079	0.131576	-2.89408	0.00380275	0.0669523	ENSG00000065911	MTHFD2	10797	9310.35	8393.61	6831.77	5922.63	6266.27	6655.66
ENSG00000198963.10	247.312	-0.529921	0.1832	-2.89258	0.00382093	0.0672044	ENSG00000198963	RORB	6096	260.484	298.196	316.821	217.229	228.167	162.974
ENSG00000173706.12	600.206	0.469557	0.162394	2.89147	0.0038345	0.0673749	ENSG00000173706	HEG1	57493	529.715	497.39	481.518	869.961	594.409	628.24
ENSG00000105479.15	118.849	-0.702447	0.243022	-2.89047	0.0038467	0.067521	ENSG00000105479	CCDC114	93233	139.961	134.784	168.468	60.5735	98.905	110.402
ENSG00000131746.12	17.4339	-1.59792	0.553121	-2.88892	0.0038657	0.0677862	ENSG00000131746	TNS4	84951	18.4671	44.133	16.344	7.3106	7.83406	10.5145
ENSG00000189050.15	131.603	0.669029	0.231614	2.88855	0.00387019	0.0677966	ENSG00000189050	RNFT1	51136	101.083	96.6154	106.864	208.874	122.407	153.774
ENSG00000150551.10	112.407	-0.767583	0.265992	-2.88574	0.00390496	0.0683152	ENSG00000150551	LYPD1	116372	142.877	171.761	111.893	58.4848	74.4236	115.002
ENSG00000100302.6	193.048	-0.641449	0.222299	-2.88552	0.00390765	0.0683152	ENSG00000100302	RASD2	23551	262.428	205.159	237.616	111.748	206.623	134.717
ENSG00000118985.15	957.962	-0.403849	0.139977	-2.88511	0.00391281	0.0683367	ENSG00000118985	ELL2	22936	1043.88	1202.32	1029.67	726.883	803.97	941.045
ENSG00000233223.2	266.857	-0.611529	0.211992	-2.88467	0.00391819	0.068362	ENSG00000233223	LOC100996842	100996842	299.362	329.208	341.966	147.256	196.831	286.519
ENSG00000133169.5	1887.86	0.336984	0.116863	2.88357	0.00393191	0.0685327	ENSG00000133169	BEX1	55859	1737.85	1567.32	1698.51	2117.99	2234.67	1970.81
ENSG00000250241.5	36.4867	-0.995124	0.345317	-2.88177	0.00395445	0.0688332	ENSG00000250241	LOC101927359	101927359	50.5416	50.0969	45.2602	21.9318	25.4607	25.629
ENSG00000104765.15	3417.38	0.333331	0.115677	2.88156	0.00395707	0.0688332	ENSG00000104765	BNIP3L	665	2932.39	2835.24	3305.25	3843.29	3987.54	3600.55
ENSG00000177098.8	181.159	-0.718527	0.249408	-2.88093	0.00396506	0.0689033	ENSG00000177098	SCN4B	6330	222.578	187.267	266.532	84.5941	193.893	132.088
ENSG00000186510.11	88.5686	-0.87075	0.302348	-2.87996	0.00397722	0.0689768	ENSG00000186510	CLCNKA	1187	99.1394	145.519	100.578	34.4643	63.6517	88.0587
ENSG00000089818.16	884.852	0.346036	0.120142	2.88022	0.00397393	0.0689768	ENSG00000089818	NECAP1	25977	795.059	771.73	770.68	1014.08	960.652	996.903
ENSG00000153814.11	227.519	-0.520411	0.180767	-2.87891	0.00399057	0.0691394	ENSG00000153814	JAZF1	221895	298.39	225.436	279.104	203.652	190.955	167.574
ENSG00000213190.3	2032.18	0.414491	0.144141	2.87559	0.00403272	0.0697934	ENSG00000213190	MLLT11	10962	1787.42	1792.75	1644.45	2837.56	2137.72	1993.15
ENSG00000109625.18	118.836	-0.77577	0.269804	-2.87531	0.00403634	0.0697934	ENSG00000109625	CPZ	8532	144.821	155.062	152.124	48.0411	92.0502	120.916
ENSG00000154305.16	3477	-0.309861	0.107803	-2.87432	0.00404895	0.0699419	ENSG00000154305	MIA3	375056	3673.99	3981.51	3891.12	3222.93	3086.62	3005.82
ENSG00000183783.6	220.338	0.521154	0.181346	2.8738	0.0040556	0.0699872	ENSG00000183783	KCTD8	386617	173.008	163.411	207.442	268.403	227.188	282.576
ENSG00000279716.1	17.1823	2.03298	0.707904	2.87183	0.00408098	0.0703554	ENSG00000279716	NA	NA	7.77564	8.34948	3.77168	56.3961	21.5437	5.25724
ENSG00000109063.14	136.449	0.692469	0.241154	2.87148	0.00408552	0.070364	ENSG00000109063	MYH3	4621	103.999	93.037	115.665	224.54	120.449	161.003
ENSG00000232931.5	106.811	0.892859	0.311085	2.87014	0.00410288	0.070568	ENSG00000232931	NA	NA	77.7564	47.7113	98.0637	193.209	143.951	80.1729
ENSG00000151422.12	769.249	0.495948	0.172808	2.86994	0.00410548	0.070568	ENSG00000151422	FER	2241	710.499	579.692	622.327	1148.81	845.099	709.07
ENSG00000271601.3	329.252	0.511429	0.178271	2.86883	0.00411991	0.0706764	ENSG00000271601	LIX1L	128077	246.876	275.533	294.191	309.134	385.827	463.951
ENSG00000280195.1	18.6056	1.99169	0.694185	2.86911	0.00411634	0.0706764	ENSG00000280195	NA	NA	2.91586	8.34948	11.315	65.7954	10.7718	12.4859
ENSG00000213889.10	334.94	-0.549217	0.191613	-2.86628	0.00415331	0.0711791	ENSG00000213889	PPM1N	147699	337.268	384.076	475.232	215.141	261.462	336.463
ENSG00000114648.11	856.066	0.454266	0.158518	2.86571	0.00416079	0.0712372	ENSG00000114648	KLHL18	23276	775.62	738.332	651.244	1229.23	866.643	875.33
ENSG00000270168.2	60.1642	-0.851081	0.297115	-2.86448	0.00417697	0.071425	ENSG00000270168	NA	NA	65.121	64.4103	103.093	38.6417	47.0044	42.715
ENSG00000169738.7	908.349	-0.356991	0.124639	-2.86421	0.00418052	0.071425	ENSG00000169738	DCXR	51181	1001.11	1022.21	1038.47	726.883	825.514	835.901
ENSG00000100146.16	82.1694	-0.746558	0.260675	-2.86394	0.00418408	0.071425	ENSG00000100146	SOX10	6663	92.3357	91.8443	124.465	56.3961	75.4028	52.5724
ENSG00000159374.17	338.254	-0.564252	0.197093	-2.86287	0.00419827	0.071597	ENSG00000159374	M1AP	130951	402.389	456.836	353.281	190.076	295.736	331.206
ENSG00000170836.11	634.617	0.414072	0.144665	2.86227	0.00420614	0.071661	ENSG00000170836	PPM1D	8493	605.528	474.727	550.666	799.989	687.439	689.355
ENSG00000129993.14	52.4765	-0.859003	0.300255	-2.86091	0.00422426	0.0718993	ENSG00000129993	CBFA2T3	863	69.9807	65.603	67.8903	28.198	41.1288	42.0579
ENSG00000162415.6	434.326	0.571613	0.19999	2.85821	0.00426039	0.0723814	ENSG00000162415	ZSWIM5	57643	403.361	275.533	367.11	636.022	551.322	372.607
ENSG00000135838.13	142.324	-0.629665	0.220304	-2.85817	0.00426091	0.0723814	ENSG00000135838	NPL	80896	147.737	194.424	178.526	95.0378	98.905	139.317
ENSG00000140478.14	41.3599	-1.13263	0.396434	-2.85704	0.00427616	0.0725695	ENSG00000140478	GOLGA6D	653643	51.5136	84.6876	35.2024	17.7543	21.5437	37.4578
ENSG00000164070.11	449.493	-0.512624	0.179549	-2.85506	0.00430283	0.072951	ENSG00000164070	HSPA4L	22824	514.164	634.56	438.772	313.311	346.657	449.494
ENSG00000196684.12	63.2629	-0.89231	0.312607	-2.85442	0.00431158	0.0730281	ENSG00000196684	HSH2D	84941	64.149	115.7	67.8903	35.5086	41.1288	55.201
ENSG00000164265.8	37.6799	-1.05323	0.369237	-2.85245	0.00433836	0.0734103	ENSG00000164265	SCGB3A2	117156	38.8782	67.9886	45.2602	27.1537	28.3985	18.4003
ENSG00000174529.7	128.581	-0.658496	0.23092	-2.85162	0.00434969	0.0735304	ENSG00000174529	TMEM81	388730	147.737	162.218	163.44	67.8841	118.49	111.716
ENSG00000179299.16	1321.89	-0.438348	0.153796	-2.8502	0.00436921	0.0736457	ENSG00000179299	NSUN7	79730	1459.88	1698.52	1408.09	976.487	1003.74	1384.62
ENSG00000198040.10	1856.14	0.407192	0.142851	2.85047	0.00436551	0.0736457	ENSG00000198040	ZNF84	7637	1582.34	1619.8	1584.11	2591.09	1897.8	1861.72
ENSG00000159212.12	269.513	-0.620649	0.217749	-2.8503	0.00436786	0.0736457	ENSG00000159212	CLIC6	54102	286.727	357.835	338.194	153.523	185.08	295.72
ENSG00000107562.16	1992.01	0.39548	0.13878	2.84969	0.00437622	0.0736926	ENSG00000107562	CXCL12	6387	1678.57	1585.21	1897.16	2653.75	2147.51	1989.86
ENSG00000256223.5	288.668	0.562282	0.197457	2.84762	0.00440474	0.0741009	ENSG00000256223	ZNF10	7556	267.288	250.484	179.783	429.237	301.611	303.605
ENSG00000168538.15	2421.53	0.348289	0.122394	2.84564	0.00443227	0.0744921	ENSG00000168538	TRAPPC11	60684	2322	2213.8	1854.41	2720.59	2759.55	2658.85
ENSG00000163959.9	159.132	-0.615481	0.216314	-2.84532	0.00443671	0.0744934	ENSG00000163959	SLC51A	200931	183.699	181.303	211.214	135.768	150.806	92.0016
ENSG00000172840.6	2301.7	-0.458903	0.161301	-2.84502	0.00444091	0.0744934	ENSG00000172840	PDP2	57546	2597.06	2806.62	2593.66	1460.03	1909.55	2443.3
ENSG00000198169.8	1233.13	0.409236	0.14393	2.8433	0.00446489	0.0746796	ENSG00000198169	ZNF251	90987	974.871	955.419	1249.68	1461.08	1241.7	1516.06
ENSG00000151239.13	1232.59	0.389947	0.137125	2.84374	0.00445873	0.0746796	ENSG00000151239	TWF1	5756	1033.19	986.431	1183.05	1440.19	1210.36	1542.34
ENSG00000156256.14	1286.05	0.403098	0.141768	2.84337	0.00446387	0.0746796	ENSG00000156256	USP16	10600	1143.99	1142.69	1034.7	1737.83	1259.33	1397.77
ENSG00000130545.15	277.354	-0.457228	0.160861	-2.84237	0.00447791	0.0748255	ENSG00000130545	CRB3	92359	334.352	311.316	316.821	214.096	259.503	228.033
ENSG00000237172.3	287.213	-0.497931	0.175207	-2.84195	0.00448379	0.0748518	ENSG00000237172	B3GNT9	84752	339.212	342.329	329.394	196.342	228.167	287.834
ENSG00000169403.11	66.6197	-0.792938	0.279054	-2.84152	0.00448991	0.0748821	ENSG00000169403	PTAFR	5724	79.7003	97.8082	75.4336	61.6179	41.1288	44.0294
ENSG00000146842.16	1275.91	0.378142	0.133127	2.84046	0.00450486	0.0750595	ENSG00000146842	TMEM209	84928	1126.5	1149.84	1051.04	1667.86	1334.73	1325.48
ENSG00000143819.12	1069.39	-0.347065	0.122335	-2.837	0.00455392	0.0758043	ENSG00000143819	EPHX1	2052	1095.39	1270.31	1227.05	960.822	934.212	928.559
ENSG00000063978.15	3051.42	0.330297	0.116467	2.83597	0.00456874	0.0759783	ENSG00000063978	RNF4	6047	2935.3	2628.89	2544.63	3641.72	3293.24	3264.74
ENSG00000173614.13	139.373	0.624406	0.220278	2.83462	0.004588	0.0761857	ENSG00000173614	NMNAT1	64802	131.214	110.929	85.4915	162.922	195.851	149.831
ENSG00000176771.15	154.718	0.561757	0.198187	2.83448	0.00458997	0.0761857	ENSG00000176771	NCKAP5	344148	121.494	133.592	120.694	159.789	185.08	207.661
ENSG00000149090.11	174.656	-0.529613	0.186944	-2.833	0.00461132	0.0764669	ENSG00000149090	PAMR1	25891	181.756	206.351	231.33	140.99	148.847	138.66
ENSG00000117153.15	2519.15	-0.319133	0.11266	-2.8327	0.00461572	0.0764672	ENSG00000117153	KLHL12	59349	2896.42	2857.91	2633.89	2364.46	2227.81	2134.44
ENSG00000124459.11	574.663	0.50548	0.178687	2.82885	0.00467151	0.0773177	ENSG00000124459	ZNF45	7596	516.108	432.98	473.975	881.449	593.43	550.038
ENSG00000225783.6	12252	0.384005	0.135766	2.82842	0.00467782	0.0773486	ENSG00000225783	MIAT	440823	9041.12	10048	12806.1	13272.9	14235.5	14108.5
ENSG00000163714.17	8305.71	0.432112	0.152961	2.82498	0.0047284	0.0780366	ENSG00000163714	U2SURP	23350	7430.59	6257.34	7523.25	11972.7	8733.02	7917.4
ENSG00000148824.18	319.349	0.561304	0.198679	2.82518	0.00472546	0.0780366	ENSG00000148824	MTG1	92170	255.624	187.267	330.651	422.97	397.579	322.006
ENSG00000182827.8	1846.4	-0.352845	0.124951	-2.82387	0.00474477	0.0782325	ENSG00000182827	ACBD3	64746	2115.95	2127.92	1971.33	1532.09	1496.31	1834.78
ENSG00000274021.1	32.3382	1.1791	0.417599	2.82352	0.00474993	0.0782434	ENSG00000274021	NA	NA	20.411	22.6629	16.344	59.5292	24.4814	50.6009
ENSG00000117868.15	3814.43	-0.489036	0.173245	-2.82279	0.00476072	0.0783338	ENSG00000117868	ESYT2	57488	3996.68	5799.31	3570.53	2820.85	2903.5	3795.72
ENSG00000185684.12	849.889	0.387092	0.137143	2.82254	0.00476442	0.0783338	ENSG00000185684	EP400P1	347918	712.443	696.585	802.111	989.02	845.099	1054.08
ENSG00000121904.17	1321.89	-0.349002	0.123693	-2.82152	0.00477964	0.0785097	ENSG00000121904	CSMD2	114784	1458.9	1389.59	1595.42	1068.39	1234.84	1184.19
ENSG00000268658.5	967.176	0.363636	0.128914	2.82076	0.00479095	0.0786213	ENSG00000268658	LINC00664	400680	825.19	948.262	764.394	1089.28	1079.14	1096.79
ENSG00000129167.9	14.1891	1.93133	0.684971	2.81958	0.0048086	0.0788366	ENSG00000129167	TPH1	7166	1.94391	4.77113	11.315	37.5974	9.79257	19.7146
ENSG00000131242.16	3411.78	-0.32936	0.116894	-2.81759	0.00483853	0.0792525	ENSG00000131242	RAB11FIP4	84440	4043.33	3682.12	3672.36	2797.87	3307.93	2967.05
ENSG00000135365.15	1874.39	-0.383708	0.136234	-2.81655	0.00485428	0.0794357	ENSG00000135365	PHF21A	51317	2158.71	2223.35	1986.42	1349.33	1700.97	1827.55
ENSG00000178921.13	4482.64	0.469727	0.166799	2.81613	0.00486067	0.0794656	ENSG00000178921	PFAS	5198	4204.68	3169.22	3901.18	6217.14	5557.29	3846.33
ENSG00000133710.15	54.1632	-0.848224	0.301305	-2.81517	0.00487511	0.0796267	ENSG00000133710	SPINK5	11005	55.4014	81.1092	72.9192	32.3755	43.0873	40.0864
ENSG00000165102.14	557.151	0.420636	0.149464	2.81429	0.00488858	0.0796624	ENSG00000165102	HGSNAT	138050	445.155	512.896	471.46	734.193	556.218	622.982
ENSG00000119328.11	459.244	0.393263	0.139761	2.81382	0.00489561	0.0796624	ENSG00000119328	ABITRAM	54942	405.305	401.968	383.454	555.606	486.691	522.438
ENSG00000174292.12	373.632	-0.440128	0.15639	-2.81429	0.00488845	0.0796624	ENSG00000174292	TNK1	8711	459.735	411.51	418.657	283.025	365.263	303.605
ENSG00000261949.5	54.6579	-0.948597	0.337087	-2.8141	0.00489135	0.0796624	ENSG00000261949	GFY	100507003	45.6819	81.1092	90.5204	26.1093	37.2118	47.3151
ENSG00000143353.11	575.263	-0.469005	0.16677	-2.81228	0.00491916	0.0799709	ENSG00000143353	LYPLAL1	127018	575.397	764.574	666.33	477.278	395.62	572.382
ENSG00000228594.3	628.121	-0.426589	0.151765	-2.81086	0.00494096	0.0801754	ENSG00000228594	FNDC10	643988	723.134	795.586	642.443	455.346	612.036	540.181
ENSG00000125629.14	668.06	0.490774	0.17459	2.81101	0.00493865	0.0801754	ENSG00000125629	INSIG2	51141	515.136	497.39	653.758	712.261	983.175	646.64
ENSG00000182004.12	4390.55	-0.357469	0.127211	-2.81004	0.00495352	0.0803042	ENSG00000182004	SNRPE	6635	4416.56	4897.57	5484.03	3733.63	3536.1	4275.45
ENSG00000170955.9	260.022	-0.491792	0.175045	-2.80951	0.00496168	0.0803617	ENSG00000170955	CAVIN3	112464	247.848	337.557	326.879	227.673	210.54	209.632
ENSG00000211454.13	31.1563	1.10737	0.394395	2.80778	0.00498844	0.0806329	ENSG00000211454	AKR7L	246181	17.4952	19.0845	22.6301	55.3517	36.2325	36.1435
ENSG00000138600.9	887.041	0.495045	0.176328	2.80753	0.00499233	0.0806329	ENSG00000138600	SPPL2A	84888	744.517	706.127	756.851	1392.15	863.705	858.901
ENSG00000068305.17	1196.83	0.38178	0.135958	2.80807	0.00498393	0.0806329	ENSG00000068305	MEF2A	4205	1051.65	1031.76	1034.7	1526.87	1138.88	1397.11
ENSG00000154429.10	868.776	-0.370531	0.132021	-2.80661	0.00500655	0.0807876	ENSG00000154429	CCSAP	126731	951.544	1019.83	966.808	856.385	703.107	714.984
ENSG00000116544.11	197.515	-0.57361	0.204423	-2.80599	0.00501627	0.0808693	ENSG00000116544	DLGAP3	58512	190.503	217.086	301.735	149.345	177.246	149.174
ENSG00000107968.9	190.112	-0.513323	0.183042	-2.8044	0.00504101	0.0810827	ENSG00000107968	MAP3K8	1326	223.55	238.557	208.7	137.857	176.266	155.746
ENSG00000150347.14	32.8613	1.13904	0.406186	2.80424	0.00504349	0.0810827	ENSG00000150347	ARID5B	84159	29.1586	20.2773	11.315	42.8192	56.7969	36.8007
ENSG00000279117.1	165.58	-0.539996	0.192564	-2.80425	0.00504345	0.0810827	ENSG00000279117	NA	NA	191.475	213.508	183.555	120.103	154.723	130.117
ENSG00000173320.10	1336.77	1.12642	0.401735	2.80389	0.00504907	0.0810975	ENSG00000173320	STOX2	56977	1119.69	880.274	519.235	2187.96	1232.89	2080.55
ENSG00000007866.18	1483.32	-0.372219	0.13281	-2.80265	0.00506846	0.0812862	ENSG00000007866	TEAD3	7005	1633.86	1740.27	1648.22	1086.15	1417.96	1373.45
ENSG00000136859.9	457.189	0.420878	0.150209	2.80195	0.00507951	0.0812862	ENSG00000136859	ANGPTL2	23452	386.838	354.256	431.229	583.804	503.338	483.666
ENSG00000104093.13	2459.6	-0.337863	0.120572	-2.80217	0.00507605	0.0812862	ENSG00000104093	DMXL2	23312	2566.93	3094.08	2578.57	2198.4	2112.26	2207.38
ENSG00000154102.10	66.0366	-0.773232	0.275938	-2.8022	0.00507557	0.0812862	ENSG00000154102	C16orf74	404550	80.6722	83.4948	86.7487	36.553	50.9214	57.8296
ENSG00000069275.12	44556.9	-0.326323	0.116501	-2.80104	0.00509386	0.0814015	ENSG00000069275	NUCKS1	64710	49082.7	48227.8	51411.8	44604.1	37879.6	36135.6
ENSG00000090612.20	907.687	0.512003	0.1828	2.8009	0.00509608	0.0814015	ENSG00000090612	ZNF268	10795	800.891	702.549	739.25	1438.1	961.631	803.7
ENSG00000112343.10	272.394	-0.454778	0.162483	-2.79892	0.00512735	0.0817685	ENSG00000112343	TRIM38	10475	306.166	316.087	321.85	227.673	255.586	207.004
ENSG00000130528.11	533.857	-0.530711	0.189617	-2.79885	0.00512845	0.0817685	ENSG00000130528	HRC	3270	630.799	673.922	589.64	290.335	519.006	499.437
ENSG00000101098.12	2049.93	-0.355698	0.127111	-2.79832	0.00513687	0.0818277	ENSG00000101098	RIMS4	140730	2497.92	2187.56	2216.49	1737.83	2024.13	1635.66
ENSG00000155755.18	1419.22	0.38556	0.13785	2.79696	0.00515861	0.0818741	ENSG00000155755	TMEM237	65062	1205.22	1208.29	1277.34	1911.2	1478.68	1434.57
ENSG00000079393.20	97.543	-0.757092	0.270614	-2.79768	0.00514712	0.0818741	ENSG00000079393	DUSP13	51207	109.831	150.291	109.379	52.2186	63.6517	99.8875
ENSG00000110628.13	255.42	-0.652206	0.233157	-2.79728	0.00515344	0.0818741	ENSG00000110628	SLC22A18	5002	260.484	353.064	325.622	122.191	201.727	269.433
ENSG00000167434.9	25.3764	-1.31888	0.471491	-2.79724	0.0051541	0.0818741	ENSG00000167434	CA4	762	26.2428	22.6629	60.3469	12.5325	12.7303	17.7432
ENSG00000151136.14	494.755	-0.4256	0.152199	-2.79634	0.00516849	0.0819561	ENSG00000151136	BTBD11	121551	638.574	588.042	473.975	403.127	447.521	417.293
ENSG00000115526.10	1205.75	0.365563	0.130795	2.79493	0.00519103	0.0821638	ENSG00000115526	CHST10	9486	1070.12	1074.7	1015.84	1536.27	1199.59	1337.97
ENSG00000137573.13	1840.25	0.428511	0.15331	2.79507	0.00518892	0.0821638	ENSG00000137573	SULF1	23213	1687.31	1659.16	1361.58	1769.17	1988.87	2575.39
ENSG00000040275.16	2446.35	0.375624	0.13448	2.79316	0.00521966	0.0825418	ENSG00000040275	SPDL1	54908	2248.13	2003.87	2134.77	3255.31	2601.89	2434.1
ENSG00000140015.19	50.2853	-0.97512	0.349273	-2.79185	0.00524069	0.082649	ENSG00000140015	KCNH5	27133	69.9807	42.9402	86.7487	46.9967	23.5022	31.5434
ENSG00000142166.12	619.146	0.449814	0.161113	2.79192	0.00523964	0.082649	ENSG00000142166	IFNAR1	3454	538.463	536.752	494.09	875.183	579.72	690.669
ENSG00000239713.7	59.4627	-0.779238	0.279073	-2.79224	0.00523444	0.082649	ENSG00000239713	APOBEC3G	60489	68.0368	77.5309	80.4625	39.6861	43.0873	47.9723
ENSG00000118855.18	206.157	0.586798	0.210253	2.79091	0.00525604	0.0827411	ENSG00000118855	MFSD1	64747	160.373	133.592	199.899	310.178	223.271	209.632
ENSG00000251273.1	17.7225	1.65419	0.592668	2.79109	0.00525314	0.0827411	ENSG00000251273	NA	NA	11.6635	4.77113	8.80059	21.9318	46.0251	13.1431
ENSG00000213341.10	1106.2	0.47085	0.168762	2.79002	0.0052704	0.0828921	ENSG00000213341	CHUK	1147	970.983	859.996	949.207	1685.62	1069.35	1102.05
ENSG00000090924.14	2414.48	0.346227	0.124154	2.7887	0.00529205	0.0831204	ENSG00000090924	PLEKHG2	64857	1976.96	2053.97	2347.24	2915.89	2733.11	2459.73
ENSG00000124193.14	6338.68	0.46943	0.168342	2.78855	0.00529447	0.0831204	ENSG00000124193	SRSF6	6431	5006.54	5303.11	5638.66	9887.06	5929.4	6267.28
ENSG00000163873.9	310.141	-0.484691	0.173853	-2.78793	0.00530455	0.0832035	ENSG00000163873	GRIK3	2899	351.848	306.545	426.2	259.004	287.902	229.347
ENSG00000186517.13	29.0303	-1.07977	0.387426	-2.78704	0.00531923	0.0832739	ENSG00000186517	ARHGAP30	257106	45.6819	34.5907	37.7168	19.8431	18.6059	17.7432
ENSG00000162928.8	915.069	0.387001	0.13887	2.78678	0.0053234	0.0832739	ENSG00000162928	PEX13	5194	745.489	751.453	882.574	1167.61	931.274	1012.02
ENSG00000163377.15	244.502	-0.473502	0.169894	-2.78704	0.00531912	0.0832739	ENSG00000163377	TAFA4	151647	276.035	262.412	315.564	185.898	205.644	221.461
ENSG00000116406.18	1304.76	-0.347616	0.124811	-2.78515	0.00535035	0.0834703	ENSG00000116406	EDEM3	80267	1376.29	1496.94	1512.44	1147.76	1041.93	1253.19
ENSG00000249042.5	112.841	-0.752184	0.270063	-2.78521	0.00534925	0.0834703	ENSG00000249042	NA	NA	106.915	172.953	147.096	66.8398	65.6103	117.631
ENSG00000187550.8	118.365	-0.691003	0.248085	-2.78535	0.00534702	0.0834703	ENSG00000187550	SBK2	646643	124.41	152.676	163.44	61.6179	91.0709	116.974
ENSG00000139372.14	2480.15	0.397346	0.14271	2.78428	0.00536464	0.0835434	ENSG00000139372	TDG	6996	2129.55	2106.45	2185.06	3463.14	2428.56	2568.16
ENSG00000105516.10	294.623	-0.503855	0.180959	-2.78436	0.00536342	0.0835434	ENSG00000105516	DBP	1628	286.727	379.305	372.139	198.431	274.192	256.947
ENSG00000162408.10	812.193	0.475802	0.170907	2.78399	0.00536953	0.0835447	ENSG00000162408	NOL9	79707	737.714	634.56	663.816	1216.69	870.56	749.813
ENSG00000152904.11	2070.75	-0.324609	0.116695	-2.78169	0.00540758	0.0840616	ENSG00000152904	GGPS1	9453	2179.12	2342.62	2387.47	1933.13	1688.24	1893.92
ENSG00000188315.7	212.576	0.547153	0.196719	2.78139	0.00541261	0.0840647	ENSG00000188315	C3orf62	375341	144.821	162.218	212.471	274.67	212.499	268.776
ENSG00000225792.1	31.0845	1.14411	0.411412	2.78093	0.00542035	0.0841097	ENSG00000225792	LOC105375304	105375304	16.5232	11.9278	30.1735	35.5086	43.0873	49.2866
ENSG00000185220.11	282.099	0.465522	0.167498	2.77927	0.00544818	0.0841662	ENSG00000185220	PGBD2	267002	244.933	232.593	232.587	380.151	290.839	311.491
ENSG00000169490.16	1038.98	0.399795	0.143837	2.77949	0.00544437	0.0841662	ENSG00000169490	TM2D2	83877	857.264	833.755	996.981	1363.95	1017.45	1164.48
ENSG00000149256.15	801.801	0.404475	0.145499	2.77992	0.00543722	0.0841662	ENSG00000149256	TENM4	26011	739.658	636.946	691.475	1010.95	967.506	764.271
ENSG00000167654.17	1606	-0.353836	0.127293	-2.7797	0.00544091	0.0841662	ENSG00000167654	ATCAY	85300	1817.56	1785.6	1802.86	1239.67	1597.17	1393.17
ENSG00000188171.15	396.698	0.504293	0.181391	2.78014	0.00543361	0.0841662	ENSG00000188171	ZNF626	199777	311.997	288.653	383.454	576.493	379.952	439.636
ENSG00000084070.11	267.99	0.50168	0.180568	2.77835	0.00546362	0.0843055	ENSG00000084070	SMAP2	64744	242.017	198.002	223.786	362.397	324.134	257.605
ENSG00000172878.13	238.459	0.565088	0.203404	2.77815	0.00546689	0.0843055	ENSG00000172878	METAP1D	254042	172.036	163.411	241.388	346.731	269.296	237.89
ENSG00000181885.18	1566.65	-0.375812	0.13535	-2.7766	0.00549315	0.0846354	ENSG00000181885	CLDN7	1366	1668.85	1897.72	1740	1502.85	1442.45	1148.05
ENSG00000104490.17	147	0.54893	0.197726	2.77622	0.00549954	0.0846589	ENSG00000104490	NCALD	83988	122.466	119.278	116.922	158.744	169.412	195.175
ENSG00000131941.7	1278.05	-0.328008	0.118191	-2.77525	0.00551599	0.084837	ENSG00000131941	RHPN2	85415	1374.34	1406.29	1488.56	1063.17	1180.01	1155.93
ENSG00000177628.15	241.686	0.593416	0.213871	2.77464	0.00552622	0.0849193	ENSG00000177628	GBA	2629	227.437	157.447	191.099	369.707	288.881	215.547
ENSG00000148798.10	397.119	-0.431499	0.155631	-2.77258	0.00556146	0.0853854	ENSG00000148798	INA	9118	469.454	460.414	436.258	359.264	372.118	285.205
ENSG00000135842.16	746.574	-0.402768	0.145304	-2.7719	0.00557308	0.085413	ENSG00000135842	NIBAN1	116496	942.796	821.827	783.253	742.548	612.036	576.982
ENSG00000119411.10	213.053	-0.480219	0.173235	-2.77206	0.00557025	0.085413	ENSG00000119411	BSPRY	54836	234.241	260.027	250.188	168.144	196.831	168.889
ENSG00000188257.10	277.919	-1.22066	0.440733	-2.76961	0.00561233	0.0856491	ENSG00000188257	PLA2G2A	5320	297.418	431.787	438.772	100.26	141.013	258.262
ENSG00000035687.9	3802.25	-0.319113	0.115206	-2.76993	0.00560675	0.0856491	ENSG00000035687	ADSS2	159	4038.47	4110.33	4513.45	3656.34	3341.23	3153.68
ENSG00000139219.17	2022.97	0.484014	0.174762	2.76957	0.0056131	0.0856491	ENSG00000139219	COL2A1	1280	1453.07	1996.72	1613.02	1743.06	2418.77	2913.17
ENSG00000105613.9	599.588	-0.526671	0.190106	-2.7704	0.00559878	0.0856491	ENSG00000105613	MAST1	22983	715.359	614.283	794.568	342.554	626.725	504.038
ENSG00000183486.12	263.621	-0.519808	0.187655	-2.77002	0.00560523	0.0856491	ENSG00000183486	MX2	4600	318.801	359.028	255.217	204.697	187.038	256.947
ENSG00000138823.13	26.9381	1.24907	0.451115	2.76885	0.0056254	0.0856864	ENSG00000138823	MTTP	4547	14.5793	17.8917	15.0867	57.4404	32.3155	24.3147
ENSG00000236301.5	15.8113	-1.48989	0.53808	-2.7689	0.00562451	0.0856864	ENSG00000236301	MRGPRG-AS1	283303	21.383	23.8557	25.1445	4.17749	9.79257	10.5145
ENSG00000275180.1	75.4658	0.792264	0.286183	2.76838	0.00563356	0.0857355	ENSG00000275180	NA	NA	49.5697	41.7474	75.4336	88.7716	80.2991	116.974
ENSG00000040731.10	71.1973	0.802708	0.290119	2.76683	0.00566047	0.0860698	ENSG00000040731	CDH10	1008	46.6538	57.2536	52.8035	79.3722	69.5273	121.574
ENSG00000137770.13	3054.43	0.341458	0.123458	2.76578	0.00567867	0.0861958	ENSG00000137770	CTDSPL2	51496	2892.54	2488.14	2701.78	3803.6	3119.91	3320.6
ENSG00000127585.11	288.793	-0.528534	0.191097	-2.7658	0.00567841	0.0861958	ENSG00000127585	FBXL16	146330	377.118	325.63	320.593	175.454	294.757	239.204
ENSG00000199169.1	65.7086	-1.05744	0.382374	-2.76545	0.00568437	0.0862071	ENSG00000199169	MIR367	442912	59.2892	67.9886	139.552	59.5292	18.6059	49.2866
ENSG00000101265.15	1006.77	0.348073	0.1259	2.76467	0.005698	0.0862704	ENSG00000101265	RASSF2	9770	957.375	861.189	837.313	1131.05	1195.67	1058.02
ENSG00000157514.16	1005.36	-0.486217	0.17587	-2.76465	0.00569846	0.0862704	ENSG00000157514	TSC22D3	1831	1198.42	1372.89	950.464	697.64	752.07	1060.65
ENSG00000169116.11	169.978	-0.541692	0.196049	-2.76305	0.00572648	0.0864688	ENSG00000169116	PARM1	25849	206.054	232.593	165.954	127.413	145.909	141.945
ENSG00000131669.9	1059.57	-0.386489	0.139865	-2.76329	0.00572215	0.0864688	ENSG00000131669	NINJ1	4814	1225.63	1271.51	1106.36	770.746	964.569	1018.59
ENSG00000266869.1	43.1242	-0.97751	0.353758	-2.76322	0.00572344	0.0864688	ENSG00000266869	NA	NA	41.7941	64.4103	66.633	22.9762	23.5022	39.4293
ENSG00000167608.11	208.164	-0.61467	0.222491	-2.76267	0.00573301	0.0864924	ENSG00000167608	TMC4	147798	216.746	270.762	270.304	107.57	175.287	208.318
ENSG00000213096.10	1543.7	0.341932	0.123829	2.76131	0.00575692	0.0867779	ENSG00000213096	ZNF254	9534	1366.57	1417.03	1301.23	1866.29	1537.43	1773.66
ENSG00000235152.1	126.208	-0.671515	0.2433	-2.76003	0.00577962	0.0870262	ENSG00000235152	NA	NA	156.485	176.532	130.752	133.68	82.2576	77.5442
ENSG00000185437.13	252.362	-0.534587	0.193704	-2.75982	0.0057834	0.0870262	ENSG00000185437	SH3BGR	6450	244.933	366.184	286.648	185.898	188.017	242.49
ENSG00000133101.9	33.2801	-1.0897	0.395017	-2.75862	0.00580457	0.0872693	ENSG00000133101	CCNA1	8900	41.7941	63.2175	31.4307	16.7099	19.5851	26.9433
ENSG00000112041.12	131.855	-0.640783	0.232368	-2.75762	0.00582234	0.0873129	ENSG00000112041	TULP1	7287	130.242	156.255	197.385	82.5053	99.8843	124.859
ENSG00000060709.14	47.9407	0.952534	0.34542	2.75761	0.00582253	0.0873129	ENSG00000060709	RIMBP2	23504	35.9623	44.133	17.6012	71.0173	51.9006	67.0298
ENSG00000179218.13	16676.2	0.404706	0.14673	2.75816	0.00581271	0.0873129	ENSG00000179218	CALR	811	15385.1	13352	14317.3	21519.3	20879.7	14603.9
ENSG00000164398.12	44.0171	-0.907034	0.329035	-2.75665	0.00583968	0.0874946	ENSG00000164398	ACSL6	23305	64.149	60.8319	46.5174	37.5974	29.3777	25.629
ENSG00000103184.11	357.425	-0.406557	0.147543	-2.75552	0.0058599	0.087722	ENSG00000103184	SEC14L5	9717	414.053	405.546	402.313	332.11	286.922	303.605
ENSG00000143320.8	1956.89	-0.533641	0.193714	-2.75479	0.0058729	0.087841	ENSG00000143320	CRABP2	1382	1680.51	2296.11	2970.83	1236.54	1566.81	1990.52
ENSG00000231064.6	182.508	0.66402	0.241074	2.75443	0.00587952	0.0878645	ENSG00000231064	NA	NA	125.382	116.893	181.041	306.001	194.872	170.86
ENSG00000229271.1	18.734	-1.42008	0.515663	-2.75389	0.00588924	0.0879342	ENSG00000229271	NA	NA	14.5793	34.5907	32.6879	12.5325	8.81332	9.20016
ENSG00000188493.14	1106.52	-0.419618	0.152391	-2.75356	0.00589502	0.0879449	ENSG00000188493	C19orf54	284325	1138.16	1550.62	1111.39	843.852	996.884	998.218
ENSG00000149231.11	993.394	0.372084	0.135146	2.7532	0.00590166	0.0879687	ENSG00000149231	CCDC82	79780	818.386	834.948	945.435	1232.36	985.133	1144.11
ENSG00000147471.11	1294.84	0.3541	0.128674	2.7519	0.00592498	0.0882407	ENSG00000147471	PLPBP	11212	1216.89	1120.02	1071.16	1628.18	1389.57	1343.22
ENSG00000272734.1	304.349	-0.572377	0.20803	-2.75141	0.00593385	0.0882971	ENSG00000272734	NA	NA	284.783	442.522	367.11	184.854	237.96	308.863
ENSG00000176595.3	557.126	0.377683	0.137316	2.75047	0.00595106	0.0884775	ENSG00000176595	KBTBD11	9920	484.033	466.378	502.891	692.418	592.451	604.582
ENSG00000071794.15	5804.63	-0.292115	0.106229	-2.74986	0.00596207	0.0885654	ENSG00000071794	HLTF	6596	6374.08	6723.72	6073.66	5149.8	5126.41	5380.12
ENSG00000118655.4	399.383	0.466573	0.169732	2.74889	0.0059798	0.088753	ENSG00000118655	DCLRE1B	64858	339.212	359.028	306.763	569.182	395.62	426.493
ENSG00000126458.3	506.048	-0.610053	0.22198	-2.74824	0.00599163	0.0888528	ENSG00000126458	RRAS	6237	558.874	704.934	573.296	239.161	409.33	550.695
ENSG00000113194.12	2538.58	0.325635	0.118554	2.74672	0.00601942	0.089113	ENSG00000113194	FAF2	23197	2228.69	2279.41	2250.44	3146.69	2729.19	2597.07
ENSG00000122042.9	1342.29	0.393663	0.143318	2.74677	0.00601845	0.089113	ENSG00000122042	UBL3	5412	1128.44	982.853	1370.38	1618.78	1386.63	1566.66
ENSG00000099822.2	52.2831	-0.91038	0.331769	-2.74402	0.0060692	0.0897015	ENSG00000099822	HCN2	610	69.9807	87.0731	47.7746	25.0649	47.0044	36.8007
ENSG00000161558.10	500.963	-0.426644	0.155482	-2.744	0.00606948	0.0897015	ENSG00000161558	TMEM143	55260	508.332	615.476	602.212	365.53	427.936	486.294
ENSG00000134470.20	25.9378	-1.20964	0.440976	-2.7431	0.00608626	0.0898731	ENSG00000134470	IL15RA	3601	34.0184	45.3257	30.1735	9.39934	13.7096	23.0004
ENSG00000178573.6	453.442	0.585384	0.213471	2.74222	0.00610251	0.0900366	ENSG00000178573	MAF	4094	281.867	298.196	510.434	453.257	507.255	669.64
ENSG00000105339.10	298.432	-0.497744	0.181616	-2.74063	0.0061321	0.0903965	ENSG00000105339	DENND3	22898	367.399	364.991	316.821	186.942	279.088	275.348
ENSG00000136167.13	65.8521	-0.890458	0.325007	-2.73981	0.00614739	0.0904686	ENSG00000136167	LCP1	3936	76.7844	128.821	51.5463	39.6861	45.0458	53.2295
ENSG00000131650.13	219.185	-0.549977	0.200724	-2.73997	0.00614445	0.0904686	ENSG00000131650	KREMEN2	79412	221.606	223.05	338.194	160.833	178.225	193.203
ENSG00000178184.15	746.019	0.351105	0.128205	2.73863	0.00616964	0.0907192	ENSG00000178184	PARD6G	84552	657.041	607.126	702.79	865.784	820.618	822.757
ENSG00000135744.7	26.3393	-1.13915	0.416221	-2.73689	0.00620227	0.0908152	ENSG00000135744	AGT	183	28.1867	45.3257	35.2024	14.6212	19.5851	15.1146
ENSG00000172350.9	123.025	-0.605759	0.221303	-2.73724	0.00619568	0.0908152	ENSG00000172350	ABCG4	64137	137.046	139.556	168.468	89.8159	118.49	84.7729
ENSG00000274471.1	234.131	0.459258	0.167771	2.73741	0.00619255	0.0908152	ENSG00000274471	NA	NA	192.447	209.93	189.841	264.226	256.565	291.777
ENSG00000198597.8	31.7006	1.05756	0.386311	2.73758	0.00618931	0.0908152	ENSG00000198597	ZNF536	9745	22.355	14.3134	25.1445	43.8636	37.2118	47.3151
ENSG00000124225.15	532.673	0.495546	0.181045	2.73714	0.00619768	0.0908152	ENSG00000124225	PMEPA1	56937	529.715	403.16	393.512	608.869	492.567	768.214
ENSG00000164930.11	853.803	0.403301	0.147377	2.73653	0.0062091	0.0908388	ENSG00000164930	FZD6	8323	720.218	741.911	744.279	1086.15	781.447	1048.82
ENSG00000104368.17	194.464	0.512886	0.187509	2.73527	0.00623295	0.091111	ENSG00000104368	PLAT	5327	162.316	147.905	169.726	267.359	216.416	203.061
ENSG00000143801.16	625.707	-0.382658	0.139938	-2.73448	0.00624782	0.0912518	ENSG00000143801	PSEN2	5664	678.424	684.657	761.88	598.425	480.815	550.038
ENSG00000113300.11	2957.69	0.356462	0.130434	2.73288	0.00627829	0.0914663	ENSG00000113300	CNOT6	57472	2831.3	2489.34	2459.14	3819.27	3172.79	2974.28
ENSG00000166997.7	387.808	0.428328	0.156713	2.73321	0.00627207	0.0914663	ENSG00000166997	CNPY4	245812	345.044	286.268	359.567	475.189	461.23	399.55
ENSG00000073464.11	636.133	0.380202	0.139117	2.73296	0.00627676	0.0914663	ENSG00000073464	CLCN4	1183	584.145	527.21	545.637	811.477	668.833	679.498
ENSG00000092345.13	95.803	-0.793149	0.290276	-2.73239	0.00628758	0.0915251	ENSG00000092345	DAZL	1618	82.6161	130.013	152.124	95.0378	46.0251	69.0012
ENSG00000204388.6	505.407	-0.418888	0.153415	-2.73042	0.00632529	0.0919202	ENSG00000204388	HSPA1B	3304	584.145	489.041	662.559	435.503	398.558	462.637
ENSG00000130226.16	418.085	-0.444044	0.162623	-2.73052	0.00632354	0.0919202	ENSG00000130226	DPP6	1804	480.146	489.041	479.004	312.267	316.3	431.751
ENSG00000111727.11	93.8069	0.674774	0.247187	2.72981	0.00633713	0.0920153	ENSG00000111727	HCFC2	29915	66.0929	65.603	85.4915	133.68	93.0295	118.945
ENSG00000021355.12	819.597	-0.491207	0.179991	-2.72906	0.00635148	0.0921467	ENSG00000021355	SERPINB1	1992	842.685	1072.31	961.779	570.227	566.99	903.587
ENSG00000221909.2	432.07	0.399786	0.146524	2.72847	0.00636283	0.0922345	ENSG00000221909	FAM200A	221786	381.978	361.413	373.396	551.428	460.251	463.951
ENSG00000187068.2	214.291	0.548918	0.201203	2.72817	0.00636858	0.0922411	ENSG00000187068	C3orf70	285382	174.952	161.026	184.812	321.666	242.856	200.432
ENSG00000121570.12	29796.8	0.288211	0.105672	2.72742	0.00638309	0.0923743	ENSG00000121570	DPPA4	55211	25959	26083.8	28448.5	34448.6	31967.9	31873.3
ENSG00000136842.13	59.183	-0.80644	0.295833	-2.72599	0.00641083	0.0926986	ENSG00000136842	TMOD1	7111	67.0649	90.6515	69.1475	40.7305	34.274	53.2295
ENSG00000071282.11	214.312	-0.472933	0.173537	-2.72525	0.00642531	0.0928308	ENSG00000071282	LMCD1	29995	264.372	238.557	243.902	167.099	199.769	172.174
ENSG00000162542.13	348.721	-0.448501	0.164765	-2.72207	0.00648745	0.0936508	ENSG00000162542	TMCO4	255104	449.043	431.787	325.622	309.134	284.964	291.777
ENSG00000139597.17	214.098	-0.609956	0.224187	-2.72075	0.00651346	0.0937927	ENSG00000139597	N4BP2L1	90634	224.522	311.316	242.645	120.103	160.598	225.404
ENSG00000278023.4	339.897	-0.592564	0.217767	-2.72109	0.00650663	0.0937927	ENSG00000278023	RDM1	201299	366.427	517.668	344.48	192.164	258.524	360.121
ENSG00000263002.7	333.65	0.474683	0.17446	2.72086	0.00651121	0.0937927	ENSG00000263002	ZNF234	10780	279.923	255.255	301.735	476.233	339.802	348.949
ENSG00000171163.15	1667.06	-0.430827	0.158394	-2.71997	0.00652869	0.0939343	ENSG00000171163	ZNF692	55657	1783.54	1907.26	2053.05	1069.44	1705.87	1483.2
ENSG00000163605.14	3774.4	0.390352	0.143555	2.71918	0.00654434	0.0940817	ENSG00000163605	PPP4R2	151987	3380.46	3102.43	3316.57	5232.3	3548.83	4065.82
ENSG00000134262.12	500.225	0.46517	0.171208	2.71699	0.00658795	0.0946304	ENSG00000134262	AP4B1	10717	409.193	434.173	416.142	740.459	515.089	486.294
ENSG00000053438.8	1204.24	0.380811	0.14018	2.71659	0.00659574	0.0946641	ENSG00000053438	NNAT	4826	930.161	1012.67	1198.14	1196.85	1428.74	1458.88
ENSG00000111432.4	80.1932	0.745778	0.274571	2.71615	0.00660455	0.0947124	ENSG00000111432	FZD10	11211	42.766	53.6752	84.2342	102.348	98.905	99.2303
ENSG00000225808.1	14.4646	-1.57604	0.580443	-2.71523	0.00662298	0.0948514	ENSG00000225808	NA	NA	20.411	32.2051	12.5723	5.22186	7.83406	8.54301
ENSG00000164879.6	66.3029	0.762768	0.280933	2.71512	0.00662515	0.0948514	ENSG00000164879	CA3	761	40.8221	42.9402	64.1186	84.5941	89.1124	76.2299
ENSG00000149418.10	1067.81	-0.364762	0.134381	-2.71439	0.0066397	0.0949298	ENSG00000149418	ST14	6768	1284.92	1235.72	1083.73	902.337	1047.81	852.329
ENSG00000167549.18	252.063	-0.475617	0.175226	-2.7143	0.00664154	0.0949298	ENSG00000167549	CORO6	84940	296.446	271.954	313.05	182.765	201.727	246.433
ENSG00000117461.14	639.392	0.460921	0.169882	2.71319	0.00666396	0.0950275	ENSG00000117461	PIK3R3	8503	557.902	546.294	509.177	936.801	577.762	708.413
ENSG00000180667.10	1573.94	-0.37837	0.139434	-2.71362	0.00665522	0.0950275	ENSG00000180667	YOD1	55432	1817.56	1768.9	1753.83	1197.89	1261.28	1644.2
ENSG00000179772.7	19.4751	1.45605	0.536663	2.71315	0.00666477	0.0950275	ENSG00000179772	FOXS1	2307	9.71955	16.699	5.02891	19.8431	23.5022	42.0579
ENSG00000116141.15	1425.01	-0.305514	0.112637	-2.71238	0.00668011	0.0951682	ENSG00000116141	MARK1	4139	1540.55	1569.7	1615.54	1302.33	1275.97	1245.96
ENSG00000011114.14	1611.71	0.367809	0.13574	2.70966	0.00673513	0.0958736	ENSG00000011114	BTBD7	55727	1453.07	1366.93	1400.55	2150.36	1623.61	1675.74
ENSG00000169679.14	9851.78	-0.280928	0.103688	-2.70934	0.00674163	0.0958772	ENSG00000169679	BUB1	699	11112.4	10844.8	10465.2	9251.04	8885.78	8551.55
ENSG00000075790.10	695.739	0.411665	0.151978	2.70871	0.00675448	0.0958772	ENSG00000075790	BCAP29	55973	583.173	571.343	637.414	906.514	643.372	832.615
ENSG00000095794.19	461.235	0.388163	0.143309	2.70857	0.00675742	0.0958772	ENSG00000095794	CREM	1390	419.884	381.69	396.027	576.493	492.567	500.752
ENSG00000158427.14	105.771	-0.722103	0.26657	-2.70887	0.00675133	0.0958772	ENSG00000158427	TMSB15B	286527	119.55	120.471	157.153	63.7067	60.714	113.031
ENSG00000249471.7	59.7223	0.781638	0.288615	2.70824	0.0067641	0.0958937	ENSG00000249471	ZNF324B	388569	40.8221	44.133	46.5174	87.7272	77.3613	61.7725
ENSG00000250986.1	133.757	-0.593388	0.219227	-2.70673	0.00679492	0.0962521	ENSG00000250986	NA	NA	165.232	144.327	173.497	81.461	128.283	109.745
ENSG00000186952.14	60.8269	-0.792488	0.29297	-2.70502	0.00683012	0.0965935	ENSG00000186952	TMEM232	642987	61.2331	87.0731	84.2342	39.6861	38.191	54.5438
ENSG00000235823.1	1618.12	-0.464407	0.171679	-2.70509	0.0068285	0.0965935	ENSG00000235823	OLMALINC	90271	1871.98	1977.63	1778.98	1034.97	1803.79	1241.36
ENSG00000102385.12	226.089	0.503197	0.18605	2.70463	0.00683814	0.0966284	ENSG00000102385	DRP2	1821	210.914	157.447	192.356	228.717	301.611	265.49
ENSG00000176387.6	788.245	-0.379901	0.140518	-2.70357	0.00685982	0.096856	ENSG00000176387	HSD11B2	3291	912.665	925.599	833.542	748.814	726.609	582.239
ENSG00000146457.14	3207.85	0.422713	0.156398	2.7028	0.0068759	0.0968989	ENSG00000146457	WTAP	9589	2939.19	2874.61	2407.59	4646.41	3229.59	3149.74
ENSG00000237943.6	334.091	-0.407689	0.150836	-2.70286	0.00687447	0.0968989	ENSG00000237943	PRKCQ-AS1	439949	374.203	413.896	354.538	292.424	288.881	280.605
ENSG00000134333.13	17208.1	0.475797	0.17605	2.70262	0.00687957	0.0968989	ENSG00000134333	LDHA	3939	14357.7	13097.9	15730.4	21016.9	25365.7	13680
ENSG00000142405.21	16.4923	-1.42098	0.526096	-2.70099	0.00691334	0.0972958	ENSG00000142405	NLRP12	91662	23.3269	32.2051	16.344	9.39934	9.79257	7.88585
ENSG00000126822.16	1812.4	-0.316007	0.117011	-2.70066	0.00692026	0.0973145	ENSG00000126822	PLEKHG3	26030	2048.88	1969.28	2012.82	1468.39	1711.74	1663.26
ENSG00000116793.15	1274.77	0.382874	0.141817	2.69977	0.00693865	0.097374	ENSG00000116793	PHTF1	10745	1121.64	1018.64	1178.02	1709.64	1350.4	1270.28
ENSG00000114023.15	2538.78	0.332838	0.123299	2.69945	0.00694543	0.097374	ENSG00000114023	FAM162A	26355	2097.48	2230.5	2413.88	2696.57	3159.08	2635.19
ENSG00000214331.8	177.594	0.545041	0.201914	2.69938	0.00694689	0.097374	ENSG00000214331	LOC283922	283922	168.148	125.242	138.295	247.516	205.644	180.717
ENSG00000165195.15	494.65	0.43402	0.160784	2.6994	0.00694654	0.097374	ENSG00000165195	PIGA	5277	412.109	454.45	394.769	690.33	504.318	511.923
ENSG00000166261.10	1577.69	0.418172	0.154978	2.69827	0.00697001	0.0976194	ENSG00000166261	ZNF202	7753	1384.06	1242.88	1423.18	2269.42	1622.63	1523.94
ENSG00000109472.13	706.759	0.39338	0.145808	2.69792	0.00697734	0.0976435	ENSG00000109472	CPE	1363	585.117	524.824	724.163	783.279	795.157	828.015
ENSG00000131873.5	2260	0.359809	0.133383	2.69756	0.00698504	0.0976727	ENSG00000131873	CHSY1	22856	2106.23	1931.11	1899.67	2982.72	2271.88	2368.38
ENSG00000122643.18	789.003	0.379006	0.140597	2.69569	0.00702441	0.0979302	ENSG00000122643	NT5C3A	51251	663.845	642.91	751.822	977.532	772.634	925.274
ENSG00000152455.15	1375.25	0.437908	0.162452	2.69561	0.00702598	0.0979302	ENSG00000152455	SUV39H2	79723	1247.99	1120.02	1134.02	2033.39	1434.61	1281.45
ENSG00000111237.18	1256.34	0.366608	0.135999	2.69566	0.00702488	0.0979302	ENSG00000111237	VPS29	51699	1104.14	994.781	1193.11	1616.69	1284.79	1344.54
ENSG00000005812.10	439.849	0.446682	0.165697	2.69578	0.00702249	0.0979302	ENSG00000005812	FBXL3	26224	367.399	361.413	387.226	626.623	435.77	460.665
ENSG00000189280.3	15.5101	-1.52516	0.566189	-2.69372	0.00706591	0.0984079	ENSG00000189280	GJB5	2709	12.6354	21.4701	35.2024	8.35497	6.8548	8.54301
ENSG00000185559.13	54.9905	1.06339	0.394896	2.69284	0.00708459	0.0985892	ENSG00000185559	DLK1	8788	16.5232	50.0969	41.4885	43.8636	67.5688	110.402
ENSG00000013441.15	1312.13	0.558757	0.207631	2.6911	0.00712169	0.0989471	ENSG00000013441	CLK1	1195	1236.33	784.851	1162.94	1629.22	1038.01	2021.41
ENSG00000271833.1	109.156	-0.611039	0.227049	-2.69122	0.0071191	0.0989471	ENSG00000271833	NA	NA	127.326	146.712	121.951	71.0173	101.843	86.0872
ENSG00000232301.1	828.259	-0.456592	0.169715	-2.69034	0.007138	0.0990945	ENSG00000232301	LNCPRESS1	101927721	819.358	1134.34	924.062	606.78	618.891	866.13
ENSG00000072201.13	176.24	-0.499386	0.18566	-2.68979	0.00714965	0.0991771	ENSG00000072201	LNX1	84708	187.587	227.821	204.928	135.768	144.93	156.403
ENSG00000140931.19	880.321	0.372618	0.138559	2.68923	0.00716165	0.0992645	ENSG00000140931	CMTM3	123920	687.172	858.803	756.851	1068.39	890.145	1020.56
ENSG00000186197.13	70.8759	-0.69828	0.259724	-2.68854	0.00717646	0.0993905	ENSG00000186197	EDARADD	128178	88.4479	83.4948	90.5204	61.6179	53.8592	47.3151
ENSG00000279348.1	125.496	1.46648	0.54556	2.68803	0.0071875	0.0994642	ENSG00000279348	NA	NA	77.7564	46.5185	75.4336	289.291	179.204	84.7729
ENSG00000158220.13	360.678	-0.437315	0.162722	-2.6875	0.00719896	0.0995437	ENSG00000158220	ESYT3	83850	408.221	384.076	451.345	300.779	355.47	264.176
ENSG00000253553.5	41.6581	-0.886291	0.330045	-2.68536	0.00724516	0.0996808	ENSG00000253553	NA	NA	51.5136	56.0608	55.318	26.1093	25.4607	35.4863
ENSG00000174721.9	9339.91	0.41588	0.154873	2.68529	0.00724664	0.0996808	ENSG00000174721	FGFBP3	143282	6978.63	6933.64	10099.3	9530.93	10450.6	12046.3
ENSG00000121236.20	546.054	-0.373576	0.139109	-2.68548	0.00724248	0.0996808	ENSG00000121236	TRIM6	117854	589.005	572.536	687.703	495.032	466.127	465.923
ENSG00000139044.10	1010.16	-0.350427	0.130476	-2.68576	0.00723641	0.0996808	ENSG00000139044	B4GALNT3	283358	1101.22	1090.2	1205.68	802.077	989.05	872.701
ENSG00000141642.8	152.335	0.631687	0.235181	2.68596	0.00723215	0.0996808	ENSG00000141642	ELAC1	55520	117.607	138.363	101.835	249.605	142.972	163.631
ENSG00000167461.11	1929.19	0.316752	0.117963	2.68518	0.00724899	0.0996808	ENSG00000167461	RAB8A	4218	1754.38	1669.9	1728.69	2254.8	2232.71	1934.66
ENSG00000189369.8	1533.1	0.374046	0.139258	2.68599	0.00723152	0.0996808	ENSG00000189369	GSPT2	23708	1334.49	1234.53	1435.75	2013.55	1697.05	1483.2
ENSG00000169231.13	192.824	0.593252	0.221024	2.68411	0.00727228	0.0998635	ENSG00000169231	THBS3	7059	137.046	186.074	139.552	168.144	236.98	289.148
ENSG00000080839.11	623.5	0.514506	0.191691	2.68404	0.00727376	0.0998635	ENSG00000080839	RBL1	5933	485.005	443.715	611.012	981.709	614.974	604.582
ENSG00000230937.10	316.577	-1.34544	0.501399	-2.68336	0.00728855	0.0999877	ENSG00000230937	MIR205HG	642587	286.727	539.138	538.093	95.0378	172.349	268.119
ENSG00000198393.7	462.637	0.491455	0.183196	2.68267	0.00730368	0.100116	ENSG00000198393	ZNF26	7574	417.941	387.654	346.995	693.463	413.247	516.523
ENSG00000125148.6	29.3286	1.37023	0.511114	2.68086	0.00734323	0.100579	ENSG00000125148	MT2A	4502	11.6635	32.2051	5.02891	61.6179	39.1703	26.2862
ENSG00000166526.16	1947.43	0.335575	0.125188	2.68057	0.00734962	0.100587	ENSG00000166526	ZNF3	7551	1780.62	1824.96	1558.96	2397.88	2015.31	2106.84
ENSG00000008311.14	6304	-0.284578	0.106174	-2.6803	0.00735563	0.100591	ENSG00000008311	AASS	10157	6606.38	7095.86	7070.65	5424.47	5724.74	5901.9
ENSG00000166130.14	713.45	0.360822	0.134676	2.67918	0.00738024	0.100848	ENSG00000166130	IKBIP	121457	575.397	650.066	649.986	835.497	724.651	845.101
ENSG00000176022.4	463.795	0.382257	0.142697	2.67879	0.00738878	0.100885	ENSG00000176022	B3GALT6	126792	397.529	372.148	438.772	551.428	492.567	530.324
ENSG00000234350.4	15.0442	-1.49866	0.559683	-2.67769	0.00741316	0.101139	ENSG00000234350	LOC101926913	101926913	18.4671	27.434	21.3729	6.26623	4.89629	11.8288
ENSG00000196507.10	488.213	0.377546	0.141037	2.67693	0.00743009	0.10129	ENSG00000196507	TCEAL3	85012	413.081	399.582	462.66	524.274	541.529	588.153
ENSG00000187951.10	1098.09	0.338306	0.126503	2.6743	0.00748853	0.102007	ENSG00000187951	LOC100288637	100288637	1007.92	887.43	1014.58	1277.27	1125.17	1276.19
ENSG00000003249.13	1061.9	-0.342221	0.127992	-2.67377	0.00750034	0.102088	ENSG00000003249	DBNDD1	79007	1130.38	1234.53	1195.62	949.334	1022.34	839.186
ENSG00000143507.17	34.8871	-0.940324	0.351921	-2.67198	0.0075406	0.102545	ENSG00000143507	DUSP10	11221	46.6538	41.7474	49.0319	25.0649	24.4814	22.3433
ENSG00000135720.12	5436.27	0.333872	0.124968	2.67167	0.00754745	0.102545	ENSG00000135720	DYNC1LI2	1783	4700.37	4878.48	4851.64	6758.13	5155.79	6273.2
ENSG00000073605.18	1487.67	-0.445052	0.166593	-2.67149	0.00755161	0.102545	ENSG00000073605	GSDMB	55876	1615.39	1660.35	1873.27	921.136	1310.25	1545.63
ENSG00000152779.13	337.299	-0.441007	0.165109	-2.67101	0.00756235	0.102611	ENSG00000152779	SLC16A12	387700	409.193	344.714	409.856	333.154	273.213	253.662
ENSG00000206532.2	42.8355	-1.25859	0.47126	-2.67069	0.00756963	0.102629	ENSG00000206532	NA	NA	65.121	89.4587	27.659	21.9318	8.81332	44.0294
ENSG00000185344.13	1953.89	0.364453	0.136487	2.67025	0.00757954	0.102684	ENSG00000185344	ATP6V0A2	23545	1811.72	1601.91	1709.83	2602.57	1961.45	2035.86
ENSG00000135749.18	4576.07	-0.326639	0.122365	-2.66938	0.0075992	0.10284	ENSG00000135749	PCNX2	80003	4987.1	4861.78	5424.94	4228.66	4408.62	3545.35
ENSG00000273149.1	79.9168	4.62057	1.73106	2.66922	0.00760287	0.10284	ENSG00000273149	NA	NA	1.94391	14.3134	2.51445	431.325	25.4607	3.94293
ENSG00000158683.7	26.5208	-1.09261	0.409551	-2.66782	0.00763462	0.103109	ENSG00000158683	PKD1L1	168507	44.7099	33.3979	30.1735	17.7543	14.6889	18.4003
ENSG00000259972.2	181.524	0.646257	0.242228	2.66798	0.00763097	0.103109	ENSG00000259972	NA	NA	144.821	116.893	162.182	315.4	162.557	187.289
ENSG00000184144.10	141.404	-0.567211	0.21266	-2.66721	0.00764828	0.103213	ENSG00000184144	CNTN2	6900	201.195	147.905	155.896	121.147	124.366	97.916
ENSG00000185495.10	319.769	-0.56279	0.211132	-2.66559	0.00768534	0.103587	ENSG00000185495	NA	NA	277.007	474.727	394.769	240.205	208.582	323.32
ENSG00000178038.16	610.038	-0.469151	0.176027	-2.66522	0.00769383	0.103587	ENSG00000178038	ALS2CL	259173	674.537	776.501	676.388	368.663	548.384	615.754
ENSG00000152214.12	32.846	-1.00022	0.37526	-2.66541	0.00768947	0.103587	ENSG00000152214	RIT2	6014	35.9623	42.9402	52.8035	25.0649	16.6474	23.6576
ENSG00000129474.15	1790.37	-0.470503	0.176553	-2.66494	0.00770024	0.103593	ENSG00000129474	AJUBA	84962	1818.53	2397.49	2026.65	1132.1	1415.03	1952.41
ENSG00000187607.15	940.579	0.503451	0.188937	2.66466	0.00770668	0.103599	ENSG00000187607	ZNF286A	57335	817.414	792.008	722.906	1533.14	932.253	845.758
ENSG00000054179.11	132.358	-0.666488	0.250165	-2.6642	0.00771727	0.103662	ENSG00000054179	ENTPD2	954	173.98	159.833	153.382	64.751	142.972	99.2303
ENSG00000138080.13	305.938	0.485314	0.182199	2.66364	0.00772995	0.103752	ENSG00000138080	EMILIN1	11117	221.606	256.448	289.162	300.779	335.885	431.751
ENSG00000150510.16	2180.98	0.424281	0.159356	2.66246	0.0077571	0.104036	ENSG00000150510	FAM124A	220108	2012.92	1789.17	1782.75	3035.99	2586.22	1878.8
ENSG00000234511.8	40.6076	-1.03961	0.390652	-2.66122	0.00778574	0.104306	ENSG00000234511	C5orf58	133874	41.7941	62.0247	61.6041	14.6212	21.5437	42.0579
ENSG00000198026.7	760.736	0.350609	0.131755	2.66107	0.00778925	0.104306	ENSG00000198026	ZNF335	63925	658.985	684.657	661.302	904.426	894.062	760.985
ENSG00000162618.12	171.89	0.499713	0.187814	2.66069	0.0077981	0.104345	ENSG00000162618	ADGRL4	64123	138.018	130.013	159.668	209.919	186.059	207.661
ENSG00000177352.9	646.462	0.398711	0.149912	2.65964	0.00782253	0.10443	ENSG00000177352	CCDC71	64925	574.425	577.307	519.235	839.675	755.008	613.125
ENSG00000118407.14	662.776	-0.55255	0.20772	-2.66006	0.00781262	0.10443	ENSG00000118407	FILIP1	27145	646.35	953.033	768.166	366.574	519.006	723.527
ENSG00000236404.8	137.317	-0.746161	0.280548	-2.65966	0.00782199	0.10443	ENSG00000236404	VLDLR-AS1	401491	169.12	224.243	124.465	61.6179	99.8843	144.574
ENSG00000198824.5	2064.77	0.460226	0.173076	2.65909	0.00783511	0.104518	ENSG00000198824	CHAMP1	283489	1862.27	1776.05	1574.05	3208.31	2031.96	1935.98
ENSG00000184611.11	31.9453	-0.998078	0.375399	-2.65871	0.00784401	0.104557	ENSG00000184611	KCNH7	90134	42.766	40.5546	44.003	19.8431	27.4192	17.086
ENSG00000089195.14	732.305	0.449493	0.169114	2.65793	0.00786221	0.104719	ENSG00000089195	TRMT6	51605	625.939	622.632	607.241	1099.72	728.568	709.727
ENSG00000116096.5	185.241	-0.596195	0.22436	-2.65732	0.00787652	0.104829	ENSG00000116096	SPR	6697	230.353	243.328	193.613	138.901	198.789	106.459
ENSG00000177666.16	1132.89	-0.336854	0.126796	-2.65665	0.00789217	0.104877	ENSG00000177666	PNPLA2	57104	1254.79	1257.19	1282.37	886.671	1099.71	1016.62
ENSG00000166961.14	27.2433	-1.20624	0.454043	-2.65666	0.00789201	0.104877	ENSG00000166961	MS4A15	219995	26.2428	56.0608	32.6879	10.4437	13.7096	24.3147
ENSG00000103449.11	4511.85	0.2877	0.10834	2.65553	0.00791831	0.105144	ENSG00000103449	SALL1	6299	3780.9	4119.87	4290.92	4981.65	4913.91	4983.86
ENSG00000176884.14	41.9478	-0.890664	0.335559	-2.65427	0.00794806	0.105459	ENSG00000176884	GRIN1	2902	60.2612	40.5546	62.8614	26.1093	30.357	31.5434
ENSG00000174720.15	3018.19	0.305033	0.114949	2.65364	0.00796276	0.105516	ENSG00000174720	LARP7	51574	2645.66	2786.34	2670.35	3354.52	3046.47	3605.81
ENSG00000130713.15	2085.95	0.327028	0.123241	2.65357	0.00796453	0.105516	ENSG00000130713	EXOSC2	23404	1830.19	1822.57	1897.16	2519.02	2416.81	2029.95
ENSG00000157150.4	44.3027	1.05103	0.396223	2.65261	0.00798721	0.105576	ENSG00000157150	TIMP4	7079	36.9343	32.2051	16.344	87.7272	57.7762	34.8292
ENSG00000147364.16	442.454	-0.365985	0.137959	-2.65286	0.00798123	0.105576	ENSG00000147364	FBXO25	26260	497.641	515.282	481.518	382.24	401.496	376.55
ENSG00000132481.6	134.877	-0.534024	0.201286	-2.65306	0.00797646	0.105576	ENSG00000132481	TRIM47	91107	162.316	166.99	149.61	98.1709	118.49	113.688
ENSG00000204947.8	239.213	0.51356	0.193677	2.65163	0.00801036	0.105801	ENSG00000204947	ZNF425	155054	188.559	189.652	212.471	358.219	236.001	250.376
ENSG00000197863.8	149.763	0.612039	0.230923	2.65041	0.0080395	0.106105	ENSG00000197863	ZNF790	388536	117.607	96.6154	140.809	234.984	144.93	163.631
ENSG00000140937.13	573.616	0.346005	0.130629	2.64875	0.00807901	0.106546	ENSG00000140937	CDH11	1009	496.669	518.86	500.376	651.688	614.974	659.126
ENSG00000159640.15	90.0546	-0.684901	0.258663	-2.64785	0.00810047	0.106748	ENSG00000159640	ACE	1636	106.915	128.821	98.0637	48.0411	82.2576	76.2299
ENSG00000263812.5	14.2079	1.51252	0.571304	2.64748	0.00810934	0.106784	ENSG00000263812	NA	NA	9.71955	5.96391	6.28614	17.7543	22.5229	23.0004
ENSG00000203635.2	109.145	-0.60091	0.227032	-2.64681	0.00812551	0.106916	ENSG00000203635	NA	NA	125.382	134.784	135.781	68.9285	88.1332	101.859
ENSG00000159176.13	29.5382	-1.02207	0.386323	-2.64564	0.00815357	0.107204	ENSG00000159176	CSRP1	1465	37.9062	45.3257	35.2024	19.8431	22.5229	16.4289
ENSG00000128965.11	944.981	-1.06175	0.401379	-2.64525	0.00816304	0.107248	ENSG00000128965	CHAC1	79094	1240.21	1811.84	781.995	487.721	552.301	795.814
ENSG00000104228.12	655.332	0.345802	0.130753	2.6447	0.00817627	0.107341	ENSG00000104228	TRIM35	23087	619.135	552.258	559.466	755.081	698.211	747.842
ENSG00000170364.12	606.075	0.47627	0.180156	2.64365	0.00820166	0.107593	ENSG00000170364	SETMAR	6419	538.463	465.185	515.463	935.757	593.43	588.153
ENSG00000013588.6	27.0186	-1.09517	0.41436	-2.64305	0.0082163	0.107703	ENSG00000013588	GPRC5A	9052	36.9343	36.9763	36.4596	11.4881	24.4814	15.7717
ENSG00000237118.2	24.2966	-1.13048	0.427904	-2.64191	0.00824408	0.107905	ENSG00000237118	NA	NA	32.0745	34.5907	33.9451	10.4437	15.6681	19.0575
ENSG00000126003.6	1861.46	0.363916	0.137735	2.64215	0.00823813	0.107905	ENSG00000126003	PLAGL2	5326	1699.95	1641.27	1540.1	2465.76	2034.9	1786.8
ENSG00000103316.10	345.986	-0.428177	0.162131	-2.64093	0.00826797	0.107974	ENSG00000103316	CRYM	1428	386.838	441.33	363.339	252.738	326.093	305.577
ENSG00000180336.17	845.569	-0.392672	0.148684	-2.64099	0.00826644	0.107974	ENSG00000180336	MEIOC	284071	960.291	1032.95	888.86	612.002	719.754	859.558
ENSG00000267767.2	68.9181	0.765194	0.289702	2.64132	0.00825847	0.107974	ENSG00000267767	LINC01801	400685	39.8501	67.9886	45.2602	101.304	88.1332	70.9727
ENSG00000140463.13	1859.76	0.367329	0.13913	2.64019	0.00828605	0.108129	ENSG00000140463	BBS4	585	1732.02	1741.46	1398.04	2370.72	1837.09	2079.24
ENSG00000143387.12	950.145	0.364117	0.137957	2.63935	0.00830661	0.108176	ENSG00000143387	CTSK	1513	896.142	902.936	692.732	1031.84	1083.06	1094.16
ENSG00000176978.13	320.206	-0.561172	0.212644	-2.63902	0.00831452	0.108176	ENSG00000176978	DPP7	29952	340.184	363.799	443.801	171.277	264.4	337.777
ENSG00000155592.15	831.696	0.372199	0.140998	2.63975	0.00829682	0.108176	ENSG00000155592	ZKSCAN2	342357	802.835	706.127	663.816	1067.35	887.207	862.844
ENSG00000008735.13	145.422	0.649085	0.245934	2.63927	0.00830851	0.108176	ENSG00000008735	MAPK8IP2	23542	120.522	78.7236	139.552	212.007	190.955	130.774
ENSG00000011007.12	1907.18	0.447916	0.169771	2.63836	0.00833081	0.108237	ENSG00000011007	ELOA	6924	1740.77	1574.47	1522.5	2841.73	2125.97	1637.63
ENSG00000167193.7	2568.46	0.373199	0.141459	2.63821	0.00833444	0.108237	ENSG00000167193	CRK	1398	2340.47	2036.08	2335.93	3496.56	2630.29	2571.45
ENSG00000079435.9	373.401	-0.409496	0.155226	-2.63807	0.00833789	0.108237	ENSG00000079435	LIPE	3991	429.604	440.137	408.599	276.758	363.305	322.006
ENSG00000234456.7	772.148	0.391342	0.148367	2.63766	0.00834796	0.108287	ENSG00000234456	MAGI2-AS3	100505881	616.219	580.885	808.397	889.804	835.307	902.273
ENSG00000188227.12	557.599	0.403279	0.152919	2.63721	0.00835905	0.10835	ENSG00000188227	ZNF793	390927	455.847	437.751	546.894	728.971	572.866	603.268
ENSG00000198604.10	1484.48	0.456707	0.173274	2.63574	0.00839537	0.10874	ENSG00000198604	BAZ1A	11177	1336.44	1228.57	1186.82	2237.04	1651.03	1266.99
ENSG00000179855.5	94.747	-0.703027	0.266974	-2.63331	0.00845559	0.109438	ENSG00000179855	GIPC3	126326	95.2516	156.255	101.835	54.3073	75.4028	85.4301
ENSG00000121281.12	337.19	-0.401228	0.152391	-2.63288	0.00846634	0.109496	ENSG00000121281	ADCY7	113	408.221	368.57	374.654	264.226	308.466	299.005
ENSG00000143627.17	86.6457	-0.630253	0.239456	-2.63202	0.00848787	0.109693	ENSG00000143627	PKLR	5313	119.55	94.2298	101.835	64.751	70.5065	69.0012
ENSG00000260105.6	18.4557	-1.39717	0.530923	-2.63159	0.00849853	0.109749	ENSG00000260105	AOC4P	90586	21.383	35.7835	23.8873	8.35497	4.89629	16.4289
ENSG00000223773.7	357.546	-0.440557	0.167435	-2.63121	0.00850814	0.109792	ENSG00000223773	CD99P1	401577	355.735	473.535	406.084	276.758	348.616	284.548
ENSG00000116761.11	907.205	-0.404923	0.153921	-2.63072	0.00852042	0.109869	ENSG00000116761	CTH	1491	1053.6	1131.95	917.776	667.353	731.505	941.045
ENSG00000164073.9	710.808	0.389251	0.147981	2.63041	0.00852815	0.109887	ENSG00000164073	MFSD8	256471	562.762	602.355	682.674	882.494	679.605	854.958
ENSG00000102230.13	3152.01	0.415206	0.157864	2.63014	0.00853497	0.109893	ENSG00000102230	PCYT1B	9468	3069.43	2502.46	2529.54	4151.38	3928.78	2730.48
ENSG00000072274.12	5680.92	0.339075	0.128951	2.62948	0.0085515	0.110005	ENSG00000072274	TFRC	7037	4408.79	5347.24	5292.93	6647.42	6838.16	5550.98
ENSG00000160973.7	1565.58	-0.35107	0.133523	-2.62929	0.00855629	0.110005	ENSG00000160973	FOXH1	8928	1495.84	1784.4	1986.42	1322.17	1454.2	1350.45
ENSG00000111674.8	7051.16	-0.318944	0.121318	-2.629	0.00856369	0.110019	ENSG00000111674	ENO2	2026	7298.41	8027.43	8156.89	5685.56	7081.01	6057.65
ENSG00000077585.13	388.801	-0.387005	0.147349	-2.62645	0.00862814	0.110473	ENSG00000077585	GPR137B	7107	396.558	469.956	456.373	324.8	342.74	342.378
ENSG00000130935.9	3487.84	0.400147	0.152346	2.62656	0.00862516	0.110473	ENSG00000130935	NOL11	25926	3145.25	2806.62	3067.63	5016.12	3599.75	3291.69
ENSG00000130856.15	1163.1	-0.341978	0.130196	-2.62664	0.00862324	0.110473	ENSG00000130856	ZNF236	7776	1239.24	1397.94	1266.03	920.091	1016.47	1138.85
ENSG00000083812.11	103.487	0.665126	0.253189	2.62699	0.00861433	0.110473	ENSG00000083812	ZNF324	25799	68.0368	79.9164	91.7776	156.656	131.221	93.3159
ENSG00000125869.9	60.7839	0.727638	0.277054	2.62634	0.00863081	0.110473	ENSG00000125869	LAMP5	24141	46.6538	47.7113	42.7457	82.5053	71.4858	73.6013
ENSG00000129009.12	136.853	0.53674	0.20457	2.62375	0.00869675	0.111154	ENSG00000129009	ISLR	3671	105.943	115.7	114.408	148.301	152.764	184.003
ENSG00000254004.6	1814.79	0.327663	0.12488	2.62383	0.0086947	0.111154	ENSG00000254004	ZNF260	339324	1612.47	1511.26	1704.8	2238.09	1820.44	2001.69
ENSG00000125144.13	26.2251	1.26558	0.482496	2.62298	0.0087165	0.111324	ENSG00000125144	MT1G	4495	21.383	19.0845	5.02891	37.5974	49.9421	24.3147
ENSG00000224086.5	22.427	1.29739	0.49482	2.62194	0.00874317	0.111583	ENSG00000224086	NA	NA	11.6635	11.9278	15.0867	49.0855	28.3985	18.4003
ENSG00000105281.12	8852.02	-0.292293	0.111499	-2.62148	0.00875493	0.111651	ENSG00000105281	SLC1A5	6510	9915.88	9908.44	9414.12	7211.38	8177.78	8484.52
ENSG00000181143.15	34.311	-1.04947	0.400517	-2.62028	0.00878569	0.111961	ENSG00000181143	MUC16	94025	40.8221	39.3618	57.8325	34.4643	19.5851	13.8002
ENSG00000138829.11	3829.94	0.356458	0.136134	2.61843	0.00883355	0.112489	ENSG00000138829	FBN2	2201	3741.05	3451.91	2881.56	4661.03	4511.44	3732.64
ENSG00000270246.3	371.99	0.563638	0.215299	2.61793	0.00884644	0.11257	ENSG00000270246	NA	NA	328.521	268.376	301.735	585.892	462.21	285.205
ENSG00000132698.14	1283.07	-0.424544	0.162202	-2.61737	0.00886101	0.112593	ENSG00000132698	RAB25	57111	1398.64	1737.88	1276.09	862.651	1257.37	1165.79
ENSG00000177359.17	421.79	-0.489968	0.187199	-2.61737	0.00886113	0.112593	ENSG00000177359	OVOS2	144203	419.884	560.608	500.376	260.048	359.387	430.436
ENSG00000175084.11	78.8318	0.670645	0.256413	2.61549	0.00891004	0.113049	ENSG00000175084	DES	1674	59.2892	73.9525	49.0319	103.393	94.0087	93.3159
ENSG00000101194.17	1309.01	-0.504909	0.193035	-2.61564	0.00890606	0.113049	ENSG00000101194	SLC17A9	63910	1463.76	1501.71	1644.45	680.93	1193.71	1369.51
ENSG00000211455.7	2161.73	0.335964	0.128498	2.61455	0.0089344	0.113275	ENSG00000211455	STK38L	23012	1978.9	1784.4	1968.82	2769.67	2197.45	2271.13
ENSG00000159173.18	20.0014	-1.24857	0.47773	-2.61356	0.00896048	0.113503	ENSG00000159173	TNNI1	7135	18.4671	33.3979	32.6879	12.5325	11.7511	11.1716
ENSG00000114812.12	234.858	-0.464693	0.177845	-2.61291	0.0089774	0.113503	ENSG00000114812	VIPR1	7433	265.344	288.653	262.76	173.366	235.022	184.003
ENSG00000280187.1	40.4971	0.951551	0.364178	2.61287	0.00897842	0.113503	ENSG00000280187	NA	NA	21.383	23.8557	37.7168	69.9729	46.0251	44.0294
ENSG00000196700.8	1129.16	0.37487	0.143455	2.61315	0.00897132	0.113503	ENSG00000196700	ZNF512B	57473	981.674	953.033	1013.33	1514.34	1236.8	1075.76
ENSG00000170011.13	91.2126	-0.687378	0.263126	-2.61235	0.0089922	0.113594	ENSG00000170011	MYRIP	25924	112.747	147.905	76.6909	72.0616	69.5273	68.3441
ENSG00000169174.10	1539.41	-0.434531	0.16637	-2.61183	0.00900579	0.113683	ENSG00000169174	PCSK9	255738	1698	1774.86	1836.81	944.112	1615.77	1366.88
ENSG00000155090.14	812.825	0.333183	0.127588	2.61139	0.00901749	0.113749	ENSG00000155090	KLF10	7071	770.76	659.609	726.677	940.979	893.083	885.844
ENSG00000079156.16	345.278	-0.395432	0.151488	-2.61033	0.00904552	0.114019	ENSG00000079156	OSBPL6	114880	395.586	404.353	377.168	269.448	324.134	300.977
ENSG00000177301.13	40.5169	0.972448	0.372799	2.60851	0.00909386	0.114546	ENSG00000177301	KCNA2	3737	26.2428	16.699	38.974	67.8841	51.9006	41.4007
ENSG00000272462.2	79.3841	-0.711886	0.27302	-2.60745	0.00912204	0.114818	ENSG00000272462	NA	NA	75.8125	122.857	98.0637	45.9523	66.5895	67.0298
ENSG00000119661.14	657.789	0.351021	0.134671	2.60651	0.009147	0.115048	ENSG00000119661	DNAL1	83544	564.706	582.078	587.125	821.92	690.377	700.527
ENSG00000157613.10	333.945	-0.439021	0.168483	-2.60573	0.00916797	0.115229	ENSG00000157613	CREB3L1	90993	330.465	410.317	413.628	240.205	317.279	291.777
ENSG00000179673.4	15.1959	-1.46894	0.563863	-2.60514	0.00918355	0.115341	ENSG00000179673	RPRML	388394	20.411	15.5062	31.4307	4.17749	9.79257	9.85732
ENSG00000109674.3	640.14	0.375532	0.144183	2.60455	0.00919948	0.115444	ENSG00000109674	NEIL3	55247	632.743	559.415	477.746	768.657	708.982	693.298
ENSG00000056586.15	2237.95	0.356453	0.136868	2.60434	0.00920502	0.115444	ENSG00000056586	RC3H2	54542	2147.05	1890.56	1849.38	2927.37	2168.08	2445.27
ENSG00000204711.8	275.663	0.560681	0.215311	2.60406	0.00921274	0.115458	ENSG00000204711	C9orf135	138255	232.297	249.292	184.812	408.349	356.45	222.775
ENSG00000081842.17	124.6	0.546498	0.209945	2.60305	0.00923983	0.115668	ENSG00000081842	PCDHA6	56142	87.4759	106.158	110.636	148.301	153.743	141.288
ENSG00000141582.14	80.9054	-0.673788	0.258857	-2.60294	0.00924283	0.115668	ENSG00000141582	CBX4	8535	86.504	96.6154	115.665	50.1298	75.4028	61.1154
ENSG00000118193.11	3670.19	-0.299439	0.11509	-2.60178	0.00927423	0.115901	ENSG00000118193	KIF14	9928	4006.4	4332.19	3809.4	3557.13	3163	3153.03
ENSG00000135248.15	68.2672	-0.739539	0.284246	-2.60176	0.00927475	0.115901	ENSG00000135248	FAM71F1	84691	87.4759	81.1092	88.0059	60.5735	33.2948	59.1439
ENSG00000163389.10	745.635	0.409618	0.157597	2.59915	0.00934548	0.116547	ENSG00000163389	POGLUT1	56983	654.126	625.018	641.186	1056.9	709.962	786.614
ENSG00000204248.10	189.411	-0.494467	0.190281	-2.59862	0.00935992	0.116547	ENSG00000204248	COL11A2	1302	205.082	196.809	264.018	147.256	151.785	171.517
ENSG00000119138.4	137.744	-0.720019	0.276977	-2.59957	0.00933417	0.116547	ENSG00000119138	KLF9	687	145.793	196.809	172.24	55.3517	151.785	104.488
ENSG00000108788.11	1003.05	0.324584	0.124904	2.59867	0.00935853	0.116547	ENSG00000108788	MLX	6945	962.235	849.261	858.686	1162.39	1136.92	1048.82
ENSG00000196724.12	750.307	0.325428	0.125228	2.5987	0.00935787	0.116547	ENSG00000196724	ZNF418	147686	655.097	640.524	702.79	856.385	811.804	835.243
ENSG00000125898.12	197.335	-0.513683	0.197704	-2.59825	0.00937011	0.11659	ENSG00000125898	FAM110A	83541	246.876	223.05	226.301	126.369	201.727	159.689
ENSG00000196812.4	245.129	0.515886	0.198652	2.59693	0.00940609	0.116787	ENSG00000196812	ZSCAN16	80345	244.933	163.411	194.87	340.465	289.86	237.233
ENSG00000274627.1	125.812	0.620638	0.238961	2.59723	0.00939789	0.116787	ENSG00000274627	NA	NA	78.7283	88.2659	130.752	161.878	170.391	124.859
ENSG00000180448.10	1332.15	-0.362041	0.139407	-2.59701	0.00940383	0.116787	ENSG00000180448	ARHGAP45	23526	1473.48	1532.73	1491.07	947.245	1256.39	1291.97
ENSG00000167637.16	248.978	0.475683	0.183344	2.59448	0.00947343	0.117539	ENSG00000167637	ZNF283	284349	185.643	205.159	235.101	323.755	236.001	308.205
ENSG00000176095.11	1413.9	0.379189	0.146204	2.59356	0.00949875	0.117686	ENSG00000176095	IP6K1	9807	1287.84	1111.67	1286.14	1931.04	1463.01	1403.68
ENSG00000198939.7	107.24	0.564423	0.217624	2.59357	0.00949862	0.117686	ENSG00000198939	ZFP2	80108	88.4479	88.2659	82.977	120.103	130.241	133.402
ENSG00000144810.15	48.0557	0.988701	0.3813	2.59297	0.00951504	0.117804	ENSG00000144810	COL8A1	1295	12.6354	33.3979	51.5463	63.7067	66.5895	60.4582
ENSG00000131408.13	1008.78	-0.352773	0.136111	-2.59181	0.00954728	0.118119	ENSG00000131408	NR1H2	7376	1141.07	1069.93	1184.31	757.169	990.029	910.159
ENSG00000206557.5	18232.2	-0.296052	0.114318	-2.58972	0.00960543	0.118754	ENSG00000206557	TRIM71	131405	19189.3	20746.1	20352	17869.2	16523	14713.7
ENSG00000104691.14	182.792	0.533243	0.206013	2.5884	0.00964236	0.119126	ENSG00000104691	UBXN8	7993	133.158	156.255	158.411	273.625	188.017	187.289
ENSG00000141622.13	701.182	0.330449	0.127743	2.58683	0.00968633	0.119584	ENSG00000141622	RNF165	494470	617.191	603.548	642.443	830.275	763.821	749.813
ENSG00000141837.19	943.3	0.321552	0.12432	2.58648	0.0096962	0.119621	ENSG00000141837	CACNA1A	773	797.975	845.683	873.773	976.487	1058.58	1107.31
ENSG00000171033.12	1002.46	0.434022	0.167827	2.58612	0.00970624	0.11966	ENSG00000171033	PKIA	5569	901.974	818.249	836.056	1499.72	1024.3	934.474
ENSG00000154380.17	15703.9	-0.298161	0.115305	-2.58584	0.00971431	0.119675	ENSG00000154380	ENAH	55740	17458.3	16812.3	17690.4	15841	13219	13202.2
ENSG00000131378.13	99.2296	-0.615899	0.238249	-2.58511	0.00973485	0.119843	ENSG00000131378	RFTN1	23180	124.41	139.556	96.8065	67.8841	79.3199	87.4016
ENSG00000183018.8	71.4451	-0.732091	0.283284	-2.5843	0.00975767	0.119954	ENSG00000183018	SPNS2	124976	69.9807	100.194	98.0637	38.6417	66.5895	55.201
ENSG00000125398.5	717.458	0.429188	0.166063	2.58449	0.00975231	0.119954	ENSG00000125398	SOX9	6662	635.658	477.113	721.648	739.415	948.901	782.014
ENSG00000164323.12	2135.47	0.358711	0.138825	2.58391	0.00976861	0.120004	ENSG00000164323	CFAP97	57587	2121.78	1938.27	1552.68	2531.56	2170.03	2498.5
ENSG00000167771.5	2203.53	0.308016	0.119228	2.58343	0.00978241	0.120088	ENSG00000167771	RCOR2	283248	1806.86	1933.5	2168.72	2507.54	2321.82	2482.73
ENSG00000204390.9	68.2167	-0.739865	0.286484	-2.58257	0.00980672	0.120302	ENSG00000204390	HSPA1L	3305	69.9807	99.001	88.0059	54.3073	36.2325	61.7725
ENSG00000176092.13	454.291	-0.397385	0.153956	-2.58115	0.00984706	0.120711	ENSG00000176092	CRYBG2	55057	506.388	511.704	533.064	322.711	416.184	435.693
ENSG00000183671.12	27.2467	1.16452	0.451377	2.57992	0.0098822	0.121043	ENSG00000183671	GPR1	2825	14.5793	8.34948	27.659	48.0411	31.3362	33.5149
ENSG00000205592.13	33.2441	-1.04214	0.403975	-2.57972	0.00988798	0.121043	ENSG00000205592	MUC19	283463	45.6819	50.0969	37.7168	35.5086	14.6889	15.7717
ENSG00000104142.10	815.784	0.395477	0.153359	2.57876	0.00991547	0.121294	ENSG00000104142	VPS18	57617	762.012	665.573	683.932	1104.94	914.626	763.614
ENSG00000127955.15	1101.33	0.327223	0.126964	2.57729	0.00995776	0.121725	ENSG00000127955	GNAI1	2770	979.73	1023.41	929.091	1154.03	1163.36	1358.34
ENSG00000247134.6	612.182	-0.391683	0.152005	-2.57678	0.00997265	0.121822	ENSG00000247134	NA	NA	579.285	720.441	787.024	492.943	513.131	580.267
ENSG00000169418.9	1139.65	0.456202	0.177103	2.57592	0.0099974	0.122038	ENSG00000169418	NPR1	4881	1015.69	747.875	1117.68	1419.3	1530.58	1006.76
ENSG00000165272.14	30.0808	-0.99662	0.387153	-2.57423	0.0100463	0.122039	ENSG00000165272	AQP3	360	33.0465	40.5546	46.5174	18.7987	24.4814	17.086
ENSG00000156374.14	712.436	0.381134	0.148061	2.57417	0.0100482	0.122039	ENSG00000156374	PCGF6	84108	628.855	598.777	628.614	939.934	670.791	807.643
ENSG00000151062.14	49.6956	-0.868636	0.337291	-2.57533	0.0100144	0.122039	ENSG00000151062	CACNA2D4	93589	42.766	62.0247	88.0059	42.8192	30.357	32.2006
ENSG00000169856.8	237.17	0.51038	0.198165	2.57553	0.0100087	0.122039	ENSG00000169856	ONECUT1	3175	204.11	187.267	196.127	201.564	329.031	304.92
ENSG00000132603.13	1323.49	0.360568	0.140082	2.57398	0.0100536	0.122039	ENSG00000132603	NIP7	51388	1119.69	1182.05	1174.25	1780.65	1316.12	1368.2
ENSG00000279369.1	73.3669	0.739616	0.28725	2.57482	0.0100292	0.122039	ENSG00000279369	NA	NA	54.4295	47.7113	62.8614	115.925	62.6725	96.6017
ENSG00000141424.12	2679.25	0.323827	0.125779	2.57458	0.0100363	0.122039	ENSG00000141424	SLC39A6	25800	2458.07	2341.43	2338.44	3428.67	2692.96	2815.91
ENSG00000101134.11	396.832	-0.36652	0.142356	-2.57467	0.0100337	0.122039	ENSG00000101134	DOK5	55816	458.763	459.221	422.428	340.465	360.367	339.749
ENSG00000151640.12	997.388	0.387761	0.150682	2.57337	0.0100713	0.122084	ENSG00000151640	DPYSL4	10570	903.918	740.718	946.692	1071.53	1329.83	991.646
ENSG00000159322.17	1308.44	0.390464	0.15172	2.57358	0.0100652	0.122084	ENSG00000159322	ADPGK	83440	1158.57	1066.35	1170.48	1832.87	1389.57	1232.82
ENSG00000142871.16	1679.7	-1.17871	0.458495	-2.57082	0.0101459	0.122307	ENSG00000142871	CCN1	3491	2050.82	3340.98	1599.19	656.91	973.382	1456.91
ENSG00000168264.10	1802.53	-0.30667	0.11927	-2.57123	0.0101339	0.122307	ENSG00000168264	IRF2BP2	359948	2083.87	2063.51	1833.04	1496.58	1665.72	1672.46
ENSG00000115041.12	85.4483	-0.660178	0.256747	-2.57131	0.0101313	0.122307	ENSG00000115041	KCNIP3	30818	105.943	104.965	104.35	48.0411	66.5895	82.8015
ENSG00000235026.5	37.5591	-0.949817	0.369258	-2.57223	0.0101046	0.122307	ENSG00000235026	DPP10-AS1	389023	37.9062	39.3618	71.662	24.0205	25.4607	26.9433
ENSG00000168237.17	150.896	0.535319	0.208187	2.57133	0.0101307	0.122307	ENSG00000168237	GLYCTK	132158	129.27	103.772	135.781	181.721	203.686	151.146
ENSG00000103811.15	669.906	-0.350054	0.136139	-2.5713	0.0101318	0.122307	ENSG00000103811	CTSH	1512	698.835	827.791	725.42	577.537	634.559	555.296
ENSG00000185338.4	265.969	-0.57739	0.224543	-2.5714	0.0101288	0.122307	ENSG00000185338	SOCS1	8651	326.577	370.955	258.989	133.68	258.524	247.09
ENSG00000128340.14	140.233	-0.527583	0.205209	-2.57095	0.0101419	0.122307	ENSG00000128340	RAC2	5880	167.176	152.676	177.269	96.0822	131.221	116.974
ENSG00000069399.13	52.0713	-0.777804	0.302797	-2.56873	0.0102073	0.122961	ENSG00000069399	BCL3	602	69.0088	66.7958	61.6041	29.2424	47.0044	38.7721
ENSG00000105127.8	1497.92	0.303097	0.118033	2.5679	0.0102317	0.12317	ENSG00000105127	AKAP8	10270	1352.96	1240.49	1429.47	1702.33	1668.65	1593.6
ENSG00000162623.15	1661.26	0.298892	0.116425	2.56725	0.0102508	0.123234	ENSG00000162623	TYW3	127253	1472.51	1563.74	1431.98	1925.82	1857.65	1715.83
ENSG00000152102.17	5048.67	0.282997	0.110247	2.56693	0.0102603	0.123234	ENSG00000152102	FAM168B	130074	4601.23	4808.11	4255.71	5726.29	5249.8	5650.87
ENSG00000095596.11	407.847	-0.560113	0.218218	-2.56676	0.0102654	0.123234	ENSG00000095596	CYP26A1	1592	403.361	384.076	671.359	402.083	245.794	340.406
ENSG00000258545.5	44.8724	-0.865351	0.337134	-2.56679	0.0102645	0.123234	ENSG00000258545	RHOXF1-AS1	101928969	55.4014	75.1453	42.7457	38.6417	30.357	26.9433
ENSG00000112297.14	1172.1	-0.399152	0.155533	-2.56635	0.0102775	0.123295	ENSG00000112297	CRYBG1	202	1379.2	1421.8	1195.62	1151.94	1098.73	785.3
ENSG00000177469.12	1272.51	-0.393835	0.153537	-2.56509	0.010315	0.123659	ENSG00000177469	CAVIN1	284119	1284.92	1567.32	1486.04	869.961	1148.67	1278.17
ENSG00000123636.17	2043.95	0.369501	0.14407	2.56473	0.0103256	0.123701	ENSG00000123636	BAZ2B	29994	1846.71	1656.77	1845.61	2813.54	2073.09	2027.98
ENSG00000136925.14	1325.01	0.350967	0.136888	2.5639	0.0103505	0.123748	ENSG00000136925	TSTD2	158427	1121.64	1205.9	1165.45	1753.5	1336.69	1366.88
ENSG00000170919.15	530.998	0.394786	0.153994	2.56364	0.010358	0.123748	ENSG00000170919	NA	NA	437.38	449.679	491.576	536.807	556.218	714.327
ENSG00000185527.11	124.69	-0.527582	0.205754	-2.56414	0.0103432	0.123748	ENSG00000185527	PDE6G	5148	137.046	153.869	150.867	97.1265	110.656	98.5732
ENSG00000105509.10	17.4183	1.40517	0.548085	2.56379	0.0103537	0.123748	ENSG00000105509	HAS1	3036	11.6635	10.735	6.28614	13.5768	27.4192	34.8292
ENSG00000263513.5	252.129	-0.557718	0.217668	-2.56225	0.0103997	0.124161	ENSG00000263513	FAM72C	554282	277.007	324.437	301.735	131.591	210.54	267.462
ENSG00000175707.8	398.798	-0.397549	0.15527	-2.56038	0.0104557	0.124744	ENSG00000175707	KDF1	126695	466.538	447.293	445.058	325.844	402.475	305.577
ENSG00000229150.1	110.439	-0.626571	0.244832	-2.55919	0.0104915	0.124744	ENSG00000229150	NA	NA	125.382	113.314	164.697	63.7067	94.988	100.545
ENSG00000147676.13	3599.24	-0.328813	0.128475	-2.55935	0.0104869	0.124744	ENSG00000147676	MAL2	114569	4288.26	4053.08	3678.65	3637.55	3106.2	2831.68
ENSG00000215039.6	318.59	-0.478528	0.186948	-2.55968	0.0104769	0.124744	ENSG00000215039	CD27-AS1	678655	348.932	337.557	428.714	204.697	268.317	323.32
ENSG00000139921.12	2945.98	0.39325	0.153661	2.5592	0.0104914	0.124744	ENSG00000139921	TMX1	81542	2327.83	2099.3	3214.73	3605.17	3094.45	3334.4
ENSG00000140839.11	16.1135	1.41999	0.554816	2.55938	0.0104859	0.124744	ENSG00000140839	CLEC18B	497190	5.83173	14.3134	6.28614	19.8431	29.3777	21.0289
ENSG00000186907.7	534.848	-0.40628	0.158876	-2.55721	0.0105516	0.125372	ENSG00000186907	RTN4RL2	349667	598.724	567.764	662.559	387.462	554.26	438.322
ENSG00000225950.8	63.8825	-0.743859	0.290957	-2.5566	0.0105702	0.125507	ENSG00000225950	NTF4	4909	69.9807	84.6876	86.7487	38.6417	40.1496	63.0868
ENSG00000128563.13	953.384	0.355931	0.139276	2.55558	0.0106012	0.12579	ENSG00000128563	PRKRIP1	79706	845.601	735.947	929.091	1009.91	1003.74	1196.02
ENSG00000256139.2	28.8569	-1.07693	0.421554	-2.55466	0.0106291	0.126035	ENSG00000256139	NA	NA	33.0465	56.0608	28.9162	12.5325	19.5851	23.0004
ENSG00000120697.8	527.955	0.413565	0.16191	2.55429	0.0106406	0.126084	ENSG00000120697	ALG5	29880	454.875	460.414	442.544	732.104	487.67	590.125
ENSG00000183010.16	5502.32	-0.328873	0.128765	-2.55405	0.0106477	0.126084	ENSG00000183010	PYCR1	5831	6600.54	6365.88	5414.88	4294.46	4952.11	5386.04
ENSG00000060762.18	244.361	0.491955	0.192637	2.55379	0.0106558	0.126093	ENSG00000060762	MPC1	51660	200.223	155.062	253.96	313.311	276.151	267.462
ENSG00000277883.1	78.5312	-0.660021	0.258489	-2.55338	0.0106682	0.126155	ENSG00000277883	NA	NA	83.5881	102.579	101.835	74.1504	57.7762	51.2581
ENSG00000163811.11	4242.44	0.310029	0.121513	2.55141	0.0107288	0.126785	ENSG00000163811	WDR43	23160	3994.73	3629.64	3738.99	5315.85	4302.86	4472.59
ENSG00000189042.13	629.333	0.345517	0.135489	2.55016	0.0107675	0.127156	ENSG00000189042	ZNF567	163081	560.818	567.764	534.322	759.258	631.621	722.213
ENSG00000121440.14	607.072	-0.394699	0.154867	-2.54863	0.0108146	0.127625	ENSG00000121440	PDZRN3	23024	717.303	601.162	749.307	484.588	618.891	471.18
ENSG00000280707.2	698.338	0.497284	0.195353	2.54557	0.0109099	0.128597	ENSG00000280707	HPAT5	112590798	489.865	559.415	687.703	1105.99	712.899	634.154
ENSG00000256229.7	737.716	0.326238	0.128162	2.54551	0.0109117	0.128597	ENSG00000256229	ZNF486	90649	676.48	673.922	613.527	834.453	773.613	854.301
ENSG00000124486.12	18785	-0.360282	0.141673	-2.54305	0.0109891	0.129421	ENSG00000124486	USP9X	8239	18268.9	25789.2	19297.2	18029	15887.5	15438.5
ENSG00000012779.10	108.287	-0.673277	0.264942	-2.54122	0.0110465	0.129985	ENSG00000012779	ALOX5	240	110.803	165.797	124.465	55.3517	84.2161	109.088
ENSG00000109929.9	4436.1	0.298512	0.117476	2.54105	0.0110519	0.129985	ENSG00000109929	SC5D	6309	4031.67	3934.99	3969.07	5439.09	4391.97	4849.8
ENSG00000197037.10	635.237	0.367528	0.144669	2.54047	0.0110704	0.130115	ENSG00000197037	ZSCAN25	221785	537.491	545.102	580.839	834.453	662.957	650.583
ENSG00000163297.16	506.495	0.355107	0.139861	2.539	0.0111168	0.130547	ENSG00000163297	ANTXR2	118429	441.267	479.499	412.371	604.691	534.675	566.467
ENSG00000149308.16	984.56	0.4119	0.16224	2.53884	0.0111222	0.130547	ENSG00000149308	NPAT	4863	896.142	789.622	847.371	1436.01	953.797	984.417
ENSG00000137492.7	2194.12	0.341968	0.134709	2.53857	0.0111307	0.130559	ENSG00000137492	THAP12	5612	1944.88	1997.91	1861.95	2900.22	2136.74	2323.04
ENSG00000184887.13	289.844	0.470269	0.18528	2.53815	0.0111441	0.130628	ENSG00000184887	BTBD6	90135	254.652	255.255	217.5	421.926	308.466	281.262
ENSG00000224905.6	53.1524	0.767418	0.302625	2.53587	0.0112169	0.131392	ENSG00000224905	NA	NA	46.6538	33.3979	37.7168	72.0616	56.7969	72.287
ENSG00000134775.15	1099.52	0.339039	0.133796	2.534	0.011277	0.132008	ENSG00000134775	FHOD3	80206	900.03	891.009	1122.7	1285.62	1172.17	1225.59
ENSG00000162769.12	4605.92	0.300797	0.118742	2.5332	0.0113027	0.13222	ENSG00000162769	FLVCR1	28982	4183.29	4171.16	4026.9	5728.38	4622.1	4903.69
ENSG00000110693.16	25.8646	1.04311	0.411865	2.53266	0.0113201	0.132334	ENSG00000110693	SOX6	55553	16.5232	16.699	17.6012	31.3311	36.2325	36.8007
ENSG00000066248.14	211.059	-0.587634	0.232077	-2.53207	0.0113393	0.132469	ENSG00000066248	NGEF	25791	242.989	275.533	243.902	101.304	181.163	221.461
ENSG00000075673.11	161.087	-0.559334	0.221037	-2.5305	0.01139	0.132705	ENSG00000075673	ATP12A	479	194.391	220.665	162.182	96.0822	132.2	161.003
ENSG00000021645.18	141.61	-0.499742	0.197472	-2.5307	0.0113835	0.132705	ENSG00000021645	NRXN3	9369	150.653	171.761	176.012	118.014	109.677	123.545
ENSG00000089050.15	814.088	0.389479	0.15391	2.53057	0.0113878	0.132705	ENSG00000089050	RBBP9	10741	703.695	722.826	686.446	1140.45	837.265	793.843
ENSG00000260802.1	93.0956	-0.715703	0.282825	-2.53055	0.0113883	0.132705	ENSG00000260802	SERTM2	401613	101.083	137.17	110.636	64.751	45.0458	99.8875
ENSG00000183853.17	2705.06	0.311922	0.123299	2.52981	0.0114125	0.132879	ENSG00000183853	KIRREL1	55243	2430.86	2204.26	2604.97	3287.68	2960.3	2742.31
ENSG00000117222.13	1468.34	-0.337841	0.133583	-2.52907	0.0114364	0.132979	ENSG00000117222	RBBP5	5929	1650.38	1597.14	1668.34	1414.08	1394.46	1085.62
ENSG00000231160.9	203.013	0.550607	0.217709	2.52909	0.0114358	0.132979	ENSG00000231160	NA	NA	164.26	175.339	155.896	231.85	173.329	317.406
ENSG00000109854.13	1168.22	-0.326559	0.129147	-2.52859	0.0114523	0.133075	ENSG00000109854	HTATIP2	10553	1278.12	1380.05	1243.4	1001.55	944.983	1161.19
ENSG00000148459.15	381.113	0.441174	0.17455	2.52748	0.0114883	0.133367	ENSG00000148459	PDSS1	23590	371.287	289.846	306.763	535.763	394.641	388.378
ENSG00000183337.16	2287.23	0.404268	0.159958	2.52735	0.0114928	0.133367	ENSG00000183337	BCOR	54880	1910.86	1929.92	2064.37	3385.85	2253.27	2179.12
ENSG00000231105.1	56.2144	-0.830176	0.328547	-2.52681	0.0115104	0.133394	ENSG00000231105	ECE1-AS1	100506801	70.9527	85.8803	60.3469	25.0649	37.2118	57.8296
ENSG00000123689.5	22.0199	-1.28119	0.507008	-2.52696	0.0115055	0.133394	ENSG00000123689	G0S2	50486	35.9623	33.3979	25.1445	4.17749	11.7511	21.6861
ENSG00000158716.8	446.586	-0.400394	0.158515	-2.52592	0.0115397	0.133555	ENSG00000158716	DUSP23	54935	512.22	477.113	536.836	312.267	409.33	431.751
ENSG00000162704.15	3939.9	-0.274514	0.108678	-2.52593	0.0115393	0.133555	ENSG00000162704	ARPC5	10092	4284.38	4369.16	4287.14	3785.85	3339.27	3573.61
ENSG00000112796.9	899.745	-0.32865	0.130132	-2.52551	0.0115529	0.133619	ENSG00000112796	ENPP5	59084	953.488	1100.94	951.721	736.282	843.141	812.9
ENSG00000073849.14	6439.35	-0.296451	0.117404	-2.52504	0.0115685	0.13371	ENSG00000073849	ST6GAL1	6480	7632.76	7122.1	6538.84	5670.94	6298.58	5372.9
ENSG00000165244.6	473.641	0.393397	0.155822	2.52465	0.0115812	0.133768	ENSG00000165244	ZNF367	195828	359.623	436.558	433.743	573.36	458.293	580.267
ENSG00000123243.14	254.546	-0.410068	0.162445	-2.52435	0.0115913	0.133796	ENSG00000123243	ITIH5	80760	292.558	276.726	302.992	214.096	205.644	235.261
ENSG00000142910.15	337.789	-0.531171	0.210485	-2.52356	0.0116172	0.133931	ENSG00000142910	TINAGL1	64129	415.025	407.932	374.654	187.987	384.848	256.29
ENSG00000115112.7	250.831	-0.447964	0.177545	-2.5231	0.0116324	0.133931	ENSG00000115112	TFCP2L1	29842	323.661	287.461	255.217	234.984	222.291	181.375
ENSG00000067369.13	6019.54	0.395203	0.156636	2.52306	0.0116338	0.133931	ENSG00000067369	TP53BP1	7158	5648.03	4654.24	5295.44	8058.37	7326.8	5134.35
ENSG00000198920.9	1141.82	0.432273	0.171302	2.52345	0.0116208	0.133931	ENSG00000198920	KIAA0753	9851	1033.19	814.67	1066.13	1611.47	1325.91	999.532
ENSG00000130202.9	4310.88	-0.310611	0.123173	-2.52174	0.0116775	0.134345	ENSG00000130202	NECTIN2	5819	4654.69	4773.52	4893.13	3291.86	4146.18	4105.9
ENSG00000087191.12	4140.76	0.351619	0.139474	2.52105	0.0117007	0.134523	ENSG00000087191	PSMC5	5705	4042.36	3284.92	3585.61	5142.48	4961.9	3827.27
ENSG00000257275.6	18.7197	-1.44611	0.573928	-2.51968	0.0117462	0.134957	ENSG00000257275	NA	NA	39.8501	16.699	26.4018	3.13311	7.83406	18.4003
ENSG00000085433.15	235.108	0.428015	0.170037	2.51719	0.0118296	0.135729	ENSG00000085433	WDR47	22911	213.83	198.002	188.584	298.69	256.565	254.976
ENSG00000198203.9	135.01	-0.581279	0.230965	-2.51674	0.0118446	0.135729	ENSG00000198203	SULT1C2	6819	117.607	165.797	202.414	122.191	102.822	99.2303
ENSG00000031081.10	308.916	0.406932	0.161657	2.51726	0.0118271	0.135729	ENSG00000031081	ARHGAP31	57514	289.642	252.87	252.703	370.752	376.035	311.491
ENSG00000188162.10	195.564	-0.546174	0.217006	-2.51686	0.0118407	0.135729	ENSG00000188162	OTOG	340990	206.054	287.461	204.928	125.325	147.868	201.746
ENSG00000089335.20	1272.36	0.315098	0.12525	2.51576	0.0118775	0.136016	ENSG00000089335	ZNF302	55900	1120.66	1087.82	1194.37	1474.65	1260.3	1496.34
ENSG00000167535.7	452.254	-0.405339	0.161184	-2.51475	0.0119117	0.136318	ENSG00000167535	CACNB3	784	489.865	492.619	564.495	318.533	454.375	393.636
ENSG00000149927.17	324.873	-0.502297	0.19978	-2.51425	0.0119287	0.136423	ENSG00000149927	DOC2A	8448	323.661	325.63	495.348	213.052	282.026	309.52
ENSG00000134982.16	1454.56	0.478377	0.190294	2.51389	0.0119409	0.136473	ENSG00000134982	APC	324	1439.46	1201.13	1003.27	2253.75	1588.36	1241.36
ENSG00000008952.16	2997.37	0.330118	0.131371	2.51287	0.0119752	0.136775	ENSG00000008952	SEC62	7095	2611.64	2410.61	2946.94	3482.98	2894.69	3637.35
ENSG00000261373.1	203.827	0.576404	0.229406	2.51259	0.0119848	0.136796	ENSG00000261373	VPS9D1-AS1	100128881	155.513	139.556	194.87	320.622	242.856	169.546
ENSG00000119139.17	2111.96	-0.283122	0.112726	-2.51159	0.012019	0.137004	ENSG00000119139	TJP2	9414	2321.03	2418.96	2216.49	1805.72	1920.32	1989.21
ENSG00000197774.12	1163.35	0.397068	0.158109	2.51136	0.0120267	0.137004	ENSG00000197774	EME2	197342	918.497	871.924	1222.02	1510.16	1327.87	1129.65
ENSG00000141431.10	36.8616	1.02828	0.409403	2.51165	0.0120169	0.137004	ENSG00000141431	ASXL3	80816	33.0465	23.8557	15.0867	74.1504	32.3155	42.715
ENSG00000162745.10	440.582	-0.421561	0.168001	-2.50928	0.0120978	0.137642	ENSG00000162745	OLFML2B	25903	497.641	536.752	480.261	288.247	433.811	406.779
ENSG00000170231.15	123.802	-0.548604	0.218632	-2.50926	0.0120986	0.137642	ENSG00000170231	FABP6	2172	127.326	147.905	167.211	83.5497	105.76	111.059
ENSG00000184988.8	51.4729	0.879587	0.350617	2.50868	0.0121182	0.137775	ENSG00000184988	TMEM106A	113277	40.8221	40.5546	26.4018	79.3722	82.2576	39.4293
ENSG00000251669.5	210.639	0.537588	0.214355	2.50793	0.0121439	0.137977	ENSG00000251669	FAM86EP	348926	170.092	138.363	206.185	315.4	237.96	195.832
ENSG00000260793.2	92.852	0.702641	0.280198	2.50766	0.0121535	0.137996	ENSG00000260793	NA	NA	54.4295	77.5309	81.7198	83.5497	102.822	157.06
ENSG00000064393.15	2209.53	0.362367	0.144537	2.50709	0.0121729	0.138127	ENSG00000064393	HIPK2	28996	2074.15	1719.99	2004.02	2961.84	2390.37	2106.84
ENSG00000104833.11	690.302	-0.335876	0.134026	-2.50605	0.0122088	0.138443	ENSG00000104833	TUBB4A	10382	801.863	756.224	751.822	573.36	681.563	576.982
ENSG00000150316.11	1578.2	0.288211	0.115101	2.50398	0.0122807	0.139077	ENSG00000150316	CWC15	51503	1476.4	1419.41	1366.61	1823.47	1651.03	1732.26
ENSG00000184381.18	991.364	-0.520757	0.207964	-2.50407	0.0122774	0.139077	ENSG00000184381	PLA2G6	8398	1015.69	1388.4	1103.85	512.786	841.182	1086.28
ENSG00000092847.11	4098.16	0.380831	0.152116	2.50356	0.012295	0.139149	ENSG00000092847	AGO1	26523	4218.28	3488.89	2970.83	5453.71	4422.33	4034.93
ENSG00000197380.10	77.7544	-0.689546	0.275453	-2.50332	0.0123035	0.139154	ENSG00000197380	DACT3	147906	81.6442	109.736	98.0637	41.7749	59.7347	75.5728
ENSG00000148719.14	737.012	0.333019	0.133096	2.50209	0.0123462	0.139546	ENSG00000148719	DNAJB12	54788	645.378	602.355	709.076	886.671	779.489	799.1
ENSG00000115993.12	652.013	0.439549	0.175695	2.50177	0.0123576	0.139584	ENSG00000115993	TRAK2	66008	562.762	516.475	579.582	986.931	647.289	619.04
ENSG00000197467.13	237.284	-0.513344	0.205261	-2.50093	0.0123866	0.139822	ENSG00000197467	COL13A1	1305	225.493	238.557	374.654	182.765	189.976	212.261
ENSG00000181450.17	1848.81	-0.307102	0.122827	-2.50028	0.0124095	0.139989	ENSG00000181450	ZNF678	339500	1967.24	2130.31	2039.22	1624	1495.33	1836.75
ENSG00000261757.1	20.7114	1.32923	0.531779	2.4996	0.0124335	0.140078	ENSG00000261757	NA	NA	15.5513	10.735	8.80059	44.908	12.7303	31.5434
ENSG00000157542.9	31.6227	-0.922907	0.369191	-2.49981	0.0124261	0.140078	ENSG00000157542	KCNJ6	3763	38.8782	45.3257	40.2313	18.7987	23.5022	23.0004
ENSG00000102575.10	182.676	-0.475409	0.190288	-2.49837	0.0124766	0.140473	ENSG00000102575	ACP5	54	197.307	223.05	218.758	127.413	154.723	174.803
ENSG00000157445.14	171.66	-0.473179	0.189506	-2.49691	0.0125281	0.140564	ENSG00000157445	CACNA2D3	55799	196.335	211.123	192.356	123.236	145.909	161.003
ENSG00000163884.3	610.764	-0.492598	0.197277	-2.49698	0.0125255	0.140564	ENSG00000163884	KLF15	28999	657.041	676.308	810.912	326.888	589.513	603.925
ENSG00000270933.1	75.4312	-0.698829	0.279892	-2.49678	0.0125327	0.140564	ENSG00000270933	NA	NA	76.7844	94.2298	110.636	42.8192	53.8592	74.2585
ENSG00000182022.17	558.321	0.344745	0.138051	2.49724	0.0125165	0.140564	ENSG00000182022	CHST15	51363	503.473	443.715	528.035	624.534	656.103	594.068
ENSG00000100106.19	2349	0.288662	0.115605	2.49697	0.0125259	0.140564	ENSG00000100106	TRIOBP	11078	2111.09	1981.21	2251.69	2527.38	2751.71	2470.9
ENSG00000128394.16	243.204	-0.468625	0.187693	-2.49677	0.0125331	0.140564	ENSG00000128394	APOBEC3F	200316	247.848	331.594	269.047	165.011	222.291	223.433
ENSG00000136709.11	3953.27	0.267834	0.107308	2.49593	0.0125626	0.140623	ENSG00000136709	WDR33	55339	3746.89	3398.24	3615.79	4403.07	4353.78	4201.85
ENSG00000172888.11	1460.47	0.310469	0.124394	2.49586	0.0125653	0.140623	ENSG00000172888	ZNF621	285268	1235.35	1285.82	1391.75	1717.99	1452.24	1679.69
ENSG00000113231.13	100.254	-0.613734	0.245989	-2.49496	0.0125971	0.140623	ENSG00000113231	PDE8B	8622	132.186	101.387	129.494	68.9285	101.843	67.6869
ENSG00000180176.14	17.6913	1.43505	0.575091	2.49535	0.0125832	0.140623	ENSG00000180176	TH	7054	5.83173	9.54226	13.8295	10.4437	30.357	36.1435
ENSG00000110768.11	972.345	0.350635	0.140487	2.49585	0.0125655	0.140623	ENSG00000110768	GTF2H1	2965	880.591	883.852	798.339	1279.36	979.257	1012.68
ENSG00000154080.13	468.758	-0.376361	0.150842	-2.49507	0.0125931	0.140623	ENSG00000154080	CHST9	83539	540.407	477.113	569.524	451.168	416.184	358.149
ENSG00000197971.14	876.707	-0.338199	0.135541	-2.49518	0.0125894	0.140623	ENSG00000197971	MBP	4155	1074.98	1001.94	858.686	741.504	837.265	745.87
ENSG00000047634.14	288.704	0.438902	0.175927	2.49479	0.0126031	0.140623	ENSG00000047634	SCML1	6322	242.017	238.557	256.474	301.823	289.86	403.493
ENSG00000044574.7	12989.4	0.399728	0.160242	2.49453	0.0126124	0.140636	ENSG00000044574	HSPA5	3309	11352.4	11195.5	11053.5	18627.4	14834.8	10872.6
ENSG00000175463.11	14.0739	1.43535	0.575502	2.49408	0.0126284	0.140725	ENSG00000175463	TBC1D10C	374403	6.80368	4.77113	11.315	21.9318	20.5644	19.0575
ENSG00000280913.2	35.4587	-0.882486	0.354017	-2.49278	0.0126748	0.141152	ENSG00000280913	CTSLP2	1517	43.738	42.9402	51.5463	19.8431	28.3985	26.2862
ENSG00000175782.9	627.713	0.394522	0.158384	2.49092	0.0127415	0.141621	ENSG00000175782	SLC35E3	55508	476.258	547.487	603.469	854.296	641.414	643.354
ENSG00000133392.17	45.7552	-0.782922	0.314296	-2.49104	0.0127371	0.141621	ENSG00000133392	MYH11	4629	68.0368	51.2896	54.0608	32.3755	35.2533	33.5149
ENSG00000169083.15	717.242	-0.325225	0.130552	-2.49116	0.0127326	0.141621	ENSG00000169083	AR	367	784.367	838.526	769.423	694.507	610.077	606.554
ENSG00000146555.18	819.397	-0.317679	0.127602	-2.48961	0.0127883	0.141961	ENSG00000146555	SDK1	221935	917.525	883.852	927.834	668.398	731.505	787.271
ENSG00000140945.16	44.2224	0.828895	0.332933	2.48968	0.012786	0.141961	ENSG00000140945	CDH13	1012	31.1026	40.5546	23.8873	62.6623	47.9836	59.1439
ENSG00000233332.1	18.8294	-1.22639	0.492687	-2.48918	0.0128039	0.142043	ENSG00000233332	NA	NA	24.2989	21.4701	33.9451	8.35497	9.79257	15.1146
ENSG00000275234.1	156.874	-0.478446	0.192257	-2.48857	0.0128258	0.142195	ENSG00000275234	NA	NA	159.401	196.809	192.356	127.413	133.179	132.088
ENSG00000162944.10	169.367	0.54351	0.218504	2.48741	0.0128678	0.142472	ENSG00000162944	RFTN2	130132	128.298	166.99	119.437	155.611	200.748	245.119
ENSG00000130559.18	2526.25	0.305419	0.122796	2.4872	0.0128753	0.142472	ENSG00000130559	CAMSAP1	157922	2306.45	2194.72	2276.84	3176.98	2606.78	2595.76
ENSG00000211584.13	656.234	-0.382663	0.15385	-2.48724	0.0128737	0.142472	ENSG00000211584	SLC48A1	55652	762.984	795.586	670.102	465.79	656.103	586.839
ENSG00000035115.21	987.106	-0.323155	0.13001	-2.48562	0.0129324	0.143013	ENSG00000035115	SH3YL1	26751	1017.64	1080.66	1195.62	816.698	857.83	954.188
ENSG00000276141.4	43.6295	-1.06818	0.429986	-2.48421	0.0129839	0.143491	ENSG00000276141	NA	NA	57.3453	84.6876	36.4596	11.4881	24.4814	47.3151
ENSG00000091656.15	365.907	0.422572	0.170155	2.48346	0.0130114	0.143704	ENSG00000091656	ZFHX4	79776	308.11	348.293	280.362	501.298	396.599	360.778
ENSG00000130045.15	39.2141	-1.05129	0.423427	-2.48281	0.013035	0.143873	ENSG00000130045	NXNL2	158046	44.7099	48.9041	66.633	10.4437	20.5644	44.0294
ENSG00000118412.12	1869.38	0.401979	0.161923	2.48253	0.0130451	0.143894	ENSG00000118412	CASP8AP2	9994	1673.71	1479.05	1677.14	2748.79	1896.82	1740.8
ENSG00000155621.14	344.92	0.381865	0.153849	2.48208	0.0130618	0.143895	ENSG00000155621	C9orf85	138241	315.885	282.689	300.477	388.506	355.47	426.493
ENSG00000215154.6	86.5232	0.624733	0.251681	2.48224	0.013056	0.143895	ENSG00000215154	LOC652276	652276	67.0649	60.8319	76.6909	116.97	83.2369	114.345
ENSG00000071243.15	508.926	0.398867	0.160713	2.48185	0.0130701	0.143895	ENSG00000071243	ING3	54556	465.566	427.016	423.686	689.285	471.023	576.982
ENSG00000280063.1	133.013	0.570171	0.229871	2.48039	0.0131238	0.144395	ENSG00000280063	NA	NA	108.859	104.965	106.864	206.786	121.428	149.174
ENSG00000143401.14	7171.29	0.403095	0.162635	2.47852	0.0131927	0.145062	ENSG00000143401	ANP32E	81611	6610.26	4891.6	7024.13	9999.86	7685.21	6816.66
ENSG00000165757.8	609.431	0.365515	0.147574	2.47683	0.0132557	0.145662	ENSG00000165757	JCAD	57608	596.78	468.764	531.807	609.913	750.111	699.212
ENSG00000204055.4	192.87	-0.530044	0.214161	-2.47498	0.0133244	0.146324	ENSG00000204055	NA	NA	212.858	267.183	204.928	110.703	182.142	179.403
ENSG00000196387.9	538.528	0.360021	0.145518	2.47406	0.0133586	0.146607	ENSG00000196387	ZNF140	7699	467.51	480.691	467.689	638.111	516.069	661.097
ENSG00000005801.16	2106.3	0.37844	0.153	2.47347	0.0133808	0.146758	ENSG00000005801	ZNF195	7748	1844.77	1877.44	1771.43	3000.48	1942.85	2200.81
ENSG00000148600.14	443.725	-0.355099	0.143595	-2.47292	0.0134015	0.146893	ENSG00000148600	CDHR1	92211	525.827	480.691	486.547	375.974	427.936	365.378
ENSG00000112981.4	29.7974	0.986918	0.399141	2.4726	0.0134134	0.14693	ENSG00000112981	NME5	8382	24.2989	14.3134	21.3729	36.553	34.274	47.9723
ENSG00000162482.4	40.0692	0.841685	0.340481	2.47205	0.0134341	0.147065	ENSG00000162482	AKR7A3	22977	28.1867	23.8557	33.9451	58.4848	49.9421	46.0008
ENSG00000079150.17	299.948	0.39701	0.160639	2.47145	0.0134567	0.147128	ENSG00000079150	FKBP7	51661	224.522	270.762	282.876	332.11	337.844	351.578
ENSG00000137404.14	1187.68	0.319758	0.129369	2.47166	0.0134487	0.147128	ENSG00000137404	NRM	11270	1096.36	1009.09	1062.36	1372.3	1430.7	1155.28
ENSG00000182141.10	822.222	0.426088	0.17242	2.47121	0.0134655	0.147131	ENSG00000182141	ZNF708	7562	783.395	607.126	712.848	1207.29	771.655	851.015
ENSG00000189241.6	2181.08	0.308363	0.124807	2.47071	0.0134846	0.147134	ENSG00000189241	TSPYL1	7259	1925.44	1866.7	2053.05	2704.92	2381.55	2154.81
ENSG00000152778.8	154.488	0.541193	0.219044	2.47071	0.0134847	0.147134	ENSG00000152778	IFIT5	24138	127.326	152.676	96.8065	219.318	160.598	170.203
ENSG00000058335.15	88.3173	-0.608157	0.246164	-2.47053	0.0134912	0.147134	ENSG00000058335	RASGRF1	5923	94.2796	104.965	120.694	62.6623	84.2161	63.0868
ENSG00000134294.13	15626.1	0.317264	0.128476	2.46944	0.0135326	0.147309	ENSG00000134294	SLC38A2	54407	14201.2	12370.3	15172.2	19651.9	15527.1	16833.7
ENSG00000260614.1	43.3751	-0.843478	0.341558	-2.4695	0.0135301	0.147309	ENSG00000260614	NA	NA	48.5977	67.9886	51.5463	22.9762	28.3985	40.7436
ENSG00000167680.15	1759.77	-0.381077	0.154306	-2.46962	0.0135255	0.147309	ENSG00000167680	SEMA6B	10501	1944.88	1871.48	2158.66	1164.47	1646.13	1773
ENSG00000159915.12	41.6243	0.866074	0.350766	2.4691	0.0135455	0.147357	ENSG00000159915	ZNF233	353355	37.9062	31.0123	18.8584	63.7067	47.0044	51.2581
ENSG00000170873.18	478.09	0.356211	0.144315	2.4683	0.0135758	0.147595	ENSG00000170873	MTSS1	9788	454.875	364.991	437.515	550.384	527.82	532.952
ENSG00000177108.5	1630.96	0.425994	0.172606	2.46802	0.0135864	0.147617	ENSG00000177108	ZDHHC22	283576	1580.4	1154.61	1438.27	1931.04	2281.67	1399.74
ENSG00000203705.10	660.277	-0.371152	0.15044	-2.46711	0.0136209	0.147819	ENSG00000203705	TATDN3	128387	699.807	862.382	673.874	546.206	526.841	652.554
ENSG00000171649.11	1383.29	0.374282	0.151711	2.46708	0.013622	0.147819	ENSG00000171649	ZIK1	284307	1305.34	1198.75	1107.62	1838.09	1607.94	1242.02
ENSG00000124507.10	581.79	-0.376317	0.152554	-2.46678	0.0136335	0.147852	ENSG00000124507	PACSIN1	29993	668.705	640.524	662.559	420.882	601.264	496.809
ENSG00000179021.9	885.561	0.371875	0.150853	2.46515	0.0136954	0.148108	ENSG00000179021	C3orf38	285237	765.9	764.574	784.51	1228.18	870.56	899.645
ENSG00000144802.11	456.935	-0.435953	0.176796	-2.46585	0.0136689	0.148108	ENSG00000144802	NFKBIZ	64332	515.136	639.331	422.428	416.704	322.176	425.836
ENSG00000251603.1	75.3326	-0.666494	0.270374	-2.46509	0.013698	0.148108	ENSG00000251603	NA	NA	91.3637	112.122	72.9192	67.8841	59.7347	47.9723
ENSG00000124788.17	91.8814	-0.604623	0.245279	-2.46504	0.0136996	0.148108	ENSG00000124788	ATXN1	6310	88.4479	115.7	129.494	63.7067	74.4236	79.5157
ENSG00000188677.14	661.648	-0.332579	0.134907	-2.46524	0.0136923	0.148108	ENSG00000188677	PARVB	29780	695.92	801.55	716.62	536.807	601.264	617.725
ENSG00000165025.14	127.286	-0.519004	0.210586	-2.46457	0.0137177	0.148211	ENSG00000165025	SYK	6850	137.046	157.447	154.639	109.659	115.552	89.373
ENSG00000163814.7	515.251	-0.456867	0.185409	-2.4641	0.0137358	0.148314	ENSG00000163814	CDCP1	64866	643.434	676.308	466.431	445.947	522.923	336.463
ENSG00000126870.15	1980.25	-0.355787	0.144425	-2.46347	0.01376	0.148483	ENSG00000126870	WDR60	55112	2044.02	2529.89	2097.06	1436.01	1961.45	1813.09
ENSG00000188647.12	6793.26	-0.372828	0.151428	-2.46208	0.0138135	0.148968	ENSG00000188647	PTAR1	375743	6536.4	8471.14	7994.71	5303.32	5175.38	7278.64
ENSG00000132950.18	522.657	0.351738	0.142898	2.46147	0.013837	0.14913	ENSG00000132950	ZMYM5	9205	436.408	477.113	463.917	660.043	542.509	555.953
ENSG00000188610.12	793.428	-0.472038	0.191823	-2.46079	0.013863	0.149317	ENSG00000188610	FAM72B	653820	894.198	949.455	925.319	434.459	694.294	862.844
ENSG00000166986.13	10818.6	-0.295181	0.119996	-2.45992	0.0138966	0.149587	ENSG00000166986	MARS1	4141	13156.4	12154.5	10451.3	9820.22	10123.6	9205.42
ENSG00000197013.9	416.971	0.436647	0.177536	2.45948	0.0139137	0.149678	ENSG00000197013	ZNF429	353088	383.922	326.822	350.766	612.002	402.475	425.836
ENSG00000103067.12	1437.42	-0.320482	0.130334	-2.45892	0.0139354	0.149774	ENSG00000103067	ESRP2	80004	1662.04	1576.86	1547.65	1354.55	1388.59	1094.82
ENSG00000064687.12	962.715	-0.365758	0.148754	-2.45881	0.0139399	0.149774	ENSG00000064687	ABCA7	10347	1085.67	978.082	1189.34	694.507	970.444	858.244
ENSG00000225921.6	1891.55	0.30102	0.122442	2.45847	0.013953	0.149823	ENSG00000225921	NOL7	51406	1781.59	1704.49	1596.68	2318.5	2007.48	1940.58
ENSG00000005884.17	759.63	-0.359772	0.14637	-2.45796	0.013973	0.149944	ENSG00000005884	ITGA3	3675	888.367	876.695	797.082	548.295	752.07	695.269
ENSG00000226887.7	1059.38	-0.33533	0.136479	-2.45701	0.0140098	0.150204	ENSG00000226887	ERVMER34-1	100288413	1208.14	1267.93	1067.39	1029.75	965.548	817.5
ENSG00000119514.6	1116.42	-0.338833	0.137911	-2.45689	0.0140145	0.150204	ENSG00000119514	GALNT12	79695	1143.99	1287.01	1312.55	844.896	998.843	1111.25
ENSG00000144488.14	68.9678	-0.642795	0.261689	-2.45634	0.0140362	0.150345	ENSG00000144488	ESPNL	339768	73.8686	88.2659	90.5204	55.3517	49.9421	55.8581
ENSG00000260805.2	40.4483	-1.03774	0.422589	-2.45567	0.0140624	0.15044	ENSG00000260805	NA	NA	38.8782	65.603	60.3469	13.5768	17.6266	46.658
ENSG00000250251.6	1514.31	-0.415505	0.169201	-2.45568	0.0140618	0.15044	ENSG00000250251	NA	NA	1612.47	1968.09	1614.28	936.801	1443.43	1510.8
ENSG00000106631.8	19.1038	-1.57304	0.64066	-2.45534	0.0140749	0.150482	ENSG00000106631	MYL7	58498	15.5513	58.4463	12.5723	3.13311	7.83406	17.086
ENSG00000144331.18	69.1087	-0.648175	0.264012	-2.4551	0.0140846	0.150493	ENSG00000144331	ZNF385B	151126	89.4198	89.4587	74.1764	46.9967	60.714	53.8867
ENSG00000118007.12	1165.26	0.45538	0.185535	2.45442	0.0141114	0.150682	ENSG00000118007	STAG1	10274	1084.7	895.78	965.551	1773.34	1327.87	944.331
ENSG00000204420.8	14.6087	-1.37854	0.561731	-2.45409	0.0141241	0.150682	ENSG00000204420	MPIG6B	80739	22.355	23.8557	17.6012	4.17749	7.83406	11.8288
ENSG00000250208.6	35.4035	0.979558	0.399171	2.45398	0.0141284	0.150682	ENSG00000250208	FZD10-AS1	440119	18.4671	28.6268	25.1445	27.1537	49.9421	63.0868
ENSG00000153902.13	485.528	-0.537942	0.21928	-2.45322	0.0141583	0.150909	ENSG00000153902	LGI4	163175	501.529	696.585	529.293	242.294	428.915	514.552
ENSG00000170876.7	1793.44	0.287579	0.117291	2.45184	0.0142128	0.151347	ENSG00000170876	TMEM43	79188	1663.99	1660.35	1519.99	2121.12	1918.37	1876.83
ENSG00000214944.9	49.8383	-0.789847	0.322187	-2.45152	0.0142255	0.151347	ENSG00000214944	ARHGEF28	64283	56.3734	76.3381	57.8325	28.198	32.3155	47.9723
ENSG00000007264.14	284.948	-0.405252	0.165301	-2.4516	0.0142223	0.151347	ENSG00000007264	MATK	4145	321.717	305.352	346.995	219.318	281.047	235.261
ENSG00000224470.7	2053.54	0.282967	0.115456	2.45085	0.0142519	0.151535	ENSG00000224470	ATXN1L	342371	1895.31	1895.33	1766.4	2434.43	2169.06	2160.72
ENSG00000159167.11	1414.62	-0.339708	0.138647	-2.45017	0.0142791	0.151639	ENSG00000159167	STC1	6781	1444.32	1787.98	1507.42	1358.73	1310.25	1079.05
ENSG00000147536.11	2210.33	0.322395	0.131571	2.45035	0.0142719	0.151639	ENSG00000147536	GINS4	84296	2037.22	1804.68	2049.28	2813.54	2397.22	2160.07
ENSG00000179431.6	302.795	0.425334	0.173681	2.44894	0.0143277	0.152062	ENSG00000179431	FJX1	24147	234.241	292.232	250.188	364.486	287.902	387.721
ENSG00000163684.11	680.135	0.334555	0.136734	2.44676	0.0144146	0.152892	ENSG00000163684	RPP14	11102	579.285	576.114	649.986	824.009	682.542	768.871
ENSG00000115946.7	1405.32	0.353531	0.144549	2.44575	0.0144549	0.153226	ENSG00000115946	PNO1	56902	1200.36	1275.08	1225.8	1909.11	1331.79	1489.77
ENSG00000096093.15	996.18	0.315683	0.129093	2.44539	0.0144697	0.153289	ENSG00000096093	EFHC1	114327	902.946	818.249	940.406	1192.67	1113.42	1009.39
ENSG00000099282.9	630.613	-0.351326	0.143735	-2.44426	0.0145148	0.153673	ENSG00000099282	TSPAN15	23555	717.303	729.983	675.131	466.834	588.534	605.896
ENSG00000114405.10	186.545	0.535639	0.219225	2.44333	0.0145524	0.153977	ENSG00000114405	C3orf14	57415	167.176	157.447	130.752	294.513	189.976	179.403
ENSG00000131094.3	141.239	-0.618887	0.253364	-2.44268	0.0145786	0.154161	ENSG00000131094	C1QL1	10882	152.597	194.424	168.468	72.0616	102.822	157.06
ENSG00000152518.7	1259.23	0.465153	0.190448	2.44242	0.0145892	0.154165	ENSG00000152518	ZFP36L2	678	978.758	958.997	1235.85	1990.57	1074.25	1316.94
ENSG00000088386.16	82.7903	-0.699178	0.286287	-2.44223	0.0145967	0.154165	ENSG00000088386	SLC15A1	6564	118.578	121.664	67.8903	53.2629	53.8592	81.4872
ENSG00000163312.10	322.012	0.422218	0.172905	2.44191	0.0146098	0.15421	ENSG00000163312	HELQ	113510	264.372	277.918	282.876	451.168	313.362	342.378
ENSG00000175087.9	308.789	0.465764	0.190944	2.43926	0.0147172	0.155249	ENSG00000175087	PDIK1L	149420	281.867	283.882	211.214	443.858	288.881	343.035
ENSG00000005889.15	1084.66	0.424174	0.173938	2.43865	0.0147423	0.155419	ENSG00000005889	ZFX	7543	1064.29	786.044	926.576	1606.24	1055.64	1069.19
ENSG00000140992.18	1006.45	0.354409	0.145359	2.43817	0.0147619	0.155532	ENSG00000140992	PDPK1	5170	908.778	787.236	952.978	1330.53	1043.89	1015.3
ENSG00000168806.7	361.139	0.526292	0.215968	2.4369	0.0148138	0.155984	ENSG00000168806	LCMT2	9836	273.119	269.569	344.48	605.735	344.699	329.234
ENSG00000253878.5	63.2364	-0.767556	0.315089	-2.436	0.0148508	0.156279	ENSG00000253878	NA	NA	71.9246	90.6515	77.9481	27.1537	46.0251	65.7155
ENSG00000170264.12	965.181	0.354028	0.145359	2.43554	0.0148695	0.156381	ENSG00000170264	FAM161A	84140	846.573	751.453	942.92	1254.29	1033.12	962.731
ENSG00000105929.15	41.6107	-0.819888	0.336677	-2.43523	0.0148822	0.15642	ENSG00000105929	ATP6V0A4	50617	51.5136	64.4103	44.003	27.1537	26.44	36.1435
ENSG00000157036.12	479.588	0.383289	0.157443	2.43446	0.0149142	0.156603	ENSG00000157036	EXOG	9941	419.884	428.209	399.798	649.599	464.168	515.866
ENSG00000103037.11	1320.6	0.366506	0.150555	2.43437	0.0149176	0.156603	ENSG00000103037	SETD6	79918	1228.55	992.395	1238.37	1769.17	1422.86	1272.25
ENSG00000167716.18	411.4	0.422564	0.173601	2.43411	0.0149286	0.156624	ENSG00000167716	WDR81	124997	362.539	289.846	401.055	544.118	479.836	391.007
ENSG00000275713.2	245.568	0.445741	0.183172	2.43345	0.0149556	0.156812	ENSG00000275713	H2BC9	8345	211.886	172.953	238.873	254.827	326.093	268.776
ENSG00000067057.16	3475.56	-0.312191	0.128328	-2.43276	0.0149841	0.157017	ENSG00000067057	PFKP	5214	3742.03	3825.25	3982.9	2764.45	3622.27	2916.45
ENSG00000151376.16	90.0009	0.588061	0.241763	2.43239	0.0149996	0.157085	ENSG00000151376	ME3	10873	71.9246	64.4103	79.2053	125.325	95.9672	103.173
ENSG00000153093.18	425.461	-0.448293	0.184355	-2.43168	0.0150288	0.157107	ENSG00000153093	ACOXL	55289	465.566	432.98	573.296	462.657	315.321	302.948
ENSG00000164023.14	21.8189	-1.28773	0.529519	-2.43189	0.0150202	0.157107	ENSG00000164023	SGMS2	166929	22.355	51.2896	20.1156	7.3106	8.81332	21.0289
ENSG00000128573.23	20.9507	1.30119	0.53503	2.432	0.0150158	0.157107	ENSG00000128573	FOXP2	93986	18.4671	8.34948	8.80059	50.1298	19.5851	20.3718
ENSG00000116957.12	1653.56	-0.291087	0.119749	-2.43081	0.015065	0.157391	ENSG00000116957	NA	NA	1720.36	1897.72	1840.58	1620.86	1443.43	1398.42
ENSG00000204644.9	30.0328	-1.01621	0.418168	-2.43014	0.015093	0.157588	ENSG00000204644	ZFP57	346171	39.8501	47.7113	33.9451	16.7099	11.7511	30.2291
ENSG00000162923.14	5384.81	-0.262857	0.108206	-2.42923	0.015131	0.157695	ENSG00000162923	WDR26	80232	5622.76	5886.38	6112.64	5198.88	4741.56	4746.63
ENSG00000159289.6	64.4136	-0.854835	0.351871	-2.4294	0.0151238	0.157695	ENSG00000159289	GOLGA6A	342096	71.9246	116.893	61.6041	28.198	36.2325	71.6298
ENSG00000117899.10	1789.19	0.372624	0.153405	2.42903	0.0151394	0.157695	ENSG00000117899	MESD	23184	1472.51	1587.59	1616.79	2543.04	1826.32	1688.89
ENSG00000166704.11	613.437	0.344014	0.141615	2.42922	0.0151314	0.157695	ENSG00000166704	ZNF606	80095	528.743	480.691	612.27	715.394	700.169	643.354
ENSG00000198156.10	44.9428	-0.813982	0.335144	-2.42875	0.015151	0.157721	ENSG00000198156	NPIPB6	728741	54.4295	67.9886	50.2891	21.9318	34.274	40.7436
ENSG00000168477.17	510.09	-0.537233	0.221241	-2.42827	0.0151712	0.157837	ENSG00000168477	TNXB	7148	570.537	611.897	632.385	248.56	408.35	588.81
ENSG00000204538.3	44.2795	-0.834222	0.343653	-2.42751	0.0152028	0.157977	ENSG00000204538	PSORS1C2	170680	61.2331	71.567	37.7168	25.0649	33.2948	36.8007
ENSG00000093072.15	3300.22	-0.27505	0.113297	-2.4277	0.0151951	0.157977	ENSG00000093072	ADA2	51816	3455.3	3942.15	3444.8	2879.33	3066.06	3013.71
ENSG00000224914.2	85.1996	0.626168	0.258123	2.42586	0.0152723	0.158321	ENSG00000224914	LINC00863	439994	61.2331	76.3381	64.1186	108.615	79.3199	121.574
ENSG00000123095.5	180.343	0.446506	0.184051	2.42599	0.0152668	0.158321	ENSG00000123095	BHLHE41	79365	157.457	168.182	132.009	207.83	207.603	208.975
ENSG00000165801.9	3367.49	0.287321	0.118425	2.4262	0.0152581	0.158321	ENSG00000165801	ARHGEF40	55701	3371.71	2776.8	2949.46	3876.71	3592.9	3637.35
ENSG00000276043.4	1479	0.871336	0.359099	2.42645	0.0152472	0.158321	ENSG00000276043	UHRF1	29128	1115.8	677.5	1342.72	2484.56	1859.61	1393.82
ENSG00000236155.6	80.8356	-0.747859	0.308322	-2.42558	0.015284	0.158348	ENSG00000236155	ZPLD2P	101928303	70.9527	118.085	116.922	40.7305	50.9214	87.4016
ENSG00000168066.20	7357.01	0.281831	0.116235	2.42466	0.0153226	0.158652	ENSG00000168066	SF1	7536	6451.84	6596.09	6873.26	9052.61	7631.35	7536.91
ENSG00000076650.6	424.082	0.376963	0.155517	2.42393	0.0153535	0.158879	ENSG00000076650	GPATCH1	55094	360.595	316.087	431.229	455.346	481.795	499.437
ENSG00000164045.11	2285.84	0.370083	0.152712	2.42341	0.0153755	0.158893	ENSG00000164045	CDC25A	993	2247.16	1908.45	1824.24	3166.53	2417.79	2150.87
ENSG00000135439.11	197.993	0.559157	0.230722	2.42351	0.0153712	0.158893	ENSG00000135439	AGAP2	116986	164.26	151.483	165.954	153.523	237.96	314.777
ENSG00000276170.4	197.696	-0.493842	0.203819	-2.42295	0.0153952	0.158893	ENSG00000276170	LOC101929494	101929494	207.026	276.726	211.214	126.369	180.183	184.66
ENSG00000269837.1	362.9	1.13484	0.468338	2.42312	0.015388	0.158893	ENSG00000269837	NA	NA	240.073	170.568	270.304	784.323	430.873	281.262
ENSG00000083844.10	714.503	0.343703	0.141861	2.42282	0.0154006	0.158893	ENSG00000083844	ZNF264	9422	721.19	617.861	549.408	749.859	810.825	837.872
ENSG00000204839.8	92.2438	-0.64778	0.267451	-2.42205	0.0154331	0.159134	ENSG00000204839	MROH6	642475	105.943	122.857	110.636	45.9523	73.4443	94.6303
ENSG00000122687.17	1130.83	0.318623	0.131597	2.42121	0.0154689	0.159314	ENSG00000122687	MRM2	29960	955.431	1032.95	1030.93	1422.43	1122.23	1220.99
ENSG00000104218.14	567.791	0.384836	0.158937	2.42132	0.0154643	0.159314	ENSG00000104218	CSPP1	79848	484.033	487.848	504.148	785.367	607.14	538.21
ENSG00000116604.17	780.599	-0.335491	0.138601	-2.42056	0.0154967	0.159317	ENSG00000116604	MEF2D	4209	901.974	801.55	908.975	620.357	784.385	666.355
ENSG00000104356.10	620.316	0.450315	0.186007	2.42095	0.0154799	0.159317	ENSG00000104356	POP1	10940	585.117	443.715	541.865	937.846	658.061	555.296
ENSG00000006712.14	1057.09	0.357069	0.147512	2.42062	0.0154943	0.159317	ENSG00000006712	PAF1	54623	941.824	828.984	1008.3	1273.09	1315.14	975.217
ENSG00000214063.10	1501.91	-0.328901	0.135912	-2.41996	0.0155223	0.159487	ENSG00000214063	TSPAN4	7106	1636.77	1694.94	1685.94	1122.7	1544.29	1326.79
ENSG00000227012.2	21.2694	-1.17696	0.486469	-2.4194	0.0155462	0.159596	ENSG00000227012	NA	NA	26.2428	22.6629	38.974	18.7987	13.7096	7.2287
ENSG00000280303.2	23.0013	1.27717	0.527914	2.41928	0.0155513	0.159596	ENSG00000280303	NA	NA	11.6635	3.57835	25.1445	44.908	28.3985	24.3147
ENSG00000069424.14	500.222	-0.370472	0.153197	-2.41827	0.0155947	0.159706	ENSG00000069424	KCNAB2	8514	562.762	591.62	539.35	357.175	470.044	480.38
ENSG00000178222.12	181.616	0.63803	0.263829	2.41835	0.0155911	0.159706	ENSG00000178222	RNF212	285498	101.083	152.676	174.755	183.809	156.681	320.691
ENSG00000197558.11	173.719	-0.6888	0.284811	-2.41844	0.0155871	0.159706	ENSG00000197558	SSPO	23145	177.868	251.677	216.243	71.0173	116.532	208.975
ENSG00000160410.14	2300.6	-0.303772	0.125621	-2.41817	0.0155987	0.159706	ENSG00000160410	SHKBP1	92799	2562.07	2380.79	2682.92	1845.4	2318.88	2013.52
ENSG00000186283.13	1115.65	-0.308783	0.127734	-2.41739	0.0156322	0.159766	ENSG00000186283	TOR3A	64222	1128.44	1279.86	1297.46	1003.64	912.668	1071.82
ENSG00000165061.14	435.509	-0.402398	0.166445	-2.4176	0.0156232	0.159766	ENSG00000165061	ZMAT4	79698	499.585	580.885	407.342	326.888	411.288	387.064
ENSG00000128000.15	539.674	0.456003	0.188604	2.41778	0.0156156	0.159766	ENSG00000128000	ZNF780B	163131	443.211	406.739	514.206	835.497	533.695	504.695
ENSG00000282221.1	30.5962	-0.974592	0.403326	-2.41639	0.0156752	0.159924	ENSG00000282221	NA	NA	25.2708	47.7113	49.0319	16.7099	24.4814	20.3718
ENSG00000260362.1	74.3208	-0.623955	0.258195	-2.4166	0.0156661	0.159924	ENSG00000260362	NA	NA	77.7564	107.35	85.4915	57.4404	60.714	57.1724
ENSG00000165240.18	256.987	0.448079	0.185425	2.41651	0.0156703	0.159924	ENSG00000165240	ATP7A	538	229.381	218.279	203.671	364.486	240.897	285.205
ENSG00000152332.15	3148.73	-0.335833	0.139035	-2.41546	0.0157155	0.159959	ENSG00000152332	UHMK1	127933	3410.59	3800.21	3332.91	2405.19	2609.72	3333.74
ENSG00000226674.8	18.0254	-1.32489	0.548475	-2.41559	0.0157096	0.159959	ENSG00000226674	TEX41	401014	10.6915	36.9763	30.1735	8.35497	8.81332	13.1431
ENSG00000196159.11	144.855	0.516103	0.213657	2.41556	0.015711	0.159959	ENSG00000196159	FAT4	79633	103.999	126.435	126.98	207.83	156.681	147.203
ENSG00000170677.5	925.062	0.350137	0.144957	2.41546	0.0157153	0.159959	ENSG00000170677	SOCS6	9306	821.302	707.32	911.49	1159.25	906.792	1044.22
ENSG00000076258.9	82.6526	-0.684438	0.283412	-2.415	0.0157354	0.159977	ENSG00000076258	FMO4	2329	79.7003	132.399	94.292	74.1504	43.0873	72.287
ENSG00000148297.15	1792.27	0.360044	0.149087	2.41499	0.0157356	0.159977	ENSG00000148297	MED22	6837	1668.85	1409.87	1628.11	2336.26	2104.42	1606.09
ENSG00000187210.12	514.712	-0.369653	0.153099	-2.41448	0.0157579	0.16011	ENSG00000187210	GCNT1	2650	499.585	585.656	656.273	497.121	407.371	442.265
ENSG00000151729.10	1315.45	0.276621	0.114593	2.41394	0.015781	0.160251	ENSG00000151729	SLC25A4	291	1216.89	1141.49	1210.71	1405.72	1470.84	1447.05
ENSG00000161671.16	2422.52	0.306112	0.126861	2.41297	0.0158233	0.160587	ENSG00000161671	EMC10	284361	2100.39	1949.01	2450.34	2564.98	2897.62	2572.76
ENSG00000100890.15	266.893	0.395933	0.164135	2.41224	0.0158548	0.160813	ENSG00000100890	PRORP	9692	233.269	209.93	247.674	327.933	300.632	281.919
ENSG00000105376.4	192.157	-0.652298	0.270455	-2.41186	0.0158715	0.160888	ENSG00000105376	ICAM5	7087	220.634	260.027	226.301	77.2835	143.951	224.747
ENSG00000266028.7	2962.03	-0.310525	0.128833	-2.41029	0.0159399	0.161442	ENSG00000266028	SRGAP2	23380	3445.58	3246.75	3144.33	2521.11	3067.03	2347.36
ENSG00000183647.10	349.274	0.366775	0.152177	2.41018	0.0159447	0.161442	ENSG00000183647	ZNF530	348327	319.773	310.123	284.133	427.148	389.744	364.721
ENSG00000163191.5	2070.22	-0.314557	0.13057	-2.40911	0.0159915	0.161728	ENSG00000163191	S100A11	6282	2213.14	2564.48	2107.11	1702.33	2071.13	1763.15
ENSG00000167670.15	3880.02	0.297317	0.12341	2.40917	0.0159889	0.161728	ENSG00000167670	CHAF1A	10036	3732.31	3157.3	3552.92	4666.25	4332.24	3839.1
ENSG00000138735.15	1466	-0.32586	0.135301	-2.4084	0.0160225	0.161894	ENSG00000138735	PDE5A	8654	1689.26	1725.96	1474.73	1376.48	1416.99	1112.56
ENSG00000165626.16	593.705	0.331988	0.137851	2.40831	0.0160266	0.161894	ENSG00000165626	BEND7	222389	520.968	554.644	500.376	731.06	643.372	611.811
ENSG00000060339.13	5779.62	0.27902	0.115875	2.40794	0.0160426	0.161962	ENSG00000060339	CCAR1	55749	5050.28	5193.38	5422.42	6868.83	6474.85	5667.96
ENSG00000120306.9	831.853	-0.358357	0.148856	-2.40742	0.0160659	0.162103	ENSG00000120306	CYSTM1	84418	929.189	1009.09	867.487	593.203	766.759	825.386
ENSG00000197766.7	14.6101	-1.30731	0.543152	-2.4069	0.0160884	0.162236	ENSG00000197766	CFD	1675	17.4952	23.8557	21.3729	6.26623	8.81332	9.85732
ENSG00000124541.6	1404.75	0.411395	0.170972	2.40621	0.0161189	0.16239	ENSG00000124541	RRP36	88745	1327.69	1115.25	1171.74	2023.99	1606.96	1182.88
ENSG00000108590.10	162.634	0.475925	0.197796	2.40614	0.0161223	0.16239	ENSG00000108590	MED31	51003	130.242	119.278	158.411	195.297	203.686	168.889
ENSG00000185189.16	983.702	0.3011	0.125174	2.40544	0.0161529	0.162604	ENSG00000185189	NRBP2	340371	932.105	832.562	880.059	1016.17	1080.12	1161.19
ENSG00000053524.11	296.801	-0.46541	0.193543	-2.40469	0.0161861	0.162631	ENSG00000053524	MCF2L2	23101	367.399	375.727	290.419	181.721	288.881	276.662
ENSG00000196810.4	342.298	0.407786	0.16962	2.40411	0.0162117	0.162631	ENSG00000196810	NA	NA	255.624	281.497	345.737	440.725	381.91	348.292
ENSG00000188730.4	191.243	0.546561	0.227315	2.40442	0.0161982	0.162631	ENSG00000188730	VWC2	375567	139.961	188.46	139.552	196.342	178.225	304.92
ENSG00000236901.5	1007.83	-0.295738	0.122982	-2.40473	0.0161845	0.162631	ENSG00000236901	MIR600HG	81571	1041.94	1117.64	1174.25	853.251	921.481	938.417
ENSG00000059915.16	254.524	-0.513345	0.213519	-2.40422	0.0162072	0.162631	ENSG00000059915	PSD	5662	257.568	302.967	339.451	137.857	240.897	248.404
ENSG00000133247.13	1143.86	-0.395922	0.164633	-2.40488	0.0161778	0.162631	ENSG00000133247	KMT5C	84787	1181.9	1303.71	1416.9	738.371	1030.18	1192.08
ENSG00000164603.11	306.675	0.379156	0.157774	2.40316	0.0162541	0.162962	ENSG00000164603	BMT2	154743	274.091	246.906	277.847	373.885	350.574	316.748
ENSG00000171517.5	645.125	-0.3289	0.136923	-2.40208	0.0163022	0.163345	ENSG00000171517	LPAR3	23566	727.994	638.139	788.281	592.159	578.741	545.438
ENSG00000173083.14	137.039	-0.503144	0.209479	-2.40188	0.016311	0.163345	ENSG00000173083	HPSE	10855	163.288	186.074	132.009	115.925	120.449	104.488
ENSG00000053372.4	1729.54	0.298718	0.124495	2.39944	0.0164203	0.163738	ENSG00000053372	MRTO4	51154	1420.03	1560.16	1673.37	2091.88	1829.25	1802.57
ENSG00000092853.13	1531.49	0.428018	0.178319	2.4003	0.0163818	0.163738	ENSG00000092853	CLSPN	63967	1436.55	1289.4	1189.34	2347.75	1601.09	1324.82
ENSG00000034693.14	520.502	0.320797	0.133663	2.40004	0.0163931	0.163738	ENSG00000034693	PEX3	8504	462.65	462.8	462.66	610.957	564.052	559.896
ENSG00000107262.17	778.125	0.468502	0.195263	2.39934	0.0164248	0.163738	ENSG00000107262	BAG1	573	650.238	574.921	731.706	1161.34	945.963	604.582
ENSG00000135046.13	19.9231	1.20747	0.503163	2.39977	0.0164055	0.163738	ENSG00000135046	ANXA1	301	5.83173	15.5062	15.0867	27.1537	34.274	21.6861
ENSG00000176102.11	2945.81	0.321291	0.133909	2.39932	0.0164256	0.163738	ENSG00000176102	CSTF3	1479	2452.24	2331.89	3075.18	2994.21	3368.65	3452.69
ENSG00000121653.11	1101.52	-0.320838	0.133645	-2.40068	0.0163646	0.163738	ENSG00000121653	MAPK8IP1	9479	1281.04	1157	1232.08	866.828	1117.33	954.846
ENSG00000100583.4	13.7326	1.77679	0.740503	2.39944	0.0164203	0.163738	ENSG00000100583	SAMD15	161394	4.85977	1.19278	12.5723	42.8192	11.7511	9.20016
ENSG00000057294.14	803.393	-0.317778	0.132515	-2.39806	0.0164824	0.16421	ENSG00000057294	PKP2	5318	881.563	993.588	799.597	719.572	693.314	732.727
ENSG00000150540.13	92.5524	0.590327	0.246207	2.39769	0.016499	0.164282	ENSG00000150540	HNMT	3176	77.7564	76.3381	66.633	136.813	103.801	93.9731
ENSG00000154222.14	763.729	0.297392	0.124134	2.39573	0.0165873	0.164694	ENSG00000154222	CC2D1B	200014	706.611	676.308	672.617	868.917	806.908	851.015
ENSG00000269973.1	110.918	0.517597	0.215979	2.39651	0.016552	0.164694	ENSG00000269973	NA	NA	97.1955	87.0731	89.2631	136.813	120.449	134.717
ENSG00000272540.1	46.5591	3.93054	1.64053	2.3959	0.0165796	0.164694	ENSG00000272540	NA	NA	3.88782	9.54226	3.77168	246.472	13.7096	1.97146
ENSG00000176890.15	4254.55	0.251399	0.104917	2.39618	0.0165671	0.164694	ENSG00000176890	TYMS	7298	3849.91	3833.6	3970.32	4677.74	4749.4	4446.31
ENSG00000159917.14	112.53	0.657939	0.274653	2.39552	0.0165966	0.164694	ENSG00000159917	ZNF235	9310	79.7003	104.965	76.6909	201.564	99.8843	112.373
ENSG00000100294.12	296.95	0.378315	0.157927	2.39551	0.0165973	0.164694	ENSG00000100294	MCAT	27349	284.783	234.978	253.96	337.332	344.699	325.949
ENSG00000213923.10	7746.34	-0.346893	0.144831	-2.39516	0.0166133	0.164759	ENSG00000213923	CSNK1E	1454	8153.73	9459.96	8408.34	5334.65	7366.95	7754.42
ENSG00000086598.10	6662.22	0.308542	0.128837	2.39482	0.0166286	0.164817	ENSG00000086598	TMED2	10959	6205.93	5625.16	6024.63	8658.88	6685.39	6773.29
ENSG00000145604.15	2937.73	0.327278	0.136705	2.39405	0.0166633	0.165063	ENSG00000145604	SKP2	6502	2729.25	2353.36	2733.21	3849.55	3088.58	2872.42
ENSG00000180182.10	5717.9	-0.284753	0.118952	-2.39385	0.0166724	0.165063	ENSG00000180182	MED14	9282	6000.85	6939.61	5900.17	5596.79	4841.45	5028.55
ENSG00000162444.11	60.3326	-0.687743	0.287512	-2.39205	0.0167544	0.165201	ENSG00000162444	RBP7	116362	66.0929	71.567	86.7487	38.6417	43.0873	55.8581
ENSG00000144792.9	512.208	0.400924	0.167533	2.3931	0.0167065	0.165201	ENSG00000144792	ZNF660	285349	438.352	446.101	438.772	738.371	502.359	509.295
ENSG00000174353.17	118.494	0.509656	0.213061	2.39207	0.0167538	0.165201	ENSG00000174353	TRIM74	378108	99.1394	85.8803	108.122	148.301	136.117	133.402
ENSG00000182645.5	69.2719	-0.664287	0.277699	-2.39211	0.0167519	0.165201	ENSG00000182645	CCDC172	374355	66.0929	94.2298	95.5493	53.2629	44.0666	62.4297
ENSG00000166484.19	663.677	0.369301	0.154366	2.39238	0.0167396	0.165201	ENSG00000166484	MAPK7	5598	539.435	522.439	675.131	821.92	784.385	638.754
ENSG00000278053.4	1889.94	0.400804	0.16755	2.39214	0.0167505	0.165201	ENSG00000278053	DDX52	11056	1720.36	1554.2	1610.51	2843.82	1887.03	1723.72
ENSG00000127666.9	58.6913	-0.77667	0.324711	-2.39188	0.0167623	0.165201	ENSG00000127666	TICAM1	148022	69.0088	89.4587	65.3758	30.2868	34.274	63.744
ENSG00000100321.14	1321.03	-0.347964	0.14542	-2.39282	0.0167193	0.165201	ENSG00000100321	SYNGR1	9145	1426.83	1376.47	1638.17	964.999	1169.23	1350.45
ENSG00000137078.8	106.065	-0.526989	0.220344	-2.39166	0.0167722	0.165205	ENSG00000137078	SIT1	27240	126.354	114.507	134.523	83.5497	95.9672	81.4872
ENSG00000149926.13	633.238	-0.44658	0.186745	-2.39138	0.016785	0.165238	ENSG00000149926	TLCD3B	83723	770.76	656.03	764.394	391.639	713.879	502.723
ENSG00000283201.1	62.3858	0.898529	0.375849	2.39067	0.0168178	0.165467	ENSG00000283201	ZNF724	440519	47.6258	39.3618	42.7457	133.68	73.4443	37.4578
ENSG00000145332.13	552.939	0.385118	0.161116	2.39032	0.0168338	0.165531	ENSG00000145332	KLHL8	57563	512.22	486.655	440.03	683.019	494.525	701.184
ENSG00000136950.13	1273.2	0.291439	0.12194	2.39002	0.0168474	0.165571	ENSG00000136950	ARPC5L	81873	1081.79	1129.57	1224.54	1485.1	1307.31	1410.91
ENSG00000167195.7	27.0549	-1.08442	0.453808	-2.38961	0.0168662	0.165662	ENSG00000167195	GOLGA6C	653641	31.1026	56.0608	23.8873	13.5768	12.7303	24.9719
ENSG00000262160.1	259.142	-0.387303	0.162168	-2.38829	0.0169272	0.166167	ENSG00000262160	NA	NA	309.082	298.196	272.818	240.205	222.291	212.261
ENSG00000116990.10	1432.29	-0.287991	0.120626	-2.38747	0.0169649	0.166322	ENSG00000116990	MYCL	4610	1638.72	1506.48	1579.08	1184.32	1390.55	1294.59
ENSG00000121005.8	1226.24	0.322459	0.135053	2.38764	0.0169567	0.166322	ENSG00000121005	CRISPLD1	83690	1116.78	1130.76	1020.87	1560.29	1188.82	1339.94
ENSG00000177963.13	1862.07	0.323098	0.135339	2.38732	0.0169716	0.166322	ENSG00000177963	RIC8A	60626	1794.23	1616.22	1550.16	2396.83	2004.54	1810.46
ENSG00000064703.11	1352.57	0.3559	0.149142	2.38632	0.0170178	0.166681	ENSG00000064703	DDX20	11218	1224.66	1193.98	1139.05	1877.78	1378.79	1301.17
ENSG00000134324.11	1357.56	-0.347691	0.145751	-2.38551	0.0170555	0.166931	ENSG00000134324	LPIN1	23175	1504.59	1646.04	1413.12	1023.48	1122.23	1435.88
ENSG00000110090.12	236.086	-0.455323	0.190883	-2.38536	0.0170626	0.166931	ENSG00000110090	CPT1A	1374	311.997	304.16	202.414	197.386	194.872	205.689
ENSG00000168275.14	923.824	-0.384367	0.161207	-2.38431	0.0171113	0.167314	ENSG00000168275	COA6	388753	936.964	1056.81	1147.85	757.169	653.165	990.989
ENSG00000171105.13	1222.37	-0.298095	0.125062	-2.38359	0.0171448	0.167547	ENSG00000171105	INSR	3643	1388.92	1287.01	1367.86	1028.71	1220.15	1041.59
ENSG00000273270.1	104.655	0.601515	0.252591	2.38137	0.0172482	0.168463	ENSG00000273270	NA	NA	69.0088	85.8803	94.292	163.966	115.552	99.2303
ENSG00000140955.10	21.613	-1.07914	0.453202	-2.38116	0.0172583	0.168467	ENSG00000140955	ADAD2	161931	24.2989	25.0484	38.974	12.5325	13.7096	15.1146
ENSG00000113742.12	534.033	0.376707	0.15829	2.37985	0.0173195	0.16897	ENSG00000113742	CPEB4	80315	480.146	475.92	437.515	710.173	490.608	609.839
ENSG00000162909.17	4394.44	-0.271365	0.114048	-2.3794	0.0173407	0.168986	ENSG00000162909	CAPN2	824	4499.18	5232.74	4689.46	3818.22	3921.93	4205.13
ENSG00000174227.15	1719.89	0.286487	0.120393	2.3796	0.0173315	0.168986	ENSG00000174227	PIGG	54872	1540.55	1415.83	1693.49	1913.29	1803.79	1952.41
ENSG00000171368.11	64.2959	-0.650069	0.273393	-2.37778	0.0174173	0.169638	ENSG00000171368	TPPP	11076	75.8125	82.302	77.9481	39.6861	56.7969	53.2295
ENSG00000241399.6	93.7892	-0.620248	0.260894	-2.37739	0.0174355	0.169721	ENSG00000241399	CD302	9936	105.943	139.556	96.8065	64.751	59.7347	95.9446
ENSG00000112576.12	676.825	-0.325525	0.136954	-2.37689	0.0174592	0.169797	ENSG00000112576	CCND3	896	795.059	743.104	719.134	567.094	676.667	559.896
ENSG00000205309.13	510.032	-0.469106	0.197368	-2.37681	0.0174629	0.169797	ENSG00000205309	NT5M	56953	579.285	666.765	533.064	290.335	434.79	555.953
ENSG00000266904.5	100.113	-0.627072	0.263887	-2.37629	0.0174879	0.169946	ENSG00000266904	NA	NA	119.55	137.17	109.379	50.1298	81.2784	103.173
ENSG00000187792.4	158.692	0.455629	0.191803	2.37551	0.0175246	0.170207	ENSG00000187792	ZNF70	7621	130.242	128.821	142.067	202.608	180.183	168.232
ENSG00000234127.8	938.119	0.296252	0.124737	2.37501	0.0175483	0.170342	ENSG00000234127	TRIM26	7726	885.451	818.249	820.969	1094.5	1048.78	960.76
ENSG00000143845.14	975.704	-0.294406	0.123971	-2.37479	0.017559	0.17035	ENSG00000143845	ETNK2	55224	1047.77	1123.6	1054.81	808.343	889.166	930.531
ENSG00000078070.12	1241.85	-0.281323	0.118476	-2.37452	0.0175718	0.170353	ENSG00000078070	MCCC1	56922	1291.73	1455.19	1341.46	1084.06	1147.69	1130.96
ENSG00000147421.17	693.508	-0.314522	0.132465	-2.37437	0.0175788	0.170353	ENSG00000147421	HMBOX1	79618	783.395	760.995	760.622	610.957	680.584	564.496
ENSG00000112972.14	22021.4	0.272538	0.114835	2.3733	0.01763	0.170754	ENSG00000112972	HMGCS1	3157	19766.6	19472.2	20602.2	26226.3	24676.3	21385.1
ENSG00000135407.10	14.8476	1.43354	0.604107	2.37299	0.0176448	0.170803	ENSG00000135407	AVIL	10677	6.80368	5.96391	11.315	35.5086	11.7511	17.7432
ENSG00000218537.1	77.4268	0.755112	0.318291	2.3724	0.0176731	0.170981	ENSG00000218537	NA	NA	45.6819	41.7474	85.4915	135.768	80.2991	75.5728
ENSG00000136603.13	3024.6	0.428138	0.180555	2.37124	0.0177287	0.171233	ENSG00000136603	SKIL	6498	3211.34	2560.9	1962.53	4353.98	2850.62	3208.23
ENSG00000122952.16	2698.57	0.345035	0.145493	2.37149	0.0177167	0.171233	ENSG00000122952	ZWINT	11130	2470.71	2157.74	2501.88	3693.94	2755.63	2611.53
ENSG00000223959.8	728.975	0.305812	0.12896	2.37136	0.0177225	0.171233	ENSG00000223959	AFG3L1P	172	626.911	659.609	668.845	849.074	825.514	743.899
ENSG00000223547.9	395.755	0.412657	0.174061	2.37076	0.0177517	0.17136	ENSG00000223547	ZNF844	284391	392.67	329.208	294.191	504.431	488.649	365.378
ENSG00000163354.14	90.2229	-0.678425	0.286299	-2.36964	0.0178053	0.171687	ENSG00000163354	DCST2	127579	116.635	128.821	89.2631	46.9967	59.7347	99.8875
ENSG00000147394.18	1326.74	-0.277178	0.116969	-2.36966	0.0178043	0.171687	ENSG00000147394	ZNF185	7739	1453.07	1433.72	1475.98	1125.83	1199.59	1272.25
ENSG00000124216.3	286.808	-0.447597	0.188927	-2.36915	0.0178289	0.171819	ENSG00000124216	SNAI1	6615	337.268	381.69	274.076	192.164	287.902	247.747
ENSG00000032742.17	386.108	0.395934	0.167156	2.36865	0.0178531	0.171957	ENSG00000032742	IFT88	8100	329.493	289.846	380.94	508.609	379.952	427.808
ENSG00000204612.1	17.5031	1.34003	0.565789	2.36842	0.0178643	0.17197	ENSG00000204612	FOXB2	442425	6.80368	9.54226	13.8295	29.2424	10.7718	34.8292
ENSG00000131018.22	228.792	0.408871	0.172667	2.36798	0.0178855	0.172079	ENSG00000131018	SYNE1	23345	213.83	199.195	176.012	280.936	239.918	262.862
ENSG00000060971.17	719.833	0.340538	0.143828	2.36767	0.0179007	0.17213	ENSG00000060971	ACAA1	30	706.611	580.885	616.041	907.559	786.344	721.556
ENSG00000066422.4	847.274	0.330698	0.139712	2.367	0.0179327	0.172247	ENSG00000066422	ZBTB11	27107	834.909	741.911	673.874	1022.44	837.265	973.246
ENSG00000002549.12	1824.44	0.298413	0.126065	2.36715	0.0179258	0.172247	ENSG00000002549	LAP3	51056	1734.94	1560.16	1611.77	2236	2014.33	1789.43
ENSG00000154134.14	679.247	-0.397104	0.167849	-2.36584	0.0179894	0.172696	ENSG00000154134	ROBO3	64221	729.938	788.429	800.854	439.68	600.285	716.298
ENSG00000244716.3	77.3893	-0.622833	0.263309	-2.36541	0.0180103	0.172802	ENSG00000244716	NA	NA	97.1955	77.5309	106.864	71.0173	47.9836	63.744
ENSG00000220842.6	136.441	-0.618291	0.261493	-2.36447	0.0180559	0.173144	ENSG00000220842	NA	NA	157.457	131.206	208.7	106.526	69.5273	145.231
ENSG00000186638.16	376.646	0.507238	0.21457	2.36398	0.01808	0.173279	ENSG00000186638	KIF24	347240	345.044	274.34	311.792	590.07	449.479	289.148
ENSG00000134072.10	222.421	0.407488	0.172415	2.36341	0.0181075	0.173447	ENSG00000134072	CAMK1	8536	179.812	215.894	178.526	245.427	250.69	264.176
ENSG00000231274.5	61.3071	-0.773879	0.3275	-2.36299	0.018128	0.173547	ENSG00000231274	SBK3	100130827	64.149	71.567	98.0637	28.198	40.1496	65.7155
ENSG00000065615.13	530.284	0.370186	0.156765	2.3614	0.018206	0.174103	ENSG00000065615	CYB5R4	51167	467.51	452.065	467.689	715.394	497.463	581.582
ENSG00000102531.16	2588.1	0.267244	0.113163	2.3616	0.0181964	0.174103	ENSG00000102531	FNDC3A	22862	2481.4	2296.11	2268.04	3018.23	2742.9	2721.93
ENSG00000169604.19	2670.14	0.358148	0.151712	2.36071	0.0182401	0.174333	ENSG00000169604	ANTXR1	84168	2538.75	2182.79	2296.95	3707.52	2863.35	2431.47
ENSG00000259287.2	41.5019	0.908871	0.385155	2.35975	0.0182871	0.174687	ENSG00000259287	NA	NA	28.1867	22.6629	35.2024	81.461	47.9836	33.5149
ENSG00000172409.5	669.324	0.322073	0.136503	2.35945	0.0183019	0.174732	ENSG00000172409	CLP1	10978	585.117	598.777	599.697	834.453	725.63	672.269
ENSG00000197813.5	88.4022	-0.564434	0.239308	-2.35861	0.0183436	0.175034	ENSG00000197813	NA	NA	98.1674	115.7	103.093	75.1947	60.714	77.5442
ENSG00000175772.10	26.7551	-1.00925	0.427996	-2.35808	0.0183695	0.175185	ENSG00000175772	NA	NA	30.1306	47.7113	30.1735	12.5325	15.6681	24.3147
ENSG00000184939.15	1251.78	0.328203	0.139211	2.35759	0.0183942	0.175325	ENSG00000184939	ZFP90	146198	1119.69	1178.47	1029.67	1569.69	1441.47	1171.71
ENSG00000110092.3	4598.42	0.307691	0.130552	2.35685	0.0184305	0.175574	ENSG00000110092	CCND1	595	3822.7	3952.88	4553.68	5851.61	4796.4	4613.22
ENSG00000224592.5	105.405	-0.570535	0.242125	-2.35637	0.0184546	0.175708	ENSG00000224592	NA	NA	127.326	158.64	91.7776	81.461	89.1124	84.1158
ENSG00000266490.1	24.3963	1.1384	0.483258	2.35568	0.018489	0.175939	ENSG00000266490	NA	NA	14.5793	7.1567	23.8873	48.0411	28.3985	24.3147
ENSG00000263082.1	94.7337	-0.559925	0.237733	-2.35527	0.0185091	0.176034	ENSG00000263082	NA	NA	125.382	114.507	99.321	64.751	76.3821	88.0587
ENSG00000126775.8	839.197	0.342032	0.145283	2.35425	0.0185603	0.176232	ENSG00000126775	ATG14	22863	800.891	712.091	705.304	1104.94	885.249	826.7
ENSG00000197124.11	520.713	0.40593	0.17241	2.35444	0.0185505	0.176232	ENSG00000197124	ZNF682	91120	466.538	382.883	494.09	714.35	469.064	597.353
ENSG00000189306.10	1909.81	0.308093	0.130861	2.35436	0.0185548	0.176232	ENSG00000189306	RRP7A	27341	1733.97	1637.69	1746.29	2418.76	2094.63	1827.55
ENSG00000198429.9	340.715	0.461893	0.196228	2.35386	0.0185796	0.176319	ENSG00000198429	ZNF69	7620	303.25	249.292	305.506	493.988	406.392	285.862
ENSG00000119737.5	38.5319	0.89119	0.37871	2.35323	0.0186113	0.176386	ENSG00000119737	GPR75	10936	24.2989	29.8196	26.4018	67.8841	51.9006	30.8863
ENSG00000115514.11	929.264	0.360771	0.15333	2.35291	0.0186272	0.176386	ENSG00000115514	TXNDC9	10190	846.573	781.273	812.169	1276.22	855.871	1003.47
ENSG00000144395.17	1226.09	0.320472	0.136197	2.35301	0.0186224	0.176386	ENSG00000144395	CCDC150	284992	1084.7	1197.55	988.181	1547.76	1233.86	1304.45
ENSG00000182670.13	4178.62	0.278739	0.118456	2.3531	0.0186178	0.176386	ENSG00000182670	TTC3	7267	3756.6	4100.79	3469.95	4971.21	4445.83	4327.36
ENSG00000277287.1	72.1135	-0.773555	0.328818	-2.35253	0.0186461	0.176468	ENSG00000277287	NA	NA	85.532	113.314	75.4336	25.0649	59.7347	73.6013
ENSG00000248015.6	92.7493	-0.681353	0.289659	-2.35226	0.0186598	0.176502	ENSG00000248015	NA	NA	98.1674	110.929	135.781	48.0411	57.7762	105.802
ENSG00000230438.6	25.6458	-0.975894	0.414966	-2.35174	0.0186857	0.176555	ENSG00000230438	NA	NA	34.0184	38.169	30.1735	17.7543	12.7303	21.0289
ENSG00000140511.11	2588.09	-0.311448	0.132422	-2.35194	0.018676	0.176555	ENSG00000140511	HAPLN3	145864	2746.74	2991.5	2863.96	2004.15	2221.94	2700.25
ENSG00000196730.12	4581.12	-0.317719	0.135149	-2.35088	0.0187291	0.176773	ENSG00000196730	DAPK1	1612	5519.73	5270.91	4456.87	4280.88	4491.85	3466.49
ENSG00000133665.12	107.053	-0.529646	0.225294	-2.35091	0.0187274	0.176773	ENSG00000133665	DYDC2	84332	130.242	132.399	115.665	96.0822	94.988	72.9442
ENSG00000169981.10	421.162	0.460125	0.195765	2.3504	0.0187534	0.176811	ENSG00000169981	ZNF35	7584	428.632	312.509	320.593	639.155	391.703	434.379
ENSG00000260455.1	54.5786	-0.687681	0.292561	-2.35056	0.0187454	0.176811	ENSG00000260455	NA	NA	66.0929	58.4463	77.9481	36.553	43.0873	45.3437
ENSG00000117139.16	11222.3	-0.340705	0.145007	-2.34957	0.018795	0.17701	ENSG00000117139	KDM5B	10765	12461.4	13058.6	12100.8	10756	11345.7	7611.16
ENSG00000189366.9	66.411	-0.669469	0.284914	-2.34972	0.0187876	0.17701	ENSG00000189366	ALG1L	200810	69.9807	93.037	82.977	40.7305	46.0251	65.7155
ENSG00000163362.10	1128	-0.303989	0.129393	-2.34935	0.0188064	0.177022	ENSG00000163362	INAVA	55765	1224.66	1164.16	1349	1093.46	1027.24	909.502
ENSG00000138814.16	2886.53	0.389739	0.165913	2.34906	0.0188209	0.177051	ENSG00000138814	PPP3CA	5530	2851.72	1953.78	2689.21	3984.28	3122.85	2717.33
ENSG00000257474.5	14.4631	-1.40459	0.59798	-2.34888	0.0188298	0.177051	ENSG00000257474	NA	NA	13.6074	36.9763	12.5723	6.26623	8.81332	8.54301
ENSG00000162409.10	1395.75	-0.310784	0.13236	-2.34802	0.0188733	0.177365	ENSG00000162409	PRKAA2	5563	1513.33	1652	1473.47	1089.28	1236.8	1409.6
ENSG00000124789.11	5750.16	0.348688	0.148526	2.34765	0.0188924	0.177448	ENSG00000124789	NUP153	9972	5560.55	4909.49	4703.29	8025.99	5731.59	5570.04
ENSG00000261490.1	153.382	0.50806	0.216479	2.34693	0.0189287	0.177693	ENSG00000261490	NA	NA	101.083	149.098	130.752	201.564	145.909	191.889
ENSG00000226383.6	130.294	-0.498068	0.212297	-2.3461	0.0189712	0.177804	ENSG00000226383	LINC01876	101929378	144.821	164.604	149.61	89.8159	106.739	126.174
ENSG00000204099.11	20.1341	-1.11988	0.477272	-2.34642	0.0189545	0.177804	ENSG00000204099	NEU4	129807	30.1306	19.0845	33.9451	10.4437	10.7718	16.4289
ENSG00000205517.12	1060.32	-0.326381	0.139109	-2.34623	0.0189645	0.177804	ENSG00000205517	RGL3	57139	1148.85	1130.76	1261	787.456	1048.78	985.075
ENSG00000168496.3	2932.44	0.325003	0.138567	2.34546	0.0190035	0.177819	ENSG00000168496	FEN1	2237	2694.26	2477.41	2636.41	3815.09	3294.22	2677.25
ENSG00000125378.15	52.5251	-0.756908	0.322661	-2.34583	0.0189846	0.177819	ENSG00000125378	BMP4	652	56.3734	50.0969	91.7776	33.4199	46.0251	37.4578
ENSG00000176953.11	3383.86	0.290661	0.123917	2.3456	0.0189964	0.177819	ENSG00000176953	NFATC2IP	84901	2932.39	2867.45	3331.65	4092.89	3737.83	3340.97
ENSG00000185963.13	1686.43	0.28882	0.12319	2.3445	0.0190526	0.178183	ENSG00000185963	BICD2	23299	1659.13	1462.35	1430.72	2001.02	1839.05	1726.34
ENSG00000153936.16	1718.58	0.304849	0.130041	2.34426	0.019065	0.178203	ENSG00000153936	HS2ST1	9653	1555.13	1454	1604.22	2086.65	1627.53	1983.95
ENSG00000147813.15	947.036	-0.356325	0.152032	-2.34374	0.0190913	0.178353	ENSG00000147813	NAPRT	93100	1071.09	1147.46	973.094	656.91	913.647	920.016
ENSG00000153162.8	115.833	-0.593295	0.253166	-2.34351	0.0191034	0.178371	ENSG00000153162	BMP6	654	166.204	158.64	93.0348	73.106	104.781	99.2303
ENSG00000153823.18	65.7841	-0.623346	0.266018	-2.34324	0.0191168	0.1784	ENSG00000153823	PID1	55022	85.532	83.4948	70.4047	50.1298	49.9421	55.201
ENSG00000183426.16	568.726	-0.379111	0.161843	-2.34246	0.019157	0.178679	ENSG00000183426	NPIPA1	9284	583.173	684.657	663.816	390.595	513.131	576.982
ENSG00000158769.17	5566.65	-0.262522	0.112089	-2.3421	0.0191756	0.1787	ENSG00000158769	F11R	50848	6004.74	6431.48	5779.47	4688.18	5372.21	5123.83
ENSG00000154114.12	759.877	0.344041	0.146899	2.34202	0.0191798	0.1787	ENSG00000154114	TBCEL	219899	651.21	598.777	759.365	956.644	746.194	847.072
ENSG00000164056.10	1273.87	0.334753	0.142964	2.34152	0.0192052	0.17884	ENSG00000164056	SPRY1	10252	1213	1096.17	1072.41	1290.84	1272.06	1698.74
ENSG00000212802.4	220.391	-0.435972	0.186222	-2.34114	0.0192247	0.178927	ENSG00000212802	NA	NA	273.119	264.798	222.529	205.741	151.785	204.375
ENSG00000172901.19	28.0843	0.975229	0.416749	2.34008	0.0192794	0.179339	ENSG00000172901	LVRN	206338	16.5232	20.2773	20.1156	27.1537	50.9214	33.5149
ENSG00000207586.1	54.7889	0.759806	0.324804	2.33928	0.0193212	0.179632	ENSG00000207586	MIR135A2	406926	48.5977	32.2051	40.2313	85.6385	75.4028	46.658
ENSG00000166535.19	268.283	-0.464155	0.198531	-2.33795	0.0193899	0.180079	ENSG00000166535	A2ML1	144568	347.96	328.015	255.217	220.362	282.026	176.117
ENSG00000130303.12	3063.3	-0.414304	0.177197	-2.33809	0.0193824	0.180079	ENSG00000130303	BST2	684	2818.67	3515.13	4170.22	2005.19	2553.9	3316.66
ENSG00000243323.5	75.6881	-0.732175	0.313225	-2.33754	0.0194112	0.18018	ENSG00000243323	PTPRVP	148713	95.2516	94.2298	95.5493	28.198	58.7554	82.1443
ENSG00000171456.16	1563.24	0.293842	0.125733	2.33702	0.0194379	0.180332	ENSG00000171456	ASXL1	171023	1501.67	1314.45	1395.52	1905.98	1685.3	1576.51
ENSG00000134824.13	20336.4	0.319699	0.136816	2.33671	0.0194544	0.180389	ENSG00000134824	FADS2	9415	19498.4	16879.1	17896.6	23645.6	25755.5	18343.2
ENSG00000187244.10	2596.07	-0.371314	0.158975	-2.33568	0.0195078	0.180787	ENSG00000187244	BCAM	4059	2703.98	2905.62	3178.27	1680.39	2423.66	2684.48
ENSG00000223703.1	66.9984	0.643117	0.275451	2.33478	0.0195549	0.180935	ENSG00000223703	NA	NA	59.2892	47.7113	49.0319	89.8159	89.1124	67.0298
ENSG00000165891.15	1701.12	0.333337	0.142766	2.33485	0.0195512	0.180935	ENSG00000165891	E2F7	144455	1589.15	1485.01	1439.53	2218.24	1925.22	1549.57
ENSG00000179454.13	605.872	0.317779	0.136101	2.33488	0.0195499	0.180935	ENSG00000179454	KLHL28	54813	563.734	546.294	507.92	712.261	609.098	695.927
ENSG00000145743.15	229.493	0.391979	0.167923	2.33428	0.0195812	0.181081	ENSG00000145743	FBXL17	64839	208.97	178.917	207.442	263.182	255.586	262.862
ENSG00000275074.1	72.062	-0.631992	0.270775	-2.33401	0.0195954	0.181117	ENSG00000275074	NUDT18	79873	96.2235	91.8443	74.1764	48.0411	71.4858	50.6009
ENSG00000111452.12	54.7102	-0.878254	0.376433	-2.3331	0.0196431	0.181461	ENSG00000111452	ADGRD1	283383	63.1771	88.2659	62.8614	19.8431	28.3985	65.7155
ENSG00000186007.9	391.577	-0.37293	0.15996	-2.33139	0.0197329	0.182022	ENSG00000186007	LEMD1	93273	412.109	410.317	505.405	309.134	326.093	386.407
ENSG00000116120.9	2582.05	0.369685	0.158572	2.33135	0.0197351	0.182022	ENSG00000116120	FARSB	10056	2394.9	2206.65	2154.89	3694.99	2760.53	2280.33
ENSG00000105227.14	600.235	-0.387726	0.166305	-2.33142	0.0197314	0.182022	ENSG00000105227	PRX	57716	641.49	733.561	668.845	402.083	523.903	631.526
ENSG00000279619.1	177.791	-0.606644	0.260418	-2.3295	0.0198326	0.182795	ENSG00000279619	NA	NA	194.391	270.762	179.783	78.3279	181.163	162.317
ENSG00000205856.3	16.9528	-1.17117	0.502787	-2.32936	0.01984	0.182795	ENSG00000205856	C22orf42	150297	19.4391	28.6268	22.6301	9.39934	9.79257	11.8288
ENSG00000160685.13	635.944	-0.358599	0.154033	-2.32807	0.0199083	0.183036	ENSG00000160685	ZBTB7B	51043	705.639	602.355	837.313	502.343	558.177	609.839
ENSG00000179915.22	645.054	-0.302887	0.130086	-2.32836	0.0198931	0.183036	ENSG00000179915	NRXN1	9378	758.125	661.994	716.62	583.804	582.658	567.124
ENSG00000104381.12	1098.98	0.40175	0.172558	2.3282	0.0199015	0.183036	ENSG00000104381	GDAP1	54332	1051.65	838.526	947.949	1525.83	1313.18	916.731
ENSG00000109046.14	11688.7	0.305249	0.131098	2.3284	0.019891	0.183036	ENSG00000109046	WSB1	26118	9180.11	10596.7	11596.7	11683.4	12402.3	14672.9
ENSG00000166734.18	2324.52	0.290344	0.124773	2.32697	0.0199669	0.183381	ENSG00000166734	CASC4	113201	2243.27	1891.75	2137.29	2828.16	2463.81	2382.84
ENSG00000127526.14	1039.64	0.304879	0.131018	2.327	0.0199653	0.183381	ENSG00000127526	SLC35E1	79939	972.927	904.129	911.49	1289.8	1129.08	1030.42
ENSG00000145103.12	86.0494	-0.605191	0.260112	-2.32665	0.0199837	0.183439	ENSG00000145103	ILDR1	286676	93.3077	125.242	94.292	55.3517	62.6725	85.4301
ENSG00000122783.16	749.413	0.369606	0.158894	2.32613	0.0200119	0.183601	ENSG00000122783	CYREN	78996	666.761	633.368	660.044	1060.04	750.111	726.156
ENSG00000059588.9	4173.4	-0.299461	0.128813	-2.32477	0.0200842	0.184069	ENSG00000059588	TARBP1	6894	3989.87	5237.51	4588.88	3934.15	3456.78	3833.18
ENSG00000070159.13	325.946	-0.398369	0.17135	-2.32489	0.0200781	0.184069	ENSG00000070159	PTPN3	5774	389.754	410.317	313.05	249.605	268.317	324.634
ENSG00000106333.12	748.367	-0.391967	0.168629	-2.32444	0.0201022	0.184128	ENSG00000106333	PCOLCE	5118	747.433	856.418	946.692	484.588	725.63	729.442
ENSG00000109846.7	61.1213	-0.725246	0.312034	-2.32426	0.0201117	0.184128	ENSG00000109846	CRYAB	1410	51.5136	99.001	79.2053	39.6861	40.1496	57.1724
ENSG00000243232.4	194.188	-0.404825	0.174245	-2.3233	0.0201629	0.184499	ENSG00000243232	PCDHAC2	56134	216.746	226.629	220.015	167.099	176.266	158.374
ENSG00000168385.17	21076.3	0.243425	0.104789	2.323	0.0201793	0.184553	ENSG00000168385	SEPTIN2	4735	19111.5	19344.5	19450.6	24444.6	21749.3	22357.1
ENSG00000099953.9	493.826	-0.318017	0.136957	-2.32202	0.020232	0.184937	ENSG00000099953	MMP11	4320	557.902	533.174	553.18	408.349	468.085	442.265
ENSG00000164307.12	1112.06	0.30982	0.133461	2.32142	0.0202644	0.185136	ENSG00000164307	ERAP1	51752	1027.36	951.84	998.238	1410.95	1185.88	1098.11
ENSG00000162433.14	7676.22	0.417335	0.179797	2.32115	0.0202788	0.18517	ENSG00000162433	AK4	205	7588.05	6093.93	6035.95	11742.9	8184.63	6411.86
ENSG00000112941.13	1866.62	0.265628	0.114462	2.32067	0.0203047	0.185309	ENSG00000112941	TENT4A	11044	1713.56	1693.75	1679.66	1965.51	1949.7	2197.52
ENSG00000226499.1	24.6482	-1.08882	0.469359	-2.3198	0.0203518	0.185642	ENSG00000226499	NA	NA	20.411	34.5907	46.5174	13.5768	9.79257	23.0004
ENSG00000151474.20	1445.21	0.27178	0.117222	2.31851	0.0204216	0.186181	ENSG00000151474	FRMD4A	55691	1355.88	1282.24	1288.66	1656.37	1616.75	1471.37
ENSG00000251271.3	25.9907	-0.98889	0.427177	-2.31494	0.020616	0.187783	ENSG00000251271	NA	NA	31.1026	36.9763	36.4596	10.4437	16.6474	24.3147
ENSG00000254615.2	209.346	-0.462277	0.199782	-2.31391	0.0206727	0.187783	ENSG00000254615	NA	NA	201.195	262.412	266.532	146.212	165.495	214.232
ENSG00000136997.15	1609.49	-0.325061	0.140498	-2.31363	0.020688	0.187783	ENSG00000136997	MYC	4609	2008.06	1877.44	1483.53	1312.77	1560.94	1414.2
ENSG00000107651.12	2819.4	0.267025	0.115407	2.31377	0.0206804	0.187783	ENSG00000107651	SEC23IP	11196	2588.32	2519.16	2568.52	3369.14	3043.53	2827.74
ENSG00000173237.4	19.9162	-1.06828	0.461755	-2.31351	0.0206945	0.187783	ENSG00000173237	C11orf86	254439	22.355	31.0123	27.659	13.5768	11.7511	13.1431
ENSG00000110906.12	2058.13	0.261628	0.113031	2.31465	0.0206323	0.187783	ENSG00000110906	KCTD10	83892	1955.57	1754.58	1904.7	2310.15	2263.06	2160.72
ENSG00000140948.11	2120.31	0.294537	0.127299	2.31374	0.020682	0.187783	ENSG00000140948	ZCCHC14	23174	1979.87	1756.97	1975.1	2632.86	2278.73	2098.29
ENSG00000131264.3	19.2827	-1.10481	0.477527	-2.31362	0.0206887	0.187783	ENSG00000131264	CDX4	1046	21.383	23.8557	33.9451	13.5768	9.79257	13.1431
ENSG00000102144.13	25278.2	0.340755	0.147248	2.31416	0.020659	0.187783	ENSG00000102144	PGK1	5230	22396.8	21457	23065.1	26017.4	35494.2	23239
ENSG00000100292.16	594.822	-0.312303	0.135012	-2.31315	0.0207146	0.187825	ENSG00000100292	HMOX1	3162	690.088	650.066	634.9	571.271	535.654	486.952
ENSG00000158301.18	617.764	0.304806	0.131777	2.31304	0.0207207	0.187825	ENSG00000158301	GPRASP2	114928	560.818	573.728	523.007	726.883	653.165	668.983
ENSG00000156983.15	928.512	0.319531	0.138169	2.31262	0.0207438	0.187937	ENSG00000156983	BRPF1	7862	867.956	782.465	825.998	1193.72	976.32	924.616
ENSG00000266208.1	25.7914	0.980011	0.423833	2.31226	0.0207635	0.188017	ENSG00000266208	NA	NA	16.5232	13.1206	22.6301	37.5974	27.4192	37.4578
ENSG00000120688.8	590.304	0.312523	0.135187	2.31178	0.0207897	0.188157	ENSG00000120688	WBP4	11193	488.893	516.475	575.81	653.777	628.683	678.183
ENSG00000142698.14	403.356	-0.388963	0.168541	-2.30782	0.0210089	0.189432	ENSG00000142698	C1orf94	84970	503.473	421.052	445.058	402.083	369.18	279.291
ENSG00000144596.12	579.937	-0.487172	0.211114	-2.30762	0.0210203	0.189432	ENSG00000144596	GRIP2	80852	627.883	696.585	709.076	293.468	503.338	649.269
ENSG00000051382.8	1955.11	-0.299444	0.129745	-2.30795	0.0210018	0.189432	ENSG00000051382	PIK3CB	5291	2145.1	2455.94	1870.75	1804.67	1664.74	1789.43
ENSG00000122694.15	381.449	-0.369019	0.159937	-2.30727	0.0210396	0.189432	ENSG00000122694	GLIPR2	152007	386.838	437.751	467.689	308.09	304.549	383.778
ENSG00000172830.12	724.986	-0.310416	0.134498	-2.30795	0.0210017	0.189432	ENSG00000172830	SSH3	54961	804.778	788.429	815.94	565.005	694.294	681.469
ENSG00000185352.8	165.62	0.459284	0.199045	2.30744	0.0210306	0.189432	ENSG00000185352	HS6ST3	266722	129.27	120.471	169.726	178.588	189.976	205.689
ENSG00000105371.8	47.6593	-0.853092	0.369621	-2.30802	0.0209981	0.189432	ENSG00000105371	ICAM4	3386	62.2051	47.7113	75.4336	16.7099	33.2948	50.6009
ENSG00000161270.19	79.6143	-0.646465	0.280137	-2.30767	0.0210172	0.189432	ENSG00000161270	NPHS1	4868	80.6722	116.893	95.5493	45.9523	55.8177	82.8015
ENSG00000177191.2	18.6303	1.14218	0.494943	2.30771	0.0210153	0.189432	ENSG00000177191	B3GNT8	374907	12.6354	13.1206	8.80059	27.1537	30.357	19.7146
ENSG00000100196.10	378.608	-0.390593	0.16917	-2.30888	0.0209503	0.189432	ENSG00000100196	KDELR3	11015	425.716	505.74	358.31	291.38	323.155	367.349
ENSG00000174501.14	214.772	0.407752	0.176744	2.30702	0.0210535	0.18946	ENSG00000174501	ANKRD36C	400986	187.587	161.026	204.928	263.182	237.96	233.947
ENSG00000233542.1	16.2682	-1.27642	0.553341	-2.30675	0.0210689	0.1895	ENSG00000233542	NA	NA	17.4952	15.5062	36.4596	10.4437	5.87554	11.8288
ENSG00000122642.10	446.515	-0.322389	0.139811	-2.3059	0.0211162	0.189828	ENSG00000122642	FKBP9	11328	486.949	512.896	487.804	416.704	405.413	369.321
ENSG00000120549.17	1177.95	-0.291011	0.126222	-2.30556	0.0211355	0.189903	ENSG00000120549	KIAA1217	56243	1341.3	1260.77	1284.89	1178.05	1039.97	962.731
ENSG00000113595.14	458.535	0.342139	0.148433	2.30501	0.0211661	0.189931	ENSG00000113595	TRIM23	373	447.099	357.835	407.342	551.428	476.898	510.609
ENSG00000134516.15	371.578	-0.341122	0.148035	-2.30433	0.0212042	0.189931	ENSG00000134516	DOCK2	1794	416.969	447.293	380.94	330.021	340.782	313.463
ENSG00000155115.6	1562.54	0.385483	0.167216	2.3053	0.0211497	0.189931	ENSG00000155115	GTF3C6	112495	1418.08	1386.01	1258.48	2284.04	1673.55	1355.05
ENSG00000185737.12	132.789	0.479471	0.208052	2.30458	0.0211903	0.189931	ENSG00000185737	NRG3	10718	102.055	107.35	124.465	138.901	151.785	172.174
ENSG00000198795.10	881.904	0.343453	0.14903	2.3046	0.0211891	0.189931	ENSG00000198795	ZNF521	25925	833.937	751.453	744.279	1142.54	1011.57	807.643
ENSG00000124145.6	2408.45	-0.244772	0.106218	-2.30444	0.0211981	0.189931	ENSG00000124145	SDC4	6385	2583.46	2639.63	2613.78	2217.2	2198.43	2198.18
ENSG00000166206.14	7708.84	0.338256	0.146895	2.30271	0.0212954	0.19065	ENSG00000166206	GABRB3	2562	7301.32	6318.17	6805.37	10343.5	8671.33	6813.38
ENSG00000197321.14	1360.25	0.267248	0.116083	2.30221	0.0213233	0.190768	ENSG00000197321	SVIL	6840	1288.81	1172.51	1242.14	1524.78	1429.72	1503.57
ENSG00000173517.10	4660.93	0.266025	0.115558	2.30208	0.0213305	0.190768	ENSG00000173517	PEAK1	79834	4421.42	4142.53	4131.25	5086.09	5561.2	4623.08
ENSG00000072958.8	922.7	0.282881	0.122942	2.30093	0.0213953	0.19125	ENSG00000072958	AP1M1	8907	835.881	814.67	846.114	1019.31	1073.27	946.96
ENSG00000148814.17	284.666	0.40805	0.177371	2.30055	0.021417	0.191345	ENSG00000148814	LRRC27	80313	217.718	227.821	290.419	285.113	318.259	368.664
ENSG00000102445.18	115.81	-0.526797	0.229039	-2.30003	0.0214463	0.191508	ENSG00000102445	RUBCNL	80183	138.018	126.435	144.581	95.0378	116.532	74.2585
ENSG00000144908.13	65.3902	-0.677807	0.29474	-2.29968	0.0214665	0.19159	ENSG00000144908	ALDH1L1	10840	55.4014	97.8082	89.2631	41.7749	50.9214	57.1724
ENSG00000180347.13	15.6749	-1.2335	0.536488	-2.29921	0.0214933	0.191731	ENSG00000180347	ITPRID1	223075	21.383	28.6268	16.344	8.35497	6.8548	12.4859
ENSG00000228106.5	132.8	-0.56975	0.247839	-2.29887	0.0215122	0.191801	ENSG00000228106	NA	NA	124.41	207.544	145.838	97.1265	85.1954	136.688
ENSG00000173960.12	907.998	0.364042	0.158428	2.29784	0.021571	0.192097	ENSG00000173960	UBXN2A	165324	754.237	803.935	823.484	1275.18	832.369	958.788
ENSG00000137449.15	124.268	-0.562192	0.244675	-2.29771	0.0215785	0.192097	ENSG00000137449	CPEB2	132864	116.635	177.725	152.124	87.7272	81.2784	130.117
ENSG00000225366.4	348.14	-0.397036	0.172779	-2.29795	0.0215649	0.192097	ENSG00000225366	TDGF1P3	6998	412.109	403.16	369.625	363.441	298.674	241.833
ENSG00000168036.16	23172.2	0.292515	0.127353	2.29688	0.0216256	0.192249	ENSG00000168036	CTNNB1	1499	23092.7	19998.2	19399	27990.2	26513.4	22039.6
ENSG00000226900.1	27.5926	-0.916152	0.398828	-2.29711	0.0216124	0.192249	ENSG00000226900	NA	NA	38.8782	34.5907	35.2024	14.6212	18.6059	23.6576
ENSG00000213020.8	236.617	0.424592	0.184861	2.29683	0.0216287	0.192249	ENSG00000213020	ZNF611	81856	198.279	193.231	213.729	332.11	247.752	234.604
ENSG00000056558.10	415.771	-0.427888	0.186362	-2.29601	0.0216753	0.19244	ENSG00000056558	TRAF1	7185	424.744	545.102	463.917	276.758	330.01	454.094
ENSG00000110108.9	1139.26	0.325123	0.141612	2.29587	0.0216834	0.19244	ENSG00000110108	TMEM109	79073	1141.07	1009.09	881.316	1349.33	1347.46	1107.31
ENSG00000172123.12	281.653	-0.456921	0.199005	-2.29603	0.0216741	0.19244	ENSG00000172123	SLFN12	55106	307.138	399.582	272.818	210.963	201.727	297.691
ENSG00000127870.16	802.747	0.286744	0.124908	2.29564	0.0216964	0.192458	ENSG00000127870	RNF6	6049	698.835	769.345	701.533	915.914	858.809	872.044
ENSG00000134686.17	1114.15	0.282648	0.123157	2.29502	0.021732	0.192675	ENSG00000134686	PHC2	1912	973.899	1068.73	974.351	1251.16	1130.06	1286.71
ENSG00000105048.16	1758.47	-0.331286	0.144372	-2.29466	0.0217525	0.192758	ENSG00000105048	TNNT1	7138	1810.75	1826.15	2244.15	1298.15	1629.48	1742.12
ENSG00000171320.14	625.665	0.395722	0.172509	2.29393	0.0217947	0.193034	ENSG00000171320	ESCO2	157570	572.481	475.92	570.781	893.982	677.646	563.181
ENSG00000075391.16	2236.39	-0.26785	0.116799	-2.29326	0.0218332	0.193277	ENSG00000075391	RASAL2	9462	2518.33	2398.69	2411.36	2232.87	1950.68	1906.41
ENSG00000135423.12	662.476	-0.395328	0.172409	-2.29297	0.0218499	0.193326	ENSG00000135423	GLS2	27165	802.835	886.237	568.267	505.476	658.061	553.981
ENSG00000117643.14	513.085	-0.356661	0.155586	-2.29237	0.0218843	0.193362	ENSG00000117643	MAN1C1	57134	536.519	546.294	647.472	374.929	489.629	483.666
ENSG00000167720.12	202.193	0.420715	0.183516	2.29253	0.0218752	0.193362	ENSG00000167720	SRR	63826	168.148	194.424	155.896	260.048	208.582	226.061
ENSG00000267102.1	56.3149	-0.681383	0.297246	-2.29232	0.0218873	0.193362	ENSG00000267102	NA	NA	69.9807	83.4948	54.0608	50.1298	42.1081	38.115
ENSG00000196542.8	486.487	-0.348938	0.152253	-2.29183	0.0219154	0.193414	ENSG00000196542	SPTSSB	165679	551.098	599.97	485.29	374.929	431.853	475.78
ENSG00000231806.2	178.481	0.449391	0.196079	2.29188	0.0219124	0.193414	ENSG00000231806	NA	NA	155.513	120.471	177.269	192.164	204.665	220.804
ENSG00000135205.14	96.7195	0.569275	0.248422	2.29156	0.021931	0.193453	ENSG00000135205	CCDC146	57639	64.149	73.9525	95.5493	126.369	126.324	93.9731
ENSG00000204121.2	210.164	-1.06869	0.466615	-2.2903	0.0220041	0.193932	ENSG00000204121	NA	NA	140.933	333.979	379.683	102.348	133.179	170.86
ENSG00000170681.6	263.966	0.395513	0.172695	2.29024	0.0220075	0.193932	ENSG00000170681	CAVIN4	347273	213.83	214.701	255.217	344.643	282.026	273.376
ENSG00000026559.13	753.12	-0.372287	0.162571	-2.29	0.0220215	0.193956	ENSG00000026559	KCNG1	3755	944.74	790.815	814.683	501.298	732.485	734.699
ENSG00000196150.13	450.74	0.325808	0.142395	2.28805	0.0221344	0.194557	ENSG00000196150	ZNF250	58500	430.576	368.57	399.798	526.363	501.38	477.751
ENSG00000147869.4	19.3991	1.12085	0.489818	2.28829	0.0221206	0.194557	ENSG00000147869	CER1	9350	15.5513	13.1206	7.54336	32.3755	25.4607	22.3433
ENSG00000110321.15	33118.3	0.374493	0.163655	2.2883	0.0221201	0.194557	ENSG00000110321	EIF4G2	1982	32305.8	28836.7	25385.9	47305.8	36452.9	28422.6
ENSG00000128881.16	1604.07	-0.278828	0.121857	-2.28816	0.0221285	0.194557	ENSG00000128881	TTBK2	146057	1637.74	1922.77	1716.12	1512.25	1352.35	1483.2
ENSG00000006468.13	3417.67	0.268874	0.117524	2.28782	0.0221481	0.194579	ENSG00000006468	ETV1	2115	3261.88	2915.16	3121.7	4116.91	3529.24	3561.12
ENSG00000153914.15	2788.21	0.295958	0.129379	2.28753	0.0221646	0.194626	ENSG00000153914	SREK1	140890	2370.6	2420.16	2718.13	3525.8	2927.98	2766.62
ENSG00000115866.10	5316.04	0.258496	0.113045	2.28667	0.0222151	0.194706	ENSG00000115866	DARS1	1615	4901.57	4613.68	5006.28	6059.44	6052.79	5262.49
ENSG00000246082.2	679.235	-0.322418	0.140971	-2.28712	0.0221887	0.194706	ENSG00000246082	NUDT16P1	152195	758.125	808.707	699.018	525.319	621.829	662.412
ENSG00000145214.13	750.042	-0.347243	0.151883	-2.28625	0.0222395	0.194706	ENSG00000145214	DGKQ	1609	893.226	849.261	778.224	527.408	722.692	729.442
ENSG00000148019.12	3116.57	0.29728	0.130028	2.28627	0.0222385	0.194706	ENSG00000148019	CEP78	84131	2635.94	2643.21	3110.38	3918.48	3194.34	3197.06
ENSG00000125482.12	973.532	0.298636	0.130585	2.2869	0.0222017	0.194706	ENSG00000125482	TTF1	7270	866.012	870.731	881.316	1212.52	1036.05	974.56
ENSG00000186462.8	949.992	0.304127	0.133026	2.28623	0.022241	0.194706	ENSG00000186462	NAP1L2	4674	936.964	751.453	861.201	1115.39	984.154	1050.79
ENSG00000250328.5	134.643	-0.63707	0.27874	-2.28554	0.0222813	0.194926	ENSG00000250328	MGC32805	153163	163.288	229.014	98.0637	126.369	115.552	75.5728
ENSG00000072849.10	936.638	0.34825	0.152379	2.28542	0.0222884	0.194926	ENSG00000072849	DERL2	51009	766.872	893.394	812.169	1253.25	859.788	1034.36
ENSG00000133135.13	45.4041	-0.778573	0.340727	-2.28504	0.0223106	0.195022	ENSG00000133135	RNF128	79589	50.5416	41.7474	80.4625	29.2424	32.3155	38.115
ENSG00000184221.12	174.899	-0.604705	0.264687	-2.28461	0.0223359	0.195144	ENSG00000184221	OLIG1	116448	184.671	218.279	232.587	77.2835	132.2	204.375
ENSG00000278962.1	38.5712	0.776657	0.340073	2.2838	0.0223834	0.195462	ENSG00000278962	NA	NA	29.1586	31.0123	25.1445	50.1298	44.0666	51.9152
ENSG00000229119.3	139.565	-0.479763	0.210113	-2.28335	0.0224096	0.195592	ENSG00000229119	NA	NA	165.232	156.255	165.954	139.946	93.0295	116.974
ENSG00000073711.10	1195.33	0.363975	0.159468	2.28244	0.0224633	0.195668	ENSG00000073711	PPP2R3A	5523	1085.67	1017.44	1030.93	1721.12	1187.84	1128.99
ENSG00000249550.6	322.962	-0.345886	0.151532	-2.2826	0.022454	0.195668	ENSG00000249550	LINC01234	100506465	373.231	366.184	344.48	304.956	268.317	280.605
ENSG00000166170.9	1856.21	0.299832	0.131348	2.28273	0.0224465	0.195668	ENSG00000166170	BAG5	9529	1663.01	1644.85	1683.43	2381.17	1790.08	1974.75
ENSG00000125740.13	43.4591	-1.06158	0.465033	-2.28281	0.0224414	0.195668	ENSG00000125740	FOSB	2354	61.2331	99.001	16.344	16.7099	33.2948	34.172
ENSG00000173409.13	396.617	-0.396949	0.174009	-2.2812	0.0225367	0.19582	ENSG00000173409	ARV1	64801	446.127	422.245	482.775	434.459	293.777	300.32
ENSG00000163006.11	1022.74	0.376696	0.16508	2.2819	0.022495	0.19582	ENSG00000163006	CCDC138	165055	867.956	844.49	956.75	1480.92	928.336	1058.02
[truncated: 19,074 more rows]

## Sheet: d5_INV_v_WT_diffexpr-results
Gene	baseMean	log2FoldChange	lfcSE	stat	pvalue (Wald)	adjusted pvalue (Benjamini-Hochberg)	Geneid	symbol	entrez	WT_d5_rep1	WT_d5_rep2	WT_d5_rep3	INV_d5_rep1	INV_d5_rep2	INV_d5_rep3
ENSG00000198825.12	3265.57	-2.16963	0.136121	-15.939	3.4e-57	6.1e-53	ENSG00000198825	INPP5F	22876	5256.43	5929.86	4844.43	1169.18	1156.98	1236.51
ENSG00000228065.10	189.982	-6.33392	0.438863	-14.4326	3.23e-47	2.9e-43	ENSG00000228065	NA	NA	426.79	384.375	315.045	3.74737	3.68856	6.24502
ENSG00000263563.5	149.035	4.20511	0.308545	13.6289	2.7e-42	1.61e-38	ENSG00000263563	UBBP4	23666	15.3601	13.1037	17.6661	221.095	304.921	322.064
ENSG00000135549.14	126.52	-4.44897	0.357489	-12.4451	1.49e-35	6.67e-32	ENSG00000135549	PKIB	5570	287.452	172.095	265.972	9.36843	13.5247	10.7057
ENSG00000187601.4	750.492	2.11006	0.192372	10.9686	5.41e-28	1.94e-24	ENSG00000187601	MAGEH1	28986	232.595	352.053	261.065	1408.08	1099.19	1149.98
ENSG00000157502.13	75.1684	-5.46752	0.519852	-10.5174	7.18e-26	2.15e-22	ENSG00000157502	PWWP3B	139221	150.309	147.635	143.291	3.74737	2.45904	3.56858
ENSG00000281566.2	76.3262	-3.33632	0.330997	-10.0796	6.8e-24	1.74e-20	ENSG00000281566	NA	NA	145.92	131.037	139.366	14.0526	15.9838	11.5979
ENSG00000253846.2	352.742	-1.67307	0.178927	-9.35059	8.72e-21	1.96e-17	ENSG00000253846	PCDHGA10	56106	569.419	571.322	471.095	186.432	154.919	163.263
ENSG00000177932.6	547.51	1.95378	0.220577	8.85755	8.18e-19	1.63e-15	ENSG00000177932	ZNF354C	30832	309.395	165.98	200.215	953.706	848.369	807.391
ENSG00000196604.12	169.676	1.9577	0.228874	8.55362	1.19e-17	2.14e-14	ENSG00000196604	POTEF	728378	81.1888	53.2884	74.59	248.263	297.544	263.183
ENSG00000198185.11	1147.2	-1.11679	0.13545	-8.24503	1.65e-16	2.69e-13	ENSG00000198185	ZNF334	55713	1520.65	1569.82	1621.35	703.569	683.613	784.196
ENSG00000272602.5	81.2573	2.38752	0.293751	8.12771	4.37e-16	6.54e-13	ENSG00000272602	ZNF595	152687	23.0401	21.8395	33.3692	143.337	140.165	125.792
ENSG00000180178.10	1411.04	1.78212	0.22177	8.03591	9.29e-16	1.28e-12	ENSG00000180178	NA	NA	900.757	549.482	458.336	2199.71	2060.68	2297.27
ENSG00000197935.6	81.3512	2.3443	0.306987	7.63648	2.23e-14	2.86e-11	ENSG00000197935	ZNF311	282890	30.7201	27.081	22.5733	103.053	151.231	153.449
ENSG00000130287.13	772.642	-1.17505	0.16731	-7.02316	2.17e-12	2.6e-09	ENSG00000130287	NCAN	1463	1274.88	953.95	985.374	481.537	441.398	498.709
ENSG00000254122.2	222.067	-1.38413	0.19877	-6.96351	3.32e-12	3.72e-09	ENSG00000254122	PCDHGB7	56099	331.338	334.581	297.379	143.337	120.493	105.273
ENSG00000101180.15	189.428	-1.66948	0.246576	-6.77065	1.28e-11	1.35e-08	ENSG00000101180	HRH3	11255	270.995	273.431	321.915	86.1896	62.7055	121.332
ENSG00000123575.8	2310.49	-1.06469	0.160068	-6.65147	2.9e-11	2.89e-08	ENSG00000123575	FAM199X	139231	3332.03	2760.51	3284.91	1315.33	1756.98	1413.16
ENSG00000182109.7	274.449	1.37079	0.209419	6.54569	5.92e-11	5.59e-08	ENSG00000182109	NA	NA	184.321	134.531	141.328	341.011	376.233	469.268
ENSG00000105143.12	778.177	1.30124	0.202192	6.43568	1.23e-10	1.1e-07	ENSG00000105143	SLC1A6	6511	585.876	367.777	395.523	1277.85	1030.34	1011.69
ENSG00000196867.7	146.596	1.5468	0.243408	6.35478	2.09e-10	1.78e-07	ENSG00000196867	ZFP28	140612	87.7717	61.1506	75.5715	186.432	264.347	204.301
ENSG00000156709.13	2945.3	-0.907891	0.143116	-6.34374	2.24e-10	1.83e-07	ENSG00000156709	AIFM1	9131	4021.04	4098.84	3407.59	2216.57	2072.97	1854.77
ENSG00000130513.6	99.7967	1.9495	0.310473	6.27915	3.4e-10	2.66e-07	ENSG00000130513	GDF15	9518	32.9144	51.5412	38.2765	217.348	136.477	122.224
ENSG00000124762.13	511.654	1.17493	0.190082	6.18116	6.36e-10	4.76e-07	ENSG00000124762	CDKN1A	1026	353.281	266.442	322.896	768.211	788.122	570.973
ENSG00000109991.8	246.019	-1.76443	0.286745	-6.15333	7.59e-10	5.45e-07	ENSG00000109991	P2RX3	5024	539.796	260.327	339.581	83.379	145.083	107.95
ENSG00000186603.5	386.788	-1.39595	0.228587	-6.10686	1.02e-09	7.01e-07	ENSG00000186603	HPDL	84842	502.493	504.93	672.292	168.632	287.708	184.674
ENSG00000130940.14	162.725	1.44538	0.240786	6.00274	1.94e-09	1.29e-06	ENSG00000130940	CASZ1	54897	100.937	87.358	74.59	211.727	202.871	298.869
ENSG00000156531.16	8289.24	-0.805397	0.134941	-5.96852	2.39e-09	1.53e-06	ENSG00000156531	PHF6	84295	10958.3	9765.76	10908.8	5923.66	6682.44	5496.51
ENSG00000266472.5	1938.82	-0.899922	0.155647	-5.78182	7.39e-09	4.42e-06	ENSG00000266472	MRPS21	54460	2320.46	2367.4	2885.46	1178.55	1434.85	1446.17
ENSG00000135749.18	1176.97	-0.800219	0.138322	-5.78518	7.24e-09	4.42e-06	ENSG00000135749	PCNX2	80003	1549.17	1484.21	1452.54	777.58	870.5	927.831
ENSG00000223760.4	132.52	1.76041	0.305923	5.75443	8.69e-09	5.03e-06	ENSG00000223760	MED15P9	285103	88.8689	39.3111	53.9796	154.579	213.936	244.448
ENSG00000134594.4	191.936	-1.30496	0.228578	-5.70905	1.14e-08	6.18e-06	ENSG00000134594	RAB33A	9363	321.464	254.212	243.399	119.916	127.87	84.7538
ENSG00000156504.16	3481.3	-0.80369	0.140702	-5.71199	1.12e-08	6.18e-06	ENSG00000156504	FAM122B	159090	4190	4678.9	4411.61	2307.44	2420.92	2878.95
ENSG00000162873.14	1852.55	-1.14501	0.201321	-5.68748	1.29e-08	6.81e-06	ENSG00000162873	KLHDC8A	55220	2689.11	2418.94	2545.88	791.633	1256.57	1413.16
ENSG00000269743.2	642.679	-0.960802	0.169339	-5.67382	1.4e-08	7.16e-06	ENSG00000269743	SLC25A53	401612	716.437	962.686	868.581	437.506	397.135	473.729
ENSG00000189120.4	110.804	1.67288	0.296908	5.63434	1.76e-08	8.76e-06	ENSG00000189120	SP6	80320	40.5944	61.1506	56.924	162.074	119.263	224.821
ENSG00000100122.5	33.4846	-3.89886	0.692923	-5.62668	1.84e-08	8.91e-06	ENSG00000100122	CRYBB1	1414	123.978	32.3225	31.4063	2.81053	8.60664	1.78429
ENSG00000163395.16	880.196	-1.2461	0.224431	-5.55226	2.82e-08	1.33e-05	ENSG00000163395	IGFN1	91156	854.677	1505.18	1354.4	412.211	556.972	597.737
ENSG00000203666.12	449.507	-0.965969	0.174452	-5.53716	3.07e-08	1.41e-05	ENSG00000203666	EFCAB2	84288	505.785	617.621	660.514	282.927	293.855	336.339
ENSG00000149970.14	680.531	-0.798219	0.148552	-5.37332	7.73e-08	3.47e-05	ENSG00000149970	CNKSR2	22866	842.609	894.546	853.86	451.558	550.825	489.788
ENSG00000115155.16	86.1643	-1.44232	0.269033	-5.36115	8.27e-08	3.61e-05	ENSG00000115155	OTOF	9381	140.435	117.06	119.737	42.1579	56.5579	41.0387
ENSG00000134597.14	1477.24	0.824821	0.153964	5.35725	8.45e-08	3.61e-05	ENSG00000134597	RBMX2	51634	1034.61	961.812	1201.29	1837.15	2114.77	1713.81
ENSG00000168309.16	206.233	-1.48213	0.276899	-5.35259	8.67e-08	3.62e-05	ENSG00000168309	FAM107A	11170	243.567	317.11	349.395	63.7053	141.395	122.224
ENSG00000146950.12	633.634	0.751432	0.140885	5.33367	9.62e-08	3.93e-05	ENSG00000146950	SHROOM2	357	459.704	469.986	486.798	822.548	805.335	757.431
ENSG00000131849.10	153.439	1.17489	0.221051	5.315	1.07e-07	4.25e-05	ENSG00000131849	ZNF132	7691	110.812	89.1052	83.4231	237.958	190.576	208.762
ENSG00000019582.14	1250.22	-0.841889	0.159883	-5.26565	1.4e-07	5.45e-05	ENSG00000019582	CD74	972	1824.55	1595.16	1396.6	860.022	821.319	1003.66
ENSG00000204103.3	63.508	-2.48201	0.480805	-5.1622	2.44e-07	9.32e-05	ENSG00000204103	MAFB	9935	196.389	57.6563	68.7014	12.179	28.279	17.8429
ENSG00000168918.13	171.241	1.28682	0.249747	5.15247	2.57e-07	9.61e-05	ENSG00000168918	INPP5D	3635	84.4803	110.945	103.052	321.337	207.789	199.841
ENSG00000179456.10	1341.52	-0.731182	0.142476	-5.13197	2.87e-07	0.000105024	ENSG00000179456	ZBTB18	10472	1714.84	1566.33	1741.09	901.243	1104.11	1021.51
ENSG00000147804.9	42.2899	1.96448	0.387999	5.06311	4.12e-07	0.000148062	ENSG00000147804	SLC39A4	55630	13.1658	24.4603	13.7403	80.5685	60.2465	61.558
ENSG00000169189.16	283.219	-0.89637	0.178956	-5.00887	5.47e-07	0.000192676	ENSG00000169189	NSMCE1	197370	408.139	376.513	320.933	198.611	197.953	197.164
ENSG00000184515.10	97.0835	1.41057	0.28269	4.98983	6.04e-07	0.000208584	ENSG00000184515	BEX5	340542	53.7602	45.4262	59.8683	103.99	175.821	143.635
ENSG00000243970.1	80.4351	1.47295	0.29889	4.92807	8.3e-07	0.000281231	ENSG00000243970	PPIEL	728448	52.663	42.8054	32.3878	91.8106	138.936	124.008
ENSG00000143469.17	425.351	-0.829914	0.169207	-4.90472	9.36e-07	0.000299857	ENSG00000143469	SYT14	255928	567.225	558.218	508.39	271.685	295.085	351.505
ENSG00000143502.14	170.586	-1.09812	0.223735	-4.90814	9.19e-07	0.000299857	ENSG00000143502	SUSD4	55061	284.161	221.016	192.364	102.116	116.804	107.057
ENSG00000003096.13	1321.42	-0.822664	0.167525	-4.9107	9.08e-07	0.000299857	ENSG00000003096	KLHL13	90293	1586.47	1885.19	1592.89	1129.83	925.828	808.284
ENSG00000139219.17	18806.2	-0.85286	0.174903	-4.8762	1.08e-06	0.000340545	ENSG00000139219	COL2A1	1280	30601.6	22701.7	19322.7	12998.7	13464.5	13748
ENSG00000092607.13	79.2906	1.68536	0.346103	4.86954	1.12e-06	0.00034614	ENSG00000092607	TBX15	6913	21.9429	55.0356	35.3321	126.474	89.7549	147.204
ENSG00000079308.16	747.366	-0.762862	0.157104	-4.85578	1.2e-06	0.000364782	ENSG00000079308	TNS1	7145	953.42	941.72	924.524	534.937	644.268	485.327
ENSG00000179059.9	25.9842	-2.7068	0.55864	-4.84535	1.26e-06	0.000371872	ENSG00000179059	ZFP42	132625	25.2344	53.2884	55.9425	4.68422	12.2952	4.46073
ENSG00000215374.5	20.2483	2.85917	0.589939	4.84655	1.26e-06	0.000371872	ENSG00000215374	FAM66B	100128890	5.48573	4.3679	4.90724	21.5474	40.5742	44.6073
ENSG00000230006.7	21.6434	-2.69475	0.560571	-4.80714	1.53e-06	0.00044321	ENSG00000230006	ANKRD36BP2	645784	38.4001	38.4375	36.3136	6.5579	1.22952	8.92145
ENSG00000125968.8	207.878	0.949056	0.197758	4.79908	1.59e-06	0.000454113	ENSG00000125968	ID1	3397	132.755	140.646	152.124	313.842	264.347	243.556
ENSG00000127507.17	42.4541	2.26132	0.47213	4.7896	1.67e-06	0.000465764	ENSG00000127507	ADGRE2	30817	9.87432	19.2188	14.7217	113.358	36.8856	60.6659
ENSG00000197128.11	157.444	1.07028	0.223547	4.78773	1.69e-06	0.000465764	ENSG00000197128	ZNF772	400720	110.812	77.7487	116.792	213.6	215.166	210.546
ENSG00000142632.16	541.35	-0.717994	0.15009	-4.78376	1.72e-06	0.000467856	ENSG00000142632	ARHGEF19	128272	617.694	698.864	702.717	416.895	422.955	388.975
ENSG00000180881.19	200.411	-1.08525	0.227333	-4.77382	1.81e-06	0.000484242	ENSG00000180881	CAPS2	84698	318.172	285.661	212.974	105.863	145.083	134.714
ENSG00000248015.6	294.2	-0.9259	0.194252	-4.76649	1.87e-06	0.000494799	ENSG00000248015	NA	NA	403.75	352.053	401.412	170.505	193.035	244.448
ENSG00000196793.13	201.253	-0.973313	0.205385	-4.73897	2.15e-06	0.000550769	ENSG00000196793	ZNF239	8187	232.595	285.661	281.676	117.105	135.247	155.233
ENSG00000122877.14	131.775	-1.90926	0.402738	-4.7407	2.13e-06	0.000550769	ENSG00000122877	EGR2	1959	224.915	118.807	279.713	22.4842	88.5254	56.2052
ENSG00000129128.12	4655.47	0.565386	0.119879	4.71629	2.4e-06	0.000603838	ENSG00000129128	SPCS3	60559	3799.42	3802.7	3662.76	5813.11	5241.44	5613.38
ENSG00000145808.8	1162.52	-0.86409	0.183281	-4.71456	2.42e-06	0.000603838	ENSG00000145808	ADAMTS19	171019	1909.03	1211.66	1381.88	821.611	827.467	823.45
ENSG00000172748.12	85.1235	1.35023	0.286721	4.70919	2.49e-06	0.000611464	ENSG00000172748	ZNF596	169270	54.8573	49.7941	39.2579	92.7475	134.018	140.067
ENSG00000102362.15	160.162	-1.6799	0.360583	-4.65886	3.18e-06	0.000771198	ENSG00000102362	SYTL4	94121	335.727	186.073	210.03	31.8527	104.509	92.7831
ENSG00000141013.15	134.903	1.0368	0.223174	4.64571	3.39e-06	0.00081105	ENSG00000141013	GAS8	2622	88.8689	88.2316	88.3303	211.727	167.215	165.047
ENSG00000139044.10	564.071	-1.10835	0.239264	-4.63231	3.62e-06	0.00083205	ENSG00000139044	B4GALNT3	283358	1010.47	585.299	715.476	268.874	453.693	350.613
ENSG00000188176.11	124.961	-1.24438	0.26834	-4.63731	3.53e-06	0.00083205	ENSG00000188176	SMTNL2	342527	196.389	132.784	198.252	91.8106	72.5417	57.9894
ENSG00000133138.19	111.076	-1.09179	0.235651	-4.63307	3.6e-06	0.00083205	ENSG00000133138	TBC1D8B	54885	163.475	147.635	143.291	77.758	60.2465	74.0481
ENSG00000186205.12	1039.45	-0.673812	0.145614	-4.62738	3.7e-06	0.000841347	ENSG00000186205	2022-03-01	64757	1184.92	1358.42	1290.6	748.538	764.761	889.469
ENSG00000165118.14	63.4611	-1.44361	0.3137	-4.60187	4.19e-06	0.000939387	ENSG00000165118	C9orf64	84267	80.0917	83.8637	113.848	29.0421	41.8037	32.1172
ENSG00000120149.8	158.547	1.23034	0.269197	4.57042	4.87e-06	0.00107855	ENSG00000120149	MSX2	4488	70.2174	92.5995	120.718	163.948	275.412	228.389
ENSG00000242028.6	584.68	-0.88736	0.196189	-4.52298	6.1e-06	0.00133459	ENSG00000242028	HYPK	25764	920.506	697.991	658.552	328.832	446.316	455.886
ENSG00000204065.2	19.9013	-2.46764	0.546058	-4.51902	6.21e-06	0.00134345	ENSG00000204065	TCEAL5	340543	28.5258	34.9432	37.295	4.68422	8.60664	5.35287
ENSG00000135824.12	150.628	-1.23258	0.273248	-4.51086	6.46e-06	0.00136967	ENSG00000135824	RGS8	85397	209.555	269.063	154.087	73.0738	116.804	81.1852
ENSG00000162878.12	3216.54	-1.23163	0.273097	-4.50987	6.49e-06	0.00136967	ENSG00000162878	PKDCC	91461	6082.58	2888.93	4562.75	1335	2693.88	1736.11
ENSG00000120885.20	1996.82	-0.774562	0.172085	-4.50105	6.76e-06	0.00139844	ENSG00000120885	CLU	1191	3101.63	2363.04	2096.37	1523.31	1546.74	1349.82
ENSG00000172216.5	89.4839	1.49132	0.331367	4.50052	6.78e-06	0.00139844	ENSG00000172216	CEBPB	1051	34.0115	44.5526	61.8312	157.39	156.149	82.9695
ENSG00000114315.3	818.961	0.812357	0.180689	4.49589	6.93e-06	0.00141299	ENSG00000114315	HES1	3280	466.287	597.529	718.42	1121.4	1027.88	982.252
ENSG00000125378.15	103.906	1.27167	0.287174	4.42821	9.5e-06	0.00191616	ENSG00000125378	BMP4	652	49.3716	73.3808	59.8683	163.011	102.05	175.753
ENSG00000267506.5	118.427	-1.10648	0.250888	-4.41026	1.03e-05	0.00205894	ENSG00000267506	NA	NA	157.989	165.107	162.92	63.7053	62.7055	98.136
ENSG00000223756.6	2367.71	-0.837845	0.19072	-4.39306	1.12e-05	0.00220438	ENSG00000223756	TSSC2	650368	3596.45	2642.58	2869.75	1306.9	2025.02	1765.56
ENSG00000116698.20	4370	-0.520747	0.119721	-4.34968	1.36e-05	0.00265976	ENSG00000116698	SMG7	9887	5024.93	5303.51	5121.2	3424.16	3766.02	3580.18
ENSG00000170374.5	127.682	-1.3184	0.304139	-4.33488	1.46e-05	0.00281461	ENSG00000170374	SP7	121340	149.212	185.199	211.993	40.2843	84.8369	94.5674
ENSG00000185842.14	1088.86	-0.643607	0.148845	-4.324	1.53e-05	0.0028647	ENSG00000185842	DNAH14	127602	1399.96	1374.14	1209.14	753.222	874.189	922.478
ENSG00000184349.12	2480.43	-1.02326	0.236446	-4.32767	1.51e-05	0.0028647	ENSG00000184349	EFNA5	1946	4228.4	2852.24	2893.31	1075.5	2098.79	1734.33
ENSG00000167178.15	39.6442	2.07195	0.479039	4.32521	1.52e-05	0.0028647	ENSG00000167178	ISLR2	57611	14.2629	13.9773	17.6661	106.8	30.738	54.4209
ENSG00000163864.15	37.186	-2.42459	0.56133	-4.31937	1.56e-05	0.00287611	ENSG00000163864	NMNAT3	349565	104.229	22.7131	60.8498	5.62106	17.2133	12.49
ENSG00000164692.17	215.456	-1.45616	0.337185	-4.31857	1.57e-05	0.00287611	ENSG00000164692	COL1A2	1278	539.796	216.648	191.382	127.411	113.116	104.381
ENSG00000198576.3	85.5177	1.47337	0.341865	4.3098	1.63e-05	0.00296236	ENSG00000198576	ARC	23237	40.5944	46.2998	49.0724	193.927	92.214	90.9988
ENSG00000256546.1	84.4585	-1.08192	0.253264	-4.27188	1.94e-05	0.00347889	ENSG00000256546	LOC100506691	100506691	118.492	118.807	106.978	53.4001	52.8694	56.2052
ENSG00000116679.15	12404.1	-0.521299	0.122494	-4.2557	2.08e-05	0.00370333	ENSG00000116679	IVNS1ABP	10625	14194.9	14827.3	14839.5	9770.34	11059.5	9733.3
ENSG00000059588.9	7346.96	-0.566954	0.133712	-4.2401	2.23e-05	0.00393136	ENSG00000059588	TARBP1	6894	8554.45	9587.55	8174.48	5442.12	5969.32	6353.86
ENSG00000139800.8	1438.06	0.743049	0.175498	4.23393	2.3e-05	0.00400151	ENSG00000139800	ZIC5	85416	936.963	1306	983.411	1619.8	1721.33	2060.86
ENSG00000136048.13	202.505	0.872536	0.206276	4.22995	2.34e-05	0.0040338	ENSG00000136048	DRAM1	55332	142.629	153.75	132.495	301.664	266.806	217.683
ENSG00000183762.12	727.386	1.05211	0.250021	4.20811	2.58e-05	0.00440183	ENSG00000183762	KREMEN1	83999	464.093	506.677	449.503	1471.78	729.105	743.157
ENSG00000204099.11	52.651	-1.70026	0.405613	-4.19183	2.77e-05	0.00468529	ENSG00000204099	NEU4	129807	87.7717	61.1506	92.2561	10.3053	33.197	31.2251
ENSG00000186104.10	376.017	-0.681469	0.163461	-4.16899	3.06e-05	0.00513199	ENSG00000186104	CYP2R1	120227	504.687	442.905	442.633	272.621	282.79	310.467
ENSG00000197928.10	292.507	-0.85008	0.204148	-4.16404	3.13e-05	0.00514826	ENSG00000197928	ZNF677	342926	402.653	310.121	415.152	204.232	247.133	175.753
ENSG00000156313.12	529.096	-0.642638	0.154306	-4.16471	3.12e-05	0.00514826	ENSG00000156313	RPGR	6103	659.385	639.461	634.997	402.843	462.299	375.593
ENSG00000196083.9	892.693	-1.07857	0.260018	-4.14806	3.35e-05	0.00538788	ENSG00000196083	IL1RAP	3556	1305.6	1197.68	1131.61	312.906	629.514	778.843
ENSG00000158296.13	641.612	-0.669722	0.161478	-4.14744	3.36e-05	0.00538788	ENSG00000158296	SLC13A3	64849	829.443	872.707	661.496	498.401	494.267	493.356
ENSG00000125675.17	598.522	-0.795679	0.191835	-4.14773	3.36e-05	0.00538788	ENSG00000125675	GRIA3	2892	753.74	911.144	614.386	490.906	371.315	449.641
ENSG00000157064.10	282.235	-1.3344	0.322343	-4.13967	3.48e-05	0.00547573	ENSG00000157064	NMNAT2	23057	384.001	421.066	407.301	67.4527	180.739	232.85
ENSG00000071909.18	71.2804	1.58996	0.383955	4.14101	3.46e-05	0.00547573	ENSG00000071909	MYO3B	140469	25.2344	48.9205	32.3878	108.674	59.0169	153.449
ENSG00000151718.15	2041.31	0.756846	0.183997	4.11336	3.9e-05	0.00603325	ENSG00000151718	WWC2	80014	1280.37	1660.68	1612.52	3139.36	2072.97	2481.95
ENSG00000109536.11	540.035	0.606706	0.147427	4.11528	3.87e-05	0.00603325	ENSG00000109536	FRG1	2483	443.247	423.687	417.115	656.727	690.99	608.443
ENSG00000043355.11	3680.44	0.704649	0.171443	4.11009	3.95e-05	0.006067	ENSG00000043355	ZIC2	7546	2206.36	3225.26	2964.95	4370.37	4203.73	5111.99
ENSG00000164096.12	1523.88	0.657562	0.160178	4.10519	4.04e-05	0.00609288	ENSG00000164096	C4orf3	401152	1136.64	1004.62	1406.41	1925.21	1905.76	1764.66
ENSG00000198105.12	1508.06	0.621731	0.151396	4.10666	4.01e-05	0.00609288	ENSG00000198105	ZNF248	57209	1315.48	1086.73	1163.02	1644.16	1785.26	2053.72
ENSG00000047410.13	12409.9	-0.546339	0.133223	-4.10093	4.11e-05	0.00614479	ENSG00000047410	TPR	7175	14528.4	16185.7	13481.2	10694.1	10212.4	9357.71
ENSG00000112769.18	138.598	-1.43011	0.34886	-4.09938	4.14e-05	0.00614479	ENSG00000112769	LAMA4	3910	324.755	112.692	168.809	64.6422	94.673	66.0187
ENSG00000134376.14	207.403	-1.02227	0.251445	-4.06558	4.79e-05	0.00704886	ENSG00000134376	CRB1	23418	388.39	229.752	215.919	130.221	146.313	133.822
ENSG00000227671.4	2012.47	-0.721895	0.178178	-4.05153	5.09e-05	0.00742494	ENSG00000227671	NA	NA	2598.04	2515.91	2402.58	1133.58	1683.21	1741.47
ENSG00000240184.6	1556.67	0.642513	0.159026	4.04031	5.34e-05	0.00772647	ENSG00000240184	PCDHGC3	5098	1224.42	1171.47	1252.33	2201.58	1567.64	1922.57
ENSG00000116667.12	2579.29	-0.641684	0.159424	-4.02503	5.7e-05	0.00817978	ENSG00000116667	C1orf21	81563	3723.72	2833.02	2873.68	1959.88	2231.58	1853.88
ENSG00000151729.10	852.651	0.567627	0.141258	4.01836	5.86e-05	0.00834779	ENSG00000151729	SLC25A4	291	683.522	628.104	749.826	1004.3	1024.19	1025.97
ENSG00000187323.11	364.5	0.835738	0.208532	4.00772	6.13e-05	0.00859662	ENSG00000187323	DCC	1630	315.978	254.212	215.919	389.727	450.004	561.159
ENSG00000123595.7	571.954	0.595095	0.148443	4.00892	6.1e-05	0.00859662	ENSG00000123595	RAB9A	9367	462.996	418.445	485.817	715.748	688.531	660.187
ENSG00000147251.15	1469.22	-0.755111	0.189539	-3.98393	6.78e-05	0.0094311	ENSG00000147251	DOCK11	139818	1608.42	2170.85	1756.79	1364.04	915.992	999.203
ENSG00000166922.8	747.175	-0.673095	0.169263	-3.97661	6.99e-05	0.00965119	ENSG00000166922	SCG5	6447	1065.33	874.454	814.602	567.727	647.957	512.984
ENSG00000156697.12	1072.97	-0.713082	0.179441	-3.97391	7.07e-05	0.00968691	ENSG00000156697	UTP14A	10813	1075.2	1511.29	1410.34	704.506	934.435	802.039
ENSG00000066279.16	8131.99	-0.585885	0.147515	-3.97169	7.14e-05	0.00970347	ENSG00000066279	ASPM	259266	10100.3	10745.9	8437.51	6868	5804.56	6835.62
ENSG00000131149.18	2656.85	-0.593391	0.149891	-3.95883	7.53e-05	0.0101641	ENSG00000131149	GSE1	23199	3690.8	2817.3	3078.8	2116.33	2263.55	1974.32
ENSG00000133980.4	567.508	-0.791484	0.200886	-3.93996	8.15e-05	0.0109154	ENSG00000133980	VRTN	55237	555.156	741.67	859.748	376.611	491.808	380.054
ENSG00000184986.10	140.571	0.947897	0.241238	3.9293	8.52e-05	0.0113261	ENSG00000184986	TMEM121	80757	82.286	96.9674	108.941	223.906	147.542	183.782
ENSG00000064300.8	1288.14	-0.6781	0.172667	-3.9272	8.59e-05	0.0113416	ENSG00000064300	NGFR	4804	1807	1527.02	1421.14	1022.1	1139.76	811.852
ENSG00000117139.16	7699.76	-0.515839	0.131677	-3.91746	8.95e-05	0.0117236	ENSG00000117139	KDM5B	10765	9850.18	8393.36	8941.97	6677.82	6494.32	5840.88
ENSG00000009694.13	784.412	-0.711421	0.181992	-3.90907	9.27e-05	0.0120502	ENSG00000009694	TENM1	10178	1139.94	1009.86	773.381	638.927	522.546	621.825
ENSG00000163545.8	849.474	-0.819927	0.210932	-3.88717	0.000101421	0.0130957	ENSG00000163545	NUAK2	81788	1186.02	904.156	1162.03	466.548	805.335	572.757
ENSG00000186777.11	32.9513	1.53247	0.394945	3.88021	0.000104368	0.01338	ENSG00000186777	ZNF732	654254	18.6515	18.3452	13.7403	53.4001	51.6398	41.9308
ENSG00000130766.4	1185.32	1.11881	0.288523	3.87771	0.000105444	0.013422	ENSG00000130766	SESN2	83667	653.899	848.247	739.03	1716.3	2353.3	801.146
ENSG00000248441.6	47.0022	-1.75844	0.454637	-3.86779	0.000109828	0.0138816	ENSG00000248441	LINC01197	400456	86.6746	51.5412	78.5158	8.43159	38.1151	18.7351
ENSG00000133048.12	245.824	-1.04688	0.27122	-3.85988	0.000113443	0.0141394	ENSG00000133048	CHI3L1	1116	241.372	476.101	276.768	179.874	124.181	176.645
ENSG00000223547.9	241.13	0.887525	0.229849	3.86134	0.000112768	0.0141394	ENSG00000223547	ZNF844	284391	170.058	153.75	184.512	414.085	249.593	274.781
ENSG00000251493.4	51.917	2.20244	0.574866	3.83122	0.000127509	0.0157829	ENSG00000251493	FOXD1	2297	12.0686	30.5753	12.7588	170.505	25.8199	59.7737
ENSG00000229191.1	263.385	-0.838583	0.219029	-3.82864	0.000128852	0.0158399	ENSG00000229191	NA	NA	408.139	255.085	351.358	176.127	174.592	215.007
ENSG00000013297.10	174.418	0.859416	0.225854	3.80518	0.000141703	0.0173012	ENSG00000013297	CLDN11	5010	143.726	124.048	105.015	235.148	180.739	257.83
ENSG00000133056.13	3385.41	-0.681727	0.179396	-3.80013	0.000144621	0.0175383	ENSG00000133056	PIK3C2B	5287	4628.86	3726.69	4155.45	2020.77	3132.82	2647.89
ENSG00000136643.11	831.101	-0.526673	0.138977	-3.78963	0.000150874	0.0181738	ENSG00000136643	RPS6KC1	26750	1000.6	995.882	946.116	633.306	729.105	681.599
ENSG00000166707.10	430.328	-0.727698	0.192152	-3.7871	0.000152415	0.0182369	ENSG00000166707	ZCCHC18	644353	441.053	525.895	642.848	287.611	319.675	364.887
ENSG00000029534.19	56.3982	1.29235	0.341601	3.7832	0.000154824	0.0184025	ENSG00000029534	ANK1	286	28.5258	40.1847	29.4434	98.3685	55.3284	86.5381
ENSG00000213445.9	808.446	0.557364	0.148139	3.76244	0.000168267	0.0198688	ENSG00000213445	SIPA1	6494	613.305	723.325	625.182	1028.65	962.714	897.498
ENSG00000186998.15	2044.73	0.738658	0.196441	3.7602	0.000169776	0.0199159	ENSG00000186998	EMID1	129080	1346.2	1717.46	1534	3218.99	1908.21	2543.51
ENSG00000116906.11	3755.74	-0.460556	0.12263	-3.75565	0.00017289	0.0201496	ENSG00000116906	GNPAT	8443	4418.21	4491.08	4140.73	3272.39	3228.72	2983.33
ENSG00000198756.10	3468.52	-0.812281	0.216606	-3.75004	0.000176808	0.0204732	ENSG00000198756	COLGALT2	23127	5661.28	3860.35	3737.35	1872.75	3153.72	2525.66
ENSG00000162923.14	3513.86	-0.488101	0.130289	-3.74628	0.000179475	0.0206488	ENSG00000162923	WDR26	80232	4355.67	4088.36	3862.98	2773.99	3175.85	2826.32
ENSG00000271533.1	698.29	0.70728	0.189331	3.73567	0.000187214	0.021402	ENSG00000271533	NA	NA	593.556	554.724	443.614	717.622	837.303	1042.92
ENSG00000153207.14	3798.19	-0.493801	0.132432	-3.72871	0.000192461	0.0218626	ENSG00000153207	AHCTF1	25909	4541.09	4628.23	4156.43	3446.65	3111.91	2904.82
ENSG00000158715.5	1644.85	-0.779513	0.209406	-3.72249	0.000197266	0.0222675	ENSG00000158715	SLC45A3	85414	2843.8	1599.53	1793.11	1127.96	1311.9	1192.8
ENSG00000164778.4	196.266	1.37925	0.371842	3.70925	0.000207874	0.0233183	ENSG00000164778	EN2	2020	55.9545	130.163	140.347	140.526	297.544	413.063
ENSG00000163251.3	76.4043	-1.3187	0.356925	-3.69461	0.000220225	0.0245503	ENSG00000163251	FZD5	7855	149.212	68.1393	109.922	28.1053	50.4103	52.6366
ENSG00000260855.1	153.802	-0.818141	0.221599	-3.69198	0.000222511	0.024652	ENSG00000260855	NA	NA	209.555	194.808	184.512	89.0001	115.575	129.361
ENSG00000147027.3	8483.63	-0.909701	0.246639	-3.6884	0.000225672	0.0248489	ENSG00000147027	TMEM47	83604	13609	9405.84	10203.1	3666.8	8152.95	5864.07
ENSG00000054267.20	2072.39	-0.478631	0.129978	-3.68239	0.000231054	0.025133	ENSG00000054267	ARID4B	51742	2568.42	2405.84	2264.2	1695.69	1838.13	1662.07
ENSG00000268912.1	86.7968	1.11034	0.301478	3.68298	0.00023052	0.025133	ENSG00000268912	NA	NA	72.4117	53.2884	39.2579	128.348	136.477	90.9988
ENSG00000057657.15	51.3256	1.24008	0.337284	3.67666	0.000236305	0.0254208	ENSG00000057657	PRDM1	639	28.5258	40.1847	22.5733	80.5685	70.0826	66.0187
ENSG00000147231.13	1363.46	-0.723169	0.196705	-3.67642	0.000236532	0.0254208	ENSG00000147231	RADX	55086	1610.61	1652.81	1830.4	722.306	1175.42	1189.23
ENSG00000214796.8	460.52	-0.651187	0.177884	-3.66074	0.000251491	0.0268676	ENSG00000214796	NA	NA	462.996	595.782	628.127	335.39	394.676	346.152
ENSG00000245680.9	162.809	-0.825867	0.226428	-3.64737	0.00026494	0.028137	ENSG00000245680	ZNF585B	92285	242.469	177.337	204.141	102.116	140.165	110.626
ENSG00000187720.14	824.031	-0.788038	0.216718	-3.63624	0.000276647	0.0292074	ENSG00000187720	THSD4	79875	1358.27	972.295	799.88	491.843	714.351	607.551
ENSG00000116717.11	457.898	0.650315	0.178958	3.6339	0.000279164	0.0293008	ENSG00000116717	GADD45A	1647	366.447	313.615	388.653	538.685	652.875	487.111
ENSG00000157343.8	224.848	-0.782258	0.215738	-3.62596	0.000287891	0.0300411	ENSG00000157343	ARMC12	221481	314.881	276.925	262.047	134.905	152.46	207.87
ENSG00000147100.10	4766.74	0.827252	0.228271	3.62399	0.00029009	0.0300956	ENSG00000147100	SLC16A2	6567	3492.22	3995.76	2821.66	8330.41	4192.66	5767.72
ENSG00000173673.7	1889.76	-0.754988	0.208538	-3.62039	0.000294157	0.0303421	ENSG00000173673	HES3	390992	1859.66	2102.71	3158.3	1450.23	1177.88	1589.8
ENSG00000198700.9	9365.27	-0.467995	0.129415	-3.61624	0.00029891	0.0306562	ENSG00000198700	IPO9	55705	10114.6	12105.2	10392.6	7990.34	7941.47	7647.47
ENSG00000007372.20	217.77	-0.902776	0.249759	-3.61459	0.000300825	0.0306773	ENSG00000007372	PAX6	5080	285.258	218.395	346.451	132.095	200.412	124.008
ENSG00000274471.1	167.306	0.819663	0.227294	3.60618	0.000310737	0.0315091	ENSG00000274471	NA	NA	118.492	146.762	97.1633	184.558	231.15	225.713
ENSG00000223749.8	81.2404	-1.16848	0.324217	-3.60401	0.00031334	0.0315946	ENSG00000223749	NA	NA	137.143	96.0939	104.033	29.0421	57.7874	63.3423
ENSG00000117020.16	1400.18	-0.483405	0.134474	-3.59478	0.000324666	0.0325536	ENSG00000117020	AKT3	10000	1630.36	1630.97	1636.07	1260.99	1182.8	1059.87
ENSG00000188501.11	191.902	-0.84953	0.23775	-3.5732	0.000352641	0.0351622	ENSG00000188501	LCTL	197021	314.881	205.291	219.844	134.905	162.297	114.195
ENSG00000133065.10	2483.99	-0.559757	0.156797	-3.56995	0.00035705	0.0354051	ENSG00000133065	SLC41A1	254428	3159.78	2981.53	2740.2	2316.81	1679.52	2026.06
ENSG00000120896.13	790.725	0.604485	0.169506	3.56615	0.000362259	0.0357243	ENSG00000120896	SORBS3	10174	518.95	645.576	717.438	1058.63	900.008	903.743
ENSG00000143702.15	3446.04	-0.497242	0.139554	-3.56309	0.000366516	0.0359466	ENSG00000143702	CEP170	9859	4227.31	4060.4	3812.93	2714.03	3242.24	2619.34
ENSG00000121691.4	108.256	1.11529	0.313174	3.56124	0.000369111	0.0360044	ENSG00000121691	CAT	847	106.423	44.5526	54.9611	150.832	159.838	132.93
ENSG00000182256.12	150.729	-0.980488	0.275865	-3.55423	0.000379085	0.0367774	ENSG00000182256	GABRG3	2567	239.178	157.244	203.16	66.5159	130.329	107.95
ENSG00000161513.11	776.78	0.548825	0.154987	3.54109	0.000398472	0.0384504	ENSG00000161513	FDXR	2232	670.357	565.207	657.57	1027.72	891.402	848.43
ENSG00000121236.20	305.053	-0.669598	0.189226	-3.53861	0.000402245	0.0386069	ENSG00000121236	TRIM6	117854	318.172	388.743	416.134	203.295	253.281	250.693
ENSG00000124772.11	53.3058	-1.37464	0.388698	-3.53652	0.00040544	0.0387066	ENSG00000124772	CPNE5	57699	118.492	55.0356	57.9054	35.6	23.3609	29.4408
ENSG00000143479.15	564.958	-0.630134	0.178919	-3.5219	0.000428467	0.0406468	ENSG00000143479	DYRK3	8444	663.774	669.163	726.271	535.874	431.561	363.103
ENSG00000138670.17	180.109	-1.281	0.363939	-3.51981	0.000431851	0.0406468	ENSG00000138670	RASGEF1B	153020	309.395	222.763	232.603	38.4106	156.149	121.332
ENSG00000124098.9	2019.9	0.534585	0.151898	3.51938	0.000432557	0.0406468	ENSG00000124098	FAM210B	116151	1485.54	1831.9	1632.15	2692.49	2138.13	2339.2
ENSG00000230124.6	1912.17	-0.470602	0.134576	-3.49692	0.000470664	0.0439973	ENSG00000230124	ACBD6	84320	2136.14	2327.22	2200.41	1461.48	1604.52	1743.25
ENSG00000197813.5	269.4	-0.689975	0.197414	-3.49506	0.000473955	0.0440754	ENSG00000197813	NA	NA	392.778	303.132	302.286	178	212.707	227.497
ENSG00000135837.15	4468.37	-0.463635	0.133086	-3.48374	0.000494463	0.0455109	ENSG00000135837	CEP350	9857	5462.69	5411.83	4665.8	3928.18	3847.17	3494.53
ENSG00000118193.11	2632.47	-0.462061	0.132582	-3.48509	0.000491966	0.0455109	ENSG00000118193	KIF14	9928	2993.02	3239.24	2917.84	2281.21	2350.84	2012.68
ENSG00000136636.12	3434.69	-0.43257	0.124267	-3.48097	0.000499604	0.0455172	ENSG00000136636	KCTD3	51133	3763.21	4097.97	3974.86	2940.75	3079.95	2751.38
ENSG00000237531.6	11.73	2.63819	0.7578	3.48138	0.000498833	0.0455172	ENSG00000237531	NA	NA	3.29144	2.62074	3.92579	13.1158	13.5247	33.9015
ENSG00000143776.18	2187.59	-0.452516	0.130515	-3.46717	0.000525974	0.0474645	ENSG00000143776	CDC42BPA	8476	2611.21	2557.84	2413.38	1787.5	2011.49	1744.14
ENSG00000156500.14	159.581	-0.715054	0.206245	-3.46702	0.000526267	0.0474645	ENSG00000156500	FAM122C	159091	185.418	198.303	211.011	105.863	126.641	130.253
ENSG00000169905.12	1226.84	-0.547629	0.158272	-3.46006	0.000540059	0.0484649	ENSG00000169905	TOR1AIP2	163590	1231	1627.48	1512.41	1078.31	913.533	998.311
ENSG00000266028.7	4534.89	-0.693158	0.200623	-3.45503	0.000550241	0.0487026	ENSG00000266028	SRGAP2	23380	6163.77	5025.71	5620.75	2437.67	4340.2	3621.22
ENSG00000123689.5	73.2276	-1.07364	0.310958	-3.4527	0.000555014	0.0487026	ENSG00000123689	G0S2	50486	131.658	82.9901	83.4231	56.2106	46.7218	38.3622
ENSG00000157005.3	61.9736	1.18865	0.34418	3.45357	0.000553228	0.0487026	ENSG00000157005	SST	6750	42.7887	37.564	33.3692	60.8948	75.0007	122.224
ENSG00000164176.12	176.692	1.04304	0.301896	3.45495	0.000550391	0.0487026	ENSG00000164176	EDIL3	10085	103.132	135.405	107.959	367.243	163.526	182.89
ENSG00000104112.8	423.754	-0.82016	0.237584	-3.45208	0.000556275	0.0487026	ENSG00000104112	SCG3	29106	506.882	635.967	480.909	224.842	269.265	424.661
ENSG00000084636.17	97.2353	-1.0163	0.294716	-3.4484	0.000563927	0.0491329	ENSG00000084636	COL16A1	1307	108.618	150.256	132.495	77.758	39.3446	74.9402
ENSG00000188486.3	3935.74	0.587313	0.170494	3.44477	0.000571541	0.0495557	ENSG00000188486	H2AX	3014	2519.05	3218.27	3699.08	5227.59	4228.32	4722.12
ENSG00000117335.19	11816	-0.54438	0.158091	-3.44345	0.000574348	0.0495596	ENSG00000117335	CD46	4179	17074.9	12921.1	12062	9682.27	9816.49	9338.98
ENSG00000117625.13	1427.18	-0.608275	0.176968	-3.43721	0.000587743	0.0504728	ENSG00000117625	RCOR3	55758	1678.63	1731.44	1759.74	853.464	1313.13	1226.7
ENSG00000227953.6	188.621	-0.787197	0.22922	-3.43425	0.000594201	0.0507844	ENSG00000227953	NA	NA	230.401	272.557	213.956	112.421	126.641	175.753
ENSG00000118200.14	2858.78	-0.470288	0.137282	-3.42571	0.000613192	0.0519131	ENSG00000118200	CAMSAP2	23271	3419.81	3335.33	3205.41	2142.56	2679.12	2370.43
ENSG00000205592.13	63.1544	1.24291	0.362687	3.42694	0.000610421	0.0519131	ENSG00000205592	MUC19	283463	39.4973	52.4148	20.6104	108.674	67.6236	90.1067
ENSG00000224063.5	15.2516	-2.25226	0.658143	-3.42215	0.000621282	0.052351	ENSG00000224063	NA	NA	27.4287	20.0924	27.4805	1.87369	11.0657	3.56858
ENSG00000135775.13	1619.9	-0.452118	0.132327	-3.41667	0.000633924	0.0526744	ENSG00000135775	COG2	22796	1860.76	1912.27	1841.2	1241.32	1447.14	1416.73
ENSG00000109775.10	761.603	0.606694	0.17748	3.41838	0.00062995	0.0526744	ENSG00000109775	UFSP2	55325	646.219	513.665	651.681	1030.53	970.091	757.431
ENSG00000280304.1	35.9781	-1.90749	0.558116	-3.41772	0.000631472	0.0526744	ENSG00000280304	NA	NA	94.3546	32.3225	43.1837	4.68422	27.0494	14.2743
ENSG00000139220.16	244.704	-0.662702	0.194126	-3.41377	0.000640699	0.0527489	ENSG00000139220	PPFIA2	8499	339.018	288.282	272.843	163.948	191.805	212.331
ENSG00000234965.2	10.2072	2.56648	0.751609	3.41465	0.000638638	0.0527489	ENSG00000234965	SHISA8	440829	4.38859	2.62074	1.9629	19.6737	14.7542	17.8429
ENSG00000164305.18	1097.38	0.506483	0.148496	3.41076	0.000647832	0.0530926	ENSG00000164305	CASP3	836	808.597	918.133	992.244	1307.83	1380.75	1176.74
ENSG00000119285.10	4893.64	-0.462647	0.135771	-3.40755	0.000655498	0.0534768	ENSG00000119285	HEATR1	55127	5519.74	6191.94	5302.76	4482.79	4078.32	3786.26
ENSG00000137968.16	580.886	-0.684445	0.201073	-3.40397	0.000664147	0.0536942	ENSG00000137968	SLC44A5	204962	838.22	677.898	632.052	334.453	500.415	502.278
ENSG00000182379.9	91.2174	1.54479	0.45368	3.40503	0.000661566	0.0536942	ENSG00000182379	NXPH4	11247	29.623	62.8978	47.1095	244.516	51.6398	111.518
ENSG00000059915.16	274.067	-0.763203	0.224429	-3.40064	0.000672282	0.0538666	ENSG00000059915	PSD	5662	428.984	305.753	299.342	163.011	248.363	198.948
ENSG00000247157.6	113.886	-0.79106	0.232544	-3.40176	0.000669524	0.0538666	ENSG00000247157	LINC01252	338817	155.795	130.163	147.217	73.0738	86.0664	90.9988
ENSG00000185324.21	4976.95	0.51819	0.152522	3.39747	0.00068012	0.0542525	ENSG00000185324	CDK10	8558	4617.89	4075.25	3586.21	6304.02	5123.41	6154.91
ENSG00000183454.15	314.609	-0.846459	0.249373	-3.39434	0.000687934	0.0546329	ENSG00000183454	GRIN2A	2903	522.242	378.26	312.1	158.327	270.494	246.232
ENSG00000136546.13	135.021	-0.994272	0.293311	-3.38983	0.000699369	0.055207	ENSG00000136546	SCN7A	6332	254.538	145.888	139.366	68.3896	92.214	109.734
ENSG00000170419.10	34.5809	-1.5372	0.453577	-3.38906	0.000701314	0.055207	ENSG00000170419	VSTM2A	222008	64.7316	40.1847	49.0724	7.49475	24.5904	21.4115
ENSG00000115507.9	61.235	1.3867	0.410171	3.38078	0.00072281	0.0566506	ENSG00000115507	OTX1	5013	30.7201	37.564	33.3692	43.0948	79.9188	142.743
ENSG00000169213.6	2942.97	-0.794872	0.23558	-3.37411	0.000740558	0.0577892	ENSG00000169213	RAB3B	5865	5258.62	2705.48	3236.82	1914.91	2663.14	1878.86
ENSG00000182552.14	428.478	0.554797	0.164625	3.37007	0.000751485	0.0583881	ENSG00000182552	RWDD4	201965	355.475	312.742	372.95	525.569	544.677	459.455
ENSG00000149256.15	8955.51	-0.514418	0.152751	-3.3677	0.000757986	0.0586393	ENSG00000149256	TENM4	26011	12584.3	9858.36	9164.76	7643.7	7096.79	7385.18
ENSG00000139679.15	193.844	0.781733	0.232272	3.36559	0.000763806	0.058836	ENSG00000139679	LPAR6	10161	170.058	118.807	139.366	189.242	261.888	283.702
ENSG00000235688.2	223.691	0.624959	0.185793	3.36374	0.000768943	0.0589786	ENSG00000235688	NA	NA	184.321	153.75	190.401	280.116	266.806	266.751
ENSG00000042062.11	69.2482	-1.17126	0.349016	-3.35589	0.000791099	0.0604198	ENSG00000042062	RIPOR3	140876	141.532	62.0242	84.4045	36.5369	45.4922	45.4994
ENSG00000116141.15	979.291	-0.615705	0.183689	-3.35189	0.00080261	0.0608499	ENSG00000116141	MARK1	4139	1223.32	1125.17	1206.2	575.222	884.025	861.812
ENSG00000156076.9	21.4873	-1.66915	0.49802	-3.35158	0.000803512	0.0608499	ENSG00000156076	WIF1	11197	39.4973	33.1961	25.5176	7.49475	9.83616	13.3822
ENSG00000163013.11	535.757	-0.594726	0.17757	-3.34925	0.000810306	0.0608509	ENSG00000163013	FBXO41	150726	639.636	649.944	645.793	510.58	343.036	425.553
ENSG00000172602.9	111.621	-0.825444	0.246374	-3.35036	0.000807053	0.0608509	ENSG00000172602	RND1	27289	150.309	145.014	132.495	94.6212	84.8369	62.4502
ENSG00000101084.16	405.139	0.561981	0.167907	3.34698	0.000816962	0.0610952	ENSG00000101084	RAB5IF	55969	291.841	311.868	377.857	476.853	474.595	497.817
ENSG00000248632.1	30.3269	1.42989	0.427505	3.34472	0.000823657	0.0613402	ENSG00000248632	NA	NA	16.4572	22.7131	9.81448	43.0948	47.9513	41.9308
ENSG00000058673.15	10542.4	-0.483614	0.144953	-3.33635	0.000848867	0.0619975	ENSG00000058673	ZC3H11A	9877	13638.6	12064.1	11175.7	7771.11	9689.85	8915.21
ENSG00000143643.12	1481.12	-0.488486	0.146426	-3.33606	0.000849755	0.0619975	ENSG00000143643	TTC13	79573	1720.33	1902.66	1566.39	1254.43	1112.72	1330.19
ENSG00000065534.18	4231.34	-0.614499	0.184126	-3.33739	0.000845695	0.0619975	ENSG00000065534	MYLK	4638	6101.23	4669.29	4586.31	2611.92	3847.17	3572.15
ENSG00000170631.14	313.081	0.545014	0.163176	3.34004	0.000837672	0.0619975	ENSG00000170631	ZNF16	7564	243.567	261.201	259.102	391.6	359.02	363.995
ENSG00000103056.11	378.011	-1.07719	0.322588	-3.33922	0.000840126	0.0619975	ENSG00000103056	SMPD3	55512	658.288	440.285	439.689	106.8	319.675	303.329
ENSG00000129187.14	2261.76	0.42154	0.126562	3.33071	0.000866253	0.0629454	ENSG00000129187	DCTD	1635	2072.51	1878.2	1851.01	2695.3	2538.96	2534.58
ENSG00000214595.11	125.326	-0.813957	0.245304	-3.31816	0.000906121	0.0655769	ENSG00000214595	EML6	400954	183.223	139.773	156.05	70.2632	104.509	98.136
ENSG00000153404.14	2255.09	-0.451287	0.136308	-3.31079	0.000930343	0.0670595	ENSG00000153404	PLEKHG4B	153478	2490.52	2659.18	2664.63	1691	1969.69	2055.5
ENSG00000143344.15	588.787	-0.614889	0.185962	-3.30654	0.000944571	0.0678126	ENSG00000143344	RGL1	23179	731.797	679.646	724.309	362.558	570.497	463.916
ENSG00000223508.5	24.6889	1.50524	0.456306	3.29874	0.000971185	0.0694455	ENSG00000223508	NA	NA	14.2629	8.7358	15.7032	33.7264	41.8037	33.9015
ENSG00000188219.14	10.9892	2.35184	0.714437	3.29188	0.000995211	0.0708811	ENSG00000188219	POTEE	445582	5.48573	3.49432	1.9629	20.6106	14.7542	19.6272
ENSG00000142694.6	282.61	0.848616	0.258002	3.28919	0.00100477	0.0710232	ENSG00000142694	EVA1B	55194	187.612	222.763	195.308	529.316	268.035	292.624
ENSG00000102057.9	265.516	-0.654761	0.199071	-3.28909	0.00100512	0.0710232	ENSG00000102057	KCND1	3750	364.253	329.34	281.676	190.179	183.198	244.448
ENSG00000054282.15	362.272	-0.560011	0.170383	-3.28677	0.00101343	0.0713298	ENSG00000054282	SDCCAG8	10806	448.733	427.181	418.097	289.485	333.2	256.938
ENSG00000188643.10	72.3784	-1.06994	0.325788	-3.28414	0.00102292	0.0713695	ENSG00000188643	S100A16	140576	94.3546	96.9674	103.052	69.3264	39.3446	31.2251
ENSG00000157181.15	1839.75	-0.516219	0.157277	-3.28223	0.0010299	0.0713695	ENSG00000157181	ODR4	54953	2065.93	2399.73	2031.6	1737.84	1298.37	1505.05
ENSG00000235655.3	1063.26	-0.484527	0.147594	-3.28283	0.00102769	0.0713695	ENSG00000235655	NA	NA	1098.24	1309.5	1311.21	837.538	963.944	859.136
ENSG00000149090.11	285.795	-0.810629	0.246936	-3.28275	0.001028	0.0713695	ENSG00000149090	PAMR1	25891	513.465	269.063	310.138	224.842	209.018	188.243
ENSG00000119771.14	357.766	0.826036	0.252033	3.27749	0.00104734	0.0722984	ENSG00000119771	KLHL29	114818	188.709	315.363	269.898	613.632	340.577	418.416
ENSG00000118873.15	2798.7	-0.474971	0.145088	-3.27368	0.00106156	0.0727208	ENSG00000118873	RAB3GAP2	25782	3571.21	3203.42	2990.47	2437.67	2530.35	2059.07
ENSG00000128805.14	59.9179	-1.20833	0.369032	-3.27433	0.00105912	0.0727208	ENSG00000128805	ARHGAP22	58504	110.812	52.4148	87.3489	25.2948	47.9513	35.6858
ENSG00000177606.6	293.485	0.810361	0.247786	3.2704	0.00107396	0.0732905	ENSG00000177606	JUN	3725	235.887	199.176	205.123	532.127	295.085	293.516
ENSG00000123836.14	477.562	-0.573756	0.175732	-3.26494	0.00109486	0.0744336	ENSG00000123836	PFKFB2	5208	605.625	589.667	517.223	330.706	453.693	368.456
ENSG00000101542.9	18.5384	-1.82777	0.560333	-3.26194	0.00110652	0.0749427	ENSG00000101542	CDH20	28316	19.7486	35.8168	31.4063	5.62106	6.1476	12.49
ENSG00000127561.14	128.241	-0.899823	0.27597	-3.26059	0.00111181	0.0750183	ENSG00000127561	SYNGR3	9143	189.806	156.371	155.069	124.6	81.1483	62.4502
ENSG00000087258.13	905.362	-0.468818	0.144064	-3.25423	0.00113699	0.0764293	ENSG00000087258	GNAO1	2775	1028.03	980.157	1146.33	756.032	710.662	810.96
ENSG00000162702.7	2427.63	-0.465924	0.143344	-3.25039	0.00115246	0.0771036	ENSG00000162702	ZNF281	23528	2526.73	2859.23	3061.14	1932.71	2259.86	1926.14
ENSG00000214336.4	24.4337	1.51469	0.466266	3.24856	0.0011599	0.0771036	ENSG00000214336	FOXI3	344167	13.1658	13.9773	10.7959	45.9053	36.8856	25.8722
ENSG00000185133.13	132.637	-0.744702	0.229194	-3.24923	0.0011572	0.0771036	ENSG00000185133	INPP5J	27124	167.863	159.865	170.772	79.6317	100.821	116.871
ENSG00000054277.13	1770	-0.599784	0.185345	-3.23604	0.00121201	0.0802702	ENSG00000054277	OPN3	23596	2007.78	2449.52	1942.29	1627.3	1068.45	1524.68
ENSG00000177614.10	825.552	-0.642308	0.198771	-3.23139	0.00123188	0.0810987	ENSG00000177614	PGBD5	79605	941.352	1040.43	1036.41	454.369	734.023	746.726
ENSG00000228223.2	208.767	-0.647374	0.200408	-3.23029	0.00123667	0.0810987	ENSG00000228223	HCG11	493812	244.664	259.453	259.102	138.653	195.494	155.233
ENSG00000140044.12	129.783	1.2079	0.373968	3.22996	0.00123808	0.0810987	ENSG00000140044	JDP2	122953	40.5944	106.577	87.3489	256.695	189.346	98.136
ENSG00000197261.11	60.9114	-1.32347	0.409894	-3.22881	0.00124308	0.0811302	ENSG00000197261	C6orf141	135398	114.103	51.5412	95.2004	16.8632	46.7218	41.0387
ENSG00000203709.10	104.345	-0.766621	0.237618	-3.22628	0.00125412	0.0812598	ENSG00000203709	NA	NA	132.755	145.888	115.811	80.5685	72.5417	78.5088
ENSG00000128342.4	56.7065	1.05145	0.325863	3.22668	0.00125237	0.0812598	ENSG00000128342	LIF	3976	40.5944	24.4603	46.1281	75.8843	73.7712	79.4009
ENSG00000188783.5	128.371	-1.05741	0.328548	-3.21842	0.00128897	0.0827661	ENSG00000188783	PRELP	5549	187.612	168.601	164.883	137.716	51.6398	59.7737
ENSG00000099814.15	648.159	0.488217	0.151643	3.21951	0.00128408	0.0827661	ENSG00000099814	CEP170B	283638	515.659	505.803	597.702	801.938	703.285	764.568
ENSG00000176222.8	94.1262	-0.77247	0.240052	-3.21793	0.0012912	0.0827661	ENSG00000176222	ZNF404	342908	114.103	115.313	126.607	68.3896	72.5417	67.803
ENSG00000228526.5	619.913	0.688611	0.214858	3.20496	0.00135083	0.0858799	ENSG00000228526	MIR34AHG	106614088	638.539	342.444	444.596	796.317	730.335	767.245
ENSG00000257315.1	921.558	-0.671583	0.209488	-3.20583	0.00134674	0.0858799	ENSG00000257315	ZBED6	100381270	1459.2	1080.62	857.785	613.632	684.843	833.264
ENSG00000159899.14	777.309	-0.553371	0.172747	-3.20336	0.00135836	0.0858799	ENSG00000159899	NPR2	4882	1040.09	992.387	741.975	615.506	591.399	682.491
ENSG00000110446.10	528.061	-0.912759	0.284949	-3.20324	0.00135892	0.0858799	ENSG00000110446	SLC15A3	51296	957.809	571.322	538.815	279.179	544.677	276.565
ENSG00000069275.12	27865.3	-0.438217	0.136869	-3.20172	0.0013661	0.0860305	ENSG00000069275	NUCKS1	64710	28755.1	33001.2	34437	23528.8	25786.7	21682.7
ENSG00000178773.14	231.165	-0.58577	0.183056	-3.19996	0.00137449	0.0862563	ENSG00000178773	CPNE7	27132	297.327	263.821	270.88	190.179	197.953	166.831
ENSG00000131668.13	110.083	0.967107	0.303267	3.18896	0.00142785	0.0892931	ENSG00000131668	BARX1	56033	73.5088	71.6336	78.5158	211.727	127.87	97.2438
ENSG00000164076.16	5080.33	-0.440683	0.138243	-3.18774	0.0014339	0.0893597	ENSG00000164076	CAMKV	79012	6009.07	6221.64	5321.41	4440.64	3854.54	4634.69
ENSG00000234996.4	105.064	-0.743399	0.233492	-3.18383	0.00145341	0.0899508	ENSG00000234996	LOC148709	148709	127.269	123.175	144.273	74.0106	78.6893	82.9695
ENSG00000238230.1	80.6226	-1.14326	0.358974	-3.18481	0.0014485	0.0899508	ENSG00000238230	NA	NA	121.783	100.462	109.922	22.4842	73.7712	55.313
ENSG00000125726.10	100.171	1.07079	0.336989	3.17751	0.00148545	0.0914016	ENSG00000125726	CD70	970	96.5489	56.7827	41.2208	183.621	113.116	109.734
ENSG00000018869.16	69.4809	-0.928763	0.292321	-3.1772	0.00148703	0.0914016	ENSG00000018869	ZNF582	147948	99.8403	95.2203	77.5344	41.2211	60.2465	42.823
ENSG00000151414.14	470.76	-0.555996	0.175066	-3.17593	0.00149359	0.0914914	ENSG00000151414	NEK7	140609	515.659	597.529	566.295	322.274	446.316	376.485
ENSG00000169871.12	970.546	0.496793	0.156708	3.17018	0.00152342	0.0930013	ENSG00000169871	TRIM56	81844	680.231	908.524	825.398	1196.35	1132.39	1080.39
ENSG00000100116.16	482.431	0.638163	0.201541	3.16641	0.00154332	0.0938969	ENSG00000100116	GCAT	23464	313.784	413.204	405.338	732.611	488.119	541.532
ENSG00000174606.13	1717.54	-0.498145	0.15738	-3.16525	0.00154952	0.0939554	ENSG00000174606	ANGEL2	90806	1742.27	2197.05	2092.45	1248.81	1591	1433.68
ENSG00000116984.12	4624.51	-0.448173	0.141976	-3.15667	0.00159579	0.0964352	ENSG00000116984	MTR	4548	5983.84	5241.48	4786.52	4243.9	3839.79	3651.55
ENSG00000110619.16	3275.16	0.650947	0.206555	3.15144	0.00162467	0.0978508	ENSG00000110619	CARS1	833	2113.1	3215.65	2315.24	4336.65	4661.11	3009.21
ENSG00000198625.12	3614.29	-0.491862	0.156141	-3.15012	0.00163204	0.0979663	ENSG00000198625	MDM4	4194	4041.89	4535.63	4095.58	2477.01	3100.85	3434.76
ENSG00000035687.9	2105.05	-0.421505	0.133974	-3.14616	0.00165429	0.0989706	ENSG00000035687	ADSS2	159	2261.22	2412.83	2555.69	1784.69	1947.56	1668.31
ENSG00000081842.17	131.739	0.792692	0.252069	3.14474	0.00166234	0.0991218	ENSG00000081842	PCDHA6	56142	120.686	67.2657	102.071	167.695	172.133	160.586
ENSG00000180176.14	18.2176	1.76633	0.562813	3.1384	0.00169876	0.100958	ENSG00000180176	TH	7054	5.48573	10.483	8.83303	33.7264	15.9838	34.7937
ENSG00000165995.18	64.5742	-1.01222	0.323228	-3.13161	0.00173853	0.102981	ENSG00000165995	CACNB2	783	110.812	74.2543	73.6086	45.9053	51.6398	31.2251
ENSG00000117222.13	980.608	-0.467223	0.149317	-3.12908	0.00175356	0.103529	ENSG00000117222	RBBP5	5929	997.306	1255.34	1160.07	814.117	871.73	785.088
ENSG00000139269.2	273.469	1.10092	0.352067	3.12702	0.0017659	0.103916	ENSG00000139269	INHBE	83729	111.909	257.706	151.143	499.337	441.398	179.321
ENSG00000263146.2	1370.22	0.7683	0.246011	3.12304	0.00178996	0.104851	ENSG00000263146	NA	NA	910.632	1067.52	1063.89	2354.29	1019.27	1805.7
ENSG00000196507.10	501.016	0.611922	0.195974	3.12246	0.00179347	0.104851	ENSG00000196507	TCEAL3	85012	423.499	338.949	425.948	509.643	754.925	553.13
ENSG00000234546.3	49.8566	1.03946	0.333489	3.11693	0.00182746	0.106491	ENSG00000234546	LNCTAM34A	102724571	37.303	22.7131	38.2765	69.3264	66.3941	65.1266
ENSG00000106853.17	283.239	0.518504	0.166475	3.1146	0.00184197	0.106989	ENSG00000106853	PTGR1	22949	220.526	241.108	236.529	326.021	344.266	330.986
ENSG00000163531.15	1288	-0.666962	0.214505	-3.10931	0.00187528	0.107231	ENSG00000163531	NFASC	23114	2122.98	1368.9	1249.38	849.717	1171.73	965.301
ENSG00000144730.16	16218.4	0.828978	0.266429	3.11143	0.00186182	0.107231	ENSG00000144730	IL17RD	54756	8002.59	17073.3	9972.49	27309.9	14841.5	20110.7
ENSG00000134285.10	748.84	-0.495781	0.159499	-3.10836	0.00188126	0.107231	ENSG00000134285	FKBP11	51303	868.94	999.376	760.622	608.948	591.399	663.756
ENSG00000260719.1	23.5429	-1.65527	0.532541	-3.10825	0.00188199	0.107231	ENSG00000260719	NA	NA	25.2344	57.6563	24.5362	12.179	7.37712	14.2743
ENSG00000154040.20	111.556	-0.835944	0.268634	-3.11183	0.0018593	0.107231	ENSG00000154040	CABYR	26256	157.989	150.256	121.7	103.99	57.7874	77.6166
ENSG00000188158.14	1139.33	-0.45421	0.146015	-3.11071	0.00186638	0.107231	ENSG00000188158	NHS	4810	1461.4	1333.96	1156.15	936.843	998.37	949.243
ENSG00000160973.7	24.1682	-1.47508	0.474812	-3.10666	0.00189215	0.107469	ENSG00000160973	FOXH1	8928	34.0115	28.8282	44.1652	17.8	8.60664	11.5979
ENSG00000104967.6	1183.2	-0.504296	0.16275	-3.09859	0.00194442	0.11009	ENSG00000104967	NOVA2	4858	1487.73	1243.11	1431.93	831.917	1131.16	973.33
ENSG00000147234.10	803.587	-0.559685	0.180882	-3.0942	0.00197348	0.111383	ENSG00000147234	FRMPD3	84443	1147.62	822.039	902.932	550.864	715.581	682.491
ENSG00000112852.6	879.363	-0.424828	0.137685	-3.08551	0.002032	0.114181	ENSG00000112852	PCDHB2	56133	964.392	1002	1058	786.948	702.056	762.784
ENSG00000255052.4	11.9685	-2.08239	0.675013	-3.08496	0.00203577	0.114181	ENSG00000255052	LOC112268389	112268389	20.8458	13.9773	23.5547	5.62106	2.45904	5.35287
ENSG00000162769.12	3274.09	-0.554466	0.179964	-3.08099	0.00206313	0.115355	ENSG00000162769	FLVCR1	28982	3796.13	4450.89	3440.96	3230.24	2131.99	2594.36
ENSG00000185668.7	166.653	-0.841281	0.273157	-3.07984	0.00207111	0.115442	ENSG00000185668	POU3F1	5453	186.515	169.475	285.601	85.2527	130.329	142.743
ENSG00000133216.16	3423.92	-0.483113	0.157039	-3.07638	0.00209531	0.116429	ENSG00000133216	EPHB2	2048	4820.86	3539.75	3615.65	2746.82	2945.93	2874.49
ENSG00000164323.12	1276.54	0.453237	0.147555	3.07166	0.00212875	0.117786	ENSG00000164323	CFAP97	57587	1097.15	944.34	1191.48	1399.64	1578.7	1447.95
ENSG00000185924.6	99.2119	0.872301	0.284037	3.07108	0.00213285	0.117786	ENSG00000185924	RTN4RL1	146760	55.9545	75.1279	79.4973	134.905	90.9845	158.802
ENSG00000183814.15	681.362	-0.434359	0.141571	-3.06814	0.00215397	0.118588	ENSG00000183814	LIN9	286826	766.905	798.453	783.195	541.495	620.907	577.218
ENSG00000266709.1	330.243	0.811834	0.264813	3.06568	0.00217172	0.119199	ENSG00000266709	MGC12916	84815	258.927	233.246	227.696	628.622	287.708	345.26
ENSG00000176014.12	1431.45	0.486054	0.158786	3.06107	0.00220547	0.120682	ENSG00000176014	TUBB6	84617	1043.39	1235.24	1298.46	1893.36	1652.47	1465.79
ENSG00000153823.18	369.248	0.619569	0.202555	3.05876	0.00222252	0.121246	ENSG00000153823	PID1	55022	227.109	322.351	322.896	493.716	478.283	371.132
ENSG00000113739.10	3498.28	0.489434	0.16021	3.05496	0.00225088	0.122421	ENSG00000113739	STC2	8614	2893.18	3138.77	2698.98	4733.87	4166.84	3358.03
ENSG00000232233.1	251.584	0.884042	0.289671	3.05188	0.0022741	0.12331	ENSG00000232233	LINC02043	102724699	148.115	215.774	166.846	469.358	191.805	317.604
ENSG00000242686.4	156.249	-0.674109	0.221121	-3.0486	0.00229909	0.123626	ENSG00000242686	LOC101928521	101928521	228.206	174.716	173.716	105.863	122.952	132.037
ENSG00000215241.3	34.0521	-1.20964	0.396595	-3.05006	0.00228798	0.123626	ENSG00000215241	LINC02449	101927905	35.1087	55.0356	52.0167	20.6106	24.5904	16.9508
ENSG00000141682.11	68.3085	1.21722	0.399296	3.0484	0.0023006	0.123626	ENSG00000141682	PMAIP1	5366	21.9429	44.5526	55.9425	77.758	146.313	63.3423
ENSG00000149527.17	208.287	-0.92116	0.302286	-3.04731	0.00230899	0.123707	ENSG00000149527	PLCH2	9651	321.464	201.797	293.453	85.2527	213.936	133.822
ENSG00000162687.16	1950.45	-0.469654	0.154341	-3.04296	0.00234266	0.124766	ENSG00000162687	KCNT2	343450	2457.61	2308	2031.6	1773.44	1390.59	1741.47
ENSG00000105281.12	8128.41	0.550762	0.180963	3.0435	0.00233841	0.124766	ENSG00000105281	SLC1A5	6510	5584.48	7688.38	6512.89	11883.9	8792.3	8308.55
ENSG00000110455.13	626.528	-0.90669	0.298216	-3.04038	0.0023628	0.125466	ENSG00000110455	ACCS	84680	961.1	704.979	785.158	202.358	527.464	578.11
ENSG00000163520.13	1585.65	0.609579	0.20058	3.03908	0.00237302	0.125637	ENSG00000163520	FBLN2	2199	1206.86	1480.72	1079.59	2373.02	1442.23	1931.49
ENSG00000171488.14	339.139	-0.589062	0.194166	-3.0338	0.00241493	0.126734	ENSG00000171488	LRRC8C	84230	469.579	425.434	327.804	304.474	253.281	254.261
ENSG00000058668.14	5886.77	-0.652904	0.215111	-3.0352	0.00240377	0.126734	ENSG00000058668	ATP2B4	493	8794.73	7104.83	5691.42	6042.64	3629.54	4057.48
ENSG00000130066.16	12006.7	0.822759	0.271128	3.03457	0.00240876	0.126734	ENSG00000130066	SAT1	6303	5657.98	12222.3	8138.17	18765	9844.76	17412
ENSG00000075391.16	1915.2	-0.458373	0.151368	-3.0282	0.00246016	0.127363	ENSG00000075391	RASAL2	9462	2414.82	2197.93	2037.49	1380.91	1756.98	1703.11
ENSG00000117266.15	1455.86	-0.448826	0.148197	-3.02858	0.00245708	0.127363	ENSG00000117266	CDK18	5129	1782.86	1629.23	1631.17	1379.03	1064.76	1248.11
ENSG00000277462.1	387.349	-0.53341	0.176163	-3.02792	0.00246239	0.127363	ENSG00000277462	ZNF670	93474	402.653	473.481	498.576	360.685	288.937	299.761
ENSG00000171163.15	4062.5	-0.527698	0.174096	-3.03107	0.00243691	0.127363	ENSG00000171163	ZNF692	55657	5428.68	4732.19	4232.98	3220.87	2739.37	4020.9
ENSG00000259129.5	75.2571	-0.951425	0.314006	-3.02996	0.00244588	0.127363	ENSG00000259129	LINC00648	100506433	87.7717	111.818	97.1633	31.8527	67.6236	55.313
ENSG00000115232.13	109.947	-0.873362	0.289634	-3.0154	0.00256643	0.131607	ENSG00000115232	ITGA4	3676	196.389	110.945	119.737	91.8106	77.4597	63.3423
ENSG00000177822.7	352.877	0.791897	0.262607	3.01552	0.00256535	0.131607	ENSG00000177822	NA	NA	314.881	197.429	263.028	280.116	553.284	508.523
ENSG00000175287.18	106.342	-0.751586	0.249122	-3.01694	0.00255337	0.131607	ENSG00000175287	PHYHD1	254295	108.618	148.509	143.291	89.9369	70.0826	77.6166
ENSG00000224892.6	36.4306	-1.10628	0.367774	-3.00803	0.00262945	0.134454	ENSG00000224892	NA	NA	44.983	52.4148	52.0167	20.6106	20.9018	27.6565
ENSG00000179403.11	413.312	0.521054	0.17332	3.00631	0.00264437	0.134833	ENSG00000179403	VWA1	64856	351.087	344.191	323.878	569.601	425.414	465.7
ENSG00000128283.6	114.924	1.02161	0.340705	2.99852	0.00271295	0.137938	ENSG00000128283	CDC42EP1	11135	40.5944	105.703	80.4787	202.358	152.46	107.95
ENSG00000260293.2	82.941	-0.767477	0.256034	-2.99756	0.00272154	0.137984	ENSG00000260293	NA	NA	114.103	103.956	95.2004	60.8948	66.3941	57.0973
ENSG00000164258.11	1183.01	0.526792	0.175821	2.99619	0.00273377	0.138213	ENSG00000164258	NDUFS4	4724	1166.27	808.062	934.338	1443.68	1527.06	1218.67
ENSG00000143786.7	97.1356	-0.758023	0.253097	-2.99498	0.0027446	0.138371	ENSG00000143786	CNIH3	149111	133.852	118.807	112.867	69.3264	87.2959	60.6659
ENSG00000143845.14	238.659	-0.681478	0.227621	-2.99392	0.00275423	0.138467	ENSG00000143845	ETNK2	55224	294.035	257.706	328.785	153.642	243.445	154.341
ENSG00000164106.7	53.3529	-1.01306	0.339522	-2.98377	0.00284722	0.142743	ENSG00000164106	SCRG1	11341	54.8573	69.0129	90.2932	29.0421	33.197	43.7151
ENSG00000228528.1	15.6324	1.7394	0.583945	2.9787	0.00289471	0.144532	ENSG00000228528	NA	NA	8.77717	5.24148	7.85158	31.8527	15.9838	24.0879
ENSG00000136383.6	300.525	-0.764931	0.256839	-2.97825	0.00289901	0.144532	ENSG00000136383	ALPK3	57538	307.201	476.101	352.34	309.158	164.756	193.596
ENSG00000150625.16	390.536	0.600163	0.201623	2.97666	0.00291406	0.144879	ENSG00000150625	GPM6A	2823	385.098	276.925	270.88	496.527	390.987	522.797
ENSG00000163462.17	801.304	-0.456789	0.153894	-2.9682	0.00299546	0.145787	ENSG00000163462	TRIM46	80128	904.049	946.088	932.375	647.359	600.006	777.951
ENSG00000160781.15	1222.08	-0.549259	0.184875	-2.97097	0.00296858	0.145787	ENSG00000160781	PAQR6	79957	1641.33	1350.56	1364.21	762.59	1035.26	1178.52
ENSG00000143514.16	2732.41	-0.378034	0.127315	-2.96928	0.00298503	0.145787	ENSG00000143514	TP53BP2	7159	2846	3282.92	3135.73	2459.21	2348.38	2322.25
ENSG00000109339.18	1482.27	-0.638095	0.214816	-2.97042	0.0029739	0.145787	ENSG00000109339	MAPK10	5602	2201.97	1477.22	1734.22	877.822	1498.78	1103.58
ENSG00000107833.10	1725.82	0.424652	0.142833	2.97307	0.00294842	0.145787	ENSG00000107833	NPM3	10360	1288.05	1534.88	1597.8	2060.12	1857.8	2016.25
ENSG00000198794.11	1473.52	-0.483577	0.162887	-2.96879	0.00298979	0.145787	ENSG00000198794	SCAMP5	192683	1765.31	1746.29	1643.93	1058.63	1139.76	1487.21
ENSG00000212719.10	529.082	0.546163	0.183754	2.97225	0.00295627	0.145787	ENSG00000212719	LINC02693	339263	499.202	386.123	405.338	515.264	686.072	682.491
ENSG00000130962.17	670.966	-0.547414	0.184438	-2.96802	0.00299729	0.145787	ENSG00000130962	PRRG1	5638	904.049	806.315	680.143	647.359	531.153	456.778
ENSG00000134369.15	2982.95	-0.42148	0.142342	-2.96105	0.00306596	0.148724	ENSG00000134369	NAV1	89796	3005.08	3702.23	3538.12	2337.42	2716.01	2598.82
ENSG00000100095.18	107.56	-1.13094	0.382946	-2.95327	0.00314423	0.152109	ENSG00000100095	SEZ6L	23544	170.058	148.509	123.662	24.3579	102.05	76.7245
ENSG00000226674.8	12.5123	-1.93909	0.657094	-2.95101	0.00316737	0.152817	ENSG00000226674	TEX41	401014	19.7486	16.598	23.5547	4.68422	2.45904	8.02931
ENSG00000021645.18	2707.33	-0.557785	0.189097	-2.94972	0.00318059	0.153043	ENSG00000021645	NRXN3	9369	3936.56	2915.14	2820.68	1733.16	2534.04	2304.41
ENSG00000141934.9	76.7834	1.13598	0.385259	2.94862	0.00319201	0.15307	ENSG00000141934	PLPP2	8612	30.7201	69.8864	43.1837	162.074	70.0826	84.7538
ENSG00000104833.11	312.328	-0.686499	0.232868	-2.94802	0.00319819	0.15307	ENSG00000104833	TUBB4A	10382	390.584	297.891	466.188	219.221	307.38	192.703
ENSG00000181856.14	430.598	0.555019	0.188561	2.94344	0.00324587	0.154939	ENSG00000181856	SLC2A4	6517	336.824	344.191	366.08	629.559	418.037	488.896
ENSG00000140538.16	1628.14	-0.518329	0.17643	-2.93788	0.00330466	0.157326	ENSG00000140538	NTRK3	4916	2187.71	1837.14	1729.31	1204.78	1169.27	1640.66
ENSG00000063127.15	535.499	-0.603206	0.205433	-2.93627	0.00332186	0.157727	ENSG00000063127	SLC6A16	28968	843.706	581.805	512.316	384.106	451.234	439.828
ENSG00000078018.19	4031.75	-0.527219	0.179614	-2.93528	0.00333242	0.157811	ENSG00000078018	MAP2	4133	5440.75	4266.57	4572.57	2637.21	4024.22	3249.19
ENSG00000196550.10	239.89	-0.623962	0.212699	-2.93354	0.00335117	0.158281	ENSG00000196550	FAM72A	729533	325.853	288.282	258.121	209.853	212.707	144.528
ENSG00000151725.11	2070.23	0.436115	0.148801	2.93086	0.00338024	0.159235	ENSG00000151725	CENPU	79682	1484.44	1963.81	1829.42	2287.77	2467.65	2388.27
ENSG00000143756.11	1208.6	-0.457907	0.156373	-2.9283	0.00340818	0.160012	ENSG00000143756	FBXO28	23219	1167.36	1558.47	1469.23	998.675	1078.29	979.575
ENSG00000163661.3	1104.14	-0.540739	0.184748	-2.92691	0.00342349	0.160012	ENSG00000163661	PTX3	5806	1506.38	1242.23	1177.74	705.443	933.206	1059.87
ENSG00000231274.5	67.4515	-1.03439	0.353345	-2.92743	0.00341771	0.160012	ENSG00000231274	SBK3	100130827	103.132	60.2771	107.959	29.0421	61.476	42.823
ENSG00000117280.12	481.851	-0.470189	0.160722	-2.92548	0.00343921	0.16033	ENSG00000117280	RAB29	8934	484.939	579.184	614.386	404.716	408.201	399.681
ENSG00000122012.13	103.315	-0.711137	0.243174	-2.9244	0.00345119	0.160471	ENSG00000122012	SV2C	22987	118.492	145.014	121.7	79.6317	67.6236	87.4302
ENSG00000180113.15	52.5137	-1.01227	0.346477	-2.92162	0.00348218	0.161494	ENSG00000180113	TDRD6	221400	78.9946	85.6109	46.1281	32.7895	33.197	38.3622
ENSG00000117724.12	29133.1	-0.458351	0.157065	-2.91823	0.0035203	0.162585	ENSG00000117724	CENPF	1063	33515.6	38032.2	29620.1	28282.4	21495.7	23852.4
ENSG00000160161.9	123.045	0.789804	0.270674	2.91791	0.00352383	0.162585	ENSG00000160161	CILP2	148113	110.812	78.6222	81.4602	195.8	157.379	114.195
ENSG00000272645.3	643.374	-0.59004	0.202332	-2.9162	0.00354325	0.163062	ENSG00000272645	NA	NA	732.894	893.673	693.884	462.801	416.807	660.187
ENSG00000185215.8	783.321	-0.500038	0.171574	-2.91442	0.00356346	0.163573	ENSG00000185215	TNFAIP2	7127	1002.79	945.214	805.769	557.422	629.514	759.216
ENSG00000157680.15	88.3265	-0.894128	0.307198	-2.91059	0.00360742	0.165168	ENSG00000157680	DGKI	9162	92.1603	137.152	114.829	39.3474	68.8531	77.6166
ENSG00000168564.5	823.524	0.544137	0.18723	2.90625	0.00365787	0.167052	ENSG00000168564	CDKN2AIP	55602	549.67	655.185	804.787	1129.83	963.944	837.724
ENSG00000138798.11	192.064	-0.969753	0.333809	-2.90512	0.00367115	0.167233	ENSG00000138798	EGF	1950	408.139	165.98	188.438	93.6843	172.133	124.008
ENSG00000165704.14	911.806	-0.519268	0.179032	-2.90043	0.00372656	0.169327	ENSG00000165704	HPRT1	3251	888.689	1159.24	1174.79	887.191	661.482	699.442
ENSG00000148848.14	485.513	-0.888741	0.306634	-2.89838	0.00375097	0.170006	ENSG00000148848	ADAM12	8038	873.329	392.238	625.182	208.916	486.89	326.525
ENSG00000221818.8	30.58	1.28333	0.44491	2.88448	0.00392061	0.177247	ENSG00000221818	EBF2	64641	24.1372	15.7244	13.7403	27.1685	49.1808	53.5287
ENSG00000215912.12	101.497	0.795455	0.276079	2.88126	0.00396092	0.178172	ENSG00000215912	TTC34	100287898	89.966	66.3921	66.7385	97.4317	127.87	160.586
ENSG00000103257.8	6280.49	0.745872	0.258848	2.88151	0.00395776	0.178172	ENSG00000103257	SLC7A5	8140	3054.46	6752.78	4268.32	10139.5	7335.32	6132.61
ENSG00000123570.3	318.634	-0.646236	0.224666	-2.87643	0.00402203	0.180468	ENSG00000123570	RAB9B	51209	308.298	487.458	369.024	208.916	306.15	231.958
ENSG00000164916.10	1029.37	0.467715	0.162659	2.87544	0.0040347	0.180585	ENSG00000164916	FOXK1	221937	863.454	750.406	977.522	1161.69	1346.32	1076.82
ENSG00000120156.20	401.83	-0.492571	0.171521	-2.87178	0.00408172	0.182235	ENSG00000120156	TEK	7010	490.425	523.275	395.523	339.137	330.741	331.878
ENSG00000121297.6	1090.65	-0.437479	0.152418	-2.87026	0.00410135	0.182658	ENSG00000121297	TSHZ3	57616	1278.18	1166.23	1319.07	798.19	1030.34	951.919
ENSG00000117069.14	2632.67	0.672112	0.234253	2.86917	0.00411545	0.182832	ENSG00000117069	ST6GALNAC5	81849	1733.49	2639.09	1718.52	3833.56	2162.73	3708.65
ENSG00000077157.21	1394.17	-0.405002	0.141403	-2.86417	0.004181	0.185285	ENSG00000077157	PPP1R12B	4660	1789.45	1527.02	1449.6	1213.21	1219.68	1166.03
ENSG00000178233.17	1033.93	-0.507367	0.177291	-2.86178	0.00421268	0.18623	ENSG00000178233	TMEM151B	441151	1251.84	1150.51	1239.57	666.096	870.5	1025.07
ENSG00000106004.4	35.7322	1.70849	0.597496	2.85942	0.00424412	0.187158	ENSG00000106004	HOXA5	3202	8.77717	22.7131	18.6475	113.358	19.6723	31.2251
ENSG00000104980.7	1892.35	0.391715	0.137322	2.85253	0.00433725	0.190797	ENSG00000104980	TIMM44	10469	1556.85	1721.83	1631.17	2247.49	2279.53	1917.22
ENSG00000130821.15	6362.25	-0.42289	0.148329	-2.85103	0.00435784	0.191233	ENSG00000130821	SLC6A8	6535	8457.9	6655.81	6751.38	4988.69	5472.59	5847.12
ENSG00000205464.11	208.057	-0.557027	0.195467	-2.84972	0.00437571	0.191549	ENSG00000205464	ATP6AP1L	92270	260.024	241.108	242.418	145.211	165.985	193.596
ENSG00000174749.5	22.7109	1.39059	0.488262	2.84805	0.00439884	0.192093	ENSG00000174749	FAM241A	132720	6.58288	13.1037	17.6661	35.6	35.6561	27.6565
ENSG00000178573.6	9.49582	2.13121	0.748626	2.84682	0.0044158	0.192366	ENSG00000178573	MAF	4094	3.29144	4.3679	2.94434	17.8	9.83616	18.7351
ENSG00000177380.13	884.365	0.499119	0.175419	2.84529	0.00443703	0.192823	ENSG00000177380	PPFIA3	8541	804.208	598.403	796.936	1180.42	1008.21	918.017
ENSG00000154265.15	612.558	-0.624127	0.219435	-2.84424	0.00445173	0.192994	ENSG00000154265	ABCA5	23461	1004.99	570.448	653.644	443.127	550.825	452.318
ENSG00000275620.1	140.736	-0.727928	0.256435	-2.83864	0.00453057	0.195939	ENSG00000275620	FLJ16779	100192386	207.361	159.865	159.976	80.5685	98.3616	138.283
ENSG00000249550.6	91.0119	-0.900323	0.317295	-2.8375	0.0045469	0.196173	ENSG00000249550	LINC01234	100506465	85.5774	131.037	138.384	39.3474	75.0007	76.7245
ENSG00000021826.14	3321.58	-0.529847	0.187201	-2.83036	0.00464959	0.199643	ENSG00000021826	CPS1	1373	5075.4	3586.05	3113.15	2495.75	2878.31	2780.82
ENSG00000103647.12	394.779	-0.529459	0.187041	-2.83071	0.0046445	0.199643	ENSG00000103647	CORO2B	10391	419.11	469.986	509.371	258.569	356.561	355.074
ENSG00000138115.13	19.8698	-1.49905	0.529921	-2.82882	0.00467206	0.200129	ENSG00000138115	CYP2C8	1558	29.623	32.3225	25.5176	5.62106	17.2133	8.92145
ENSG00000143801.16	832.199	-0.417769	0.147854	-2.82556	0.00471983	0.201215	ENSG00000143801	PSEN2	5664	864.551	1071.01	919.617	726.053	694.679	717.285
ENSG00000153187.17	40033.5	-0.330328	0.116896	-2.82583	0.00471576	0.201215	ENSG00000153187	HNRNPU	3192	42370.7	47281.7	44137.7	35621.6	34810.2	35979.3
ENSG00000107954.10	99.841	0.95345	0.338079	2.8202	0.00479942	0.204123	ENSG00000107954	NEURL1	9148	44.983	89.1052	69.6828	192.99	93.4435	108.842
ENSG00000174963.17	310.294	1.71872	0.610005	2.81754	0.00483924	0.20533	ENSG00000174963	ZIC4	84107	206.264	95.2203	132.495	185.495	671.318	570.973
ENSG00000100299.17	814.612	0.471434	0.16753	2.81403	0.00489245	0.207098	ENSG00000100299	ARSA	410	698.882	716.336	634.015	1007.11	769.679	1061.65
ENSG00000147145.12	1314.11	-0.622522	0.221363	-2.81222	0.00492002	0.207775	ENSG00000147145	LPAR4	2846	2082.38	1243.98	1453.52	776.643	1195.09	1133.02
ENSG00000250067.11	1070.82	-0.511603	0.182072	-2.8099	0.00495567	0.20879	ENSG00000250067	YJEFN3	374887	1527.23	1210.78	1039.35	814.117	816.401	1017.05
ENSG00000188483.7	811.325	0.608165	0.216579	2.80805	0.00498422	0.2095	ENSG00000188483	IER5L	389792	477.259	597.529	853.86	1036.15	820.09	1083.06
ENSG00000245532.6	724.105	0.614497	0.218935	2.80675	0.00500444	0.209859	ENSG00000245532	NEAT1	283131	408.139	617.621	689.958	691.39	925.828	1011.69
ENSG00000262180.1	41.9998	-0.958195	0.342152	-2.8005	0.00510243	0.213116	ENSG00000262180	OCLM	10896	52.663	50.6677	62.8127	26.2316	31.9675	27.6565
ENSG00000164484.11	257.465	-0.706289	0.252221	-2.80028	0.00510586	0.213116	ENSG00000164484	TMEM200A	114801	428.984	255.959	272.843	145.211	225.002	216.791
ENSG00000277007.1	64.3261	-1.02882	0.367796	-2.79725	0.0051539	0.214126	ENSG00000277007	NA	NA	103.132	97.841	58.8869	59.0211	23.3609	43.7151
ENSG00000102230.13	1370.11	-0.409143	0.14624	-2.79776	0.00514587	0.214126	ENSG00000102230	PCYT1B	9468	1500.9	1487.71	1700.85	1316.26	1143.45	1071.47
ENSG00000082512.14	1653.6	-0.466459	0.166854	-2.79562	0.00518002	0.21466	ENSG00000082512	TRAF5	7188	1859.66	1880.82	2013.93	1106.41	1631.57	1429.22
ENSG00000175592.8	24.8263	1.21166	0.433517	2.79496	0.00519067	0.21466	ENSG00000175592	FOSL1	8061	16.4572	15.7244	12.7588	37.4737	34.4266	32.1172
ENSG00000124491.15	34.7193	1.72122	0.616301	2.79282	0.0052251	0.215586	ENSG00000124491	F13A1	2162	5.48573	27.081	15.7032	27.1685	25.8199	107.057
ENSG00000230707.1	41.9733	-1.08211	0.387659	-2.7914	0.005248	0.216035	ENSG00000230707	NA	NA	55.9545	49.7941	64.7756	14.9895	36.8856	29.4408
ENSG00000128274.15	84.2839	0.743475	0.266504	2.78974	0.00527511	0.216654	ENSG00000128274	A4GALT	53947	55.9545	67.2657	65.757	126.474	98.3616	91.891
ENSG00000185347.17	576.261	0.580735	0.208455	2.7859	0.00533791	0.218732	ENSG00000185347	TEDC1	283643	354.378	518.907	512.316	709.19	544.677	818.097
ENSG00000125878.6	74.1817	-0.947195	0.340241	-2.78389	0.00537106	0.219589	ENSG00000125878	TCF15	6939	96.5489	68.1393	127.588	44.0316	71.3121	37.4701
ENSG00000180155.18	293.198	0.676919	0.243235	2.78299	0.00538608	0.219703	ENSG00000180155	LYNX1	66004	221.624	228.005	227.696	512.453	290.167	279.241
ENSG00000028137.17	188.162	0.869755	0.312837	2.78022	0.00543229	0.220542	ENSG00000028137	TNFRSF1B	7133	134.949	145.888	118.755	392.537	170.903	165.939
ENSG00000124785.8	64.6267	1.06802	0.384241	2.77955	0.00544351	0.220542	ENSG00000124785	NRN1	51299	60.3431	24.4603	41.2208	125.537	63.935	72.2638
ENSG00000021300.13	565.838	-0.516937	0.18589	-2.78088	0.00542123	0.220542	ENSG00000021300	PLEKHB1	58473	724.117	566.954	706.642	380.358	545.907	471.053
ENSG00000170091.10	58.7739	1.00271	0.360965	2.77787	0.0054716	0.221181	ENSG00000170091	NSG2	51617	51.5659	29.7017	36.3136	48.7158	97.1321	89.2145
ENSG00000143324.13	4852.8	-0.416909	0.150167	-2.77631	0.00549804	0.221273	ENSG00000143324	XPR1	9213	6055.15	5698.37	4894.48	4733.87	3940.61	3794.29
ENSG00000074370.17	232.909	0.696476	0.250867	2.77628	0.00549853	0.221273	ENSG00000074370	ATP2A3	489	198.584	189.567	145.254	386.916	269.265	207.87
ENSG00000177519.3	129.391	0.927036	0.334796	2.76895	0.00562367	0.224496	ENSG00000177519	RPRM	56475	47.1773	126.669	93.2375	226.716	129.1	153.449
ENSG00000248329.5	117.74	-0.721347	0.260608	-2.76794	0.00564117	0.224496	ENSG00000248329	APELA	100506013	104.229	158.118	176.661	84.3159	98.3616	84.7538
ENSG00000148942.14	239.041	-0.525436	0.189709	-2.7697	0.00561084	0.224496	ENSG00000148942	SLC5A12	159963	289.647	277.799	277.75	171.442	231.15	186.458
ENSG00000165905.17	300.477	-0.587105	0.212087	-2.76823	0.00563617	0.224496	ENSG00000165905	LARGE2	120071	324.755	400.1	358.228	206.106	204.1	309.574
ENSG00000183087.14	1519.7	0.546646	0.197474	2.76819	0.00563686	0.224496	ENSG00000183087	GAS6	2621	1305.6	1286.78	1113.94	2387.08	1458.21	1566.61
ENSG00000213057.5	100.583	-0.699509	0.252974	-2.76514	0.00568985	0.225496	ENSG00000213057	C1orf220	400798	120.686	133.658	118.755	59.0211	84.8369	86.5381
ENSG00000213963.6	194.304	-0.517953	0.187322	-2.76505	0.00569143	0.225496	ENSG00000213963	LOC100130691	100130691	233.692	211.406	241.436	155.516	162.297	161.478
ENSG00000163568.14	181.546	-0.526889	0.191209	-2.75556	0.00585912	0.23112	ENSG00000163568	AIM2	9447	207.361	221.016	214.937	145.211	140.165	160.586
ENSG00000248746.5	488.947	-0.820747	0.297823	-2.75582	0.00585444	0.23112	ENSG00000248746	ACTN3	89	907.34	476.975	488.761	454.369	398.364	207.87
ENSG00000173535.13	69.5608	0.886595	0.322037	2.75309	0.00590363	0.232365	ENSG00000173535	TNFRSF10C	8794	55.9545	49.7941	41.2208	124.6	66.3941	79.4009
ENSG00000116191.17	3545.08	-0.463848	0.168743	-2.74883	0.00598078	0.234702	ENSG00000116191	RALGPS2	55103	4457.71	3696.99	4174.1	2564.14	3652.9	2724.61
ENSG00000008118.9	283.16	-0.486216	0.17691	-2.74837	0.00598916	0.234702	ENSG00000008118	CAMK1G	57172	313.784	331.087	346.451	266.063	227.461	214.115
ENSG00000143498.17	597.473	-0.439792	0.160156	-2.74602	0.00603224	0.235547	ENSG00000143498	TAF1A	9015	592.459	700.612	770.437	528.38	484.431	508.523
ENSG00000144485.10	1683.25	0.572113	0.208409	2.74515	0.00604841	0.235547	ENSG00000144485	HES6	55502	951.226	1495.57	1614.48	2187.53	1652.47	2198.25
ENSG00000088836.12	113.795	0.632078	0.230261	2.74505	0.00605009	0.235547	ENSG00000088836	SLC4A11	83959	96.5489	81.243	90.2932	153.642	135.247	125.792
ENSG00000172572.6	79.4786	-1.27198	0.463902	-2.74191	0.00610822	0.237295	ENSG00000172572	PDE3A	5139	177.738	91.7259	67.7199	14.9895	57.7874	66.9109
ENSG00000181450.17	1183.87	-0.380045	0.138651	-2.74102	0.00612493	0.23743	ENSG00000181450	ZNF678	339500	1453.72	1210.78	1352.44	1015.54	1063.53	1007.23
ENSG00000176393.10	2556.9	-0.355563	0.129867	-2.7379	0.00618338	0.238665	ENSG00000176393	RNPEP	6051	2700.08	3031.32	2878.59	2316.81	2338.55	2076.02
ENSG00000273987.1	11.6197	-1.83573	0.670472	-2.73797	0.006182	0.238665	ENSG00000273987	NA	NA	19.7486	13.9773	20.6104	6.5579	6.1476	2.67644
ENSG00000154309.8	725.311	-0.554331	0.202596	-2.73614	0.00621654	0.239287	ENSG00000154309	DISP1	84976	1040.09	896.294	653.644	685.769	497.956	578.11
ENSG00000186340.14	172.851	-0.721316	0.263677	-2.73561	0.00622652	0.239287	ENSG00000186340	THBS2	7058	292.938	177.337	175.679	102.116	136.477	152.557
ENSG00000166206.14	908.672	-0.594144	0.217243	-2.73492	0.0062395	0.239287	ENSG00000166206	GABRB3	2562	1040.09	1273.68	966.726	596.769	588.94	985.821
ENSG00000159228.12	221.702	0.506898	0.185583	2.73138	0.00630691	0.241357	ENSG00000159228	CBR1	873	173.349	197.429	178.624	286.674	243.445	250.693
ENSG00000240038.6	153.32	-0.670644	0.246271	-2.7232	0.00646536	0.245328	ENSG00000240038	AMY2B	280	221.624	193.061	151.143	103.053	102.05	148.988
ENSG00000116852.14	1587.55	-0.442263	0.162326	-2.72454	0.00643912	0.245328	ENSG00000116852	KIF21B	23046	1992.42	1651.07	1843.16	1495.2	1433.62	1109.83
ENSG00000226702.1	251.713	-0.765591	0.281136	-2.72321	0.00646518	0.245328	ENSG00000226702	NA	NA	334.63	306.627	309.156	97.4317	228.691	233.742
ENSG00000149295.13	87.8371	-0.825049	0.302866	-2.72414	0.0064469	0.245328	ENSG00000149295	DRD2	1813	107.52	114.439	113.848	39.3474	88.5254	63.3423
ENSG00000162946.20	218.532	-0.51587	0.189952	-2.71579	0.00661173	0.250038	ENSG00000162946	DISC1	27185	266.607	265.568	238.492	163.011	205.33	172.184
ENSG00000076554.15	212.328	-0.546381	0.201207	-2.71551	0.00661734	0.250038	ENSG00000076554	TPD52	7163	249.052	241.108	265.972	203.295	170.903	143.635
ENSG00000173409.13	926.649	-0.421882	0.155512	-2.71285	0.00667066	0.250962	ENSG00000173409	ARV1	64801	1126.77	1150.51	905.876	831.917	811.483	733.343
ENSG00000204335.3	3101.53	0.591477	0.218002	2.71317	0.00666425	0.250962	ENSG00000204335	SP5	389058	1802.61	2356.92	3264.3	3895.39	2969.29	4320.66
ENSG00000083857.13	10968.7	0.477186	0.175985	2.71151	0.00669772	0.250962	ENSG00000083857	FAT1	2195	11532.1	8575.07	7406.99	13792.2	12584.1	11921.7
ENSG00000170965.9	16.9988	-1.62901	0.6007	-2.71185	0.00669088	0.250962	ENSG00000170965	PLAC1	10761	21.9429	34.9432	20.6104	13.1158	2.45904	8.92145
ENSG00000267640.6	114.874	0.681743	0.251669	2.70889	0.00675087	0.252426	ENSG00000267640	NA	NA	104.229	77.7487	83.4231	173.316	122.952	127.577
ENSG00000260423.1	112.473	-0.669874	0.247673	-2.70467	0.00683721	0.255123	ENSG00000260423	LINC02367	101930452	142.629	158.992	112.867	76.8211	83.6073	99.9203
ENSG00000157927.16	387.704	0.471633	0.174718	2.69939	0.00694671	0.258671	ENSG00000157927	RADIL	55698	273.189	345.064	356.266	454.369	415.578	481.758
ENSG00000164037.16	20.2345	-1.34979	0.500383	-2.69751	0.00698602	0.259385	ENSG00000164037	SLC9B1	150159	24.1372	27.081	36.3136	13.1158	7.37712	13.3822
ENSG00000108515.17	1546.43	-0.357057	0.132386	-2.69709	0.00699479	0.259385	ENSG00000108515	ENO3	2027	1845.4	1771.62	1593.87	1320.95	1338.95	1407.81
ENSG00000239335.4	38.9886	0.955898	0.354836	2.69392	0.00706173	0.260512	ENSG00000239335	LLPH-DT	103625681	26.3315	31.4489	21.5919	48.7158	54.0989	51.7444
ENSG00000140406.3	1182.65	0.439718	0.1632	2.69435	0.0070527	0.260512	ENSG00000140406	TLNRD1	59274	887.592	914.639	1209.14	1444.61	1336.49	1303.42
ENSG00000205922.4	69.8068	-1.16092	0.430993	-2.69359	0.00706871	0.260512	ENSG00000205922	ONECUT3	390874	116.298	54.162	118.755	16.8632	56.5579	56.2052
ENSG00000159307.18	186.2	0.772793	0.287014	2.69253	0.00709126	0.260807	ENSG00000159307	SCUBE1	80274	131.658	164.233	116.792	348.506	165.985	190.027
ENSG00000257704.3	169.648	0.647532	0.240564	2.69172	0.00710845	0.260905	ENSG00000257704	INAFM1	255783	97.646	124.922	173.716	223.906	204.1	193.596
ENSG00000239523.5	154.03	0.66442	0.247077	2.68912	0.00716399	0.261617	ENSG00000239523	MYLK-AS1	100506826	147.018	89.9788	121.7	221.095	156.149	188.243
ENSG00000170381.12	62.5906	-0.830885	0.30893	-2.68956	0.00715464	0.261617	ENSG00000170381	SEMA3E	9723	80.0917	88.2316	71.6457	31.8527	52.8694	50.8523
ENSG00000279207.1	1174.23	-0.577268	0.214696	-2.68877	0.00717159	0.261617	ENSG00000279207	NA	NA	1431.78	1400.35	1386.79	667.032	872.959	1286.47
ENSG00000213983.11	2336.3	-0.546252	0.203311	-2.68678	0.00721442	0.262646	ENSG00000213983	AP1G2	8906	3518.55	2631.22	2171.94	2269.03	1555.34	1871.72
ENSG00000132698.14	27.6268	-1.20754	0.449811	-2.68455	0.00726277	0.263486	ENSG00000132698	RAB25	57111	37.303	33.1961	45.1466	9.36843	18.4428	22.3036
ENSG00000128573.23	67.7902	-0.833494	0.3105	-2.68436	0.00726686	0.263486	ENSG00000128573	FOXP2	93986	96.5489	80.3694	83.4231	31.8527	56.5579	57.9894
ENSG00000177853.14	3343.78	-0.399103	0.148718	-2.68362	0.00728295	0.263537	ENSG00000177853	ZNF518A	9849	4113.2	4070.88	3227	2975.41	2644.7	3031.51
ENSG00000183579.15	4810.02	0.438273	0.163361	2.68285	0.00729986	0.263617	ENSG00000183579	ZNRF3	84133	4417.11	3805.32	4033.75	6743.4	4817.26	5043.3
ENSG00000134371.10	1275.92	-0.414726	0.154797	-2.67916	0.00738072	0.265286	ENSG00000134371	CDC73	79577	1358.27	1430.05	1584.06	1024.91	1268.86	989.389
ENSG00000117153.15	2295.56	-0.37481	0.13988	-2.67951	0.00737297	0.265286	ENSG00000117153	KLHL12	59349	2505.88	2664.42	2604.76	2136	2127.07	1735.22
ENSG00000129159.6	927.202	-0.489231	0.182636	-2.67872	0.00739041	0.265286	ENSG00000129159	KCNC1	3746	1017.05	1054.41	1177.74	616.443	743.859	953.703
ENSG00000183734.4	28.1221	1.74455	0.651795	2.67653	0.00743887	0.266493	ENSG00000183734	ASCL2	430	5.48573	16.598	16.6846	63.7053	7.37712	58.8816
ENSG00000163995.19	31.6658	-1.02946	0.384989	-2.674	0.00749523	0.267977	ENSG00000163995	ABLIM2	84448	46.0802	41.0583	40.2394	18.7369	23.3609	20.5193
ENSG00000206190.11	63.7467	1.00082	0.374498	2.67244	0.00753009	0.268688	ENSG00000206190	ATP10A	57194	31.8172	60.2771	35.3321	107.737	49.1808	98.136
ENSG00000280374.1	41.0973	-0.919266	0.344218	-2.6706	0.00757166	0.269635	ENSG00000280374	NA	NA	54.8573	58.5299	48.0909	27.1685	25.8199	32.1172
ENSG00000121481.10	1256.89	-0.396667	0.148623	-2.66895	0.00760892	0.270426	ENSG00000121481	RNF2	6045	1305.6	1389.87	1588.96	1032.4	1201.24	1023.29
ENSG00000140839.11	76.7911	-1.02898	0.385657	-2.66812	0.00762761	0.270554	ENSG00000140839	CLEC18B	497190	132.755	89.9788	87.3489	85.2527	27.0494	38.3622
ENSG00000151640.12	2317.12	0.474707	0.178057	2.66604	0.00767498	0.271697	ENSG00000151640	DPYSL4	10570	1580.99	2128.92	2108.15	3129.06	2232.81	2722.83
ENSG00000157227.12	424.466	0.744028	0.279198	2.66488	0.00770165	0.272105	ENSG00000157227	MMP14	4323	349.99	332.834	269.898	829.106	368.856	396.112
ENSG00000179915.22	690.452	-0.536448	0.201516	-2.66206	0.0077663	0.273395	ENSG00000179915	NRXN1	9378	924.895	780.981	746.882	730.738	507.792	451.426
ENSG00000015413.9	52.8807	-0.835458	0.31385	-2.66196	0.00776863	0.273395	ENSG00000015413	DPEP1	1800	75.7031	55.9091	71.6457	36.5369	41.8037	35.6858
ENSG00000182742.5	3072.78	0.631515	0.237316	2.66108	0.00778912	0.273579	ENSG00000182742	HOXB4	3214	1587.57	3170.22	2474.23	4045.29	2831.58	4327.8
ENSG00000185565.11	5362	-0.585356	0.220102	-2.65947	0.00782633	0.274304	ENSG00000185565	LSAMP	4045	8789.24	5314.86	5200.69	3638.7	5270.95	3957.56
ENSG00000262619.1	12.3837	1.69196	0.636346	2.65887	0.00784031	0.274304	ENSG00000262619	NA	NA	5.48573	6.11506	5.88869	23.4211	20.9018	12.49
ENSG00000162714.12	3770.58	-0.34366	0.129785	-2.64792	0.00809887	0.282239	ENSG00000162714	ZNF496	84838	4550.96	4099.71	4001.36	3251.78	3566.84	3152.84
ENSG00000139233.6	369.881	0.432856	0.163485	2.64769	0.00810447	0.282239	ENSG00000139233	LLPH	84298	333.533	289.155	321.915	390.664	445.086	438.935
ENSG00000126733.20	184.965	-1.01119	0.381973	-2.64728	0.00811428	0.282239	ENSG00000126733	DACH2	117154	388.39	181.705	170.772	65.579	201.641	101.705
ENSG00000279208.1	24.6238	1.24211	0.470031	2.64262	0.00822682	0.2856	ENSG00000279208	NA	NA	23.0401	11.3565	9.81448	31.8527	36.8856	34.7937
ENSG00000143499.13	1685.97	-0.470033	0.178071	-2.63959	0.00830073	0.287609	ENSG00000143499	SMYD2	56950	1611.71	2280.05	1983.51	1567.34	1171.73	1501.48
ENSG00000080546.13	867.054	0.462527	0.175572	2.6344	0.00842873	0.289252	ENSG00000080546	SESN1	27244	837.123	615.001	736.086	1111.1	1053.7	849.322
ENSG00000160813.6	548.439	0.462154	0.175427	2.63445	0.00842735	0.289252	ENSG00000160813	PPP1R35	221908	448.733	388.743	546.666	579.906	666.4	660.187
ENSG00000227615.1	98.6852	-0.771257	0.292514	-2.63665	0.00837301	0.289252	ENSG00000227615	NA	NA	153.601	91.7259	127.588	55.2737	93.4435	70.4795
ENSG00000141854.8	39.3427	0.920416	0.349231	2.63555	0.00840003	0.289252	ENSG00000141854	MISP3	113230	23.0401	27.081	31.4063	50.5895	50.4103	53.5287
ENSG00000087088.19	1645.63	0.38573	0.146382	2.6351	0.00841131	0.289252	ENSG00000087088	BAX	581	1365.95	1270.19	1644.91	1822.16	1877.48	1893.13
ENSG00000182871.14	17609.1	0.413488	0.157016	2.63341	0.00845327	0.289541	ENSG00000182871	COL18A1	80781	14659	15478.1	15172.2	24012.2	16621.9	19711.1
ENSG00000154380.17	9696.23	-0.34004	0.129197	-2.63196	0.00848951	0.290086	ENSG00000154380	ENAH	55740	10185.9	10877.8	11435.8	8705.15	9167.3	7805.38
ENSG00000104899.6	1640.41	-0.481842	0.183107	-2.63147	0.00850153	0.290086	ENSG00000104899	AMH	268	1698.38	2027.58	2010.01	1120.46	1261.49	1724.52
ENSG00000109758.8	31.4719	-1.1082	0.421645	-2.62827	0.00858204	0.291173	ENSG00000109758	HGFAC	3083	34.0115	41.9319	52.9982	13.1158	20.9018	25.8722
ENSG00000064692.18	309.075	-0.489438	0.186198	-2.62858	0.00857412	0.291173	ENSG00000064692	SNCAIP	9627	369.738	363.409	348.414	243.579	309.839	219.468
ENSG00000268119.5	814.858	0.435198	0.165541	2.62894	0.00856519	0.291173	ENSG00000268119	LOC105372321	105372321	610.013	721.577	746.882	825.359	904.927	1080.39
ENSG00000111859.16	883.711	0.612009	0.232985	2.62682	0.00861877	0.291704	ENSG00000111859	NEDD9	4739	477.259	834.269	784.177	1205.72	1208.62	792.225
ENSG00000128564.6	193.503	0.874851	0.333103	2.62637	0.00863021	0.291704	ENSG00000128564	VGF	7425	88.8689	158.118	162.92	347.569	127.87	275.673
ENSG00000235934.1	30.0097	1.20534	0.459318	2.62418	0.00868567	0.29193	ENSG00000235934	NA	NA	15.3601	24.4603	14.7217	46.8422	23.3609	55.313
ENSG00000250337.5	677.502	-0.639789	0.243736	-2.62492	0.00866683	0.29193	ENSG00000250337	PURPL	643401	1192.6	571.322	712.531	465.611	568.038	554.914
ENSG00000263934.4	30.0771	1.46256	0.557278	2.62447	0.00867845	0.29193	ENSG00000263934	SNORD3A	780851	24.1372	8.7358	15.7032	77.758	18.4428	35.6858
ENSG00000116096.5	25.7638	-1.15386	0.440944	-2.61679	0.00887603	0.297635	ENSG00000116096	SPR	6697	40.5944	36.6904	29.4434	20.6106	14.7542	12.49
ENSG00000250669.1	42.4369	-0.978182	0.373969	-2.61567	0.00890516	0.297635	ENSG00000250669	NA	NA	63.6345	58.5299	47.1095	20.6106	24.5904	40.1465
ENSG00000087077.12	1287.03	0.343062	0.131131	2.61619	0.00889183	0.297635	ENSG00000087077	TRIP6	7205	1135.55	1075.38	1193.44	1502.7	1438.54	1376.58
ENSG00000181291.6	51.7143	-1.08288	0.414141	-2.61476	0.0089291	0.29788	ENSG00000181291	TMEM132E	124842	85.5774	57.6563	66.7385	14.9895	54.0989	31.2251
ENSG00000250208.6	658.371	-0.784896	0.300594	-2.61115	0.00902378	0.30048	ENSG00000250208	FZD10-AS1	440119	1001.69	621.116	876.433	233.274	601.235	616.472
ENSG00000154127.9	224.633	0.68326	0.261757	2.61028	0.00904674	0.300687	ENSG00000154127	UBASH3B	84959	130.56	214.027	172.735	348.506	189.346	292.624
ENSG00000163923.9	490.223	0.447986	0.171683	2.60938	0.00907055	0.300921	ENSG00000163923	RPL39L	116832	375.224	395.732	473.058	635.18	554.513	507.631
ENSG00000236263.1	58.5327	-0.77012	0.295523	-2.60596	0.00916172	0.301162	ENSG00000236263	NA	NA	82.286	72.5072	66.7385	39.3474	43.0332	47.2837
ENSG00000145632.14	270.914	0.708259	0.271565	2.60807	0.00910546	0.301162	ENSG00000145632	PLK2	10769	297.327	140.646	179.605	316.653	415.578	275.673
ENSG00000105939.12	712.363	0.446718	0.171347	2.6071	0.00913131	0.301162	ENSG00000105939	ZC3HAV1	56829	511.27	697.991	598.683	731.675	829.926	904.635
ENSG00000074071.14	1942.77	0.424064	0.162728	2.60597	0.00916155	0.301162	ENSG00000074071	MRPS34	65993	1412.03	1566.33	1999.21	2374.9	2189.77	2114.38
ENSG00000153976.2	144.662	0.671361	0.257594	2.60627	0.00915335	0.301162	ENSG00000153976	HS3ST3A1	9955	128.366	93.4731	113.848	234.211	140.165	157.91
ENSG00000130517.13	246.1	0.530647	0.203685	2.60523	0.0091813	0.301254	ENSG00000130517	PGPEP1	54858	167.863	208.786	226.714	327.895	300.003	245.34
ENSG00000162889.10	2775.99	-0.327623	0.125873	-2.6028	0.00924653	0.302289	ENSG00000162889	MAPKAPK2	9261	2952.42	3122.18	3193.63	2439.54	2625.02	2323.15
ENSG00000183798.4	522.47	0.707249	0.271705	2.603	0.00924126	0.302289	ENSG00000183798	EMILIN3	90187	362.058	497.067	331.729	973.38	454.922	515.66
ENSG00000163362.10	1301.16	-0.438203	0.16847	-2.60107	0.00929326	0.302375	ENSG00000163362	INAVA	55765	1216.74	1584.67	1689.07	987.433	1204.93	1124.1
ENSG00000003436.14	264.029	-2.23109	0.857834	-2.60084	0.0092997	0.302375	ENSG00000003436	TFPI	7035	558.448	299.638	447.54	16.8632	173.362	88.3224
ENSG00000073803.13	336.568	-0.447843	0.172166	-2.60123	0.00928896	0.302375	ENSG00000073803	MAP3K13	9175	365.35	364.283	434.781	274.495	311.069	269.428
ENSG00000173320.10	2297.01	0.454607	0.174906	2.59915	0.00934539	0.303311	ENSG00000173320	STOX2	56977	2251.34	1734.93	1827.46	2506.99	3197.98	2263.37
ENSG00000007350.16	88.0655	-1.07333	0.413057	-2.5985	0.00936308	0.303337	ENSG00000007350	TKTL1	8277	143.726	87.358	126.607	18.7369	82.3778	69.5873
ENSG00000135821.17	17512.5	-0.347233	0.133801	-2.59515	0.00945501	0.305213	ENSG00000135821	GLUL	2752	19304.3	19209.2	20315	16333.9	16460.8	13451.8
ENSG00000079156.16	881.883	-0.574859	0.221486	-2.59546	0.00944635	0.305213	ENSG00000079156	OSBPL6	114880	1319.87	843.879	1001.08	592.085	929.517	604.874
ENSG00000196418.12	570.953	-0.452287	0.174405	-2.59331	0.00950566	0.305748	ENSG00000196418	ZNF124	7678	540.893	754.774	682.106	479.664	521.316	446.965
ENSG00000104093.13	6481.96	-0.351159	0.1354	-2.59349	0.00950083	0.305748	ENSG00000104093	DMXL2	23312	8218.72	6890.8	6691.51	5511.45	5927.51	5651.74
ENSG00000162852.13	813.882	-0.359474	0.138818	-2.58952	0.00961087	0.30858	ENSG00000162852	CNST	163882	929.283	959.191	855.823	748.538	700.826	689.628
ENSG00000253552.7	410.209	0.780203	0.301743	2.58565	0.00971949	0.31151	ENSG00000253552	NA	NA	201.875	340.696	363.136	802.875	356.561	396.112
ENSG00000251095.6	120.488	0.620835	0.240222	2.58442	0.00975424	0.312066	ENSG00000251095	NA	NA	110.812	89.9788	84.4045	121.79	150.001	165.939
ENSG00000162931.11	111.416	-0.776995	0.300938	-2.58191	0.00982543	0.3126	ENSG00000162931	TRIM17	51127	121.783	167.727	133.477	113.358	49.1808	82.9695
ENSG00000119943.11	332.719	-0.554828	0.214864	-2.58223	0.00981648	0.3126	ENSG00000119943	PYROXD2	84795	497.007	400.1	291.49	275.432	245.904	286.379
ENSG00000049130.13	796.544	0.411931	0.159509	2.5825	0.00980886	0.3126	ENSG00000049130	KITLG	4254	616.596	785.349	647.756	822.548	947.96	959.056
ENSG00000167614.13	6276.7	-0.550308	0.213184	-2.58138	0.00984058	0.3126	ENSG00000167614	TTYH1	57348	9376.21	6523.9	6477.56	3751.12	6423.01	5108.42
ENSG00000280241.3	62.6934	-0.758501	0.29407	-2.57932	0.00989941	0.313913	ENSG00000280241	NA	NA	78.9946	82.1166	75.5715	39.3474	43.0332	57.0973
ENSG00000187554.11	113.368	-0.635204	0.246428	-2.57765	0.00994746	0.31488	ENSG00000187554	TLR5	7100	167.863	131.911	113.848	85.2527	98.3616	82.9695
ENSG00000175115.11	658.094	0.401872	0.156022	2.57574	0.0100025	0.314956	ENSG00000175115	PACS1	55690	624.276	525.022	551.574	741.98	825.008	680.707
ENSG00000166046.10	15.449	-1.54546	0.59981	-2.57659	0.00997811	0.314956	ENSG00000166046	TCP11L2	255394	34.0115	20.0924	14.7217	6.5579	11.0657	6.24502
ENSG00000125458.6	1232.72	0.432948	0.168074	2.57594	0.00999677	0.314956	ENSG00000125458	NT5C	30833	927.089	974.916	1245.46	1270.36	1386.9	1591.59
ENSG00000244342.5	13.5621	-1.83172	0.711448	-2.57464	0.0100344	0.315181	ENSG00000244342	LINC00698	285401	10.9715	35.8168	16.6846	10.3053	4.91808	2.67644
ENSG00000112053.13	18.2252	-1.35448	0.526283	-2.57368	0.0100623	0.315181	ENSG00000112053	SLC26A8	116369	23.0401	34.9432	20.6104	8.43159	9.83616	12.49
ENSG00000169499.14	35.9383	1.11023	0.431335	2.57395	0.0100546	0.315181	ENSG00000169499	PLEKHA2	59339	17.5543	28.8282	21.5919	70.2632	47.9513	29.4408
ENSG00000197576.13	64.581	1.16913	0.45439	2.57296	0.0100832	0.315284	ENSG00000197576	HOXA4	3201	28.5258	60.2771	30.4249	148.958	38.1151	81.1852
ENSG00000100918.12	2645.27	-0.35744	0.139182	-2.56814	0.0102246	0.319149	ENSG00000100918	REC8	9985	3226.71	3027.83	2659.72	2152.87	2322.56	2481.95
ENSG00000234745.9	1033.73	0.57169	0.22337	2.55939	0.0104857	0.325348	ENSG00000234745	HLA-B	3106	1121.28	697.117	677.199	1501.76	1204.93	1000.09
ENSG00000180938.5	40.299	-0.974091	0.380439	-2.56044	0.0104539	0.325348	ENSG00000180938	ZNF572	137209	69.1202	37.564	53.9796	32.7895	23.3609	24.9801
ENSG00000126254.11	1108.45	0.391875	0.153133	2.55906	0.0104957	0.325348	ENSG00000126254	RBM42	79171	843.706	913.765	1118.85	1255.37	1240.59	1278.44
ENSG00000130748.6	521.584	0.458784	0.179221	2.55988	0.0104708	0.325348	ENSG00000130748	TMEM160	54958	360.961	435.917	521.149	601.453	556.972	653.05
ENSG00000164099.3	1177.3	-1.94964	0.762064	-2.55837	0.0105165	0.325433	ENSG00000164099	PRSS12	8492	2979.85	1036.07	1594.85	169.569	876.648	406.818
ENSG00000147642.16	35.1129	-1.08548	0.424749	-2.55558	0.010601	0.32748	ENSG00000147642	SYBU	55638	57.0516	44.5526	41.2208	11.2421	30.738	25.8722
ENSG00000054690.13	1680.18	-0.333216	0.130421	-2.55493	0.0106211	0.327538	ENSG00000054690	PLEKHH1	57475	1917.81	1934.11	1768.57	1590.76	1429.93	1439.92
ENSG00000183439.7	14.6417	1.46453	0.574237	2.55039	0.0107603	0.331263	ENSG00000183439	TRIM61	391712	5.48573	6.98864	10.7959	22.4842	23.3609	18.7351
ENSG00000232906.1	85.1563	-0.725023	0.28465	-2.54707	0.0108633	0.333859	ENSG00000232906	NA	NA	89.966	138.899	89.3118	59.0211	61.476	72.2638
ENSG00000181873.12	657.81	-0.372313	0.146331	-2.54431	0.0109493	0.335929	ENSG00000181873	IBA57	200205	689.008	732.06	805.769	601.453	552.054	566.512
ENSG00000139364.10	6742.37	-0.695594	0.273575	-2.54261	0.0110028	0.336995	ENSG00000139364	TMEM132B	114795	10639	7601.9	6769.05	2839.57	7235.72	5368.93
ENSG00000274168.1	24.8862	-1.19435	0.470017	-2.54108	0.011051	0.337895	ENSG00000274168	NA	NA	36.2058	33.1961	34.3507	7.49475	18.4428	19.6272
ENSG00000148655.14	119.295	-1.02204	0.402455	-2.53952	0.0111004	0.338827	ENSG00000148655	LRMDA	83938	98.7432	210.533	170.772	41.2211	55.3284	139.175
ENSG00000166257.8	139.736	-0.75144	0.296405	-2.53518	0.0112391	0.342478	ENSG00000166257	SCN3B	55800	230.401	144.141	151.143	64.6422	130.329	117.763
ENSG00000168538.15	1778.71	0.409599	0.161713	2.53287	0.0113134	0.343575	ENSG00000168538	TRAPPC11	60684	1805.9	1318.23	1460.39	2187.53	2066.82	1833.36
ENSG00000197879.14	1035.44	0.410946	0.162221	2.53324	0.0113012	0.343575	ENSG00000197879	MYO1C	4641	907.34	818.545	940.227	1212.28	1347.55	986.713
ENSG00000168772.10	1477.84	-0.381138	0.150569	-2.53132	0.0113635	0.344513	ENSG00000168772	CXXC4	80319	1879.41	1572.44	1563.45	1155.13	1416.41	1280.23
ENSG00000176204.13	139.945	-0.78164	0.308961	-2.5299	0.0114096	0.34476	ENSG00000176204	LRRTM4	80059	230.401	152.003	148.199	58.0843	127.87	123.116
ENSG00000165724.5	1625.59	0.312601	0.123563	2.52988	0.01141	0.34476	ENSG00000165724	ZMYND19	116225	1440.55	1451.89	1458.43	1869	1732.39	1801.24
ENSG00000272086.1	55.4217	0.770959	0.305114	2.52679	0.0115111	0.347229	ENSG00000272086	NA	NA	34.0115	43.679	45.1466	70.2632	62.7055	76.7245
ENSG00000179954.15	60.1925	-0.723456	0.286512	-2.52505	0.0115682	0.348365	ENSG00000179954	SSC5D	284297	80.0917	75.1279	69.6828	44.0316	46.7218	45.4994
ENSG00000169432.14	43.1814	-1.12926	0.447364	-2.52425	0.0115946	0.348576	ENSG00000169432	SCN9A	6335	86.6746	49.7941	41.2208	12.179	34.4266	34.7937
ENSG00000136856.17	872.089	0.388313	0.153881	2.52346	0.0116205	0.348683	ENSG00000136856	SLC2A8	29988	781.168	775.739	710.568	1060.51	844.68	1059.87
ENSG00000104983.8	323.958	0.50882	0.201676	2.52296	0.011637	0.348683	ENSG00000104983	CCDC61	729440	295.132	208.786	299.342	436.569	347.954	355.966
ENSG00000168556.6	378.604	0.455472	0.180709	2.52047	0.0117199	0.349997	ENSG00000168556	ING2	3622	281.967	290.029	385.709	441.253	452.463	420.2
ENSG00000176170.13	25.6096	1.20058	0.476271	2.5208	0.011709	0.349997	ENSG00000176170	SPHK1	8877	17.5543	8.7358	20.6104	27.1685	33.197	46.3916
ENSG00000130829.17	56.662	-0.987297	0.391839	-2.51965	0.0117473	0.350233	ENSG00000130829	DUSP9	1852	102.035	39.3111	84.4045	35.6	49.1808	29.4408
ENSG00000091483.6	3528.57	-0.328928	0.130658	-2.51747	0.0118201	0.351664	ENSG00000091483	FH	2271	3927.78	4160.86	3698.1	3351.09	3153.72	2879.84
ENSG00000100219.16	2384.62	0.475037	0.188728	2.51704	0.0118345	0.351664	ENSG00000100219	XBP1	7494	1616.1	2535.13	1834.33	3172.15	2668.06	2481.95
ENSG00000135838.13	157.041	-0.560138	0.222827	-2.51378	0.0119445	0.353724	ENSG00000135838	NPL	80896	186.515	219.269	156.05	137.716	110.657	132.037
ENSG00000168913.6	265.363	0.440527	0.175227	2.51403	0.011936	0.353724	ENSG00000168913	ENHO	375704	201.875	227.131	246.343	309.158	296.314	311.359
ENSG00000279196.1	135.007	-0.692083	0.275375	-2.51324	0.0119629	0.353724	ENSG00000279196	NA	NA	238.081	129.29	133.477	108.674	103.28	97.2438
ENSG00000170921.14	1484.83	-0.363965	0.14496	-2.5108	0.0120457	0.355587	ENSG00000170921	TANC2	26115	1910.13	1588.17	1515.36	1262.86	1345.09	1287.37
ENSG00000148175.12	385.44	0.634388	0.25299	2.50756	0.0121566	0.358271	ENSG00000148175	STOM	2040	288.55	361.662	256.158	668.906	343.036	394.328
ENSG00000205086.6	19.7499	-1.55692	0.621143	-2.50654	0.012192	0.358479	ENSG00000205086	C2orf91	400950	38.4001	18.3452	31.4063	1.87369	15.9838	12.49
ENSG00000116039.11	103.934	-0.708819	0.283305	-2.50196	0.0123507	0.358479	ENSG00000116039	ATP6V1B1	525	155.795	111.818	118.755	54.3369	100.821	82.0774
ENSG00000171551.11	84.2984	0.707504	0.282569	2.50383	0.0122857	0.358479	ENSG00000171551	ECEL1	9427	71.3145	69.8864	51.0353	130.221	95.9025	87.4302
ENSG00000109674.3	428.091	0.398046	0.158999	2.50345	0.0122989	0.358479	ENSG00000109674	NEIL3	55247	365.35	386.123	357.247	529.316	438.939	491.572
ENSG00000079841.18	37.1974	-0.943591	0.377069	-2.50244	0.0123341	0.358479	ENSG00000079841	RIMS1	22999	47.1773	55.9091	43.1837	18.7369	33.197	24.9801
ENSG00000165061.14	526.264	0.675254	0.269498	2.50559	0.0122246	0.358479	ENSG00000165061	ZMAT4	79698	299.521	511.918	404.357	941.527	462.299	537.964
ENSG00000170345.9	74.5864	0.895013	0.357407	2.50418	0.0122734	0.358479	ENSG00000170345	FOS	2353	59.2459	52.4148	45.1466	152.705	73.7712	64.2345
ENSG00000140873.15	181.316	0.928965	0.371248	2.50228	0.0123396	0.358479	ENSG00000140873	ADAMTS18	170692	77.8974	165.107	131.514	404.716	136.477	172.184
ENSG00000153789.12	11.2349	-1.65549	0.661772	-2.5016	0.0123634	0.358479	ENSG00000153789	FAM92B	339145	14.2629	20.9659	15.7032	3.74737	7.37712	5.35287
ENSG00000128165.8	300.834	0.686816	0.274316	2.50374	0.0122889	0.358479	ENSG00000128165	ADM2	79924	129.463	265.568	295.416	365.369	441.398	307.79
ENSG00000115290.9	141.392	-0.638404	0.255837	-2.49535	0.0125832	0.364265	ENSG00000115290	GRB14	2888	188.709	165.98	160.957	75.8843	142.624	114.195
ENSG00000116406.18	2056.51	-0.409463	0.164175	-2.49407	0.0126287	0.364991	ENSG00000116406	EDEM3	80267	2655.09	2483.59	1901.06	1943.01	1684.44	1671.88
ENSG00000163444.11	1635	-0.32332	0.129691	-2.493	0.0126668	0.365503	ENSG00000163444	TMEM183A	92703	1708.26	1844.13	1899.1	1375.29	1514.77	1468.47
ENSG00000181481.13	137.23	-0.53239	0.214077	-2.4869	0.012886	0.371234	ENSG00000181481	RNF135	84282	153.601	182.578	150.162	109.611	116.804	110.626
ENSG00000091664.7	13.4741	1.49812	0.602711	2.48563	0.0129322	0.371967	ENSG00000091664	SLC17A6	57084	6.58288	9.60939	4.90724	19.6737	15.9838	24.0879
ENSG00000143815.14	10918.6	-0.339937	0.137036	-2.48064	0.0131147	0.376613	ENSG00000143815	LBR	3930	11351.1	13488.1	11758.7	10106.7	8693.93	10113.4
ENSG00000267100.1	694.309	0.469554	0.18939	2.4793	0.0131639	0.377422	ENSG00000267100	ILF3-DT	147727	486.036	530.263	730.197	706.38	852.057	860.92
ENSG00000167617.2	34.5578	1.11327	0.449428	2.47708	0.0132461	0.379172	ENSG00000167617	CDC42EP5	148170	17.5543	15.7244	32.3878	69.3264	39.3446	33.0094
ENSG00000128849.10	319.901	0.838786	0.338859	2.47532	0.0133116	0.38044	ENSG00000128849	CGNL1	84952	166.766	323.225	198.252	668.906	234.838	327.417
ENSG00000251654.2	42.4238	-1.40386	0.567302	-2.47462	0.0133378	0.380584	ENSG00000251654	NA	NA	95.4517	40.1847	49.0724	3.74737	29.5085	36.578
ENSG00000150551.10	591.87	0.710851	0.287666	2.4711	0.0134697	0.383737	ENSG00000150551	LYPD1	116372	290.744	573.942	481.891	1083.93	517.628	603.09
ENSG00000166741.7	18.1982	-1.33151	0.539517	-2.46796	0.0135885	0.386508	ENSG00000166741	NNMT	4837	27.4287	31.4489	19.629	9.36843	6.1476	15.1665
ENSG00000104689.9	30.0603	1.06737	0.432591	2.46738	0.0136106	0.386525	ENSG00000104689	TNFRSF10A	8797	23.0401	15.7244	19.629	53.4001	41.8037	26.7644
ENSG00000165644.10	303.735	0.543749	0.220447	2.46657	0.0136415	0.386788	ENSG00000165644	COMTD1	118881	176.641	268.189	296.397	344.758	323.364	413.063
ENSG00000169750.8	1999.86	0.407627	0.165384	2.46474	0.0137114	0.388159	ENSG00000169750	RAC3	5881	1636.94	1545.36	1975.65	2668.13	2163.95	2009.11
ENSG00000182472.8	52.0258	1.11903	0.454157	2.46397	0.0137407	0.388374	ENSG00000182472	CAPN12	147968	47.1773	26.2074	25.5176	124.6	46.7218	41.9308
ENSG00000050767.15	148.125	0.538339	0.218872	2.4596	0.0139091	0.391221	ENSG00000050767	COL23A1	91522	142.629	112.692	107.959	186.432	156.149	182.89
ENSG00000178031.16	84.6482	-0.968847	0.394074	-2.45854	0.0139504	0.391221	ENSG00000178031	ADAMTSL1	92949	156.892	87.358	91.2747	25.2948	87.2959	59.7737
ENSG00000110693.16	169.522	0.68044	0.276749	2.45869	0.0139444	0.391221	ENSG00000110693	SOX6	55553	92.1603	156.371	142.31	268.874	145.083	212.331
ENSG00000002586.18	3201.98	0.340735	0.138581	2.45875	0.0139422	0.391221	ENSG00000002586	CD99	4267	2702.27	2883.69	2891.35	4054.66	3259.46	3420.48
ENSG00000269226.7	32.6683	-1.06129	0.431302	-2.46067	0.0138678	0.391221	ENSG00000269226	TMSB15B	286527	38.4001	42.8054	52.0167	25.2948	9.83616	27.6565
ENSG00000157873.17	73.2404	-0.73047	0.297603	-2.45451	0.0141076	0.391582	ENSG00000157873	TNFRSF14	8764	121.783	74.2543	78.5158	52.4632	55.3284	57.0973
[truncated: 19,670 more rows]

## Sheet: INV_d5_v_d0_diffexpr-results
Gene	baseMean	log2FoldChange	lfcSE	stat	pvalue (Wald)	adjusted pvalue (Benjamini-Hochberg)	Geneid	symbol	entrez	INV_d0_rep1	INV_d0_rep2	INV_d0_rep3	INV_d5_rep1	INV_d5_rep2	INV_d5_rep3
[truncated: 20,328 more rows]

[truncated: 1 more sheets: WT_d5_v_d0_diffexpr-results]
