# Supplementary material for: A distant global control region is essential for normal expression of anterior HOXA genes during mouse and human craniofacial development
Source: Nat Commun. 2024 Jan 2;15:136. doi: 10.1038/s41467-023-44506-2 (PMC10762089; doi:10.1038/s41467-023-44506-2)
Supplement: Supplementary file 14 — Supplemental Table 10 [file 41467_2023_44506_MOESM14_ESM.xlsx]

## Sheet: Sheet1
Gene Ontology terms enriched - genelist=higher expression in WT d5
Biological Process Gene Ontology Term	GeneRatio	BgRatio	pvalue (hypergeometric)	p.adjust (Benjamini-Hochberg)	qvalue	obs	expect	enrichment	neglog10	Gene names
regulation of cell junction assembly	4/39	109/20610	5.28e-05	0.046824	0.0400086	0.102564	0.00528869	19.3931	1.32953	FAM107A/EFNA5/FZD5/COL16A1
Gene Ontology terms enriched - genelist=higher expression in INV d5
Biological Process Gene Ontology Term	GeneRatio	BgRatio	pvalue (hypergeometric)	p.adjust (Benjamini-Hochberg)	qvalue	obs	expect	enrichment	neglog10	Gene names
embryonic organ development	6/35	468/20610	0.000123199	0.0231996	0.0160058	0.171429	0.0227074	7.54945	1.63452	TBX15/CEBPB/BMP4/MYO3B/EN2/PRDM1
ossification	5/35	431/20610	0.000756204	0.0327447	0.0225911	0.142857	0.0209122	6.83129	1.48486	MSX2/CEBPB/BMP4/KREMEN1/CAT
pattern specification process	5/35	474/20610	0.00115705	0.0353351	0.0243783	0.142857	0.0229985	6.21157	1.45179	GAS8/MSX2/BMP4/ARC/FOXD1
