# Supplementary material for: A distant global control region is essential for normal expression of anterior HOXA genes during mouse and human craniofacial development
Source: Nat Commun. 2024 Jan 2;15:136. doi: 10.1038/s41467-023-44506-2 (PMC10762089; doi:10.1038/s41467-023-44506-2)
Supplement: Supplementary file 15 — Supplemental Table 11 [file 41467_2023_44506_MOESM15_ESM.xlsx]

## Sheet: WT_v_del_in_WT_RNAseq
Gene	baseMean	log2FoldChange	lfcSE	stat	pvalue (Wald)	padj (Benjamini-Hochberg)	Geneid	symbol	entrez	AWIL110_WT_no_Del_Rep1	AWIL111_WT_no_Del_Rep2	AWIL112_WT_no_Del_Rep3	AWIL113_Del_in_INV_Rep1	AWIL114_Del_in_INV_Rep2	AWIL115_Del_in_INV_Rep3	AWIL116_Del_in_HET_Rep1	AWIL117_Del_in_HET_Rep2	AWIL118_Del_in_HET_Rep3	AWIL119_Del_in_WT_Rep1	AWIL120_Del_in_WT_Rep2	AWIL121_Del_in_WT_Rep3
ENSG00000102181.20	2633.9	1.07565	0.0877014	12.2649	1.39816e-34	2.66518e-30	ENSG00000102181	CD99L2	83692	2033.8	2082.67	2089.19	1983.67	1942.92	2034.6	2077.73	2222.97	2062.34	4553.3	4018.4	4505.25
ENSG00000197128.11	216.645	2.35167	0.236337	9.9505	2.50912e-23	2.39144e-19	ENSG00000197128	ZNF772	400720	76.71	71.8892	62.5441	197.551	114.966	122.094	293.058	310.101	271.685	342.421	380.69	356.029
ENSG00000173041.11	505.233	1.28765	0.139933	9.20191	3.51643e-20	2.23434e-16	ENSG00000173041	ZNF680	340252	309.791	285.443	273.219	283.64	343.852	267.359	694.916	745.636	738.314	688.835	670.104	761.692
ENSG00000272602.5	243.177	2.0153	0.219876	9.16563	4.92586e-20	2.34742e-16	ENSG00000272602	ZNF595	152687	73.7597	46.5166	46.0852	223.831	180.81	219.234	469.42	533.095	449.869	245.585	217.06	212.854
ENSG00000267260.1	123.387	2.71376	0.314354	8.63281	5.9862e-18	2.28218e-14	ENSG00000267260	LOC728485	728485	39.3385	28.5443	21.9453	36.248	25.0835	15.1503	229.007	271.774	221.406	216.634	210.381	165.129
ENSG00000186777.11	108.726	3.60043	0.421872	8.53443	1.40852e-17	4.47486e-14	ENSG00000186777	ZNF732	654254	10.8181	22.2011	6.58359	56.1843	119.146	90.0108	201.807	173.053	143.782	162.725	191.458	126.949
ENSG00000178201.4	49.6314	2.84346	0.354086	8.03043	9.71351e-16	2.64513e-12	ENSG00000178201	VN1R1	57191	15.7354	10.5719	9.87539	27.186	35.5349	31.1919	65.8065	82.4613	55.572	75.8717	97.9554	87.8141
ENSG00000113209.8	347.727	4.19397	0.529455	7.92129	2.35066e-15	5.60104e-12	ENSG00000113209	PCDHB5	26167	17.7023	116.291	70.225	17.2178	49.1218	50.7982	46.5032	42.9728	29.1092	1176.01	1223.33	1333.44
ENSG00000197935.6	69.9173	3.21846	0.428181	7.5166	5.62206e-14	1.19075e-10	ENSG00000197935	ZNF311	282890	14.7519	19.0295	14.2645	99.6819	49.1218	103.379	36.8516	20.9057	34.4017	136.769	104.634	205.218
ENSG00000137871.19	747.037	-2.33443	0.313375	-7.44932	9.38201e-14	1.7884e-10	ENSG00000137871	ZNF280D	54816	941.173	1034.99	1067.64	1073.85	917.637	1268.17	701.936	564.453	792.122	211.642	103.521	287.305
ENSG00000250120.6	356.795	2.05522	0.285773	7.19181	6.39364e-13	1.10796e-09	ENSG00000250120	PCDHA10	56139	104.247	177.609	108.629	90.6199	155.726	145.265	558.916	789.77	528.375	492.168	563.244	566.974
ENSG00000115041.12	81.7472	-2.2924	0.356868	-6.42365	1.33046e-10	1.95087e-07	ENSG00000115041	KCNIP3	30818	108.181	118.406	75.7113	69.7773	78.3858	74.8605	155.303	153.308	85.5633	26.9544	14.4707	20.0445
ENSG00000133142.17	2139.35	1.02571	0.159649	6.4248	1.32045e-10	1.95087e-07	ENSG00000133142	TCEAL4	79921	1559.77	1329.95	1181.76	1538.73	1896.94	1378.68	2701.58	2763.03	3030.88	2825.22	2660.38	2805.28
ENSG00000198155.5	195.42	1.31534	0.20604	6.38392	1.7261e-10	2.3502e-07	ENSG00000198155	ZNF876P	642280	92.4454	98.3191	106.435	172.178	174.539	169.327	317.626	247.384	227.581	287.514	242.662	209.036
ENSG00000198825.12	5488.37	1.17734	0.185468	6.34793	2.18229e-10	2.59992e-07	ENSG00000198825	INPP5F	22876	5020.57	4374.67	4645.82	1328.49	867.47	1261.93	6291.1	5407.6	4907.1	11649.3	10293.1	9813.23
ENSG00000102038.15	9690.02	-0.99406	0.156373	-6.357	2.05735e-10	2.59992e-07	ENSG00000102038	SMARCA1	6594	12372	11117.5	11223.9	11883	9308.05	11000	10440.4	9660.74	11847.4	6320.31	4898.88	6208.08
ENSG00000180178.10	1421.22	2.127	0.336688	6.31742	2.65968e-10	2.98228e-07	ENSG00000180178	NA	NA	300.939	534.94	469.63	1614.85	1121.44	2425.84	1641.65	1321.7	1922.97	1952.7	1343.55	2404.39
ENSG00000113248.5	529.045	2.66615	0.423739	6.29197	3.13468e-10	3.31963e-07	ENSG00000113248	PCDHB15	56121	92.4454	195.581	167.882	182.146	240.383	374.302	477.316	816.483	910.323	810.63	597.751	1483.3
ENSG00000177932.6	1226.69	2.25231	0.360413	6.24924	4.12453e-10	4.13799e-07	ENSG00000177932	ZNF354C	30832	633.35	375.304	196.411	882.638	634.403	981.207	2072.47	1809.5	1390.18	2011.6	2050.38	1682.79
ENSG00000247828.7	545.674	-1.0044	0.161061	-6.23616	4.48431e-10	4.27399e-07	ENSG00000247828	TMEM161B-AS1	100505894	654.986	645.946	653.97	627.09	540.34	737.91	545.755	527.288	640.401	293.504	330.599	350.302
ENSG00000178814.16	285.079	1.1747	0.189379	6.20294	5.5418e-10	4.81132e-07	ENSG00000178814	OPLAH	26873	139.652	163.865	130.575	313.545	289.505	328.851	423.794	346.105	305.205	370.374	304.997	304.486
ENSG00000012174.11	1601.36	1.23466	0.199055	6.20263	5.55288e-10	4.81132e-07	ENSG00000012174	MBTPS2	51360	1265.72	1262.29	1014.97	1178.06	1065	1227.18	1443.36	1437.85	982.654	2813.24	3191.34	2334.71
ENSG00000274840.4	24.0566	3.88476	0.630439	6.16198	7.18391e-10	5.9539e-07	ENSG00000274840	NA	NA	4.91731	1.05719	3.2918	9.96819	10.4514	15.1503	35.9742	37.1656	32.6375	28.9511	42.2989	66.8151
ENSG00000197928.10	737.769	1.4238	0.238071	5.98059	2.22337e-09	1.76591e-06	ENSG00000197928	ZNF677	342926	395.352	622.688	331.374	254.642	310.408	311.919	1147.66	941.917	916.497	1255.88	1283.44	1081.45
ENSG00000135549.14	742.5	2.3955	0.402397	5.95306	2.63168e-09	2.0066e-06	ENSG00000135549	PKIB	5570	419.938	237.869	149.228	31.717	91.9727	88.2284	1266.99	1035.99	1339.02	1375.67	1556.16	1317.21
ENSG00000253953.2	59.6611	2.7719	0.468086	5.92178	3.18484e-09	2.33498e-06	ENSG00000253953	PCDHGB4	8641	12.785	33.8302	29.6262	3.6248	19.8577	18.7151	28.9548	23.2285	26.4629	180.695	142.481	195.673
ENSG00000129682.14	1332.1	-1.07255	0.18846	-5.69114	1.26193e-08	8.90921e-06	ENSG00000129682	FGF13	2258	2147.88	1771.86	1649.19	2102.38	1408.85	1507.01	908.129	969.791	871.51	929.429	925.011	794.145
ENSG00000145908.12	1614.38	0.970321	0.17123	5.66676	1.45522e-08	9.6779e-06	ENSG00000145908	ZNF300	91975	1089.68	1065.65	1160.91	1029.44	927.043	1325.21	1934.71	2236.91	2106.44	1910.77	2086	2499.84
ENSG00000213967.10	115.321	2.38399	0.420846	5.66475	1.47235e-08	9.6779e-06	ENSG00000213967	ZNF726	730087	19.6692	63.4317	32.918	3.6248	12.5417	2.67359	223.742	219.51	201.118	196.668	230.418	177.537
ENSG00000081665.13	260.49	1.15942	0.209346	5.5383	3.05425e-08	1.94067e-05	ENSG00000081665	ZNF506	440515	142.602	167.037	114.116	260.985	307.272	235.276	291.303	383.271	276.978	300.492	317.242	329.303
ENSG00000130193.7	397.802	-1.53462	0.27779	-5.52439	3.30632e-08	2.03307e-05	ENSG00000130193	THEM6	51337	626.465	445.079	589.232	466.693	303.092	298.551	604.542	403.015	463.1	209.646	224.852	139.357
ENSG00000188706.12	3853.52	-1.05933	0.19439	-5.44953	5.05044e-08	3.00848e-05	ENSG00000188706	ZDHHC9	51114	5771.94	6108.47	5743.09	4040.74	3061.23	3656.58	2619.1	4008.08	2776.84	3091.77	2485.62	2878.78
ENSG00000122126.15	3634.26	-1.00112	0.185291	-5.40298	6.55438e-08	3.78605e-05	ENSG00000122126	OCRL	4952	3752.89	4071.26	4486.72	3852.25	5468.19	3954.24	3941.37	4291.47	3641.29	2008.6	2379.87	1762.96
ENSG00000203930.10	213.607	-1.62954	0.304242	-5.35607	8.5052e-08	4.76842e-05	ENSG00000203930	LINC00632	286411	296.022	316.101	343.444	270.047	315.634	397.474	100.026	116.143	100.559	87.8515	63.4484	156.538
ENSG00000176293.19	177.984	1.69964	0.32203	5.27791	1.30667e-07	7.11649e-05	ENSG00000176293	ZNF135	7694	81.6274	122.635	128.38	82.4641	98.2436	128.332	125.471	101.044	188.768	345.416	270.49	462.933
ENSG00000123575.8	2905.63	-0.952759	0.182233	-5.22824	1.71128e-07	9.06122e-05	ENSG00000123575	FAM199X	139231	3799.11	4070.2	3437.73	1892.14	1737.03	2070.25	3346.48	5078.92	3593.66	1769.01	2050.38	2022.59
ENSG00000102030.15	1367.51	1.0301	0.197394	5.21852	1.80363e-07	9.29211e-05	ENSG00000102030	NAA10	8260	854.629	888.043	876.715	821.923	1216.55	869.808	1495.12	2073.15	1965.31	1610.28	1739.82	1998.73
ENSG00000101974.14	4806.8	-0.937851	0.181288	-5.17326	2.30044e-07	0.000115398	ENSG00000101974	ATP11C	286410	6078.78	6427.74	7102.6	6387.8	5796.37	6283.82	3619.36	3228.77	2519.26	3457.16	3979.44	2800.51
ENSG00000196604.12	212.313	1.81925	0.353272	5.14973	2.60867e-07	0.000127504	ENSG00000196604	POTEF	728378	47.2062	77.1752	85.5867	280.016	171.404	400.147	264.103	307.778	174.655	247.581	238.21	253.897
ENSG00000085185.15	2243.27	-0.97955	0.192634	-5.08502	3.67592e-07	0.000175176	ENSG00000085185	BCORL1	63035	4059.73	3347.08	3042.72	2264.59	1997.27	1728.92	2052.28	1655.03	1471.34	1840.89	1937.96	1521.48
ENSG00000223760.4	189.274	2.22981	0.439027	5.07898	3.79458e-07	0.00017642	ENSG00000223760	MED15P9	285103	37.3716	76.118	42.7934	154.96	397.155	239.732	134.245	297.325	158.777	185.686	296.092	251.034
ENSG00000272674.3	218.196	1.17218	0.232686	5.03763	4.71322e-07	0.000204189	ENSG00000272674	PCDHB16	57717	189.808	143.778	194.216	79.7455	72.115	80.2077	288.671	167.245	213.467	426.279	349.523	413.299
ENSG00000043355.11	6185.71	1.04462	0.207227	5.04095	4.63221e-07	0.000204189	ENSG00000043355	ZIC2	7546	3402.78	3886.25	4231.06	4388.72	4776.31	5848.92	10490.4	6798.99	6642.18	7782.84	7795.25	8184.85
ENSG00000171466.9	1591.73	1.12563	0.223252	5.04199	4.60726e-07	0.000204189	ENSG00000171466	ZNF562	54811	1108.36	1083.62	835.019	1143.62	1302.25	979.425	2027.72	2393.7	1620.41	2150.36	2677.08	1779.19
ENSG00000269743.2	426.896	-1.01377	0.201474	-5.03177	4.85962e-07	0.000205853	ENSG00000269743	SLC25A53	401612	469.111	661.804	650.679	270.954	262.331	255.773	626.478	538.902	503.677	274.536	358.428	250.079
ENSG00000196867.7	302.986	1.64005	0.327055	5.0146	5.31437e-07	0.000220223	ENSG00000196867	ZFP28	140612	254.717	126.863	114.116	275.485	202.758	302.116	221.987	308.939	282.271	514.131	406.292	626.153
ENSG00000081842.17	202.228	1.02481	0.20495	5.00032	5.72345e-07	0.000232128	ENSG00000081842	PCDHA6	56142	120.966	149.064	132.769	181.24	150.501	228.146	220.232	217.187	208.175	302.489	231.531	284.441
ENSG00000267481.1	35.2014	1.62568	0.327605	4.9623	6.96643e-07	0.000276654	ENSG00000267481	NA	NA	15.7354	20.0867	14.2645	31.717	37.6252	36.539	38.6065	40.6499	32.6375	45.9224	52.3171	56.3156
ENSG00000133710.15	272.326	3.53161	0.727403	4.85509	1.20333e-06	0.000468119	ENSG00000133710	SPINK5	11005	14.7519	128.978	46.0852	16.3116	61.6635	70.4045	92.1291	389.078	254.926	429.274	592.185	1172.13
ENSG00000101888.11	601.804	-1.09757	0.226585	-4.84396	1.27275e-06	0.000485224	ENSG00000101888	NXT2	55916	679.572	667.09	746.141	816.485	536.159	686.221	675.613	565.615	871.51	321.457	274.943	380.846
ENSG00000225868.7	15.6644	2.68538	0.561725	4.78059	1.74781e-06	0.000653271	ENSG00000225868	LOC100631378	100631378	5.90077	5.28597	2.19453	8.15579	9.4063	12.4767	21.9355	20.9057	14.9956	25.9561	24.4888	36.2711
ENSG00000182508.13	66.7883	2.21813	0.467177	4.74795	2.05494e-06	0.000753293	ENSG00000182508	LHFPL1	340596	17.7023	47.5738	13.1672	44.4038	78.3858	57.9278	70.1936	59.2327	47.6332	91.8447	170.309	103.086
ENSG00000223508.5	40.5522	1.86301	0.395232	4.71372	2.43239e-06	0.000874833	ENSG00000223508	NA	NA	22.6196	11.6291	7.68086	33.5294	19.8577	32.9743	69.3162	66.2013	68.8035	58.9004	44.5252	50.5886
ENSG00000139800.8	1826.24	1.39179	0.298855	4.65708	3.20724e-06	0.00113216	ENSG00000139800	ZIC5	85416	987.396	920.816	1046.79	1291.33	989.752	1566.72	3779.92	1641.1	1937.08	2492.79	2659.27	2601.97
ENSG00000107130.9	1371.86	-0.571163	0.123085	-4.64041	3.47714e-06	0.00120511	ENSG00000107130	NCS1	23413	1580.42	1703.14	1844.5	1493.42	1233.27	1347.49	1340.7	1221.82	1245.52	1151.05	1230.01	1070.95
ENSG00000165675.16	643.071	-1.23804	0.27029	-4.58043	4.64026e-06	0.00157951	ENSG00000165675	ENOX2	10495	793.654	706.206	979.858	840.953	474.495	773.558	794.065	522.642	780.655	329.443	306.111	415.208
ENSG00000113211.5	42.2266	2.09152	0.46211	4.52602	6.01041e-06	0.00201001	ENSG00000113211	PCDHB6	56130	11.8015	34.8874	20.848	9.96819	26.1286	25.8447	28.9548	37.1656	23.8166	80.8633	122.444	83.9961
ENSG00000197162.9	750.785	1.08813	0.241918	4.49794	6.86146e-06	0.00221683	ENSG00000197162	ZNF785	146540	575.325	613.173	457.56	491.16	916.592	630.076	676.491	613.233	535.432	1043.24	1314.61	1142.54
ENSG00000156709.13	2469.24	-0.64464	0.143214	-4.50122	6.75639e-06	0.00221683	ENSG00000156709	AIFM1	9131	2955.3	3495.09	3926.02	1893.05	2182.26	2259.18	2204.96	1954.68	2124.09	2385.97	2102.7	2147.63
ENSG00000065357.19	464.607	0.895456	0.19988	4.47996	7.46562e-06	0.00237183	ENSG00000065357	DGKA	1606	337.327	312.93	224.939	458.537	553.926	541.847	525.574	574.906	416.349	565.045	499.795	564.11
ENSG00000261456.5	31.4409	2.11141	0.472739	4.46633	7.95737e-06	0.00248661	ENSG00000261456	TUBB8	347688	16.7189	17.9723	3.2918	38.9666	31.3543	39.2126	19.3032	29.0357	15.8777	53.9089	66.7878	44.8616
ENSG00000165118.14	131.989	1.15382	0.258811	4.45817	8.26637e-06	0.00254151	ENSG00000165118	C9orf64	84267	98.3462	108.891	73.5168	60.7153	107.65	94.4668	154.426	112.658	148.192	207.649	195.911	221.444
ENSG00000081052.11	40.227	2.46254	0.557258	4.41904	9.91417e-06	0.00299974	ENSG00000081052	COL4A4	1286	15.7354	19.0295	9.87539	9.96819	34.4898	23.1711	60.542	42.9728	20.2882	96.8363	100.182	49.6341
ENSG00000105612.8	484.491	0.778443	0.177058	4.39655	1.09985e-05	0.00327582	ENSG00000105612	DNASE2	1777	332.41	387.99	286.386	479.379	487.037	400.147	598.4	599.296	516.026	663.878	513.153	549.793
ENSG00000184216.12	1945.53	1.27629	0.290799	4.38893	1.13911e-05	0.00334058	ENSG00000184216	IRAK1	3654	1262.77	1442.01	1529.59	1101.03	2330.67	1204.01	1488.98	1293.83	1436.93	3076.8	4360.13	2819.6
ENSG00000169184.5	1674.52	-1.00948	0.230335	-4.38268	1.17226e-05	0.00338569	ENSG00000169184	MN1	4330	2426.2	2429.43	2564.31	2092.41	1128.76	1757.44	1306.48	1356.55	1347.84	1298.8	969.536	1416.48
ENSG00000121351.7	29.4305	3.035	0.697016	4.35428	1.33506e-05	0.00379834	ENSG00000121351	IAPP	3375	10.8181	4.22878	3.2918	12.6868	34.4898	51.6894	26.3226	25.5514	32.6375	32.9443	27.8282	90.6776
ENSG00000164180.13	1301.71	-0.81226	0.188009	-4.32034	1.55792e-05	0.00436722	ENSG00000164180	TMEM161B	153396	1303.09	1418.76	1499.96	1342.99	1688.95	1572.07	1361.76	1785.11	1242.87	714.792	942.821	747.375
ENSG00000090013.9	268.905	0.832584	0.194189	4.28749	1.80705e-05	0.00499217	ENSG00000090013	BLVRB	645	193.742	148.007	147.034	251.017	296.821	299.442	293.936	405.338	320.201	278.529	281.622	311.167
ENSG00000268658.5	582.023	1.1077	0.259084	4.27546	1.90746e-05	0.00519429	ENSG00000268658	LINC00664	400680	462.227	412.306	221.648	373.354	453.593	475.899	830.916	771.187	619.231	792.66	804.793	766.465
ENSG00000125968.8	385.883	1.81831	0.426393	4.26441	2.00434e-05	0.00538124	ENSG00000125968	ID1	3397	195.709	135.321	151.423	232.893	557.062	201.41	668.594	454.118	331.668	447.244	810.358	444.798
ENSG00000226383.6	322.707	1.83093	0.429912	4.25886	2.05475e-05	0.00543996	ENSG00000226383	LINC01876	101929378	122.933	190.295	128.38	97.8695	291.595	323.504	251.819	545.87	349.31	410.306	555.452	605.154
ENSG00000149970.14	541.666	-1.15848	0.273241	-4.23977	2.23747e-05	0.00584255	ENSG00000149970	CNKSR2	22866	600.895	816.154	1059.96	579.967	433.735	622.946	383.432	432.051	462.218	346.414	278.282	483.932
ENSG00000164037.16	43.3081	1.36521	0.325637	4.19244	2.75972e-05	0.00710889	ENSG00000164037	SLC9B1	150159	27.5369	33.8302	26.3344	7.24959	9.4063	11.5856	48.2581	55.7485	74.096	63.892	70.1272	91.6321
ENSG00000046653.14	8354.28	-1.23947	0.297499	-4.1663	3.0958e-05	0.00786828	ENSG00000046653	GPM6B	2824	9967.39	11917.8	16697.1	10094.2	6549.92	12580.1	4452.03	5239.19	6413.72	4928.67	4462.54	6948.77
ENSG00000250337.5	2678.96	1.5221	0.368396	4.1317	3.60091e-05	0.00891436	ENSG00000250337	PURPL	643401	1484.04	1955.81	1305.75	840.953	2529.25	1653.17	3128.88	3556.29	2063.22	4356.63	5543.38	3730.19
ENSG00000056277.15	1680.42	-1.03682	0.250829	-4.13357	3.57179e-05	0.00891436	ENSG00000056277	ZNF280C	55609	2091.82	2498.15	2110.04	2294.5	2573.15	2146	1062.56	1368.16	754.192	1032.25	1391.41	842.825
ENSG00000177108.5	352.185	-1.32241	0.321405	-4.11446	3.88091e-05	0.00948435	ENSG00000177108	ZDHHC22	283576	589.094	434.507	599.107	453.1	273.828	390.344	181.626	279.904	375.773	151.743	240.436	256.761
ENSG00000029993.14	5141.23	0.724015	0.177149	4.08704	4.36918e-05	0.0105424	ENSG00000029993	HMGB3	3149	4087.27	4360.93	5257	4162.17	3952.74	4035.34	4474.84	3524.93	5203.48	7976.51	6579.71	8079.85
ENSG00000253305.2	1831.27	-0.743047	0.183646	-4.04609	5.20813e-05	0.0124097	ENSG00000253305	PCDHGB6	56100	2273.76	2064.7	2448	2464.86	1762.11	2427.62	1619.72	1390.23	1470.45	1533.41	1115.36	1405.03
ENSG00000101180.15	61.6887	-2.48793	0.617113	-4.03156	5.54088e-05	0.0130395	ENSG00000101180	HRH3	11255	77.6935	148.007	177.757	75.2145	11.4966	29.4095	38.6065	55.7485	54.6899	33.9426	10.0182	27.6805
ENSG00000224940.8	316.929	-0.620272	0.154746	-4.00833	6.11509e-05	0.0142153	ENSG00000224940	PRRT4	401399	388.468	436.621	347.833	336.2	281.144	290.53	323.768	346.105	289.327	267.548	249.341	246.261
ENSG00000133636.10	45.8451	2.33235	0.588948	3.9602	7.48867e-05	0.0171987	ENSG00000133636	NTS	4922	19.6692	15.8579	6.58359	24.4674	102.424	57.9278	30.7097	45.2956	34.4017	42.9274	60.109	109.768
ENSG00000197608.11	563.326	0.698188	0.178183	3.91837	8.91507e-05	0.0202308	ENSG00000197608	ZNF841	284371	346.179	460.937	396.113	529.22	630.222	726.325	552.774	610.91	555.72	569.038	672.33	710.149
ENSG00000185869.14	168.332	1.66002	0.424977	3.90615	9.37797e-05	0.0207864	ENSG00000185869	ZNF829	374899	90.4785	63.4317	73.5168	173.99	52.2572	139.027	306.219	157.954	244.34	288.512	165.856	264.397
ENSG00000233922.2	27.3581	-2.09851	0.537173	-3.90658	9.36134e-05	0.0207864	ENSG00000233922	LINC01694	105372840	23.6031	57.0885	36.2098	52.5595	48.0766	59.7101	12.2839	4.64571	7.05676	14.9747	4.45252	7.63601
ENSG00000138587.5	207.255	0.983955	0.252447	3.89767	9.71244e-05	0.0212803	ENSG00000138587	MNS1	55329	157.354	135.321	181.049	122.337	193.352	152.395	252.697	144.017	211.703	314.468	321.694	300.668
ENSG00000166707.10	374.2	-0.800993	0.205747	-3.8931	9.89709e-05	0.0214384	ENSG00000166707	ZCCHC18	644353	398.302	441.907	497.061	231.987	293.686	196.954	515.923	664.336	482.506	245.585	281.622	240.534
ENSG00000132879.13	583.58	0.761672	0.197163	3.86317	0.000111927	0.0239725	ENSG00000132879	FBXO44	93611	462.227	432.393	340.152	542.813	672.028	598.884	576.465	751.443	531.904	604.977	748.023	741.648
ENSG00000087258.13	714.126	-1.54672	0.400729	-3.85978	0.000113491	0.0240373	ENSG00000087258	GNAO1	2775	1193.92	1214.72	1111.53	945.166	233.067	742.366	687.02	602.78	634.227	517.126	310.563	377.028
ENSG00000240771.6	1150.88	0.535296	0.139023	3.85042	0.000117913	0.0246996	ENSG00000240771	ARHGEF25	115557	1032.64	992.706	781.253	1092.88	1046.19	1169.25	1216.98	1181.17	1228.76	1234.91	1372.49	1461.34
ENSG00000271533.1	486.996	-1.042	0.270887	-3.84663	0.000119752	0.024812	ENSG00000271533	NA	NA	550.739	556.084	883.299	613.497	571.694	843.963	234.271	255.514	368.716	283.521	322.808	359.847
ENSG00000089682.16	1515.64	-1.03747	0.269996	-3.84254	0.000121767	0.0249583	ENSG00000089682	RBM41	55285	1453.56	1902.95	2511.64	1391.92	1253.13	2154.91	1464.41	1468.04	1728.91	836.586	863.788	1157.81
ENSG00000256229.7	740.814	0.72139	0.188707	3.82281	0.000131941	0.0265493	ENSG00000256229	ZNF486	90649	580.243	538.112	456.463	776.613	563.333	704.936	1034.48	852.487	785.947	985.334	808.132	803.69
ENSG00000261824.6	561.86	0.708945	0.185485	3.82211	0.000132315	0.0265493	ENSG00000261824	LINC00662	148189	374.699	398.562	384.043	601.716	691.886	504.417	658.942	720.084	516.026	693.827	644.502	553.611
ENSG00000163923.9	543.04	0.962973	0.252912	3.80753	0.00014036	0.0272419	ENSG00000163923	RPL39L	116832	367.815	350.989	265.538	491.16	675.163	551.65	462.4	709.632	723.318	591.001	529.85	797.963
ENSG00000204525.15	3706.33	0.687133	0.180324	3.81055	0.000138656	0.0272419	ENSG00000204525	HLA-C	3107	2928.75	2516.12	2476.53	3483.43	5092.99	4173.47	3233.29	3997.63	3819.47	3927.36	3976.1	4850.78
ENSG00000167619.11	164.163	-1.07527	0.282202	-3.81029	0.000138804	0.0272419	ENSG00000167619	TMEM145	284339	221.279	190.295	244.69	198.458	220.525	132.788	149.161	160.277	140.253	108.816	134.689	68.7241
ENSG00000131725.13	656.185	-0.652977	0.171585	-3.80556	0.000141483	0.0272419	ENSG00000131725	WDR44	54521	840.86	787.61	896.466	858.171	666.802	824.357	525.574	498.252	370.48	560.053	525.397	520.203
ENSG00000261934.2	40.6308	-1.7544	0.463116	-3.78825	0.000151712	0.0289194	ENSG00000261934	PCDHGA9	56107	75.7266	45.4594	73.5168	72.4959	24.0383	62.3837	30.7097	17.4214	28.2271	21.9629	15.5838	20.0445
ENSG00000230590.7	118.756	-0.998637	0.26487	-3.77029	0.00016306	0.0307747	ENSG00000230590	FTX	100302692	156.37	127.921	184.341	158.585	125.417	180.022	92.1291	72.0084	94.3842	95.838	57.8827	80.1781
ENSG00000138669.9	43.7675	1.26836	0.337964	3.75295	0.000174767	0.0326609	ENSG00000138669	PRKG2	5593	28.5204	23.2583	24.1398	33.5294	45.9863	50.7982	42.9936	47.6185	45.869	69.8819	40.0727	72.5421
ENSG00000177839.6	102.975	1.03948	0.277763	3.74234	0.000182317	0.0337411	ENSG00000177839	PCDHB9	56127	82.6108	78.2324	95.4621	62.5277	34.4898	71.2957	107.923	101.044	75.8602	164.722	159.178	202.354
ENSG00000120733.13	6511.96	-0.344785	0.0926428	-3.72166	0.000197919	0.0362763	ENSG00000120733	KDM3B	51780	7154.69	7440.54	7843.26	6651.5	6121.41	6749.92	6634.17	5846.62	6032.65	5885.05	6071.01	5712.69
ENSG00000274238.1	13.3084	3.55242	0.956731	3.71309	0.000204748	0.0371034	ENSG00000274238	NA	NA	1.96692	4.22878	1.09727	3.6248	14.632	1.78239	18.4258	17.4214	10.5851	22.9612	53.4302	9.54501
ENSG00000015413.9	116.832	-2.62387	0.707024	-3.71114	0.000206324	0.0371034	ENSG00000015413	DPEP1	1800	51.14	307.644	243.593	33.5294	271.738	215.669	35.0968	74.3313	71.4497	31.946	40.0727	25.7715
ENSG00000164076.16	2160.02	-1.02081	0.277629	-3.67688	0.0002361	0.0420611	ENSG00000164076	CAMKV	79012	2938.58	3339.68	3165.61	2407.77	1151.75	1703.08	2093.52	2663.15	1803	1934.73	1319.06	1400.25
ENSG00000156697.12	853.571	-1.09479	0.298285	-3.67028	0.000242287	0.0427637	ENSG00000156697	UTP14A	10813	1143.77	1037.11	1846.7	758.489	538.249	638.097	859.871	578.39	957.074	786.67	474.193	624.244
ENSG00000178233.17	463.001	-1.23077	0.335624	-3.6671	0.000245318	0.0429014	ENSG00000178233	TMEM151B	441151	723.828	732.636	766.989	591.748	314.588	350.24	283.407	403.015	442.812	423.284	183.666	339.803
ENSG00000244694.7	381.985	1.45271	0.398679	3.6438	0.000268641	0.0465531	ENSG00000244694	PTCHD4	442213	299.956	167.037	160.201	261.892	267.557	180.913	703.691	476.185	348.428	803.641	602.203	312.122
ENSG00000231728.3	37.2678	-1.11303	0.306895	-3.62674	0.000287023	0.0492903	ENSG00000231728	TMSB15B-AS1	100128594	49.1731	49.6881	64.7387	23.5612	18.8126	25.8447	48.2581	49.9413	41.4585	25.9561	27.8282	21.9535
ENSG00000131848.9	133.827	-1.49648	0.413493	-3.61913	0.000295598	0.0503098	ENSG00000131848	ZSCAN5A	79149	188.825	142.721	206.286	181.24	99.2887	160.415	159.69	70.847	206.41	67.8852	41.1858	81.1326
ENSG00000183439.7	29.0032	1.32192	0.370264	3.5702	0.000356704	0.0601726	ENSG00000183439	TRIM61	391712	16.7189	13.7435	18.6535	26.2798	14.632	27.6271	40.3613	31.3585	36.1659	43.9257	35.6201	42.9526
ENSG00000131409.12	3027.24	-0.84973	0.238914	-3.55664	0.000375629	0.0628091	ENSG00000131409	LRRC4B	94030	3496.21	4061.74	3402.62	3223.35	2383.97	3367.83	3006.92	3794.38	3508.98	2449.86	1366.92	2264.08
ENSG00000166016.5	123.852	-1.28527	0.362749	-3.54313	0.000395415	0.0655426	ENSG00000166016	ABTB2	25841	163.255	219.896	222.745	122.337	72.115	92.6844	80.7226	90.5913	172.891	84.8565	106.86	57.2701
ENSG00000141013.15	126.62	1.06395	0.302686	3.51502	0.000439726	0.0722591	ENSG00000141013	GAS8	2622	86.5447	123.692	87.7813	78.8393	149.456	76.6429	94.7613	110.336	88.2096	173.706	240.436	209.036
ENSG00000147234.10	749.08	-1.64004	0.467111	-3.51103	0.000446368	0.0727236	ENSG00000147234	FRMPD3	84443	1038.54	1195.69	1087.39	879.013	357.439	1359.07	458.89	548.193	999.414	294.502	231.531	539.293
ENSG00000006625.17	1306.74	0.356949	0.102655	3.47718	0.000506724	0.0812836	ENSG00000006625	GGCT	79017	1180.15	1187.23	1046.79	1058.44	1218.64	1178.16	1453.88	1443.65	1540.14	1452.54	1477.12	1444.16
ENSG00000203952.9	1289.5	-1.19607	0.344015	-3.4768	0.000507436	0.0812836	ENSG00000203952	CCDC160	347475	1579.44	1451.53	1700.76	1524.23	715.924	1613.96	1390.71	1473.85	1959.13	763.709	414.084	886.732
ENSG00000143630.9	529.071	-0.83366	0.241993	-3.44498	0.000571101	0.0901419	ENSG00000143630	HCN3	57657	612.697	634.317	853.673	509.284	323.995	586.407	523.82	524.965	601.589	440.256	341.731	396.118
ENSG00000242028.6	439.175	-0.652418	0.189411	-3.44446	0.000572194	0.0901419	ENSG00000242028	HYPK	25764	501.566	703.034	555.216	429.538	387.749	488.376	357.987	423.921	303.441	379.359	362.88	377.028
ENSG00000067113.16	353.081	0.491578	0.143429	3.42734	0.000609535	0.0944631	ENSG00000067113	PLPP1	8611	281.27	288.614	291.873	350.699	351.168	343.111	336.929	433.212	349.31	431.271	372.898	406.618
ENSG00000175274.18	1942.07	-0.469228	0.136871	-3.42826	0.00060747	0.0944631	ENSG00000175274	TP53I11	9537	2024.95	2498.15	2331.69	1968.26	2050.57	1842.99	1692.54	2170.71	1773.89	1673.17	1641.87	1636.02
ENSG00000214455.4	573.063	0.527759	0.15442	3.41769	0.000631557	0.0970866	ENSG00000214455	NA	NA	560.573	442.965	498.159	405.071	512.121	515.111	626.478	570.26	579.537	719.783	781.417	665.287
ENSG00000255622.3	14.6859	1.82869	0.541888	3.37466	0.000739063	0.112704	ENSG00000255622	PCDHB17P	54661	9.83462	11.6291	4.38906	5.43719	7.31601	14.2591	12.2839	11.6143	7.05676	28.9511	36.7333	26.726
ENSG00000184584.12	11.0518	2.50411	0.745799	3.35761	0.000786184	0.118938	ENSG00000184584	STING1	340061	3.93385	4.22878	2.19453	11.7806	2.09029	13.3679	12.2839	11.6143	12.3493	19.9662	11.1313	27.6805
ENSG00000174951.10	44.1269	1.96354	0.58598	3.35088	0.000805563	0.120911	ENSG00000174951	FUT1	2523	13.7685	24.3155	5.48633	31.717	80.4761	40.995	57.0323	74.3313	30.8733	54.9072	81.2585	34.3621
ENSG00000184635.13	866.522	0.685776	0.205831	3.33174	0.00086304	0.128526	ENSG00000184635	ZNF93	81931	542.871	686.119	595.815	799.268	654.26	798.512	1255.59	1081.29	1050.58	1202.97	733.552	997.454
ENSG00000165443.11	79.3959	-2.11795	0.636372	-3.32816	0.000874202	0.129179	ENSG00000165443	PHYHIPL	84457	53.107	102.548	263.344	66.1525	35.5349	88.2284	57.0323	36.0042	154.367	29.9494	31.1676	35.3166
ENSG00000172460.14	20.689	1.95369	0.592025	3.3	0.000966835	0.140686	ENSG00000172460	PRSS30P	124221	1.96692	12.6863	10.9727	12.6868	26.1286	16.9327	17.5484	24.39	26.4629	18.9679	42.2989	37.2256
ENSG00000142552.7	341.825	0.651612	0.197356	3.30171	0.000960962	0.140686	ENSG00000142552	RCN3	57333	285.204	246.326	263.344	309.92	314.588	374.302	286.916	429.728	343.135	379.359	385.143	483.932
ENSG00000258815.1	32.606	1.62496	0.493829	3.29054	0.00099996	0.144403	ENSG00000258815	NA	NA	18.6858	15.8579	12.0699	26.2798	15.6772	45.451	31.5871	32.5199	49.3973	45.9224	30.0545	67.7696
ENSG00000164620.8	249.215	-0.621158	0.189076	-3.28523	0.001019	0.146047	ENSG00000164620	RELL2	285613	319.625	248.441	307.234	269.141	236.203	202.302	287.794	270.612	280.506	222.624	164.743	181.355
ENSG00000188219.14	16.1835	2.0372	0.621679	3.27694	0.0010494	0.149281	ENSG00000188219	POTEE	445582	1.96692	6.34317	7.68086	19.0302	16.7223	33.8655	14.0387	19.7442	9.70305	22.9612	27.8282	14.3175
ENSG00000242779.6	380.89	0.584132	0.178662	3.26949	0.00107741	0.152131	ENSG00000242779	ZNF702P	79986	329.46	345.703	243.593	364.292	334.446	344.893	453.626	386.755	389.004	486.178	497.569	395.164
ENSG00000129128.12	3995.64	0.467224	0.143155	3.26377	0.00109939	0.154093	ENSG00000129128	SPCS3	60559	3830.58	2983.4	2962.62	4050.71	3689.36	4152.97	4718.76	4076.61	3965.02	4244.82	4754.18	4518.61
ENSG00000129159.6	559.689	-2.03401	0.624321	-3.25795	0.00112221	0.156142	ENSG00000129159	KCNC1	3746	701.208	1027.59	1493.38	522.877	60.6184	637.205	364.129	409.984	712.733	288.512	159.178	338.848
ENSG00000116698.20	4096.71	-0.522906	0.160708	-3.25377	0.00113884	0.156264	ENSG00000116698	SMG7	9887	4280.03	5315.57	5863.79	4290.85	3741.62	3755.5	4022.09	3874.52	3257.58	3844.5	3691.14	3223.35
ENSG00000110697.12	1411.38	-0.73553	0.226066	-3.25361	0.00113948	0.156264	ENSG00000110697	PITPNM1	9600	1667.95	1415.58	2248.3	1609.41	1556.22	1464.24	1265.24	965.145	1542.79	1195.98	932.803	1072.86
ENSG00000281508.1	88.5916	-0.879155	0.270612	-3.24877	0.00115907	0.157815	ENSG00000281508	NA	NA	78.677	85.6328	104.24	106.931	145.275	153.286	63.1742	98.7212	81.1528	46.9207	52.3171	46.7706
ENSG00000231205.11	526.428	0.390883	0.120723	3.23784	0.00120438	0.162822	ENSG00000231205	NA	NA	446.492	433.45	470.727	504.753	471.36	489.267	625.6	536.579	568.07	637.922	582.167	550.747
ENSG00000109956.12	1264.49	-0.497291	0.153976	-3.22966	0.00123939	0.166374	ENSG00000109956	B3GAT1	27087	1401.43	1572.05	1741.36	1271.4	950.036	1269.95	1238.04	1250.86	1138.79	1156.05	1138.73	1045.18
ENSG00000203666.12	296.167	-1.16159	0.360368	-3.22334	0.00126707	0.168901	ENSG00000203666	EFCAB2	84288	276.353	409.134	734.071	228.362	311.453	265.576	250.065	147.501	297.266	214.637	198.137	221.444
ENSG00000140807.6	8586.46	-0.685842	0.213204	-3.21683	0.00129614	0.170885	ENSG00000140807	NKD1	85407	11065.9	7571.63	12434.2	9383.69	10777.5	9819.2	6933.37	8729.28	7006.48	6746.59	7258.72	5310.85
ENSG00000223547.9	368.446	1.02193	0.317762	3.21601	0.00129988	0.170885	ENSG00000223547	ZNF844	284391	305.857	250.555	133.866	343.449	323.995	301.224	511.536	501.736	345.781	500.154	571.035	332.166
ENSG00000123562.16	15405.4	0.583423	0.18169	3.21109	0.00132234	0.172647	ENSG00000123562	MORF4L2	9643	10282.1	10870.1	11353.4	16484.7	22115.3	14584.4	15598.8	19361	15508.1	15490.8	17964.8	15251
ENSG00000248632.1	67.6642	1.19568	0.373827	3.19848	0.00138156	0.177941	ENSG00000248632	NA	NA	46.2227	22.2011	31.8207	57.0905	48.0766	79.3165	98.271	80.1384	119.083	91.8447	50.0908	87.8141
ENSG00000156113.21	34.4139	-1.45105	0.453526	-3.1995	0.00137667	0.177941	ENSG00000156113	KCNMA1	3778	43.2723	65.5461	58.1551	25.3736	37.6252	36.539	15.7936	47.6185	22.0524	26.9544	17.8101	16.2265
ENSG00000149328.14	929.043	-0.651778	0.204765	-3.18305	0.00145734	0.186442	ENSG00000149328	GLB1L2	89944	862.496	1188.29	1134.57	843.671	1077.54	1117.56	803.716	1176.52	917.379	720.781	617.787	688.196
ENSG00000122121.10	39.2958	-1.60276	0.504879	-3.17454	0.00150075	0.190715	ENSG00000122121	XPNPEP2	7512	70.8093	61.3173	55.9606	65.2463	24.0383	43.6686	37.729	18.5828	32.6375	28.9511	7.79191	24.817
ENSG00000251095.6	320.517	2.30567	0.731386	3.15246	0.00161901	0.204381	ENSG00000251095	NA	NA	126.867	101.491	88.8785	135.93	704.427	68.6221	413.265	458.763	179.065	623.945	783.643	161.311
ENSG00000101255.10	97.7343	1.5069	0.478386	3.14996	0.00163291	0.20478	ENSG00000101255	TRIB3	57761	47.2062	39.1162	48.2797	114.181	66.8892	49.0158	196.542	147.501	81.1528	157.733	166.969	58.2246
ENSG00000234912.10	287.316	0.473641	0.15103	3.13607	0.00171226	0.213328	ENSG00000234912	SNHG20	654434	227.18	245.269	278.705	197.551	218.435	200.519	342.194	321.715	373.126	329.443	386.256	327.394
ENSG00000135926.13	125.489	1.28253	0.410014	3.12801	0.00175992	0.217841	ENSG00000135926	TMBIM1	64114	90.4785	66.6033	53.766	105.119	248.744	117.638	94.7613	150.985	64.393	157.733	158.064	197.582
ENSG00000255282.6	15.2316	2.49116	0.797611	3.12328	0.00178847	0.218537	ENSG00000255282	WTAPP1	100288077	6.88423	6.34317	4.38906	9.06199	3.13543	19.6063	11.4065	3.48428	19.4061	38.9342	13.3576	46.7706
ENSG00000267640.6	149.959	0.911628	0.291805	3.1241	0.00178348	0.218537	ENSG00000267640	NA	NA	119.982	112.063	65.8359	136.836	113.921	165.762	185.136	137.048	202	229.612	154.725	176.583
ENSG00000137968.16	473.855	-0.792863	0.25423	-3.11869	0.0018166	0.219205	ENSG00000137968	SLC44A5	204962	673.672	570.885	557.411	300.858	271.738	359.152	442.22	735.183	735.668	376.364	259.359	403.754
ENSG00000124145.6	657.992	0.474062	0.15201	3.11863	0.00181694	0.219205	ENSG00000124145	SDC4	6385	556.64	574.057	525.59	578.155	544.52	573.039	867.768	747.959	627.17	685.841	804.793	810.372
ENSG00000214796.8	349.613	-0.598889	0.192273	-3.11479	0.00184077	0.220684	ENSG00000214796	NA	NA	442.558	447.193	478.408	375.166	327.13	300.333	293.058	253.191	375.773	337.43	254.907	310.213
ENSG00000169258.6	488.06	-1.12957	0.365925	-3.0869	0.00202256	0.239466	ENSG00000169258	GPRIN1	114787	741.53	588.857	871.229	523.783	187.081	284.292	622.968	456.441	574.244	447.244	319.468	239.58
ENSG00000281566.2	132.168	1.87205	0.606355	3.08739	0.00201924	0.239466	ENSG00000281566	NA	NA	17.7023	127.921	64.7387	12.6868	65.8441	42.7774	134.245	192.797	157.895	236.6	296.092	236.716
ENSG00000165566.12	50.23	-1.7193	0.558674	-3.07747	0.00208766	0.245648	ENSG00000165566	AMER2	219287	97.3627	78.2324	87.7813	67.9649	14.632	77.5341	29.8323	22.0671	47.6332	25.9561	15.5838	38.1801
ENSG00000226363.3	27.5684	-3.30238	1.07609	-3.06886	0.00214874	0.251284	ENSG00000226363	NA	NA	2.95039	42.2878	115.213	3.6248	16.7223	25.8447	11.4065	16.26	80.2707	3.99325	5.56565	6.68151
ENSG00000164032.11	10420.2	0.3685	0.120281	3.06367	0.00218637	0.253139	ENSG00000164032	H2AZ1	3015	9390.1	8464.96	10021.3	8662.36	9073.94	8600.93	12907.7	10521.4	11410.8	12279.2	12627.3	11082.7
ENSG00000166710.17	1577.85	0.484152	0.158064	3.06302	0.00219116	0.253139	ENSG00000166710	B2M	567	1539.12	1116.4	1175.17	1602.16	1833.18	1440.17	1564.44	1675.94	1628.35	1754.03	1722.01	1883.23
ENSG00000134371.10	1425.35	-0.344652	0.112661	-3.05918	0.00221944	0.253144	ENSG00000134371	CDC73	79577	1484.04	1673.54	1879.62	1372.89	1384.82	1417	1331.05	1268.28	1326.67	1338.74	1364.7	1262.81
ENSG00000229557.1	30.2201	2.44943	0.801405	3.05642	0.00223996	0.253144	ENSG00000229557	NA	NA	17.7023	8.45756	7.68086	26.2798	3.13543	7.12957	20.1807	34.8428	52.0436	83.8582	14.4707	86.8596
ENSG00000139946.9	861.634	-0.640884	0.209846	-3.05407	0.00225761	0.253144	ENSG00000139946	PELI2	57161	879.215	1231.63	1268.44	801.08	538.249	770.885	916.904	839.711	926.2	752.727	790.322	624.244
ENSG00000213988.9	745.9	0.430691	0.140842	3.05798	0.00222834	0.253144	ENSG00000213988	ZNF90	7643	569.425	633.26	613.372	675.118	752.504	624.729	965.162	865.263	804.471	906.468	800.34	740.693
ENSG00000196267.12	116.254	0.86713	0.283773	3.05571	0.00224526	0.253144	ENSG00000196267	ZNF836	162962	82.6108	85.6328	69.1277	126.868	108.695	118.529	136.877	94.0755	140.253	174.705	93.5029	164.174
ENSG00000118523.5	362.527	2.20728	0.723434	3.05111	0.00227997	0.254156	ENSG00000118523	CCN2	1490	52.1235	109.948	221.648	86.9951	864.334	475.899	291.303	321.715	155.249	202.657	657.86	910.594
ENSG00000087502.17	1003.9	0.311622	0.10252	3.03962	0.00236877	0.26252	ENSG00000087502	ERGIC2	51290	951.008	912.359	872.326	914.355	900.914	978.533	1026.58	1113.81	980.008	1156.05	1169.9	1070.95
ENSG00000280913.2	19.4261	1.23359	0.407111	3.0301	0.0024447	0.26937	ENSG00000280913	CTSLP2	1517	14.7519	19.0295	19.7508	4.531	1.04514	7.12957	14.0387	15.0985	12.3493	40.9308	36.7333	47.7251
ENSG00000173727.12	102.291	1.65696	0.547796	3.02478	0.00248816	0.269797	ENSG00000173727	NA	NA	66.8754	67.6605	19.7508	56.1843	203.803	65.0573	100.903	74.3313	85.5633	112.809	210.381	164.174
ENSG00000189221.9	165.269	-1.3348	0.44092	-3.0273	0.00246749	0.269797	ENSG00000189221	MAOA	4128	55.0739	65.5461	81.1977	29.9046	10.4514	30.3007	377.29	400.692	852.986	23.9595	23.3757	32.453
ENSG00000102078.15	845.971	-0.919294	0.303956	-3.02443	0.00249104	0.269797	ENSG00000102078	SLC25A14	9016	960.842	980.019	1340.86	1264.15	998.113	1324.32	503.639	363.526	681.86	580.019	384.03	770.283
ENSG00000164761.8	16.286	-1.91554	0.636101	-3.01137	0.00260072	0.276955	ENSG00000164761	TNFRSF11B	4982	28.5204	26.4299	17.5563	12.6868	34.4898	9.80316	21.9355	11.6143	13.2314	8.98481	4.45252	5.72701
ENSG00000099250.17	443.103	-1.24852	0.414442	-3.01253	0.00259081	0.276955	ENSG00000099250	NRP1	8829	418.955	910.244	604.593	358.855	294.731	602.449	268.49	606.265	438.401	269.544	366.22	178.492
ENSG00000133121.20	178.712	0.86289	0.286397	3.01291	0.00258752	0.276955	ENSG00000133121	STARD13	90627	133.751	155.408	122.894	129.586	234.112	150.612	174.607	134.725	158.777	187.683	322.808	239.58
ENSG00000116039.11	77.7662	-1.36499	0.45403	-3.0064	0.00264365	0.279963	ENSG00000116039	ATP6V1B1	525	121.949	113.12	115.213	118.712	34.4898	105.161	56.1549	53.4256	79.3886	51.9122	24.4888	59.1791
ENSG00000269994.1	189.284	1.8603	0.620907	2.99609	0.00273462	0.287996	ENSG00000269994	LOC440173	440173	89.495	91.9759	109.727	89.7137	44.9412	152.395	121.961	103.367	411.057	258.563	155.838	642.379
ENSG00000185559.13	304.183	-1.37199	0.458192	-2.99436	0.00275025	0.288051	ENSG00000185559	DLK1	8788	458.293	458.822	469.63	574.53	293.686	296.768	199.174	245.061	119.083	181.693	69.014	284.441
ENSG00000147224.10	4632.34	-0.834926	0.279442	-2.98783	0.00280963	0.292662	ENSG00000147224	PRPS1	5631	4929.11	5158.05	3847.01	5233.3	6827.93	4018.4	6154.22	6953.46	4653.94	2594.61	3373.9	1844.1
ENSG00000177854.7	379.161	0.555024	0.186213	2.98059	0.00287691	0.298042	ENSG00000177854	TMEM187	8269	321.592	359.446	276.511	336.2	348.033	369.846	311.484	427.405	391.65	397.328	533.189	477.251
ENSG00000163689.19	438.8	0.669105	0.226308	2.95661	0.00311039	0.320488	ENSG00000163689	C3orf67	200844	424.856	368.961	271.025	363.386	446.277	450.945	379.923	495.929	369.598	466.212	656.746	571.746
ENSG00000250616.2	44.2716	-1.30523	0.441715	-2.95492	0.00312745	0.320514	ENSG00000250616	NA	NA	44.2558	68.7176	115.213	39.8728	31.3543	34.7567	30.7097	27.8742	46.7511	31.946	17.8101	41.9981
ENSG00000176222.8	162.154	0.862397	0.292527	2.9481	0.00319738	0.324194	ENSG00000176222	ZNF404	342908	86.5447	131.092	134.964	94.2447	104.514	109.617	223.742	156.793	264.629	183.689	172.535	283.487
ENSG00000147231.13	855.281	-0.741238	0.251391	-2.94855	0.00319273	0.324194	ENSG00000147231	RADX	55086	1057.22	1190.4	1619.56	741.271	412.832	629.185	801.962	657.367	840.637	880.511	694.593	737.83
ENSG00000069275.12	29798.8	-0.540908	0.183784	-2.94318	0.00324861	0.324215	ENSG00000069275	NUCKS1	64710	30650.6	39311.8	47245	28566.1	23671.5	26940	29246.2	22622.3	28772.2	26419.3	26434.6	27706.3
ENSG00000163735.6	8.29207	2.37549	0.806973	2.94371	0.00324306	0.324215	ENSG00000163735	CXCL5	6374	1.96692	3.17158	3.2918	1.8124	6.27087	1.78239	9.65162	6.96856	21.1703	17.9696	11.1313	14.3175
ENSG00000130558.19	476.767	-1.1067	0.375662	-2.94601	0.00321903	0.324215	ENSG00000130558	OLFM1	10439	670.721	606.83	877.813	603.529	195.442	432.23	455.381	390.239	488.681	401.322	218.173	380.846
ENSG00000162923.14	3987.99	-0.387221	0.131762	-2.93879	0.00329496	0.327128	ENSG00000162923	WDR26	80232	4189.55	5132.68	5225.18	3838.66	3681	4226.94	3209.6	3780.44	3448.99	3516.06	3940.48	3666.24
ENSG00000104689.9	64.1902	2.5793	0.879671	2.93212	0.00336656	0.33079	ENSG00000104689	TNFRSF10A	8797	20.6527	19.0295	8.77813	37.1542	180.81	18.7151	93.8839	82.4613	18.524	83.8582	182.553	23.8625
ENSG00000177469.12	61.1253	1.56442	0.533517	2.93228	0.00336487	0.33079	ENSG00000177469	CAVIN1	284119	16.7189	23.2583	35.1125	30.8108	98.2436	91.7932	71.9484	58.0713	86.4454	75.8717	34.507	110.722
ENSG00000126821.7	526.287	0.628982	0.215572	2.91774	0.00352583	0.344664	ENSG00000126821	SGPP1	81537	408.137	382.704	367.584	478.473	668.892	471.443	575.587	691.049	478.978	544.08	716.855	531.657
ENSG00000011422.11	494.552	0.426016	0.146211	2.91371	0.00357166	0.347362	ENSG00000011422	PLAUR	5329	444.525	478.909	366.487	414.133	384.613	466.096	594.891	523.803	527.493	585.011	572.149	576.519
ENSG00000156531.16	8324.21	-0.624456	0.214466	-2.91169	0.00359484	0.347842	ENSG00000156531	PHF6	84295	8408.6	13466.5	11177.8	7542.3	7172.83	7398.71	6891.25	9906.97	6485.17	7019.13	7666.12	6755.01
ENSG00000162670.10	61.0663	-2.14847	0.739332	-2.90596	0.00366131	0.350983	ENSG00000162670	BRINP3	339479	48.1896	227.297	91.0731	47.1224	19.8577	23.1711	54.4	97.5598	41.4585	56.9038	20.0363	5.72701
ENSG00000138172.10	53.703	1.51214	0.520563	2.90481	0.00367481	0.350983	ENSG00000138172	CALHM2	51063	31.4708	29.6014	24.1398	46.2162	96.1533	33.8655	49.1355	55.7485	34.4017	87.8515	122.444	33.4076
ENSG00000255836.1	39.6659	1.07723	0.370929	2.90415	0.00368254	0.350983	ENSG00000255836	NA	NA	25.57	27.4871	25.2371	28.0922	36.58	40.995	49.1355	27.8742	50.2794	45.9224	43.412	75.4056
ENSG00000220848.4	25.5877	1.17222	0.404127	2.90063	0.00372412	0.351072	ENSG00000220848	NA	NA	17.7023	14.8007	18.6535	19.0302	33.4446	24.9535	22.8129	24.39	15.8777	26.9544	44.5252	43.9071
ENSG00000103056.11	187.245	-1.68445	0.580946	-2.8995	0.00373756	0.351072	ENSG00000103056	SMPD3	55512	274.386	275.928	482.797	206.613	34.4898	122.985	81.6	141.694	305.205	110.813	83.4847	126.949
ENSG00000102032.12	272.099	1.17489	0.405219	2.8994	0.00373873	0.351072	ENSG00000102032	RENBP	5973	252.75	182.895	80.1004	154.96	189.171	107.835	446.607	436.696	248.751	492.168	343.957	329.303
ENSG00000008282.8	2635.76	0.274946	0.0950322	2.89319	0.00381349	0.356337	ENSG00000008282	SYPL1	6856	2462.59	2338.51	2369	2301.75	2399.65	2464.16	3012.18	2930.28	2673.63	2933.04	3055.54	2688.83
ENSG00000260423.1	49.6527	-1.07946	0.373402	-2.89087	0.00384173	0.357225	ENSG00000260423	LINC02367	101930452	56.0573	68.7176	102.046	44.4038	55.3926	49.0158	33.3419	24.39	55.572	39.9325	27.8282	39.1346
ENSG00000145087.12	272.468	-0.651179	0.226048	-2.88072	0.00396773	0.365377	ENSG00000145087	STXBP5L	9515	299.956	347.817	399.405	287.265	171.404	254.882	292.181	271.774	278.742	261.558	193.685	210.945
ENSG00000124749.16	16.3707	2.157	0.74869	2.88103	0.0039638	0.365377	ENSG00000124749	COL21A1	81578	2.95039	10.5719	3.2918	6.34339	11.4966	20.4975	36.8516	10.4528	19.4061	24.9578	13.3576	36.2711
ENSG00000122012.13	27.4418	-1.53457	0.533636	-2.87568	0.00403156	0.369469	ENSG00000122012	SV2C	22987	27.5369	60.2601	61.4469	28.9984	13.5869	16.9327	27.2	26.7128	14.9956	23.9595	20.0363	7.63601
ENSG00000267313.7	1234.53	1.25843	0.43934	2.86438	0.00417829	0.381084	ENSG00000267313	KC6	641516	818.24	827.783	577.162	779.331	689.795	2097.88	895.845	1457.59	1352.25	1447.55	1202.18	2668.79
ENSG00000127252.5	61.766	0.93409	0.327217	2.85465	0.0043084	0.385572	ENSG00000127252	PLAAT1	57110	56.0573	33.8302	37.307	71.5897	83.6115	55.2542	51.7678	41.8114	66.1572	60.897	91.2766	91.6321
ENSG00000168672.3	438.144	1.24108	0.434333	2.85743	0.00427081	0.385572	ENSG00000168672	LRATD2	157638	144.569	242.098	289.678	310.826	957.352	633.641	452.749	385.594	243.458	401.322	438.573	757.874
ENSG00000236333.3	78.2798	-1.51327	0.529864	-2.85595	0.0042908	0.385572	ENSG00000236333	NA	NA	59.9912	89.8615	227.134	75.2145	36.58	102.488	82.4774	48.7799	84.6812	42.9274	56.7696	32.453
ENSG00000182093.14	1214.37	0.287651	0.100715	2.85609	0.00428898	0.385572	ENSG00000182093	GET1	7485	1150.65	1052.97	1134.57	1217.03	1215.5	1048.05	1242.43	1210.21	1226.11	1400.63	1337.98	1336.3
ENSG00000101017.13	372.131	0.675998	0.237007	2.85223	0.00434143	0.386711	ENSG00000101017	CD40	958	289.138	343.588	189.827	313.545	327.13	305.68	491.355	534.256	356.367	468.208	414.084	432.389
ENSG00000183087.14	1569.38	0.804	0.282245	2.84859	0.00439139	0.389343	ENSG00000183087	GAS6	2621	1124.1	1117.45	920.606	1107.38	2124.78	1323.43	1989.99	2103.34	1499.56	1654.2	2392.12	1475.66
ENSG00000069849.10	7119.51	0.285901	0.100426	2.84687	0.0044151	0.389633	ENSG00000069849	ATP1B3	483	5959.78	5908.66	6904	5937.42	6477.8	6593.07	7846.76	8606.17	8314.63	7706.97	7698.4	7480.43
ENSG00000263528.7	67.6474	-0.892412	0.31364	-2.84534	0.00443636	0.389705	ENSG00000263528	IKBKE	9641	83.5943	87.7471	119.602	58.9029	44.9412	58.819	79.8452	40.6499	81.1528	57.9021	48.9777	49.6341
ENSG00000260855.1	122.198	-1.09381	0.384814	-2.84244	0.0044769	0.391462	ENSG00000260855	NA	NA	132.767	145.893	311.623	99.6819	77.3407	116.747	108.8	65.0399	132.314	105.821	76.8059	93.5411
ENSG00000110328.5	419.796	0.860123	0.303406	2.83489	0.00458411	0.397192	ENSG00000110328	GALNT18	374378	351.096	242.098	254.566	296.327	563.333	401.038	458.013	456.441	474.567	350.408	692.367	497.295
ENSG00000134901.12	1267.06	0.689896	0.243323	2.83531	0.00457811	0.397192	ENSG00000134901	POGLUT2	79070	931.339	911.302	909.633	1089.25	1525.91	1139.84	1345.96	1795.57	1114.97	1295.81	1915.7	1229.4
ENSG00000003096.13	1332.17	-0.595353	0.210308	-2.83087	0.00464216	0.400402	ENSG00000003096	KLHL13	90293	1507.65	2037.21	1775.38	1143.62	1421.4	1094.39	1109.94	1307.77	1066.45	977.348	1488.25	1056.63
ENSG00000118200.14	3258.4	-0.401483	0.143256	-2.80255	0.00507009	0.408845	ENSG00000118200	CAMSAP2	23271	3264.11	4298.55	4401.13	3070.2	2913.86	3156.62	2875.3	3293.81	2770.66	3126.71	2977.62	2952.27
ENSG00000152939.14	103.495	4.40777	1.56751	2.81195	0.00492422	0.408845	ENSG00000152939	MARVELD2	153562	14.7519	8.45756	8.77813	21.7488	255.015	8.91196	113.187	128.918	2.64629	61.8954	609.995	7.63601
ENSG00000204516.9	266.937	2.21677	0.78924	2.80874	0.00497361	0.408845	ENSG00000204516	MICB	4277	75.7266	105.719	32.918	83.3703	801.626	113.182	302.71	573.745	117.319	304.485	512.04	180.401
ENSG00000135314.12	208.932	0.826756	0.294466	2.80764	0.00499055	0.408845	ENSG00000135314	KHDC1	80759	133.751	167.037	140.45	125.055	257.105	212.996	174.607	265.967	247.869	215.635	259.359	307.349
ENSG00000188732.10	317.482	-0.805079	0.286074	-2.81423	0.00488944	0.408845	ENSG00000188732	FAM221A	340277	372.732	355.217	592.523	308.108	221.571	350.24	261.471	231.124	361.659	287.514	207.042	260.579
ENSG00000104381.12	812.434	-0.620462	0.220707	-2.81125	0.00493488	0.408845	ENSG00000104381	GDAP1	54332	921.504	802.411	1313.43	850.921	590.507	706.719	795.82	823.451	969.423	701.814	602.203	671.015
ENSG00000182771.18	65.8934	-1.07562	0.382738	-2.81034	0.00494894	0.408845	ENSG00000182771	GRID1	2894	55.0739	96.2047	107.532	59.8091	73.1601	109.617	42.1161	65.0399	59.1004	38.9342	54.5433	29.5895
ENSG00000225302.2	96.5261	-0.721244	0.256249	-2.81463	0.00488342	0.408845	ENSG00000225302	NA	NA	89.495	140.607	149.228	76.1207	87.7921	98.9228	96.5162	85.9456	104.087	66.8869	76.8059	85.9051
ENSG00000171811.12	83.1923	-0.728602	0.259995	-2.80237	0.00507293	0.408845	ENSG00000171811	CFAP46	54777	79.6604	106.777	126.186	86.0889	80.4761	92.6844	88.6194	60.3942	89.0916	68.8835	61.2221	58.2246
ENSG00000109944.10	56.3532	0.871373	0.309251	2.81769	0.00483709	0.408845	ENSG00000109944	JHY	79864	39.3385	40.1734	34.0152	61.6215	72.115	57.0366	71.071	40.6499	52.9257	65.8886	54.5433	86.8596
ENSG00000139292.12	198.418	-1.26713	0.450671	-2.81166	0.00492866	0.408845	ENSG00000139292	LGR5	8549	154.404	336.188	352.222	196.645	116.011	361.826	112.31	180.021	221.406	91.8447	116.879	141.266
ENSG00000184227.7	25.2182	1.06117	0.377932	2.80784	0.00498756	0.408845	ENSG00000184227	ACOT1	641371	19.6692	17.9723	14.2645	30.8108	19.8577	21.3887	23.6903	20.9057	25.5808	28.9511	35.6201	43.9071
ENSG00000166206.14	471.665	-1.11311	0.395888	-2.81167	0.00492858	0.408845	ENSG00000166206	GABRB3	2562	597.945	562.427	953.524	518.346	180.81	429.557	558.039	368.172	514.262	447.244	233.757	295.895
ENSG00000263551.5	107.713	1.04469	0.372874	2.80171	0.00508321	0.408845	ENSG00000263551	NA	NA	92.4454	76.118	38.4043	74.3083	106.605	147.047	87.742	145.178	97.0305	125.787	135.802	166.083
ENSG00000275620.1	62.2431	-1.28217	0.457027	-2.80547	0.00502437	0.408845	ENSG00000275620	FLJ16779	100192386	89.495	118.406	57.0578	83.3703	100.334	39.2126	28.9548	74.3313	46.7511	40.9308	35.6201	32.453
ENSG00000008056.12	54.465	-0.970511	0.34594	-2.80543	0.00502488	0.408845	ENSG00000008056	SYN1	6853	82.6108	67.6605	79.0031	77.0269	49.1218	37.4302	46.5032	46.4571	51.1615	50.9139	25.602	40.0891
ENSG00000186193.8	888.299	0.390243	0.139413	2.79918	0.00512323	0.410332	ENSG00000186193	SAPCD2	89958	733.663	832.012	704.445	811.048	701.292	865.352	1112.57	1013.93	909.44	985.334	1040.78	949.729
ENSG00000137478.14	1170.51	-0.308767	0.110362	-2.79776	0.00514585	0.410419	ENSG00000137478	FCHSD2	9873	1263.75	1273.92	1396.82	1243.31	1071.27	1231.63	1126.61	1180.01	1082.33	1103.14	1079.74	993.636
ENSG00000261115.5	753.565	-0.994106	0.355543	-2.79602	0.00517362	0.410915	ENSG00000261115	TMEM178B	100507421	1191.96	896.501	1059.96	1021.29	431.645	752.17	546.632	898.944	663.336	746.738	357.315	476.296
ENSG00000136010.13	486.584	1.68299	0.602748	2.79219	0.0052352	0.41408	ENSG00000136010	ALDH1L2	160428	192.759	241.04	207.383	589.936	146.32	330.634	948.491	926.818	196.707	915.452	850.431	293.032
ENSG00000160803.7	2653.35	-0.311667	0.111724	-2.78961	0.0052772	0.415678	ENSG00000160803	UBQLN4	56893	2757.63	2971.77	3202.92	2843.65	2622.27	2521.19	2346.22	2746.77	2632.17	2495.78	2303.06	2396.75
ENSG00000165801.9	1443.1	-0.565993	0.203173	-2.78577	0.00534016	0.417189	ENSG00000165801	ARHGEF40	55701	1536.17	1835.29	1697.47	1372.89	1552.04	1204.9	1676.75	1585.35	1431.64	1313.78	1290.12	820.871
ENSG00000125378.15	179.78	1.68795	0.605653	2.787	0.00531986	0.417189	ENSG00000125378	BMP4	652	62.9416	85.6328	71.3223	90.6199	394.019	164.871	299.2	166.084	113.79	134.772	451.931	122.176
ENSG00000258592.1	43.6072	1.33329	0.479354	2.78143	0.00541205	0.421079	ENSG00000258592	NA	NA	25.57	22.2011	24.1398	24.4674	39.7155	60.6013	29.8323	45.2956	70.5676	47.919	42.2989	90.6776
ENSG00000197223.11	466.954	0.378055	0.13657	2.76821	0.00563659	0.436767	ENSG00000197223	C1D	10438	416.988	391.162	396.113	450.381	461.954	391.235	472.929	476.185	581.301	519.122	515.379	530.703
ENSG00000105889.14	44.4714	1.64176	0.593731	2.76516	0.00568945	0.437727	ENSG00000105889	STEAP1B	256227	29.5039	23.2583	13.1672	28.0922	36.58	28.5183	99.1484	47.6185	21.1703	57.9021	112.426	36.2711
ENSG00000172748.12	114.608	1.17204	0.423907	2.76485	0.00569491	0.437727	ENSG00000172748	ZNF596	169270	74.7431	40.1734	65.8359	108.744	64.7989	90.902	148.284	105.69	269.039	152.742	83.4847	170.856
ENSG00000254535.3	153.164	0.486977	0.176395	2.76072	0.00576739	0.441518	ENSG00000254535	PABPC4L	132430	160.304	134.264	113.018	156.772	144.23	142.591	142.142	133.564	138.489	180.695	198.137	193.764
ENSG00000139209.15	248.321	1.63344	0.593239	2.75343	0.00589744	0.449668	ENSG00000139209	SLC38A4	55089	158.337	107.834	60.3496	228.362	367.891	127.441	521.187	283.388	111.144	401.322	460.836	151.766
ENSG00000120265.16	2042.67	0.3375	0.122717	2.75024	0.00595518	0.450241	ENSG00000120265	PCMT1	5110	2015.11	1636.54	1773.18	1880.36	1855.13	1750.31	2376.05	2164.9	2206.12	2395.95	2049.27	2409.16
ENSG00000202566.4	12.1921	-1.62091	0.589613	-2.74911	0.00597582	0.450241	ENSG00000202566	MIR421	693122	18.6858	12.6863	28.5289	21.7488	11.4966	16.9327	7.89678	3.48428	5.29257	6.98819	7.79191	4.77251
ENSG00000125675.17	491.541	-0.920516	0.334617	-2.75095	0.00594221	0.450241	ENSG00000125675	GRIA3	2892	436.657	752.723	1083	376.073	346.988	510.655	353.6	344.944	493.973	345.416	342.844	511.613
ENSG00000259803.6	37.6935	0.962602	0.351589	2.73786	0.00618399	0.464092	ENSG00000259803	SLC22A31	146429	25.57	20.0867	20.848	34.4356	57.4829	44.5598	41.2387	45.2956	32.6375	33.9426	52.3171	43.9071
ENSG00000228649.8	23.6613	1.71605	0.627567	2.73446	0.00624832	0.46708	ENSG00000228649	SNHG26	109729180	6.88423	9.51475	10.9727	18.124	64.7989	18.7151	14.9161	32.5199	17.6419	24.9578	40.0727	24.817
ENSG00000117020.16	1433.63	-0.402408	0.147419	-2.72968	0.00633956	0.47205	ENSG00000117020	AKT3	10000	1648.28	1927.27	1571.28	1542.35	1351.37	1437.5	1344.21	1400.68	1085.86	1225.93	1407	1261.85
ENSG00000116679.15	11428.4	-0.363861	0.133597	-2.72357	0.00645811	0.477149	ENSG00000116679	IVNS1ABP	10625	11837.9	14597.7	14000	11443.5	9148.15	10358.4	10532.5	12269.3	11532.5	10796.7	10068.3	10555.8
ENSG00000156299.13	4789.34	-0.636157	0.23348	-2.72467	0.00643653	0.477149	ENSG00000156299	TIAM1	7074	6347.26	5919.23	6505.69	5864.92	3041.37	5158.24	4458.17	3787.41	4311.68	4645.15	3531.96	3901.05
ENSG00000215845.10	186.712	0.891387	0.328007	2.71759	0.00657596	0.479756	ENSG00000215845	TSTD1	100131187	106.214	126.863	111.921	148.617	337.582	186.26	140.387	217.187	225.816	183.689	205.929	250.079
ENSG00000188747.8	67.8171	0.813058	0.299284	2.71668	0.00659407	0.479756	ENSG00000188747	NOXA1	10811	49.1731	47.5738	43.8906	38.0604	62.7087	82.8812	81.6	82.4613	78.5065	88.8498	71.2403	86.8596
ENSG00000134153.9	914.229	0.699511	0.257436	2.71722	0.00658319	0.479756	ENSG00000134153	EMC7	56851	778.902	660.747	553.022	743.083	1177.88	725.434	930.942	1324.03	839.755	1122.1	1163.22	951.638
ENSG00000259692.5	40.1543	1.26074	0.463716	2.71877	0.00655249	0.479756	ENSG00000259692	NA	NA	22.6196	23.2583	34.0152	28.9984	21.948	27.6271	38.6065	24.39	69.6855	53.9089	42.2989	94.4956
ENSG00000224287.2	14.5668	1.62259	0.599209	2.70788	0.00677142	0.488927	ENSG00000224287	MSL3P1	151507	7.8677	8.45756	5.48633	4.531	11.4966	16.0415	15.7936	13.9371	23.8166	12.9781	26.7151	27.6805
ENSG00000171681.12	5857.07	0.448948	0.165779	2.7081	0.00676688	0.488927	ENSG00000171681	ATF7IP	55729	5643.11	4946.61	4481.23	5934.7	6010.62	4931.88	5355.77	6956.94	5451.35	7048.08	6103.29	7421.25
ENSG00000117153.15	2348.15	-0.326102	0.120867	-2.69803	0.00697517	0.500262	ENSG00000117153	KLHL12	59349	2473.41	2922.09	2878.13	2386.93	1926.2	2154.02	2165.47	2341.44	2331.38	2256.19	2140.55	2202.03
ENSG00000156500.14	148.13	-0.514544	0.190731	-2.69775	0.00698089	0.500262	ENSG00000156500	FAM122C	159091	153.42	220.954	197.508	122.337	146.32	131.897	135.123	144.017	126.14	136.769	131.349	131.721
ENSG00000011028.13	6891.36	-0.438175	0.162623	-2.69442	0.00705106	0.503398	ENSG00000011028	MRC2	9902	7464.48	8355.01	9616.44	5303.98	7517.72	7071.64	6055.07	6469.15	6069.7	5842.12	6539.64	6391.34
ENSG00000111885.6	833.252	1.41447	0.52549	2.69172	0.00710846	0.505603	ENSG00000111885	MAN1A1	4121	500.582	545.512	409.28	515.627	1093.22	630.967	1023.07	930.303	470.157	707.803	2596.93	575.564
ENSG00000162733.16	90.0357	1.31005	0.487677	2.68632	0.00722446	0.508165	ENSG00000162733	DDR2	4921	38.355	60.2601	57.0578	57.9967	64.7989	63.2749	198.297	102.206	52.0436	118.799	194.798	72.5421
ENSG00000108924.13	17.6682	-1.43319	0.533339	-2.6872	0.00720537	0.508165	ENSG00000108924	HLF	3131	31.4708	32.773	17.5563	26.2798	18.8126	12.4767	17.5484	8.12998	16.7598	6.98819	8.90504	14.3175
ENSG00000198453.12	253.599	0.691861	0.257543	2.68639	0.00722282	0.508165	ENSG00000198453	ZNF568	374900	175.056	219.896	162.395	240.143	125.417	251.317	328.155	334.491	306.087	317.463	284.961	297.804
ENSG00000142606.15	27.0347	-1.58519	0.590943	-2.68248	0.00730792	0.510231	ENSG00000142606	MMEL1	79258	34.4212	21.1439	16.459	43.4976	33.4446	82.8812	18.4258	18.5828	31.7554	5.98987	4.45252	13.363
ENSG00000136636.12	3534.59	-0.339242	0.126522	-2.68128	0.00733413	0.510231	ENSG00000136636	KCTD3	51133	3684.05	4339.78	4326.52	3407.31	3686.22	3072.84	3401.76	3598.1	3135.85	3294.43	3452.93	3015.27
ENSG00000236824.2	96.6095	0.795883	0.296686	2.68258	0.00730571	0.510231	ENSG00000236824	BCYRN1	618	91.462	56.0313	43.8906	96.9633	117.056	98.0316	93.0065	111.497	118.201	92.843	105.747	134.585
ENSG00000258932.5	8.94686	2.13928	0.79848	2.67919	0.00737996	0.511552	ENSG00000258932	LOC728755	728755	1.96692	6.34317	2.19453	9.06199	5.22572	22.2799	4.3871	4.64571	5.29257	17.9696	8.90504	19.09
ENSG00000128590.4	341.721	0.604204	0.225971	2.67382	0.00749938	0.516076	ENSG00000128590	DNAJB9	4189	313.724	249.498	258.955	309.014	367.891	237.949	379.045	427.405	306.087	386.347	495.343	369.392
ENSG00000198382.8	1083.44	0.514265	0.192325	2.67394	0.00749663	0.516076	ENSG00000198382	UVRAG	7405	1080.82	835.184	648.484	937.916	966.758	889.414	1185.39	1465.72	1327.55	1151.05	1191.05	1321.98
ENSG00000137691.12	93.771	0.947224	0.354881	2.66913	0.00760475	0.519576	ENSG00000137691	CFAP300	85016	59.9912	70.832	59.2523	83.3703	79.431	106.052	73.7033	84.7841	142.017	107.818	82.3716	175.628
ENSG00000099203.6	838.258	0.518033	0.194025	2.66993	0.00758673	0.519576	ENSG00000099203	TMED1	11018	849.711	674.49	605.691	624.371	918.682	699.589	953.755	861.778	819.467	964.37	1116.47	970.728
ENSG00000231233.1	11.3601	3.19503	1.20006	2.66239	0.00775879	0.525276	ENSG00000231233	NA	NA	2.95039	2.11439	1.09727	5.43719	37.6252	1.78239	13.1613	11.6143	3.52838	8.98481	42.2989	5.72701
ENSG00000271430.1	756.115	-0.954461	0.358568	-2.66187	0.00777085	0.525276	ENSG00000271430	NA	NA	995.264	883.815	1269.54	912.542	574.829	1425.02	460.645	305.455	621.877	486.178	451.931	686.287
ENSG00000176076.7	58.066	-0.862205	0.323843	-2.66242	0.00775805	0.525276	ENSG00000176076	KCNE5	23630	73.7597	78.2324	50.4742	68.8711	82.5664	51.6894	54.4	48.7799	76.7423	41.9291	31.1676	38.1801
ENSG00000168077.13	496.657	-0.604722	0.227577	-2.65722	0.00787889	0.530698	ENSG00000168077	SCARA3	51435	515.334	534.94	819.657	476.661	410.742	541.847	444.852	433.212	553.956	418.293	355.088	455.297
ENSG00000151327.12	640.609	0.332612	0.12536	2.65327	0.00797172	0.53506	ENSG00000151327	FAM177A1	283635	616.631	539.169	535.466	605.341	639.628	564.127	716.852	713.116	626.288	758.717	692.367	679.605
ENSG00000156869.12	161.492	0.617209	0.233316	2.64538	0.00816003	0.544612	ENSG00000156869	FRRS1	391059	149.486	152.236	148.131	115.993	88.8373	138.135	173.729	109.174	172.009	246.583	232.644	210.945
ENSG00000163293.11	81.7164	0.98692	0.373203	2.64446	0.00818221	0.544612	ENSG00000163293	NIPAL1	152519	39.3385	60.2601	57.0578	54.3719	139.004	108.726	72.8258	69.6856	68.8035	80.8633	138.028	91.6321
ENSG00000179761.11	76.5524	-1.79202	0.677835	-2.64373	0.00819975	0.544612	ENSG00000179761	PIPOX	51268	62.9416	153.293	249.079	62.5277	25.0835	104.27	39.4839	20.9057	67.0393	44.9241	15.5838	73.4966
ENSG00000163362.10	1097.29	-0.579408	0.219284	-2.64227	0.00823522	0.545069	ENSG00000163362	INAVA	55765	1128.03	1496.99	1734.78	1104.66	764	978.533	1065.19	853.648	1124.67	1106.13	864.902	945.911
ENSG00000149090.11	787.091	-1.74146	0.660122	-2.63808	0.0083376	0.549935	ENSG00000149090	PAMR1	25891	517.301	2053.07	1374.87	426.82	272.783	1354.62	490.478	520.319	1255.22	556.06	155.838	467.706
ENSG00000165929.12	75.1914	1.10418	0.418914	2.63582	0.00839342	0.551708	ENSG00000165929	TC2N	123036	37.3716	38.059	30.7234	71.5897	202.758	86.446	91.2516	59.2327	56.4541	68.8835	81.2585	78.2691
ENSG00000119938.8	402.202	0.682588	0.25911	2.63435	0.00842974	0.552192	ENSG00000119938	PPP1R3C	5507	402.236	325.616	193.119	408.696	386.703	461.64	376.413	411.145	381.065	400.323	575.488	503.977
ENSG00000135775.13	1530.61	-0.347567	0.132127	-2.63056	0.00852438	0.55257	ENSG00000135775	COG2	22796	1596.16	1751.77	2020.07	1452.64	1311.66	1515.92	1387.2	1529.6	1585.13	1466.52	1304.59	1446.07
ENSG00000112796.9	185.538	0.776196	0.295227	2.62915	0.00855981	0.55257	ENSG00000112796	ENPP5	59084	132.767	157.522	106.435	173.99	297.866	237.949	115.819	188.151	136.725	192.674	199.25	287.305
ENSG00000237906.1	24.6539	1.37957	0.524357	2.63097	0.00851407	0.55257	ENSG00000237906	NA	NA	20.6527	17.9723	2.19453	20.8426	30.3092	24.9535	25.4452	27.8742	18.524	36.9376	36.7333	33.4076
ENSG00000148175.12	385.664	0.632091	0.240491	2.62833	0.00858046	0.55257	ENSG00000148175	STOM	2040	395.352	267.47	229.329	359.761	397.155	373.411	493.987	421.598	306.087	456.229	454.157	473.433
ENSG00000119685.19	1416.13	-0.272541	0.103669	-2.62894	0.00856516	0.55257	ENSG00000119685	TTLL5	23093	1507.65	1575.22	1605.3	1428.17	1621.02	1475.82	1367.02	1354.22	1178.48	1290.82	1287.89	1301.94
ENSG00000132031.12	99.8639	1.51346	0.576595	2.62482	0.00866961	0.552709	ENSG00000132031	MATN3	4148	42.2889	32.773	57.0578	64.3401	288.46	96.2492	112.31	75.4927	52.0436	70.8802	201.476	104.995
ENSG00000204287.13	25.419	2.85471	1.08695	2.62635	0.00863064	0.552709	ENSG00000204287	HLA-DRA	3122	4.91731	9.51475	5.48633	7.24959	71.0698	3.56478	31.5871	18.5828	8.82096	17.9696	115.765	10.4995
ENSG00000197870.12	6.19569	2.28026	0.868714	2.62487	0.00866815	0.552709	ENSG00000197870	PRB3	5544	1.96692	3.17158	1.09727	3.6248	8.36115	3.56478	9.65162	4.64571	7.93886	5.98987	10.0182	14.3175
ENSG00000182912.6	435.299	0.60356	0.230274	2.62106	0.00876579	0.556978	ENSG00000182912	NA	NA	373.716	281.214	275.414	516.533	537.204	589.081	439.587	341.459	456.043	526.111	338.391	548.838
ENSG00000166923.10	214.416	5.12773	1.96224	2.6132	0.00896999	0.56431	ENSG00000166923	GREM1	26585	9.83462	8.45756	9.87539	6.34339	542.43	2.67359	956.387	44.1342	7.93886	113.808	868.241	2.8635
ENSG00000141258.12	3245.96	-0.533368	0.203985	-2.61475	0.00892941	0.56431	ENSG00000141258	SGSM2	9905	3860.09	3664.24	4194.85	3616.64	2605.54	3872.25	2703.33	2988.35	3350.2	2851.18	2116.06	3128.86
ENSG00000130382.8	2442.13	-0.351754	0.1346	-2.61332	0.00896674	0.56431	ENSG00000130382	MLLT1	4298	2581.59	2567.93	3236.93	2387.83	2100.74	2453.46	2454.14	2397.18	2555.43	2299.11	2008.09	2263.12
ENSG00000204852.15	1650.31	-0.337539	0.129242	-2.61167	0.00900999	0.564962	ENSG00000204852	TCTN1	79600	1704.34	2006.56	2001.41	1605.78	1508.14	1851.91	1435.46	1541.21	1629.23	1437.57	1487.14	1594.97
ENSG00000143344.15	634.477	-0.748605	0.286908	-2.60922	0.0090749	0.565313	ENSG00000143344	RGL1	23179	751.365	788.667	1140.06	703.211	399.245	595.319	528.207	433.212	680.096	584.013	405.179	605.154
ENSG00000162889.10	2680.79	-0.463197	0.177486	-2.60976	0.00906049	0.565313	ENSG00000162889	MAPKAPK2	9261	3094.96	3410.51	3636.34	2878.99	1888.58	2408.01	2474.32	2378.6	2643.64	2621.57	2113.83	2620.11
ENSG00000198794.11	877.049	-0.61203	0.234671	-2.60803	0.00910644	0.56543	ENSG00000198794	SCAMP5	192683	1177.2	983.191	1069.83	1072.94	707.563	667.506	871.278	953.531	908.558	890.495	547.66	674.833
ENSG00000109674.3	509.004	0.487542	0.187106	2.6057	0.00916878	0.567452	ENSG00000109674	NEIL3	55247	502.549	376.361	363.195	457.631	435.825	520.459	607.174	623.686	478.096	524.114	636.71	582.246
ENSG00000181284.2	34.7701	1.26723	0.486677	2.60385	0.00921835	0.568561	ENSG00000181284	TMEM102	284114	15.7354	15.8579	20.848	25.3736	76.2955	28.5183	45.6258	33.6814	29.1092	44.9241	47.8646	33.4076
ENSG00000129355.6	88.3777	1.2243	0.470375	2.60281	0.00924634	0.568561	ENSG00000129355	CDKN2D	1032	81.6274	49.6881	35.1125	64.3401	97.1984	57.9278	107.923	133.564	43.2227	110.813	183.666	95.4501
ENSG00000196132.11	174.944	-1.32355	0.508912	-2.60074	0.00930221	0.570157	ENSG00000196132	MYT1	4661	164.238	278.042	415.864	149.523	77.3407	231.711	82.4774	152.147	205.528	82.8599	80.1453	179.446
ENSG00000175449.13	90.6054	0.734112	0.282822	2.59566	0.00944081	0.576797	ENSG00000175449	RFESD	317671	65.892	87.7471	58.1551	75.2145	96.1533	93.5756	71.9484	97.5598	88.2096	83.8582	145.82	123.131
ENSG00000120896.13	1298.51	0.296179	0.114187	2.59381	0.00949197	0.57807	ENSG00000120896	SORBS3	10174	997.231	1086.8	991.928	1384.67	1691.04	1445.52	1441.6	1353.06	1413.12	1201.97	1299.02	1276.17
ENSG00000104043.14	17.9976	-2.66179	1.02715	-2.59142	0.00955797	0.578866	ENSG00000104043	ATP8B4	79895	9.83462	20.0867	88.8785	8.15579	1.04514	15.1503	19.3032	5.80713	29.1092	6.98819	1.11313	10.4995
ENSG00000230797.2	24.0463	1.25719	0.485188	2.59114	0.00956577	0.578866	ENSG00000230797	YY2	404281	10.8181	9.51475	26.3344	14.4992	30.3092	20.4975	17.5484	26.7128	21.1703	31.946	46.7514	32.453
ENSG00000198843.12	1247.36	0.57762	0.223394	2.58565	0.00971949	0.584457	ENSG00000198843	SELENOT	51714	1054.27	988.477	946.94	1115.53	1430.8	992.793	1332.8	1629.48	1014.41	1445.56	1762.08	1255.17
ENSG00000112852.6	1366.41	0.667439	0.258053	2.58644	0.00969736	0.584457	ENSG00000112852	PCDHB2	56133	920.521	1290.83	1175.17	555.5	1191.46	1002.6	1571.46	1745.62	1565.72	1769.01	1748.73	1860.32
ENSG00000047410.13	11142.6	-0.4205	0.162871	-2.5818	0.00982878	0.587323	ENSG00000047410	TPR	7175	11800.6	13953.9	15552.6	9493.34	10520.4	10580.3	11706.5	10467.9	8772.44	11140.2	10643.7	9079.22
ENSG00000182103.4	11.0627	-1.72403	0.667565	-2.58256	0.009807	0.587323	ENSG00000182103	FAM181B	220382	11.8015	14.8007	17.5563	10.8744	19.8577	10.6944	14.9161	4.64571	14.1135	2.99494	6.67878	3.81801
ENSG00000181195.10	28.677	-2.22665	0.863994	-2.57716	0.00996166	0.593404	ENSG00000181195	PENK	5179	23.6031	29.6014	94.3649	24.4674	22.9932	17.8239	11.4065	16.26	72.3318	12.9781	1.11313	17.181
ENSG00000269984.1	24.0087	1.28807	0.500391	2.57413	0.0100493	0.594103	ENSG00000269984	NA	NA	13.7685	19.0295	19.7508	17.2178	15.6772	32.0831	19.3032	9.29141	14.1135	24.9578	38.9595	63.9516
ENSG00000250132.6	203.884	-0.572955	0.222634	-2.57352	0.0100669	0.594103	ENSG00000250132	NA	NA	260.617	246.326	241.398	222.925	179.765	215.669	200.929	138.21	238.166	176.701	143.594	182.31
ENSG00000197457.9	948.559	-0.817134	0.317472	-2.57388	0.0100565	0.594103	ENSG00000197457	STMN3	50861	1316.86	1098.43	1051.18	985.038	1013.79	567.692	1059.05	1353.06	969.423	772.694	813.698	381.801
ENSG00000084628.9	1201.26	-0.543141	0.211231	-2.57131	0.0101315	0.596069	ENSG00000084628	NKAIN1	79570	1370.95	1425.1	1574.58	1486.17	1249.99	1060.52	986.22	1344.93	916.497	914.454	1206.63	879.096
ENSG00000101224.17	1922.8	0.459959	0.179098	2.56819	0.010223	0.599601	ENSG00000101224	CDC25B	994	1778.1	1624.91	1393.53	1935.64	2019.22	1946.37	2316.39	1969.78	1490.74	2175.32	2367.63	2056
ENSG00000117322.16	22.5474	-2.55013	0.994572	-2.56405	0.0103459	0.60481	ENSG00000117322	CR2	1380	4.91731	83.5184	60.3496	10.8744	12.5417	43.6686	4.3871	4.64571	20.2882	1.99662	10.0182	13.363
ENSG00000072832.14	4841.75	-0.432029	0.168559	-2.56307	0.0103752	0.60481	ENSG00000072832	CRMP1	1400	5621.47	4650.6	6289.53	4829.14	5412.8	5217.95	4337.96	4128.87	5337.56	3684.77	3937.14	4653.19
ENSG00000110436.11	1110.46	-1.15264	0.45013	-2.56068	0.0104467	0.605275	ENSG00000110436	SLC1A2	6506	1418.15	1788.77	1844.5	1377.42	303.092	1174.6	1218.74	1009.28	919.144	1052.22	514.266	705.377
ENSG00000123131.12	4322.53	0.909741	0.355248	2.56086	0.0104413	0.605275	ENSG00000123131	PRDX4	10549	2668.13	3295.28	3234.74	3739.88	8955.84	3909.68	2589.27	3792.06	2404.59	5051.46	7651.65	4577.79
ENSG00000066248.14	215.034	0.770299	0.301552	2.55444	0.0106358	0.605277	ENSG00000066248	NGEF	25791	124.9	158.579	188.73	170.365	133.778	209.431	290.426	224.155	276.096	268.546	173.648	361.756
ENSG00000132406.11	1051.83	0.277149	0.108499	2.55439	0.0106373	0.605277	ENSG00000132406	TMEM128	85013	997.231	950.418	865.743	1033.07	937.494	1023.98	1131.87	1217.17	1054.99	1138.08	1113.13	1158.76
ENSG00000279726.1	72.2244	0.789567	0.3087	2.55772	0.0105361	0.605277	ENSG00000279726	NA	NA	46.2227	62.3745	46.0852	60.7153	56.4378	82.8812	109.677	72.0084	62.6288	89.8481	102.408	75.4056
ENSG00000137563.11	2157.36	0.705747	0.276269	2.55457	0.010632	0.605277	ENSG00000137563	GGH	8836	1750.56	1457.87	1605.3	1618.47	3190.83	1642.47	2389.21	2389.05	1992.65	2311.09	3228.08	2312.76
ENSG00000253250.2	226.496	0.564471	0.220954	2.5547	0.0106279	0.605277	ENSG00000253250	C8orf88	100127983	181.94	190.295	134.964	194.833	297.866	228.146	242.168	235.77	261.1	212.641	273.83	264.397
ENSG00000180155.18	173.911	-1.00788	0.394292	-2.55617	0.0105831	0.605277	ENSG00000180155	LYNX1	66004	309.791	180.78	154.714	198.458	128.553	184.478	322.89	150.985	134.961	112.809	123.557	84.9506
ENSG00000112320.11	671.742	-0.467886	0.183373	-2.55155	0.0107245	0.608422	ENSG00000112320	SOBP	55084	827.092	787.61	836.116	738.552	495.398	578.386	666.839	566.776	792.122	585.011	593.298	593.7
ENSG00000075426.11	162.011	1.58084	0.620737	2.54672	0.0108741	0.611078	ENSG00000075426	FOSL2	2355	84.5777	79.2896	61.4469	79.7455	328.175	113.182	299.2	105.69	118.201	129.781	420.763	124.085
ENSG00000153157.12	427.614	0.401636	0.15772	2.54651	0.0108805	0.611078	ENSG00000153157	SYCP2L	221711	326.509	446.136	388.432	431.351	400.29	474.116	370.271	413.468	347.546	487.176	535.415	510.658
ENSG00000099338.22	124.819	0.939898	0.369015	2.54705	0.0108639	0.611078	ENSG00000099338	CATSPERG	57828	114.082	96.2047	69.1277	137.742	60.6184	128.332	95.6387	168.407	90.8558	166.718	212.608	157.493
ENSG00000101198.14	360.453	-1.02902	0.404187	-2.5459	0.0108995	0.611078	ENSG00000101198	NKAIN4	128414	497.632	492.653	442.198	422.289	663.667	204.975	193.032	456.441	250.515	248.58	234.87	218.581
ENSG00000129474.15	2312.65	0.98682	0.387903	2.54399	0.0109595	0.612638	ENSG00000129474	AJUBA	84962	1145.73	1882.86	1716.12	1228.81	2768.59	2102.33	2781.42	3054.55	1668.04	2037.56	4667.35	2698.38
ENSG00000151718.15	2947.97	1.06649	0.420379	2.53696	0.0111819	0.62075	ENSG00000151718	WWC2	80014	1963.97	1988.58	1377.07	2151.32	4680.16	2635.27	3865.91	3672.43	1877.98	2866.15	5989.75	2307.03
ENSG00000176928.5	18.6028	2.49274	0.98321	2.53531	0.0112349	0.62075	ENSG00000176928	GCNT4	51301	6.88423	3.17158	4.38906	8.15579	67.9344	18.7151	16.671	9.29141	6.17467	5.98987	63.4484	12.4085
ENSG00000170190.15	133.337	0.616152	0.242991	2.5357	0.0112224	0.62075	ENSG00000170190	SLC16A5	9121	94.4124	136.378	86.684	121.431	137.959	150.612	148.284	125.434	112.026	132.776	180.327	173.719
ENSG00000179542.15	869.745	0.507351	0.199966	2.53719	0.0111747	0.62075	ENSG00000179542	SLITRK4	139065	681.539	919.759	687.986	763.926	814.167	900.999	771.252	968.63	674.803	916.451	1130.94	1206.49
ENSG00000203799.11	202.952	0.879474	0.347855	2.52828	0.0114624	0.629672	ENSG00000203799	CCDC162P	221262	161.288	139.55	139.353	136.836	124.372	228.146	190.4	200.927	305.205	235.602	181.44	392.3
ENSG00000105376.4	118.705	3.19659	1.26409	2.52877	0.0114463	0.629672	ENSG00000105376	ICAM5	7087	27.5369	22.2011	4.38906	60.7153	443.141	24.0623	170.219	160.277	14.9956	110.813	358.428	27.6805
ENSG00000082497.11	139.765	-0.620717	0.246032	-2.52291	0.0116387	0.637519	ENSG00000082497	SERTAD4	56256	140.635	226.24	153.617	121.431	94.063	95.358	198.297	159.115	149.956	122.792	113.539	102.132
ENSG00000162999.12	88.2751	0.702774	0.278795	2.52076	0.0117103	0.639602	ENSG00000162999	DUSP19	142679	58.0243	99.3763	59.2523	73.4021	96.1533	86.446	73.7033	85.9456	74.096	96.8363	142.481	113.586
ENSG00000187079.15	6342.84	-0.316121	0.125563	-2.51762	0.011815	0.643479	ENSG00000187079	TEAD1	7003	6689.51	7364.42	7670.98	6708.59	6280.27	7601.9	5050.43	5975.54	5322.56	5380.9	6089.93	5979
ENSG00000157873.17	36.6594	-1.383	0.550689	-2.51141	0.012025	0.647515	ENSG00000157873	TNFRSF14	8764	62.9416	67.6605	36.2098	47.1224	22.9932	36.539	14.0387	53.4256	35.2838	26.9544	10.0182	26.726
ENSG00000232931.5	450.463	-1.33767	0.532515	-2.51198	0.0120056	0.647515	ENSG00000232931	NA	NA	495.665	401.734	1117.02	280.922	242.473	414.406	776.516	160.277	719.79	300.492	193.685	302.577
ENSG00000188176.11	320.965	-1.43332	0.570489	-2.51245	0.0119898	0.647515	ENSG00000188176	SMTNL2	342527	293.072	611.058	610.08	189.396	180.81	556.998	113.187	285.711	450.751	104.823	183.666	272.033
ENSG00000091622.15	304.326	-0.52953	0.210692	-2.51329	0.0119612	0.647515	ENSG00000091622	PITPNM3	83394	320.609	440.85	350.028	333.481	247.699	334.199	284.284	300.809	270.803	302.489	207.042	259.624
ENSG00000258405.9	16.3647	1.50655	0.600516	2.50875	0.0121158	0.650569	ENSG00000258405	ZNF578	147660	15.7354	5.28597	2.19453	10.8744	17.7675	13.3679	25.4452	20.9057	17.6419	18.9679	30.0545	18.1355
ENSG00000157470.11	32.8097	-0.896512	0.357695	-2.50636	0.0121981	0.653148	ENSG00000157470	FAM81A	145773	34.4212	32.773	52.6688	28.9984	33.4446	37.4302	40.3613	31.3585	37.9301	26.9544	21.1495	16.2265
ENSG00000116132.11	56.483	-2.55418	1.02013	-2.50377	0.0122876	0.654266	ENSG00000116132	PRRX1	5396	118.015	76.118	20.848	191.208	62.7087	27.6271	116.697	20.9057	7.05676	25.9561	7.79191	2.8635
ENSG00000270059.1	18.1918	-1.43189	0.571809	-2.50414	0.0122749	0.654266	ENSG00000270059	NA	NA	21.6362	26.4299	53.766	19.0302	7.31601	13.3679	7.89678	19.7442	11.4672	16.9713	11.1313	9.54501
ENSG00000116983.12	16.1713	1.47948	0.591203	2.50249	0.0123325	0.654824	ENSG00000116983	HPCAL4	51440	4.91731	7.40036	8.77813	12.6868	24.0383	11.5856	25.4452	29.0357	11.4672	21.9629	23.3757	13.363
ENSG00000267268.1	16.0306	1.29056	0.516939	2.49655	0.0125409	0.664038	ENSG00000267268	NA	NA	7.8677	13.7435	5.48633	9.96819	17.7675	9.80316	16.671	27.8742	16.7598	23.9595	23.3757	19.09
ENSG00000189423.11	108.871	-0.9005	0.360895	-2.49519	0.0125891	0.664748	ENSG00000189423	NA	NA	102.28	135.321	231.523	78.8393	80.4761	145.265	106.168	77.8156	97.9126	79.865	74.5797	96.4046
ENSG00000168394.10	310.356	0.996157	0.399436	2.49391	0.0126346	0.665156	ENSG00000168394	TAP1	6890	334.377	154.35	93.2676	434.976	275.918	420.645	272.878	329.845	246.105	397.328	315.016	449.57
ENSG00000142149.8	354.069	-0.578186	0.231923	-2.49301	0.0126666	0.665156	ENSG00000142149	HUNK	30811	402.236	407.02	529.979	339.825	376.252	335.09	340.439	222.994	398.707	303.487	261.585	331.212
ENSG00000018236.14	12.2937	-1.42903	0.574237	-2.48858	0.0128255	0.668954	ENSG00000018236	CNTN1	1272	20.6527	12.6863	20.848	23.5612	17.7675	16.0415	3.50968	4.64571	7.93886	6.98819	3.33939	9.54501
ENSG00000188596.10	55.4422	-1.11609	0.448581	-2.48806	0.0128443	0.668954	ENSG00000188596	CFAP54	144535	73.7597	85.6328	104.24	48.9348	24.0383	73.9693	43.871	27.8742	61.7467	36.9376	28.9414	55.3611
ENSG00000214189.8	734.066	0.731767	0.293933	2.48957	0.0127897	0.668954	ENSG00000214189	NA	NA	607.78	652.289	391.724	705.023	466.134	554.324	1173.99	745.636	768.305	1183	837.073	723.512
ENSG00000197647.11	132.566	0.605941	0.243941	2.48397	0.0129927	0.67484	ENSG00000197647	ZNF433	163059	89.495	126.863	92.1703	124.149	156.772	121.203	116.697	171.891	121.729	147.75	176.988	145.084
ENSG00000260167.1	14.8256	1.34228	0.54145	2.47905	0.0131735	0.68237	ENSG00000260167	NA	NA	7.8677	11.6291	8.77813	13.593	13.5869	8.02077	18.4258	11.6143	12.3493	17.9696	37.8464	16.2265
ENSG00000074047.21	2906.6	-0.702971	0.284263	-2.47296	0.0134001	0.688496	ENSG00000074047	GLI2	2736	4110.87	3426.37	4145.47	3537.8	1581.3	3370.5	2406.76	2213.68	2910.03	2599.61	2015.88	2560.93
ENSG00000159314.11	74.0714	-0.735798	0.297401	-2.47409	0.0133576	0.688496	ENSG00000159314	ARHGAP27	201176	82.6108	85.6328	104.24	98.7757	94.063	69.5133	64.0516	47.6185	79.3886	48.9173	43.412	70.6331
ENSG00000204869.8	18.9713	2.5798	1.04317	2.47303	0.0133973	0.688496	ENSG00000204869	IGFL4	444882	4.91731	9.51475	7.68086	1.8124	31.3543	12.4767	8.7742	16.26	2.64629	4.99156	95.7291	31.4985
ENSG00000154040.20	203.684	0.841387	0.340701	2.46957	0.0135274	0.690211	ENSG00000154040	CABYR	26256	141.619	196.638	95.4621	153.148	282.189	209.431	173.729	234.608	179.947	176.701	290.527	310.213
ENSG00000256771.2	1113.49	0.779753	0.315742	2.46959	0.013527	0.690211	ENSG00000256771	ZNF253	56242	425.839	1069.88	831.727	1059.35	724.285	1134.49	1486.35	1504.05	1130.85	1477.5	1350.23	1167.36
ENSG00000125898.12	227.632	0.542273	0.219616	2.46919	0.0135421	0.690211	ENSG00000125898	FAM110A	83541	220.296	228.354	139.353	216.582	198.577	201.41	218.477	262.482	188.768	263.554	301.658	292.077
ENSG00000258017.1	22.1736	1.01702	0.412159	2.46755	0.013604	0.691521	ENSG00000258017	LOC105369760	105369760	16.7189	15.8579	14.2645	15.4054	25.0835	24.9535	25.4452	17.4214	15.8777	23.9595	36.7333	34.3621
ENSG00000105131.7	60.9835	0.821664	0.333182	2.46611	0.0136589	0.692465	ENSG00000105131	EPHX3	79852	44.2558	44.4022	38.4043	75.2145	63.7538	48.1246	55.2774	89.4298	48.5153	93.8414	58.9959	71.5876
ENSG00000197375.12	239.314	0.715385	0.290506	2.46255	0.0137953	0.695298	ENSG00000197375	SLC22A5	6584	142.602	201.924	160.201	240.143	217.39	387.67	232.516	274.097	187.004	220.627	264.925	342.666
ENSG00000204371.11	7210.78	-0.200108	0.0812853	-2.4618	0.0138243	0.695298	ENSG00000204371	EHMT2	10919	7833.28	7988.16	7724.75	7404.55	6645.03	7537.74	7025.5	6970.88	6903.28	7137.93	6637.59	6720.64
ENSG00000103723.12	69.2928	-1.15528	0.469192	-2.46228	0.0138058	0.695298	ENSG00000103723	AP3B2	8120	111.131	70.832	137.158	104.213	42.8509	61.4925	59.6645	36.0042	65.2751	69.8819	23.3757	49.6341
ENSG00000223756.6	2950.78	0.735312	0.299108	2.45835	0.0139578	0.700165	ENSG00000223756	TSSC2	650368	1697.46	2909.4	2719.02	1666.5	1849.91	3413.28	2606.81	3261.29	3090.86	4139	3548.66	4507.16
ENSG00000135801.9	916.069	-0.500643	0.203913	-2.45518	0.0140815	0.702673	ENSG00000135801	TAF5L	27097	944.124	1041.34	1403.4	964.196	644.854	769.994	950.245	922.173	957.956	895.486	746.91	752.147
ENSG00000167772.11	38.8528	2.472	1.00663	2.45572	0.0140605	0.702673	ENSG00000167772	ANGPTL4	51129	12.785	4.22878	4.38906	14.4992	216.345	13.3679	42.1161	26.7128	12.3493	28.9511	72.3534	18.1355
ENSG00000020129.15	935.229	-0.324164	0.132378	-2.44878	0.0143339	0.70907	ENSG00000020129	NCDN	23154	1047.39	950.418	1098.36	1040.32	828.799	1041.81	874.787	909.397	958.838	866.535	788.096	818.008
ENSG00000164061.4	210.635	-1.41471	0.577451	-2.44991	0.014289	0.70907	ENSG00000164061	BSN	8927	274.386	227.297	550.827	281.828	40.7606	156.851	255.329	142.855	202.882	194.671	90.1635	109.768
ENSG00000197183.13	1016.61	-0.344441	0.140688	-2.44827	0.0143546	0.70907	ENSG00000197183	NOL4L	140688	1167.37	1258.06	1118.11	1083.81	840.296	1006.16	914.271	1053.41	967.659	997.314	839.3	953.547
ENSG00000268089.2	265.173	0.968065	0.395424	2.44817	0.0143585	0.70907	ENSG00000268089	GABRQ	55879	121.949	164.922	243.593	135.93	230.977	263.794	336.929	229.962	417.231	217.632	316.129	503.022
ENSG00000146409.10	485.262	0.865733	0.354087	2.44497	0.0144864	0.70987	ENSG00000146409	SLC18B1	116843	412.071	319.273	188.73	598.998	741.007	603.34	393.084	340.298	549.546	465.214	384.03	827.553
ENSG00000139233.6	363.446	0.424915	0.173789	2.445	0.0144851	0.70987	ENSG00000139233	LLPH	84298	327.493	262.184	294.067	387.853	306.227	370.738	378.168	376.302	471.921	379.359	371.785	435.253
ENSG00000008735.13	264.408	-1.1195	0.457546	-2.44676	0.0144147	0.70987	ENSG00000008735	MAPK8IP2	23542	406.17	232.583	477.311	349.793	116.011	210.322	372.026	199.765	295.502	259.561	106.86	146.993
ENSG00000124194.16	60.4082	-0.938583	0.384407	-2.44164	0.0146209	0.714625	ENSG00000124194	GDAP1L1	78997	98.3462	70.832	71.3223	75.2145	89.8824	34.7567	50.8903	67.3627	40.5764	33.9426	47.8646	43.9071
ENSG00000103546.18	7.04091	-2.08787	0.855861	-2.4395	0.0147078	0.717033	ENSG00000103546	SLC6A2	6530	10.8181	15.8579	20.848	9.96819	2.09029	1.78239	4.3871	2.32285	5.29257	6.98819	2.22626	1.909
ENSG00000156564.8	15.1767	-1.53533	0.630921	-2.43347	0.0149549	0.726551	ENSG00000156564	LRFN2	57497	25.57	22.2011	26.3344	15.4054	3.13543	25.8447	16.671	11.6143	9.70305	7.9865	10.0182	7.63601
ENSG00000168615.11	2304.87	0.552704	0.227181	2.43288	0.0149793	0.726551	ENSG00000168615	ADAM9	8754	1627.63	2097.47	1901.56	1760.74	1927.25	1938.35	2803.36	3319.36	2028.82	2804.26	3331.6	2118.04
ENSG00000272108.1	113.938	1.2399	0.510218	2.43014	0.0150928	0.730201	ENSG00000272108	NA	NA	41.3054	111.005	66.9332	37.1542	130.643	86.446	94.7613	171.891	109.38	101.828	246.002	169.901
ENSG00000178922.16	404.38	0.733934	0.302323	2.42765	0.015197	0.73338	ENSG00000178922	HYI	81888	261.601	305.529	280.9	262.798	637.538	411.733	421.161	414.629	446.34	350.408	512.04	547.884
ENSG00000232044.6	62.708	-2.0191	0.832771	-2.42456	0.015327	0.735884	ENSG00000232044	NA	NA	71.7927	124.749	194.216	71.5897	8.36115	66.8397	28.9548	10.4528	79.3886	26.9544	10.0182	59.1791
ENSG00000106100.10	386.859	0.411873	0.169938	2.42367	0.0153647	0.735884	ENSG00000106100	NOD1	10392	291.105	348.874	335.763	320.794	384.613	423.318	412.387	384.432	443.694	377.362	434.12	485.841
ENSG00000249395.2	154.957	0.814757	0.335935	2.42534	0.0152941	0.735884	ENSG00000249395	CASC9	101805492	130.8	96.2047	83.3922	138.648	216.345	185.369	105.29	139.371	217.878	154.738	154.725	236.716
ENSG00000174606.13	1535.76	-0.416318	0.171855	-2.4225	0.0154142	0.736404	ENSG00000174606	ANGEL2	90806	1513.55	1995.98	2277.92	1458.98	1232.23	1426.81	1395.97	1262.47	1529.55	1444.56	1392.52	1498.57
ENSG00000169059.12	10.7083	1.56549	0.647652	2.41718	0.0156414	0.745393	ENSG00000169059	VCX3A	51481	4.91731	7.40036	7.68086	4.531	4.18058	6.23837	10.529	5.80713	18.524	17.9696	11.1313	29.5895
ENSG00000081248.10	15.1549	-1.18293	0.490782	-2.41031	0.0159391	0.747995	ENSG00000081248	CACNA1S	779	19.6692	28.5443	37.307	5.43719	8.36115	4.45598	15.7936	15.0985	9.70305	16.9713	10.0182	10.4995
ENSG00000119280.16	2499.4	-0.418546	0.173557	-2.41157	0.0158839	0.747995	ENSG00000119280	C1orf198	84886	2689.77	2940.06	3585.86	2691.41	1890.67	2391.97	2217.24	2182.32	2509.56	2391.96	2120.51	2381.48
ENSG00000151208.16	4023.98	-0.575677	0.238751	-2.41121	0.0158999	0.747995	ENSG00000151208	DLG5	9231	4619.32	5184.48	5914.26	3972.78	2428.92	4900.69	3635.15	3394.85	3691.57	3743.67	3110.08	3692.01
ENSG00000120658.13	153.689	-0.596953	0.247741	-2.40958	0.0159707	0.747995	ENSG00000120658	ENOX1	55068	177.023	204.039	168.979	130.493	114.966	114.073	245.678	169.568	155.249	136.769	135.802	91.6321
ENSG00000238230.1	23.5624	-1.88011	0.779233	-2.41277	0.0158318	0.747995	ENSG00000238230	NA	NA	60.9746	28.5443	42.7934	41.6852	5.22572	24.9535	15.7936	5.80713	21.1703	21.9629	3.33939	10.4995
ENSG00000105143.12	666.616	0.70034	0.29035	2.41206	0.0158628	0.747995	ENSG00000105143	SLC1A6	6511	723.828	433.45	321.499	922.511	855.973	919.715	405.368	616.717	396.061	831.594	834.847	737.83
ENSG00000125845.6	149.389	1.50654	0.625131	2.40997	0.0159539	0.747995	ENSG00000125845	BMP2	650	66.8754	78.2324	73.5168	74.3083	415.967	98.9228	170.219	98.7212	94.3842	140.762	372.898	107.859
ENSG00000143869.6	32.7071	2.46833	1.02603	2.4057	0.0161416	0.751771	ENSG00000143869	GDF7	151449	7.8677	10.5719	20.848	4.531	5.22572	21.3887	64.0516	2.32285	38.8122	87.8515	7.79191	121.222
ENSG00000186235.10	93.779	0.566496	0.23569	2.40356	0.0162363	0.751771	ENSG00000186235	LINC02610	151174	69.8258	84.5756	66.9332	94.2447	66.8892	103.379	101.781	117.304	92.62	100.83	112.426	114.54
ENSG00000120709.10	3944.64	-0.169396	0.0704124	-2.40577	0.0161385	0.751771	ENSG00000120709	FAM53C	51307	4140.38	4069.14	4143.28	4267.29	4289.27	4073.66	3744.83	3840.84	3782.43	3837.51	3635.48	3511.61
ENSG00000156463.17	44.8857	-0.801887	0.333663	-2.40328	0.0162485	0.751771	ENSG00000156463	SH3RF2	153769	50.1566	52.8597	88.8785	36.248	26.1286	41.8862	46.5032	42.9728	43.2227	43.9257	33.3939	32.453
ENSG00000178235.7	39.6909	-1.87595	0.780105	-2.40474	0.0161839	0.751771	ENSG00000178235	SLITRK1	114798	118.015	48.6309	52.6688	95.1509	17.7675	16.9327	27.2	20.9057	19.4061	38.9342	4.45252	16.2265
ENSG00000117222.13	1068	-0.545287	0.227233	-2.39968	0.0164095	0.757379	ENSG00000117222	RBBP5	5929	1231.29	1397.61	1425.35	1230.62	772.362	959.818	1214.35	803.707	1002.94	1103.14	854.883	819.917
ENSG00000058673.15	9564.8	-0.38067	0.158822	-2.39682	0.0165378	0.757763	ENSG00000058673	ZC3H11A	9877	9899.53	11908.2	13015.8	9529.59	7394.4	10071.4	8436.39	8953.44	8822.72	8599.46	8504.31	9642.37
ENSG00000055211.12	890.734	0.336732	0.140464	2.39729	0.0165169	0.757763	ENSG00000055211	GINM1	116254	884.132	747.437	706.639	899.856	894.643	755.734	990.607	999.988	855.633	1023.27	977.328	953.547
ENSG00000165028.11	64.7303	0.663565	0.276855	2.3968	0.0165391	0.757763	ENSG00000165028	NIPSNAP3B	55335	67.8589	48.6309	53.766	72.4959	49.1218	73.0781	44.7484	41.8114	55.572	84.8565	77.9191	106.904
ENSG00000135362.13	715.98	-1.26184	0.526652	-2.39596	0.0165768	0.757763	ENSG00000135362	PRR5L	79899	613.68	971.562	1710.64	536.47	313.543	886.74	448.361	428.566	1308.15	475.197	306.111	592.745
ENSG00000186153.16	490.064	-0.326994	0.136562	-2.39448	0.0166441	0.75902	ENSG00000186153	WWOX	51741	623.515	516.968	535.466	509.284	537.204	477.681	482.581	413.468	447.222	460.222	468.628	408.527
ENSG00000251654.2	61.4701	-1.4007	0.58542	-2.39264	0.0167277	0.759199	ENSG00000251654	NA	NA	123.916	90.9187	93.2676	109.65	15.6772	89.1196	22.8129	20.9057	54.6899	41.9291	35.6201	39.1346
ENSG00000169884.13	13.2829	1.69117	0.70679	2.39275	0.0167228	0.759199	ENSG00000169884	WNT10B	7480	2.95039	7.40036	5.48633	9.06199	20.9029	8.02077	28.0774	12.7757	14.1135	14.9747	8.90504	26.726
ENSG00000180867.10	148.657	0.53627	0.224444	2.38933	0.0168791	0.763109	ENSG00000180867	NA	NA	117.032	108.891	149.228	111.462	147.365	139.918	161.445	137.048	168.48	158.732	164.743	219.535
ENSG00000069248.11	4043.57	-0.278665	0.116744	-2.38698	0.0169875	0.763109	ENSG00000069248	NUP133	55746	4302.65	5109.42	4424.18	3928.37	3506.46	3980.08	4021.21	4193.91	3650.99	4016.21	3714.51	3674.83
ENSG00000163132.6	1794.72	2.84933	1.19359	2.3872	0.0169772	0.763109	ENSG00000163132	MSX1	4487	403.219	364.732	407.086	407.79	4727.19	317.266	4443.25	1271.76	725.965	1036.25	6968.19	463.888
ENSG00000078401.6	26.2739	2.72791	1.14201	2.3887	0.0169082	0.763109	ENSG00000078401	EDN1	1906	9.83462	4.22878	6.58359	11.7806	49.1218	5.34718	70.1936	17.4214	3.52838	10.9814	115.765	10.4995
ENSG00000179673.4	85.0297	-0.680553	0.285179	-2.3864	0.017014	0.763109	ENSG00000179673	RPRML	388394	121.949	105.719	114.116	68.8711	42.8509	71.2957	98.271	85.9456	98.7947	65.8886	51.204	95.4501
ENSG00000242697.2	10.1833	-1.51573	0.63539	-2.38551	0.0170556	0.763179	ENSG00000242697	NA	NA	11.8015	14.8007	14.2645	10.8744	13.5869	8.02077	8.7742	8.12998	17.6419	6.98819	4.45252	2.8635
ENSG00000253846.2	691.195	0.863876	0.362371	2.38395	0.0171278	0.764613	ENSG00000253846	PCDHGA10	56106	237.014	582.514	602.399	381.51	793.265	648.791	984.465	776.994	700.384	925.435	909.427	752.147
ENSG00000141294.9	11.9144	-1.81173	0.760412	-2.38256	0.0171927	0.765718	ENSG00000141294	LRRC46	90506	11.8015	14.8007	24.1398	9.96819	15.6772	9.80316	14.0387	3.48428	24.6987	1.99662	7.79191	4.77251
ENSG00000188859.6	72.8911	-1.21486	0.510356	-2.38042	0.0172927	0.766589	ENSG00000188859	FAM78B	149297	90.4785	90.9187	121.796	115.087	27.1738	85.5548	64.0516	63.8785	85.5633	55.9055	18.9232	55.3611
ENSG00000181638.17	407.745	-0.532639	0.223685	-2.3812	0.0172562	0.766589	ENSG00000181638	ZFP41	286128	441.574	473.623	561.8	442.225	320.859	437.577	469.42	286.872	438.401	352.404	321.694	346.484
ENSG00000171161.12	1346.73	-0.35954	0.151583	-2.3719	0.0176971	0.770839	ENSG00000171161	ZNF672	79894	1316.86	1510.73	1835.73	1414.58	1272.99	1280.65	1264.36	1246.21	1385.77	1259.87	1093.09	1279.99
ENSG00000114316.12	1307.94	0.242027	0.101999	2.37284	0.0176517	0.770839	ENSG00000114316	USP4	7375	1223.43	1170.31	1167.49	1256.9	1402.58	1267.28	1384.57	1397.2	1213.76	1384.66	1385.85	1441.3
ENSG00000106341.10	61.635	-2.354	0.991536	-2.3741	0.0175918	0.770839	ENSG00000106341	PPP1R17	10842	289.138	46.5166	35.1125	182.146	12.5417	22.2799	20.1807	33.6814	25.5808	44.9241	5.56565	21.9535
ENSG00000107020.9	451.894	0.318725	0.134263	2.37389	0.0176018	0.770839	ENSG00000107020	PLGRKT	55848	421.905	376.361	358.806	413.227	446.277	442.033	444.852	552.839	522.201	488.175	486.438	469.615
ENSG00000154330.12	27.8792	-2.35342	0.991143	-2.37445	0.0175753	0.770839	ENSG00000154330	PGM5	5239	6.88423	84.5756	43.8906	19.0302	42.8509	37.4302	6.14194	12.7757	54.6899	7.9865	1.11313	17.181
ENSG00000166949.15	4158.85	-0.491682	0.207336	-2.37143	0.0177194	0.770839	ENSG00000166949	SMAD3	4088	4491.47	4887.41	5593.86	4507.43	3683.09	5253.6	3027.1	3343.75	4470.46	3073.8	3545.32	4028.95
ENSG00000089199.9	119.67	-0.673153	0.283894	-2.37114	0.0177334	0.770839	ENSG00000089199	CHGB	1114	178.007	138.492	168.979	87.9013	81.5213	61.4925	182.503	125.434	106.734	113.808	115.765	75.4056
ENSG00000261582.1	8.05074	-1.497	0.631447	-2.37074	0.0177525	0.770839	ENSG00000261582	NA	NA	10.8181	17.9723	17.5563	7.24959	8.36115	3.56478	5.26452	5.80713	3.52838	5.98987	6.67878	3.81801
ENSG00000100385.13	15.23	-1.59494	0.672387	-2.37206	0.0176893	0.770839	ENSG00000100385	IL2RB	3560	29.5039	23.2583	17.5563	11.7806	14.632	12.4767	30.7097	8.12998	11.4672	14.9747	4.45252	3.81801
ENSG00000120708.16	2465.74	4.00085	1.69124	2.36563	0.0179995	0.779497	ENSG00000120708	TGFBI	7045	280.287	358.389	100.948	245.58	13998.7	146.156	1703.95	772.349	141.135	399.325	11302.7	139.357
ENSG00000100105.17	2740.32	-0.447179	0.189088	-2.36493	0.0180337	0.779497	ENSG00000100105	PATZ1	23598	2960.22	3115.55	3635.24	2892.59	2184.35	2733.3	2636.65	2307.75	3296.39	2561.67	2045.93	2514.16
ENSG00000250420.8	52.4983	-2.02383	0.856774	-2.36215	0.0181693	0.781812	ENSG00000250420	AACSP1	729522	229.147	26.4299	20.848	118.712	39.7155	54.363	37.729	13.9371	21.1703	39.9325	8.90504	19.09
ENSG00000225689.1	10.2425	-1.39907	0.592206	-2.36248	0.0181533	0.781812	ENSG00000225689	NA	NA	19.6692	16.9151	8.77813	10.8744	13.5869	9.80316	9.65162	5.80713	10.5851	4.99156	5.56565	6.68151
ENSG00000158296.13	520.867	0.647676	0.274296	2.36123	0.0182144	0.78199	ENSG00000158296	SLC13A3	64849	355.03	566.656	512.423	395.103	246.654	458.966	493.11	430.889	546.017	819.614	588.845	837.098
ENSG00000059804.15	17724.9	1.57368	0.667092	2.35901	0.0183235	0.783147	ENSG00000059804	SLC2A3	6515	8108.64	10586.7	6517.76	6148.56	44891	12680.8	28139.7	12440	8134.68	15801.3	45563.7	13685.6
ENSG00000171208.9	1701.74	-0.761706	0.322826	-2.3595	0.0182997	0.783147	ENSG00000171208	NETO2	81831	1546	1762.34	3684.62	1488.89	1221.77	1423.24	1959.28	1227.63	1982.95	1485.49	1382.51	1256.12
ENSG00000008952.16	3666.05	0.235232	0.0998238	2.35648	0.0184492	0.783741	ENSG00000008952	SEC62	7095	3582.75	3269.9	3695.59	3315.78	2955.67	3343.77	3703.59	4051.06	3658.93	4114.04	4033.98	4267.58
ENSG00000181072.11	11.9554	-1.60441	0.68058	-2.35741	0.0184028	0.783741	ENSG00000181072	CHRM2	1129	24.5866	19.0295	5.48633	22.655	11.4966	15.1503	7.89678	13.9371	7.05676	5.98987	4.45252	5.72701
ENSG00000165863.16	14.9616	2.51847	1.06913	2.35563	0.0184915	0.783741	ENSG00000165863	C10orf82	143379	1.96692	1.05719	5.48633	6.34339	74.2052	8.91196	14.9161	12.7757	5.29257	8.98481	30.0545	9.54501
ENSG00000080823.21	309.495	-0.575277	0.244236	-2.35542	0.0185019	0.783741	ENSG00000080823	MOK	5891	327.493	347.817	478.408	280.922	323.995	384.106	247.432	216.025	334.314	258.563	217.06	297.804
ENSG00000225439.2	413.904	0.58923	0.25027	2.35438	0.0185538	0.784195	ENSG00000225439	BOLA3-AS1	100507171	378.633	353.103	251.274	461.255	506.895	368.955	410.632	435.535	320.201	515.129	597.751	367.483
ENSG00000144115.16	73.9342	1.04425	0.443725	2.35337	0.0186043	0.784591	ENSG00000144115	THNSL2	55258	65.892	64.4889	28.5289	75.2145	88.8373	54.363	38.6065	65.0399	78.5065	109.814	62.3353	155.584
ENSG00000135837.15	4665.88	-0.464425	0.197481	-2.35175	0.0186856	0.786279	ENSG00000135837	CEP350	9857	4899.61	6443.6	6775.62	4469.37	3373.73	5006.74	4480.1	3989.5	3420.77	4555.3	4514.85	4061.4
ENSG00000086758.15	18916.8	-0.429608	0.183041	-2.34706	0.0189222	0.794483	ENSG00000086758	HUWE1	10075	23277.6	22380.8	23640.6	22031.5	15642.7	20230.2	19229.5	15089.3	14027.1	18799.2	17894.7	14758.5
ENSG00000240857.1	544.889	0.323401	0.137879	2.34555	0.0189991	0.795956	ENSG00000240857	RDH14	57665	521.235	471.509	456.463	527.408	474.495	475.008	588.749	684.08	525.729	620.95	595.524	597.518
ENSG00000237094.11	170.067	-0.700154	0.298749	-2.34362	0.0190978	0.79834	ENSG00000237094	NA	NA	189.808	222.011	257.857	187.583	161.997	166.654	221.11	96.3984	125.258	155.737	138.028	118.358
ENSG00000181744.8	1144.27	0.429241	0.183384	2.34067	0.0192492	0.801151	ENSG00000181744	DIPK2A	205428	990.346	993.763	973.275	924.323	1058.73	1130.04	1471.43	1154.46	1051.46	1195.98	1602.91	1184.54
ENSG00000130950.13	7.45074	1.89418	0.80924	2.34069	0.0192483	0.801151	ENSG00000130950	NUTM2F	54754	4.91731	2.11439	2.19453	2.7186	12.5417	9.80316	4.3871	8.12998	7.93886	6.98819	13.3576	14.3175
ENSG00000142227.10	507.388	0.746982	0.319246	2.33983	0.0192925	0.801207	ENSG00000142227	EMP3	2014	341.261	377.418	272.122	448.569	855.973	402.821	502.761	782.801	441.93	580.019	533.189	549.793
ENSG00000234771.3	358.926	-0.885294	0.3791	-2.33525	0.0195302	0.80234	ENSG00000234771	NA	NA	400.269	430.278	746.141	320.794	235.157	393.909	332.542	162.6	432.227	343.419	228.192	281.578
ENSG00000119943.11	329.858	-0.479112	0.205153	-2.33538	0.0195233	0.80234	ENSG00000119943	PYROXD2	84795	383.55	481.024	411.475	275.485	294.731	422.427	223.742	286.872	263.747	286.516	306.111	322.621
ENSG00000184697.6	677.663	0.99341	0.42483	2.33837	0.019368	0.80234	ENSG00000184697	CLDN6	9074	503.533	366.847	341.25	550.969	1497.69	494.614	923.045	617.879	423.406	879.513	872.694	660.515
ENSG00000180739.13	170.993	0.807719	0.345694	2.33651	0.0194645	0.80234	ENSG00000180739	S1PR5	53637	149.486	135.321	82.2949	146.804	149.456	119.42	300.955	202.088	122.611	219.629	248.228	175.628
ENSG00000100219.16	2792.68	1.12397	0.481306	2.33525	0.0195301	0.80234	ENSG00000100219	XBP1	7494	1766.3	1506.5	1494.48	3187.1	2765.45	1403.63	5228.54	4308.89	1460.75	4537.33	4207.63	1645.56
ENSG00000099814.15	840.263	0.399075	0.171014	2.33359	0.0196173	0.804182	ENSG00000099814	CEP170B	283638	646.135	652.289	793.323	853.64	821.483	901.891	1003.77	910.558	741.842	1010.29	966.196	781.737
ENSG00000188868.13	54.9134	0.750004	0.321636	2.33184	0.019709	0.806209	ENSG00000188868	ZNF563	147837	54.0904	29.6014	28.5289	44.4038	73.1601	59.7101	64.0516	59.2327	56.4541	60.897	66.7878	62.0426
ENSG00000225792.1	331.296	0.777907	0.334102	2.32835	0.0198934	0.810274	ENSG00000225792	LOC105375304	105375304	305.857	204.039	219.453	231.987	380.433	196.954	445.729	252.03	487.799	325.45	488.664	437.162
ENSG00000103811.15	299.245	0.60371	0.259245	2.32873	0.0198736	0.810274	ENSG00000103811	CTSH	1512	213.411	270.642	179.952	260.985	402.381	281.618	325.523	397.208	249.633	305.484	386.256	317.849
ENSG00000214336.4	55.6392	1.82082	0.782851	2.32588	0.0200248	0.812155	ENSG00000214336	FOXI3	344167	23.6031	26.4299	12.0699	40.779	113.921	16.9327	86.8645	99.8827	27.345	87.8515	115.765	16.2265
ENSG00000171223.5	81.7739	0.69415	0.298428	2.32602	0.0200174	0.812155	ENSG00000171223	JUNB	3726	76.71	50.7453	49.377	87.9013	100.334	63.2749	80.7226	109.174	75.8602	99.8312	109.087	78.2691
ENSG00000146463.11	5059.25	-0.426196	0.183583	-2.32155	0.0202574	0.81582	ENSG00000146463	ZMYM4	9202	5517.22	5565.07	7199.16	5468.91	3807.46	5237.56	5060.08	4296.12	4954.73	4921.68	4178.69	4504.29
ENSG00000183291.15	3061.59	0.368751	0.159361	2.31393	0.0206715	0.81582	ENSG00000183291	SELENOF	9403	2952.35	2303.63	2703.66	2875.37	3023.6	2401.77	3433.34	3783.93	2982.36	3427.21	3706.72	3145.08
ENSG00000116667.12	2921.59	-0.685093	0.295593	-2.31769	0.0204662	0.81582	ENSG00000116667	C1orf21	81563	3187.4	4403.22	4456	2757.56	1803.92	3448.04	1789.94	3134.69	2586.3	2233.22	2152.79	3105.95
ENSG00000143776.18	2658.93	-0.515879	0.222487	-2.31869	0.020412	0.81582	ENSG00000143776	CDC42BPA	8476	2869.74	3525.74	3884.32	2801.06	1731.8	3015.81	2358.5	2396.02	2135.55	2639.54	2116.06	2433.02
ENSG00000127415.12	83.9299	0.987281	0.426615	2.31422	0.0206556	0.81582	ENSG00000127415	IDUA	3425	32.4542	54.9741	58.1551	53.4657	157.817	81.0989	71.071	98.7212	111.144	69.8819	112.426	105.95
ENSG00000197903.7	82.4826	-0.708884	0.305587	-2.31974	0.0203548	0.81582	ENSG00000197903	H2BC12	85236	82.6108	82.4612	134.964	75.2145	120.192	73.0781	85.9871	74.3313	77.6244	70.8802	58.9959	53.4521
ENSG00000164604.12	76.499	-1.33799	0.576688	-2.32013	0.0203336	0.81582	ENSG00000164604	GPR85	54329	93.4289	66.6033	175.563	87.9013	37.6252	67.7309	84.2323	31.3585	141.135	44.9241	24.4888	62.9971
ENSG00000198105.12	1168.39	-0.427745	0.184728	-2.31554	0.0205834	0.81582	ENSG00000198105	ZNF248	57209	1440.77	1125.91	1106.04	830.985	1071.27	994.575	1444.23	1540.05	1736.85	841.577	807.019	1081.45
ENSG00000150760.12	3017.09	-0.586825	0.253108	-2.31848	0.0204233	0.81582	ENSG00000150760	DOCK1	1793	3815.83	3332.28	4114.75	3576.77	2198.98	3218.11	3435.98	2205.55	2808.59	3067.81	1940.18	2490.29
ENSG00000060237.16	8080.12	-0.339409	0.146666	-2.31417	0.0206586	0.81582	ENSG00000060237	WNK1	65125	9240.61	9571.84	9420.03	9203.36	6873.91	8402.2	8250.38	7102.12	6583.08	8042.4	7333.3	6938.27
ENSG00000135452.9	930.94	0.418777	0.18094	2.31446	0.0206426	0.81582	ENSG00000135452	TSPAN31	6302	818.24	824.612	686.888	815.579	1191.46	939.321	806.349	995.342	979.126	1005.3	968.423	1140.63
ENSG00000176014.12	1624.68	0.33639	0.144958	2.3206	0.0203084	0.81582	ENSG00000176014	TUBB6	84617	1235.23	1194.63	1553.73	1458.98	1636.7	1390.27	2144.41	1800.21	2053.52	1617.27	1659.68	1751.51
ENSG00000184083.11	429.658	-0.334186	0.143947	-2.32159	0.0202549	0.81582	ENSG00000184083	FAM120C	54954	448.459	518.025	482.797	447.662	375.207	501.743	414.142	411.145	407.528	365.382	382.917	400.891
ENSG00000134369.15	3712.6	-0.777626	0.336993	-2.30755	0.0210244	0.816811	ENSG00000134369	NAV1	89796	3206.09	4340.84	8147.2	3400.06	3311.02	3738.57	3786.07	2292.66	3173.78	2892.11	3873.69	2389.12
ENSG00000074054.17	4491.35	-0.22924	0.0994399	-2.30531	0.0211491	0.816811	ENSG00000074054	CLASP1	23332	4760.94	4943.44	4926.72	4606.21	4973.84	4840.98	4172.13	4419.23	3770.08	3945.33	4469.21	4068.09
ENSG00000113811.10	550.184	0.424179	0.183498	2.31162	0.0207986	0.816811	ENSG00000113811	SELENOK	58515	527.136	405.963	407.086	481.192	617.68	491.94	547.51	660.852	664.218	557.058	561.017	680.56
ENSG00000113231.13	93.0794	0.696168	0.301118	2.31194	0.0207808	0.816811	ENSG00000113231	PDE8B	8622	97.3627	76.118	49.377	78.8393	109.74	110.508	74.5807	81.2998	76.7423	91.8447	150.272	120.267
ENSG00000129625.12	1502.03	0.319599	0.138575	2.30632	0.0210929	0.816811	ENSG00000129625	REEP5	7905	1457.49	1265.46	1280.51	1333.02	1634.61	1345.71	1757.47	1501.72	1451.05	1718.1	1705.31	1573.97
ENSG00000254936.4	12.6848	-1.21488	0.527185	-2.30447	0.0211962	0.816811	ENSG00000254936	NA	NA	13.7685	22.2011	18.6535	9.96819	14.632	17.8239	13.1613	6.96856	11.4672	7.9865	8.90504	6.68151
ENSG00000203867.7	305.734	1.85605	0.80577	2.30345	0.0212537	0.816811	ENSG00000203867	RBM20	282996	189.808	103.605	86.684	165.834	898.824	146.156	337.807	241.577	121.729	167.716	1076.4	132.676
ENSG00000150594.6	11.8837	1.91679	0.831863	2.30421	0.0212109	0.816811	ENSG00000150594	ADRA2A	150	3.93385	6.34317	1.09727	9.96819	3.13543	14.2591	20.1807	15.0985	25.5808	4.99156	12.2444	25.7715
ENSG00000103742.11	1956.13	-0.333198	0.144369	-2.30795	0.0210018	0.816811	ENSG00000103742	IGDCC4	57722	2024.95	2277.2	2474.33	2053.45	1580.26	2022.12	1943.48	1801.37	1918.56	1918.76	1660.79	1798.28
ENSG00000068137.14	825.321	0.537903	0.233487	2.30378	0.0212348	0.816811	ENSG00000068137	PLEKHH3	79990	659.903	726.293	555.216	691.43	1019.02	805.641	850.22	1074.32	702.148	943.405	1109.79	766.465
ENSG00000178852.15	26.0983	1.32052	0.572109	2.30816	0.0209901	0.816811	ENSG00000178852	EFCAB13	124989	13.7685	32.773	9.87539	8.15579	19.8577	16.9327	14.0387	31.3585	25.5808	26.9544	48.9777	64.9061
ENSG00000126003.6	2270.6	-0.507417	0.219725	-2.30932	0.0209257	0.816811	ENSG00000126003	PLAGL2	5326	2525.53	2498.15	3224.86	2750.31	1860.36	2039.95	2568.21	1767.69	2209.65	2254.19	1844.46	1703.79
ENSG00000132821.11	517.23	-1.02567	0.445154	-2.30407	0.0212186	0.816811	ENSG00000132821	VSTM2L	128434	766.117	656.518	753.822	631.621	170.359	417.08	486.09	658.529	598.061	458.225	170.309	440.025
ENSG00000198700.9	7571.54	-0.630747	0.274916	-2.29433	0.0217716	0.826714	ENSG00000198700	IPO9	55705	8107.66	9437.58	12776.6	7815.06	4321.67	7530.61	8269.68	5688.67	7328.45	7609.14	5586.8	6386.57
ENSG00000117625.13	1417.72	-0.58197	0.253364	-2.29697	0.0216203	0.826714	ENSG00000117625	RCOR3	55758	1360.13	1735.91	2448	1346.61	1123.53	1432.15	1239.79	1191.62	1432.52	1314.78	913.879	1473.75
ENSG00000151881.14	312.583	0.366318	0.15962	2.29495	0.0217363	0.826714	ENSG00000151881	TMEM267	64417	261.601	308.701	246.885	282.734	283.234	263.794	369.394	379.786	300.795	358.394	374.012	321.667
ENSG00000132938.19	103.672	-1.39135	0.606012	-2.29591	0.0216808	0.826714	ENSG00000132938	MTUS2	23281	205.544	102.548	76.8086	237.424	57.4829	127.441	117.574	80.1384	92.62	71.8785	14.4707	60.1336
ENSG00000268543.1	15.5363	-1.2222	0.532386	-2.2957	0.0216931	0.826714	ENSG00000268543	NA	NA	18.6858	22.2011	28.5289	22.655	8.36115	19.6063	14.0387	9.29141	13.2314	12.9781	11.1313	5.72701
ENSG00000100354.20	1963.86	-0.288632	0.125663	-2.29688	0.0216254	0.826714	ENSG00000100354	TNRC6B	23112	2403.58	2354.37	2247.2	2276.37	1779.88	1921.42	1766.25	1585.35	1496.92	1948.71	1860.04	1926.18
ENSG00000110675.12	225.194	-1.46737	0.639975	-2.29286	0.0218561	0.827511	ENSG00000110675	ELMOD1	55531	246.849	241.04	521.201	284.547	49.1218	347.567	200.052	150.985	296.384	162.725	43.412	158.447
ENSG00000142188.16	686.904	0.449457	0.196059	2.29245	0.0218794	0.827511	ENSG00000142188	TMEM50B	757	556.64	485.252	621.052	644.308	961.533	749.496	640.516	609.749	703.912	643.911	763.607	862.869
ENSG00000130940.14	138.138	1.58157	0.694988	2.27568	0.0228652	0.827804	ENSG00000130940	CASZ1	54897	107.197	15.8579	72.4195	76.1207	224.706	124.767	256.207	54.587	140.253	84.8565	278.282	222.399
ENSG00000092607.13	77.0946	-1.79956	0.789791	-2.27852	0.0226956	0.827804	ENSG00000092607	TBX15	6913	89.495	66.6033	93.2676	115.087	49.1218	51.6894	76.3355	207.895	104.087	60.897	7.79191	2.8635
ENSG00000163482.11	1989.16	-0.366354	0.160058	-2.28888	0.0220862	0.827804	ENSG00000163482	STK36	27148	2020.03	2235.97	2489.7	1987.29	2011.9	2512.28	1671.48	1861.77	1847.99	1631.24	1579.53	2020.68
ENSG00000073803.13	452.067	-0.508574	0.223231	-2.27824	0.0227124	0.827804	ENSG00000073803	MAP3K13	9175	394.368	447.193	528.882	280.922	421.193	348.458	596.645	592.327	852.104	309.477	303.884	349.348
ENSG00000151552.11	813.364	-0.323726	0.142341	-2.2743	0.0229482	0.827804	ENSG00000151552	QDPR	5860	804.472	892.272	972.177	754.864	850.747	769.994	798.452	807.191	979.126	701.814	658.973	770.283
ENSG00000188993.3	10.6191	-1.63798	0.719949	-2.27514	0.0228976	0.827804	ENSG00000188993	LRRC66	339977	17.7023	10.5719	34.0152	6.34339	5.22572	8.91196	6.14194	4.64571	14.1135	7.9865	2.22626	9.54501
ENSG00000145569.5	435.154	1.40416	0.614113	2.28648	0.0222264	0.827804	ENSG00000145569	OTULINL	54491	186.858	224.125	339.055	206.613	466.134	227.255	794.065	488.961	303.441	382.354	1402.54	200.445
ENSG00000251493.4	95.3734	4.30815	1.88368	2.28709	0.0221904	0.827804	ENSG00000251493	FOXD1	2297	17.7023	6.34317	1.09727	11.7806	426.419	6.23837	139.51	33.6814	2.64629	22.9612	474.193	1.909
ENSG00000155324.9	78.1657	0.877336	0.385954	2.27316	0.0230163	0.827804	ENSG00000155324	GRAMD2B	65983	74.7431	70.832	27.4316	74.3083	84.6567	76.6429	71.071	73.1699	67.0393	78.8667	84.5978	154.629
ENSG00000198502.5	97.9639	2.29766	1.00838	2.27855	0.0226935	0.827804	ENSG00000198502	HLA-DRB5	3127	26.5535	39.1162	9.87539	31.717	455.683	28.5183	101.781	77.8156	32.6375	51.9122	289.414	30.544
ENSG00000127990.15	1414.26	0.396595	0.174173	2.27701	0.0227854	0.827804	ENSG00000127990	SGCE	8910	1321.77	1197.8	1067.64	1269.58	1343.01	1376.9	1365.26	1946.55	1360.19	1536.4	1472.67	1713.33
ENSG00000046889.18	4803.15	-0.770456	0.337947	-2.27982	0.0226186	0.827804	ENSG00000046889	PREX2	80243	4601.62	6629.67	8863.71	4151.3	2556.42	6627.83	3832.57	3673.59	4921.21	3996.24	3507.47	4276.17
ENSG00000106853.17	371.832	0.455775	0.200189	2.27673	0.0228024	0.827804	ENSG00000106853	PTGR1	22949	263.568	340.417	247.982	438.6	523.617	450.054	318.503	317.069	394.297	341.423	360.654	465.797
ENSG00000185522.8	114.748	0.670244	0.292821	2.28892	0.0220842	0.827804	ENSG00000185522	LMNTD2	256329	103.264	79.2896	66.9332	120.524	176.629	113.182	93.0065	132.403	93.5021	118.799	165.856	113.586
ENSG00000166833.19	2559.7	-0.579456	0.253697	-2.28405	0.0223686	0.827804	ENSG00000166833	NAV2	89797	3310.33	3319.59	3404.82	2731.28	1729.71	2532.78	2774.4	2535.39	1661.87	2008.6	2812.88	1894.69
ENSG00000176971.3	56.7401	-2.8323	1.2371	-2.28946	0.0220525	0.827804	ENSG00000176971	FIBIN	387758	24.5866	50.7453	139.353	30.8108	3.13543	123.876	18.4258	20.9057	239.048	1.99662	2.22626	25.7715
ENSG00000109861.15	6126.51	0.242674	0.10607	2.28785	0.0221461	0.827804	ENSG00000109861	CTSC	1075	5716.87	5437.15	5697	6411.36	6153.81	6276.7	5415.43	6674.72	5798.01	6467.07	6397.16	7072.86
ENSG00000111711.9	1747.31	0.293642	0.129152	2.27361	0.0229895	0.827804	ENSG00000111711	GOLT1B	51026	1478.14	1558.3	1627.25	1652.91	1692.09	1802	1623.23	2083.6	1735.08	1826.91	1818.85	2069.36
ENSG00000216285.5	7.88504	1.64276	0.720389	2.28038	0.0225853	0.827804	ENSG00000216285	NA	NA	2.95039	7.40036	1.09727	6.34339	10.4514	4.45598	7.01936	9.29141	9.70305	9.98312	14.4707	11.454
ENSG00000274922.1	20.1781	-1.27249	0.555533	-2.29058	0.0219878	0.827804	ENSG00000274922	NA	NA	37.3716	21.1439	40.5988	18.124	17.7675	8.02077	17.5484	13.9371	26.4629	20.9646	14.4707	5.72701
ENSG00000140382.14	3165.55	-0.305296	0.133688	-2.28365	0.0223922	0.827804	ENSG00000140382	HMG20A	10363	3428.35	3522.57	3550.75	3723.57	2821.89	3405.26	2915.67	2982.54	3138.5	3003.92	2521.24	2972.32
ENSG00000117971.11	154.537	2.14018	0.937376	2.28316	0.022421	0.827804	ENSG00000117971	CHRNB4	1143	83.5943	78.2324	31.8207	80.6517	31.3543	24.0623	337.807	312.424	20.2882	192.674	630.031	31.4985
ENSG00000271013.1	33.0944	-1.08349	0.475292	-2.27963	0.0226297	0.827804	ENSG00000271013	NA	NA	59.9912	44.4022	48.2797	25.3736	10.4514	43.6686	39.4839	27.8742	25.5808	31.946	20.0363	20.0445
ENSG00000161249.20	452.578	1.76192	0.773977	2.27644	0.0228194	0.827804	ENSG00000161249	DMKN	93099	156.37	241.04	73.5168	198.458	1646.1	186.26	427.303	660.852	243.458	340.424	978.441	278.714
ENSG00000232838.3	155.534	0.704659	0.308504	2.28411	0.0223649	0.827804	ENSG00000232838	PET117	100303755	153.42	100.433	95.4621	145.898	199.623	117.638	157.936	182.344	142.899	164.722	257.133	148.902
ENSG00000100350.14	1114.14	-0.745445	0.326516	-2.28303	0.0224288	0.827804	ENSG00000100350	FOXRED2	80020	1107.38	1241.15	2042.01	1191.65	815.213	1170.14	1338.06	621.363	1224.35	958.38	764.72	895.322
ENSG00000168209.4	9621.02	1.1755	0.517774	2.2703	0.0231895	0.828958	ENSG00000168209	DDIT4	54541	7321.88	6671.95	2802.42	8624.3	15166.1	6419.29	13423.6	12225.2	4858.58	11004.4	20411.5	6523.06
ENSG00000173156.6	14.1917	1.81505	0.799341	2.27069	0.0231659	0.828958	ENSG00000173156	RHOD	29984	4.91731	4.22878	5.48633	4.531	31.3543	15.1503	21.9355	18.5828	12.3493	8.98481	32.2808	10.4995
ENSG00000133773.11	923.258	0.295871	0.130324	2.27027	0.0231909	0.828958	ENSG00000133773	CCDC59	29080	905.769	766.466	765.891	946.072	1034.69	853.766	881.807	1017.41	912.969	1031.26	995.138	967.864
ENSG00000100612.13	810.04	0.521033	0.229627	2.26904	0.0232658	0.828958	ENSG00000100612	DHRS7	51635	756.282	657.575	482.797	697.773	1028.42	647.9	905.497	1008.12	813.292	928.43	957.291	837.098
ENSG00000181513.14	459.422	0.484604	0.213524	2.26955	0.023235	0.828958	ENSG00000181513	ACBD4	79777	439.608	375.304	281.997	469.411	574.829	508.873	365.884	524.965	436.637	463.217	498.682	573.655
ENSG00000120328.6	72.2226	0.803866	0.354428	2.26807	0.0233252	0.829525	ENSG00000120328	PCDHB12	56124	48.1896	69.7748	48.2797	38.9666	41.8058	85.5548	78.9678	78.977	86.4454	109.814	70.1272	109.768
ENSG00000231749.3	6.06313	1.9067	0.841271	2.26646	0.0234235	0.831468	ENSG00000231749	ABCA9-AS1	104355297	2.95039	3.17158	1.09727	3.6248	6.27087	5.34718	3.50968	8.12998	11.4672	6.98819	7.79191	12.4085
ENSG00000135047.14	1355.94	0.340338	0.150447	2.26218	0.0236861	0.839228	ENSG00000135047	CTSL	1514	1377.83	1070.94	1122.5	1315.8	1506.05	1228.07	1446.86	1435.52	1245.52	1635.24	1423.69	1463.25
ENSG00000102878.16	57.8127	2.06241	0.912109	2.26114	0.0237504	0.839946	ENSG00000102878	HSF4	3299	28.5204	22.2011	5.48633	26.2798	179.765	21.3887	64.9291	89.4298	20.2882	59.8987	153.612	21.9535
ENSG00000169981.10	347.29	-0.449367	0.198877	-2.25952	0.0238508	0.840377	ENSG00000169981	ZNF35	7584	385.517	344.645	467.435	428.632	292.64	344.893	347.458	314.747	365.188	323.453	256.02	296.85
ENSG00000268205.1	628.608	0.786612	0.348024	2.26022	0.0238075	0.840377	ENSG00000268205	NA	NA	501.566	460.937	325.888	542.813	1060.82	410.841	698.426	773.51	545.135	675.857	932.803	614.699
ENSG00000213023.10	156.393	-0.743593	0.329378	-2.25757	0.0239725	0.841554	ENSG00000213023	SYT3	84258	147.519	198.753	147.034	225.644	91.9727	182.695	200.929	197.442	190.533	117.801	72.3534	104.041
ENSG00000283692.1	150.535	-1.33973	0.593277	-2.25819	0.0239338	0.841554	ENSG00000283692	NA	NA	208.494	220.954	240.301	299.046	55.3926	235.276	78.0903	91.7527	112.908	111.811	24.4888	127.903
ENSG00000160323.18	353.849	0.455897	0.20212	2.25557	0.0240973	0.841896	ENSG00000160323	ADAMTS13	11093	356.013	312.93	257.857	300.858	319.814	319.048	442.22	285.711	380.183	460.222	375.125	436.207
ENSG00000162068.1	13.4901	-1.08741	0.482158	-2.2553	0.0241147	0.841896	ENSG00000162068	NTN3	4917	19.6692	21.1439	19.7508	12.6868	19.8577	13.3679	6.14194	9.29141	11.4672	7.9865	10.0182	10.4995
ENSG00000179409.10	1465.4	-0.349995	0.155156	-2.25577	0.0240852	0.841896	ENSG00000179409	GEMIN4	50628	1675.82	1499.1	1552.63	1611.22	1227	1430.37	1815.38	1448.3	1615.12	1349.72	1263.4	1096.72
ENSG00000162496.8	175.462	3.86623	1.71752	2.25106	0.0243819	0.8435	ENSG00000162496	DHRS3	9249	38.355	30.6586	6.58359	33.5294	460.909	4.45598	274.632	146.34	7.05676	130.779	968.423	3.81801
ENSG00000163069.12	2178.1	0.255915	0.113632	2.25213	0.0243141	0.8435	ENSG00000163069	SGCB	6443	2151.82	1941.01	1831.34	2326.21	2090.29	2258.29	2091.77	2365.83	2005.89	2316.08	2307.52	2451.16
ENSG00000164116.16	107.829	2.3125	1.02701	2.25168	0.0243425	0.8435	ENSG00000164116	GUCY1A1	2982	20.6527	48.6309	30.7234	48.9348	212.164	22.2799	317.626	76.6541	19.4061	91.8447	384.03	20.999
ENSG00000122861.15	269.997	1.17072	0.519906	2.25179	0.0243355	0.8435	ENSG00000122861	PLAU	5328	177.023	195.581	81.1977	196.645	491.218	196.954	290.426	429.728	158.777	265.551	542.094	214.763
ENSG00000204347.3	705.256	-0.969599	0.43066	-2.25143	0.0243585	0.8435	ENSG00000204347	BTBD17	388419	946.091	1125.91	1034.72	799.268	375.207	748.605	478.194	580.713	788.593	654.893	202.59	728.285
ENSG00000214922.9	51.3616	1.8547	0.824724	2.24888	0.0245204	0.846753	ENSG00000214922	HLA-F-AS1	285830	22.6196	21.1439	13.1672	19.0302	187.081	32.9743	35.0968	63.8785	14.9956	37.9359	130.236	38.1801
ENSG00000174132.8	132.626	0.645735	0.28768	2.24463	0.0247918	0.846929	ENSG00000174132	FAM174A	345757	115.065	90.9187	75.7113	127.774	210.074	117.638	122.839	163.761	126.14	127.784	165.856	147.948
ENSG00000166889.13	1751.81	-0.288252	0.128353	-2.24577	0.0247189	0.846929	ENSG00000166889	PATL1	219988	1787.93	1740.14	2230.74	1992.73	1914.7	1802	1733.78	1556.31	1548.08	1589.31	1594	1531.97
ENSG00000157227.12	947.226	1.34259	0.597694	2.24628	0.0246863	0.846929	ENSG00000157227	MMP14	4323	430.756	546.57	251.274	629.808	2942.08	501.743	1017.81	1182.33	748.017	824.606	1660.79	630.925
ENSG00000167258.13	2642.9	-0.363672	0.162019	-2.24463	0.0247921	0.846929	ENSG00000167258	CDK12	51755	3105.77	2944.29	3220.47	3011.3	2210.48	2649.53	2800.72	2192.77	2374.6	2695.44	2313.08	2196.31
ENSG00000267041.5	338.862	0.64112	0.285238	2.24767	0.0245974	0.846929	ENSG00000267041	ZNF850	342892	311.757	262.184	249.079	299.046	134.824	254.882	514.168	401.854	354.602	482.185	421.876	379.892
ENSG00000223749.8	113.468	-1.1435	0.508842	-2.24727	0.0246228	0.846929	ENSG00000223749	NA	NA	99.3297	225.182	200.8	100.588	74.2052	151.503	49.1355	82.4613	141.135	92.843	35.6201	108.813
ENSG00000167617.2	79.7307	1.60288	0.714866	2.24221	0.024948	0.85073	ENSG00000167617	CDC42EP5	148170	47.2062	37.0018	18.6535	66.1525	174.539	24.0623	110.555	123.111	42.3406	75.8717	191.458	45.8161
ENSG00000121481.10	1228.25	-0.393696	0.175719	-2.24048	0.0250596	0.851529	ENSG00000121481	RNF2	6045	1216.54	1439.9	1701.86	1349.33	1026.33	1043.59	1266.99	1118.45	1259.63	1200.97	1012.95	1102.45
ENSG00000122870.11	72.0848	-0.884502	0.394974	-2.23939	0.0251303	0.851529	ENSG00000122870	BICC1	80114	62.9416	86.69	145.936	58.9029	76.2955	82.8812	64.0516	47.6185	79.3886	35.9392	75.6928	48.6796
ENSG00000135116.9	54.0738	2.22319	0.992898	2.23909	0.0251501	0.851529	ENSG00000135116	HRK	8739	13.7685	16.9151	28.5289	53.4657	27.1738	13.3679	143.897	67.3627	7.93886	73.8751	195.911	6.68151
ENSG00000130287.13	497.987	-1.20471	0.537802	-2.24007	0.0250864	0.851529	ENSG00000130287	NCAN	1463	573.358	893.329	923.898	627.996	114.966	449.163	361.497	384.432	610.41	488.175	159.178	389.437
ENSG00000117602.11	201.176	0.532593	0.23831	2.23487	0.0254256	0.852105	ENSG00000117602	RCAN3	11123	139.652	177.609	141.547	196.645	253.97	201.41	221.11	162.6	256.69	218.63	183.666	260.579
ENSG00000116128.10	3958.79	-0.484094	0.217407	-2.22667	0.0259692	0.852105	ENSG00000116128	BCL9	607	4353.79	4582.94	5296.5	4532.81	3358.05	5012.09	3205.21	2987.19	4002.07	3667.8	2633.66	3873.37
ENSG00000182551.13	652.057	-0.71254	0.319819	-2.22795	0.0258841	0.852105	ENSG00000182551	ADI1	55256	689.407	674.49	1244.3	630.715	624.996	536.5	583.484	403.015	846.812	547.075	426.329	617.562
ENSG00000272275.1	46.6242	0.779632	0.351049	2.22087	0.02636	0.852105	ENSG00000272275	NA	NA	41.3054	19.0295	28.5289	56.1843	49.1218	36.539	59.6645	45.2956	70.5676	48.9173	55.6565	48.6796
ENSG00000186446.11	203.106	0.705177	0.316224	2.22999	0.025748	0.852105	ENSG00000186446	ZNF501	115560	194.725	131.092	142.645	233.799	117.056	201.41	257.961	155.631	239.048	302.489	203.703	257.715
ENSG00000082701.14	3037.66	-0.27327	0.122841	-2.22458	0.0261091	0.852105	ENSG00000082701	GSK3B	2932	3452.94	3515.17	3419.08	3502.46	2680.8	3083.54	2843.72	2754.9	2604.83	3072.81	2731.62	2790.01
ENSG00000175040.5	495.532	-1.19607	0.539225	-2.21812	0.0265464	0.852105	ENSG00000175040	CHST2	9435	509.433	943.018	749.432	401.446	177.675	335.981	279.897	300.809	1287.86	360.391	241.549	358.893
ENSG00000233064.2	4.9086	2.1105	0.951064	2.2191	0.0264801	0.852105	ENSG00000233064	NA	NA	1.96692	2.11439	1.09727	2.7186	7.31601	8.91196	2.63226	6.96856	2.64629	5.98987	8.90504	7.63601
ENSG00000146215.13	388.986	0.977626	0.43877	2.22811	0.0258735	0.852105	ENSG00000146215	CRIP3	401262	216.362	327.73	142.645	271.86	844.477	385.888	328.155	505.22	292.856	337.43	539.868	475.342
ENSG00000272316.1	392.979	-0.928315	0.414965	-2.23709	0.0252802	0.852105	ENSG00000272316	NA	NA	437.641	657.575	333.569	479.379	460.909	764.646	147.407	455.279	228.463	187.683	281.622	281.578
ENSG00000239650.4	7.21545	-1.5368	0.687866	-2.23415	0.0254733	0.852105	ENSG00000239650	NA	NA	10.8181	14.8007	9.87539	6.34339	6.27087	13.3679	3.50968	5.80713	3.52838	3.99325	4.45252	3.81801
ENSG00000112697.15	4890.33	0.409447	0.18347	2.23168	0.025636	0.852105	ENSG00000112697	TMEM30A	55754	4523.93	4562.85	3983.07	4081.52	4728.23	4383.79	5275.05	5794.36	3990.6	5665.42	6809.01	4886.09
ENSG00000146530.11	146.384	1.15744	0.521517	2.21938	0.026461	0.852105	ENSG00000146530	VWDE	221806	89.495	86.69	58.1551	87.9013	429.554	169.327	89.4968	145.178	77.6244	113.808	240.436	168.947
ENSG00000106638.15	1510.3	0.330547	0.148896	2.21999	0.0264194	0.852105	ENSG00000106638	TBL2	26608	1480.11	1300.35	1197.12	1358.39	1426.62	1335.01	1786.43	1801.37	1434.29	1624.25	1866.72	1512.88
ENSG00000170381.12	191.018	-1.27539	0.571835	-2.23035	0.0257244	0.852105	ENSG00000170381	SEMA3E	9723	243.899	306.586	329.18	222.925	54.3475	266.468	172.852	137.048	195.825	215.635	43.412	104.041
ENSG00000183779.6	1761.86	1.01024	0.453957	2.2254	0.0260544	0.852105	ENSG00000183779	ZNF703	80139	1123.11	1047.68	1675.52	1171.72	2349.48	2236.01	1609.19	908.235	1273.75	1035.25	4248.82	2463.57
ENSG00000151532.13	722.544	-0.396655	0.177612	-2.23327	0.0255314	0.852105	ENSG00000151532	VTI1A	143187	818.24	778.095	977.664	793.83	548.701	786.035	706.323	641.107	665.982	691.83	602.203	660.515
ENSG00000129084.17	1010.28	0.351997	0.157288	2.23791	0.025227	0.852105	ENSG00000129084	PSMA1	5682	853.645	825.669	892.077	909.824	1118.3	1043.59	931.82	1096.39	1169.66	925.435	1214.42	1142.54
ENSG00000121653.11	655.732	-0.730221	0.329392	-2.21688	0.0266314	0.852105	ENSG00000121653	MAPK8IP1	9479	1011	705.149	732.974	840.953	472.405	663.941	469.42	880.361	616.585	626.94	325.034	524.021
ENSG00000168959.14	7.77322	-1.51475	0.681157	-2.2238	0.0261621	0.852105	ENSG00000168959	GRM5	2915	10.8181	17.9723	8.77813	9.96819	8.36115	5.34718	7.01936	5.80713	6.17467	6.98819	2.22626	3.81801
ENSG00000123178.14	320.849	0.421854	0.189074	2.23116	0.0256707	0.852105	ENSG00000123178	SPRYD7	57213	326.509	269.585	222.745	317.17	364.755	311.027	278.142	351.912	309.616	339.426	411.858	347.439
ENSG00000165821.11	11757.8	-0.408089	0.183704	-2.22144	0.0263209	0.852105	ENSG00000165821	SALL2	6297	13897.3	14081.8	12075.4	14272.6	10094	12520.4	9740.24	12161.3	12065.3	11499.6	8469.8	10216
ENSG00000023608.4	483.579	0.629741	0.282915	2.2259	0.0260208	0.852105	ENSG00000023608	SNAPC1	6617	461.244	399.62	303.943	430.445	576.92	334.199	500.129	607.426	385.476	562.05	754.702	486.796
ENSG00000171723.15	1866.69	-0.353853	0.159259	-2.22186	0.0262925	0.852105	ENSG00000171723	GPHN	10243	1991.51	2132.36	2235.13	2001.79	1511.28	1986.48	1878.56	1682.91	2004.12	1813.93	1720.9	1441.3
ENSG00000140398.13	610.707	0.551852	0.24848	2.22091	0.0263572	0.852105	ENSG00000140398	NEIL1	79661	496.648	532.826	384.043	486.629	817.303	707.61	513.29	716.6	600.707	554.063	784.756	734.012
ENSG00000225151.10	446.944	0.51266	0.230415	2.22494	0.0260852	0.852105	ENSG00000225151	GOLGA2P7	388152	387.484	400.677	285.289	415.945	478.676	446.489	486.09	557.485	372.244	463.217	641.163	428.571
ENSG00000150394.13	247.162	0.687515	0.30923	2.22331	0.0261949	0.852105	ENSG00000150394	CDH8	1006	251.766	137.435	160.201	292.702	223.661	232.602	316.748	299.648	165.834	340.424	253.794	291.123
ENSG00000154898.15	93.0138	-1.0427	0.467693	-2.22945	0.0257838	0.852105	ENSG00000154898	NA	NA	90.4785	125.806	227.134	76.1207	40.7606	137.244	87.742	45.2956	70.5676	78.8667	64.5615	71.5876
ENSG00000264943.1	7.04149	-1.70683	0.765936	-2.22842	0.0258523	0.852105	ENSG00000264943	NA	NA	7.8677	12.6863	13.1672	8.15579	4.18058	10.6944	7.89678	2.32285	7.05676	2.99494	5.56565	1.909
ENSG00000108309.12	67.2617	-1.17971	0.530187	-2.22509	0.0260752	0.852105	ENSG00000108309	RUNDC3A	10900	120.966	75.0608	102.046	104.213	24.0383	49.0158	47.3807	72.0084	81.1528	54.9072	20.0363	56.3156
ENSG00000108465.14	6612.29	0.279925	0.126279	2.21672	0.0266423	0.852105	ENSG00000108465	CDK5RAP3	80279	6456.43	5836.77	6085.44	5757.08	7252.26	6160.84	6485.01	6782.73	6215.25	6959.23	8208.22	7148.26
ENSG00000277531.2	45.0084	3.6288	1.63682	2.21697	0.0266249	0.852105	ENSG00000277531	NA	NA	14.7519	6.34317	3.2918	16.3116	127.508	3.56478	49.1355	15.0985	1.76419	7.9865	290.527	3.81801
ENSG00000211459.2	39927.1	0.353205	0.159245	2.218	0.026555	0.852105	ENSG00000211459	NA	NA	32631.3	32747.7	28520.1	39485.8	50704.1	40767.8	40030.5	45075	49217.4	44189.3	34451.4	41305.1
ENSG00000263001.5	4610.15	-0.246179	0.111101	-2.21581	0.0267047	0.852672	ENSG00000263001	GTF2I	2969	5090.4	5269.06	5443.54	4717.67	4186.85	4648.48	4613.47	3975.56	4052.35	4674.1	4599.45	4050.9
ENSG00000119820.10	1235.84	0.244981	0.110612	2.21478	0.0267752	0.853495	ENSG00000119820	YIPF4	84272	1225.39	1288.72	1114.82	1126.41	965.713	1056.96	1324.03	1258.99	1167.89	1450.55	1437.05	1413.62
ENSG00000164010.13	284.686	-0.577109	0.260786	-2.21296	0.0269006	0.853829	ENSG00000164010	ERMAP	114625	333.394	309.758	424.642	305.389	189.171	324.395	282.529	219.51	312.262	279.527	197.024	238.625
ENSG00000152904.11	1692.81	-0.272147	0.122989	-2.21277	0.0269134	0.853829	ENSG00000152904	GGPS1	9453	1798.75	1899.78	2076.03	1724.5	1720.31	1471.36	1654.81	1472.69	1714.79	1695.13	1511.63	1573.97
ENSG00000120820.12	103.856	0.881638	0.398449	2.21267	0.0269201	0.853829	ENSG00000120820	GLT8D2	83468	61.9581	61.3173	39.5016	96.0571	184.991	114.073	146.529	74.3313	167.598	124.789	70.1272	104.995
ENSG00000148143.12	3644	-0.47573	0.215192	-2.21072	0.0270552	0.856687	ENSG00000148143	ZNF462	58499	4484.59	4170.63	5231.76	4271.82	2623.31	3964.93	3226.27	2484.29	3284.92	3510.07	2914.17	3561.24
ENSG00000198515.13	8.17612	1.41603	0.641062	2.20888	0.0271831	0.857887	ENSG00000198515	CNGA1	1259	2.95039	6.34317	4.38906	6.34339	7.31601	8.91196	7.89678	8.12998	9.70305	14.9747	7.79191	13.363
ENSG00000183971.5	34.0065	2.4384	1.10388	2.20894	0.027179	0.857887	ENSG00000183971	NPW	283869	8.85116	6.34317	7.68086	21.7488	145.275	4.45598	28.9548	53.4256	7.05676	19.9662	95.7291	8.59051
ENSG00000128039.10	887.68	0.418131	0.189418	2.20745	0.0272824	0.859599	ENSG00000128039	SRD5A3	79644	779.885	754.837	703.347	844.578	646.944	734.346	1238.92	1018.57	940.314	1221.93	876.033	892.459
ENSG00000196358.10	152.137	-1.70414	0.773042	-2.20446	0.027492	0.864772	ENSG00000196358	NTNG2	84628	163.255	224.125	392.821	131.399	43.8961	295.877	53.5226	52.2642	229.345	69.8819	22.2626	146.993
ENSG00000246705.4	527.121	0.529282	0.240372	2.20193	0.0276701	0.868943	ENSG00000246705	H2AJ	55766	387.484	498.996	446.587	350.699	554.972	458.966	443.974	659.69	600.707	522.117	643.389	757.874
ENSG00000173548.8	1854.29	-0.244647	0.111168	-2.20069	0.0277577	0.870259	ENSG00000173548	SNX33	257364	1976.76	2136.59	2125.4	1735.37	1725.53	2040.84	1662.71	1885	1698.03	1693.14	1777.67	1794.46
ENSG00000101846.6	147.598	-1.17298	0.533211	-2.19985	0.0278177	0.870707	ENSG00000101846	STS	412	159.321	117.349	436.712	164.022	82.5664	98.9228	175.484	59.2327	161.423	135.77	80.1453	100.223
ENSG00000116525.13	404.811	-0.517632	0.235857	-2.19469	0.0281859	0.870931	ENSG00000116525	TRIM62	55223	547.788	376.361	516.812	540.095	448.367	459.857	317.626	232.285	411.939	309.477	337.278	359.847
ENSG00000157833.12	1034.6	-0.632433	0.287945	-2.19637	0.0280657	0.870931	ENSG00000157833	GAREM2	150946	1270.63	1276.03	1414.38	1014.94	561.242	1179.05	842.323	995.342	1306.38	709.8	790.322	1054.72
ENSG00000170340.10	909.839	0.519469	0.236311	2.19825	0.0279316	0.870931	ENSG00000170340	B3GNT2	10678	634.333	707.263	893.174	603.529	954.217	698.698	1297.7	983.728	942.078	1031.26	1250.04	922.048
ENSG00000135917.13	94.3433	0.75783	0.344688	2.19859	0.0279068	0.870931	ENSG00000135917	SLC19A3	80704	85.5612	70.832	52.6688	133.211	73.1601	81.9901	109.677	108.013	62.6288	97.8346	145.82	110.722
ENSG00000007174.17	108.803	-1.62496	0.739668	-2.19687	0.0280294	0.870931	ENSG00000007174	DNAH9	1770	54.0904	117.349	489.381	42.5914	47.0315	133.679	36.8516	45.2956	125.258	50.9139	66.7878	96.4046
ENSG00000124422.11	11760.7	-0.19127	0.0871425	-2.19491	0.0281702	0.870931	ENSG00000124422	USP22	23326	12408.3	12519.3	13347.1	12277.2	11216.5	11962.5	11711.8	10551.6	11611.9	11416.7	11424	10681.8
ENSG00000146950.12	716.809	-0.505138	0.23017	-2.19463	0.0281904	0.870931	ENSG00000146950	SHROOM2	357	683.506	725.235	621.052	908.012	894.643	884.067	930.065	918.688	605.118	474.198	601.09	356.029
ENSG00000184634.15	3296.91	-0.33118	0.150706	-2.19752	0.0279834	0.870931	ENSG00000184634	MED12	9968	3868.94	3848.19	3544.17	3921.12	3107.21	3692.23	2966.56	3190.44	2472.51	3333.36	2839.59	2778.55
ENSG00000092964.17	6250.73	-0.36215	0.165171	-2.19258	0.028338	0.874076	ENSG00000092964	DPYSL2	1808	6979.63	7677.35	7807.05	6889.83	6283.41	5283.01	6242.84	4392.51	5976.2	5805.19	5915.17	5756.6
ENSG00000260249.2	168.256	-1.47481	0.673034	-2.19128	0.0284312	0.875535	ENSG00000260249	NA	NA	192.759	164.922	521.201	170.365	49.1218	186.26	151.794	41.8114	224.934	133.774	45.6383	136.494
ENSG00000071564.14	9116.98	-0.182952	0.0835409	-2.18998	0.028526	0.877036	ENSG00000071564	TCF3	6929	9409.77	9416.43	9941.23	9294.88	9697.89	8735.51	9337.5	8873.3	9355.51	8731.24	8655.69	7954.81
ENSG00000131849.10	161.939	-0.659569	0.301383	-2.18848	0.0286348	0.878963	ENSG00000131849	ZNF132	7691	214.395	157.522	121.796	210.238	140.049	225.473	233.394	155.631	172.009	127.784	92.3897	92.5866
ENSG00000143702.15	3670.61	-0.351986	0.161009	-2.18613	0.0288059	0.879966	ENSG00000143702	CEP170	9859	3929.91	5021.67	4369.31	3725.38	2873.1	3662.82	3409.65	3708.43	2910.03	3450.17	3649.95	3336.94
ENSG00000126803.9	126.328	1.02987	0.470893	2.18707	0.0287377	0.879966	ENSG00000126803	HSPA2	3306	116.049	95.1475	53.766	63.4339	238.293	80.2077	109.677	124.273	93.5021	144.755	205.929	190.9
ENSG00000156925.11	7623.19	-1.58156	0.723286	-2.18663	0.0287696	0.879966	ENSG00000156925	ZIC3	7547	11798.6	11406.1	12934.6	14312.5	1165.34	12205.8	4039.64	5357.66	6183.49	5741.29	784.756	5548.52
ENSG00000147650.11	1679.62	0.37009	0.169514	2.18324	0.0290179	0.880257	ENSG00000147650	LRP12	29967	1485.03	1619.62	1475.82	1404.61	1552.04	1547.12	1929.45	1875.7	1345.2	1875.83	2249.63	1795.42
ENSG00000166321.13	80.4017	0.978823	0.448281	2.1835	0.0289988	0.880257	ENSG00000166321	NUDT13	25961	70.8093	68.7176	21.9453	66.1525	98.2436	44.5598	117.574	95.237	62.6288	116.803	112.426	89.7231
ENSG00000103647.12	279.696	-1.05292	0.481861	-2.18512	0.0288804	0.880257	ENSG00000103647	CORO2B	10391	444.525	345.703	465.241	406.883	94.063	297.66	195.665	231.124	270.803	247.581	94.616	262.488
ENSG00000099860.8	31.4297	2.26835	1.03917	2.18286	0.0290463	0.880257	ENSG00000099860	GADD45B	4616	6.88423	5.28597	7.68086	13.593	168.268	6.23837	23.6903	41.8114	7.93886	14.9747	57.8827	22.908
ENSG00000105486.13	2940.53	-0.283898	0.129984	-2.1841	0.0289548	0.880257	ENSG00000105486	LIG1	3978	3020.21	3228.67	3522.22	2658.79	2677.66	2991.75	3266.63	2610.89	3284.04	2719.4	2739.41	2566.65
ENSG00000183111.11	67.9727	-0.839251	0.38489	-2.1805	0.0292207	0.882026	ENSG00000183111	ARHGEF37	389337	95.3958	77.1752	102.046	77.9331	97.1984	50.7982	73.7033	34.8428	52.9257	68.8835	52.3171	32.453
ENSG00000147852.15	1663.69	0.684059	0.313851	2.17956	0.0292898	0.882026	ENSG00000147852	VLDLR	7436	1269.65	1190.4	1324.4	1690.06	1076.5	1431.26	2750.71	1800.21	1350.49	2627.56	2120.51	1332.48
ENSG00000108691.9	45.7282	1.16123	0.532774	2.17959	0.0292876	0.882026	ENSG00000108691	CCL2	6347	34.4212	25.3727	18.6535	44.4038	85.7018	37.4302	52.6452	46.4571	27.345	30.9477	102.408	42.9526
ENSG00000101040.19	4534.76	-0.302087	0.138584	-2.17981	0.0292715	0.882026	ENSG00000101040	ZMYND8	23613	5590.98	5226.77	4915.75	5342.95	4192.07	4320.52	4330.07	3903.55	3833.59	4657.13	3884.82	4218.9
ENSG00000188760.10	241.643	-0.635768	0.291912	-2.17795	0.02941	0.884249	ENSG00000188760	TMEM198	130612	305.857	225.182	318.207	294.515	213.209	250.426	177.239	212.541	356.367	183.689	152.499	209.99
ENSG00000196507.10	683.085	0.575568	0.264466	2.17635	0.0295295	0.886442	ENSG00000196507	TCEAL3	85012	542.871	461.994	416.961	718.616	756.684	823.465	651.923	704.986	1001.18	768.7	461.949	887.686
ENSG00000197044.10	287.187	0.751053	0.345271	2.17526	0.0296109	0.887488	ENSG00000197044	ZNF441	126068	239.965	216.725	150.325	250.111	344.898	316.375	250.942	412.306	241.694	258.563	514.266	250.079
ENSG00000247675.6	51.0206	0.769518	0.353908	2.17434	0.0296796	0.888151	ENSG00000247675	LRP4-AS1	100507401	46.2227	35.9446	30.7234	41.6852	45.9863	42.7774	36.8516	76.6541	62.6288	46.9207	65.6746	80.1781
ENSG00000115677.16	13908	-0.192225	0.0885303	-2.17129	0.0299091	0.889119	ENSG00000115677	HDLBP	3069	15933.1	13649.4	14888.8	14854.4	15025	13895.5	13422.8	13153.2	13149.4	13392.4	13011.4	12521.1
ENSG00000081818.3	126.03	1.11131	0.511725	2.1717	0.0298787	0.889119	ENSG00000081818	PCDHB4	56131	60.9746	117.349	79.0031	36.248	169.313	100.705	103.536	190.474	98.7947	124.789	252.68	178.492
ENSG00000166819.11	18.4896	1.19145	0.548848	2.17081	0.0299452	0.889119	ENSG00000166819	PLIN1	5346	8.85116	14.8007	8.77813	25.3736	11.4966	24.0623	19.3032	23.2285	12.3493	24.9578	13.3576	35.3166
ENSG00000125148.6	32.9315	2.68873	1.23773	2.17231	0.0298322	0.889119	ENSG00000125148	MT2A	4502	3.93385	7.40036	7.68086	7.24959	165.133	5.34718	29.8323	37.1656	8.82096	10.9814	106.86	4.77251
ENSG00000108509.20	254.168	-0.406463	0.187097	-2.17247	0.0298201	0.889119	ENSG00000108509	CAMTA2	23125	257.667	263.241	330.277	285.453	293.686	269.141	207.948	233.447	268.157	198.664	190.345	251.988
ENSG00000175741.5	65.5989	0.709129	0.326832	2.1697	0.0300294	0.890233	ENSG00000175741	NA	NA	63.925	31.7158	42.7934	74.3083	53.3024	66.8397	52.6452	88.2684	86.4454	78.8667	74.5797	73.4966
ENSG00000176532.3	9.71184	1.52275	0.702076	2.16893	0.0300883	0.890595	ENSG00000176532	PRR15	222171	2.95039	9.51475	3.2918	10.8744	12.5417	14.2591	7.89678	4.64571	5.29257	5.98987	21.1495	18.1355
ENSG00000079841.18	31.6349	-1.01178	0.466948	-2.16679	0.0302511	0.893148	ENSG00000079841	RIMS1	22999	41.3054	41.2306	62.5441	28.0922	14.632	33.8655	25.4452	26.7128	34.4017	20.9646	12.2444	38.1801
ENSG00000275185.1	59.1485	0.840986	0.388276	2.16595	0.0303151	0.893148	ENSG00000275185	NA	NA	41.3054	43.345	31.8207	43.4976	98.2436	49.0158	57.0323	78.977	57.3362	51.9122	92.3897	64.9061
ENSG00000186767.6	592.174	0.747427	0.345038	2.16622	0.0302946	0.893148	ENSG00000186767	SPIN4	139886	469.111	483.138	390.627	463.068	720.104	486.593	718.607	634.139	485.153	502.151	1212.2	541.202
ENSG00000168769.13	636.1	-0.58741	0.271462	-2.16387	0.0304742	0.895636	ENSG00000168769	TET2	54790	739.563	808.754	938.162	680.556	430.599	847.528	466.787	454.118	613.056	528.107	446.365	679.605
ENSG00000130559.18	4118.95	-0.304187	0.140592	-2.16362	0.0304935	0.895636	ENSG00000130559	CAMSAP1	157922	4314.45	4471.93	5316.25	4117.77	3258.76	4270.61	4151.07	4053.38	4052.35	4017.21	3687.8	3715.87
ENSG00000231871.5	22.6206	-0.909634	0.420966	-2.16082	0.030709	0.900577	ENSG00000231871	IPO9-AS1	100873949	21.6362	33.8302	43.8906	24.4674	16.7223	17.8239	21.0581	17.4214	22.0524	22.9612	13.3576	16.2265
ENSG00000167904.14	1424.23	0.510328	0.236358	2.15913	0.0308402	0.903036	ENSG00000167904	TMEM68	137695	1190.97	1202.03	1079.71	1258.71	1774.65	1154.1	1435.46	1811.83	1235.82	1433.58	2086	1427.93
ENSG00000116661.9	47.044	1.22602	0.572127	2.14292	0.0321193	0.905833	ENSG00000116661	FBXO2	26232	35.4046	29.6014	9.87539	34.4356	94.063	23.1711	70.1936	52.2642	39.6943	55.9055	71.2403	48.6796
ENSG00000009709.11	118.953	2.06379	0.965275	2.13803	0.032514	0.905833	ENSG00000009709	PAX7	5081	67.8589	16.9151	40.5988	108.744	11.4966	23.1711	485.213	66.2013	82.917	351.406	27.8282	145.084
ENSG00000187942.11	15.1206	-1.04377	0.485363	-2.1505	0.0315156	0.905833	ENSG00000187942	LDLRAD2	401944	18.6858	24.3155	19.7508	12.6868	10.4514	20.4975	17.5484	10.4528	16.7598	8.98481	8.90504	12.4085
ENSG00000158055.15	38.9665	1.99256	0.924288	2.15577	0.0311013	0.905833	ENSG00000158055	GRHL3	57822	8.85116	14.8007	10.9727	23.5612	148.41	12.4767	52.6452	46.4571	11.4672	26.9544	95.7291	15.272
ENSG00000182109.7	216.845	0.753279	0.35039	2.14983	0.0315688	0.905833	ENSG00000182109	NA	NA	288.154	153.293	141.547	265.516	362.665	349.349	22.8129	8.12998	27.345	322.455	283.848	377.028
ENSG00000121957.12	1543.7	0.316812	0.148311	2.13613	0.0326685	0.905833	ENSG00000121957	GPSM2	29899	1441.76	1514.96	1185.05	1565.91	1645.06	1679.9	1360	1627.16	1344.31	1530.41	1887.87	1741.97
ENSG00000162702.7	2560.98	-0.378923	0.17668	-2.14469	0.0319777	0.905833	ENSG00000162702	ZNF281	23528	2658.3	3092.29	3515.64	2574.51	1890.67	2559.52	2425.19	2281.04	2610.12	2489.79	2067.08	2567.61
ENSG00000186205.12	631.865	-0.768318	0.35639	-2.15583	0.0310968	0.905833	ENSG00000186205	44621	64757	719.894	771.752	1021.55	725.865	398.2	581.951	555.407	514.512	818.585	595.992	258.246	620.426
ENSG00000068615.17	246.919	-1.19466	0.559515	-2.13517	0.032747	0.905833	ENSG00000068615	REEP1	65055	154.404	283.328	642.998	143.179	167.223	288.748	184.258	141.694	485.153	107.818	178.101	186.128
ENSG00000150556.16	292.209	3.23059	1.50526	2.14621	0.0318565	0.905833	ENSG00000150556	LYPD6B	130576	34.4212	47.5738	14.2645	43.4976	1907.39	20.4975	315.871	177.698	41.4585	106.819	763.607	33.4076
ENSG00000163975.11	142.727	-0.551561	0.256124	-2.15349	0.03128	0.905833	ENSG00000163975	MELTF	4241	173.089	176.551	210.675	120.524	125.417	120.311	119.329	155.631	127.904	100.83	180.327	102.132
ENSG00000170584.10	1613.6	0.434444	0.201432	2.15677	0.0310234	0.905833	ENSG00000170584	NUDCD2	134492	1557.8	1451.53	1121.41	1383.77	1739.12	1467.8	1459.15	2020.88	1578.07	1600.29	2151.68	1831.69
ENSG00000250222.1	23.637	1.18969	0.554417	2.14584	0.0318857	0.905833	ENSG00000250222	NA	NA	19.6692	6.34317	8.77813	23.5612	44.9412	25.8447	27.2	31.3585	15.8777	15.973	34.507	29.5895
ENSG00000112137.17	236.343	-0.539986	0.250818	-2.1529	0.0313264	0.905833	ENSG00000112137	PHACTR1	221692	272.419	271.699	337.958	239.237	199.623	260.229	202.684	169.568	276.978	195.669	158.064	251.988
ENSG00000168438.14	1145.92	0.216306	0.101113	2.13925	0.0324156	0.905833	ENSG00000168438	CDC40	51362	1123.11	1065.65	1017.17	1064.78	1095.31	1105.97	1217.86	1188.14	1145.84	1230.92	1348	1148.27
ENSG00000186340.14	378.544	-2.3337	1.08768	-2.14557	0.0319071	0.905833	ENSG00000186340	THBS2	7058	217.345	504.282	1673.33	239.237	141.094	615.817	73.7033	45.2956	557.484	103.824	58.9959	312.122
ENSG00000106536.19	207.009	0.916968	0.428314	2.14088	0.0322838	0.905833	ENSG00000106536	POU6F2	11281	208.494	127.921	115.213	204.801	111.83	228.146	229.007	125.434	280.506	278.529	164.743	409.481
ENSG00000196367.12	7191.76	-0.4355	0.203774	-2.13717	0.032584	0.905833	ENSG00000196367	TRRAP	8295	7910.97	8248.23	10449.3	7654.66	5421.16	8179.4	7373.83	5746.74	5641.88	7164.89	6452.81	6057.27
ENSG00000160813.6	584.946	0.553316	0.259194	2.13475	0.0327811	0.905833	ENSG00000160813	PPP1R35	221908	490.748	473.623	347.833	482.098	712.788	583.734	493.11	853.648	655.397	522.117	724.647	679.605
ENSG00000104447.11	221.969	0.86145	0.401279	2.14676	0.0318123	0.905833	ENSG00000104447	TRPS1	7227	152.437	145.893	98.7539	218.394	472.405	260.229	210.581	218.348	164.07	176.701	387.369	158.447
ENSG00000136826.14	13.0955	1.47486	0.690143	2.13703	0.0325956	0.905833	ENSG00000136826	KLF4	9314	9.83462	8.45756	1.09727	5.43719	19.8577	8.91196	16.671	20.9057	11.4672	16.9713	22.2626	15.272
ENSG00000149564.11	11.2394	-1.40743	0.658634	-2.13689	0.0326073	0.905833	ENSG00000149564	ESAM	90952	11.8015	11.6291	27.4316	10.8744	14.632	6.23837	15.7936	6.96856	10.5851	6.98819	3.33939	8.59051
ENSG00000136048.13	237.842	0.772763	0.361519	2.13754	0.0325537	0.905833	ENSG00000136048	DRAM1	55332	210.461	143.778	125.088	282.734	278.008	153.286	323.768	312.424	204.646	336.431	318.355	165.129
ENSG00000100532.11	494.66	0.329246	0.153064	2.15103	0.0314735	0.905833	ENSG00000100532	CGRRF1	10668	484.847	365.789	437.809	501.128	414.922	480.355	518.555	549.355	564.541	536.094	496.456	586.064
ENSG00000137824.15	988.287	0.359719	0.167735	2.14457	0.0319871	0.905833	ENSG00000137824	RMDN3	55177	895.934	862.671	791.129	901.668	917.637	819.901	1224	1235.76	937.668	1177.01	1192.16	903.913
ENSG00000128917.6	45.1224	1.18333	0.554343	2.13466	0.032789	0.905833	ENSG00000128917	DLL4	54567	28.5204	20.0867	28.5289	36.248	11.4966	10.6944	102.658	83.6227	44.1048	66.8869	79.0322	29.5895
ENSG00000175267.14	20.0547	-1.00218	0.468697	-2.13822	0.0324989	0.905833	ENSG00000175267	VWA3A	146177	25.57	42.2878	19.7508	14.4992	12.5417	24.0623	21.0581	15.0985	22.0524	17.9696	13.3576	12.4085
ENSG00000196296.13	111.416	-0.519975	0.24347	-2.13568	0.0327053	0.905833	ENSG00000196296	ATP2A1	487	128.834	122.635	142.645	101.494	83.6115	104.27	141.265	116.143	121.729	122.792	72.3534	79.2236
ENSG00000181222.15	10966.8	-0.375245	0.174502	-2.15037	0.031526	0.905833	ENSG00000181222	POLR2A	5430	12057.2	13333.3	13352.6	11453.5	11954.4	10003.7	11285.4	10094	8196.43	10531.2	11222.6	8117.08
ENSG00000226049.3	7.52644	1.57217	0.733651	2.14294	0.0321178	0.905833	ENSG00000226049	NA	NA	3.93385	5.28597	2.19453	13.593	5.22572	7.12957	6.14194	8.12998	4.41048	8.98481	16.6969	8.59051
ENSG00000267432.5	14.9495	1.17908	0.550555	2.14163	0.0322233	0.905833	ENSG00000267432	NA	NA	7.8677	11.6291	6.58359	17.2178	21.948	9.80316	15.7936	19.7442	9.70305	12.9781	22.2626	23.8625
ENSG00000074657.13	7205.68	-0.406144	0.188693	-2.15241	0.0313653	0.905833	ENSG00000074657	ZNF532	55205	6874.4	8220.74	10441.6	7158.07	6201.89	8348.73	6306.01	6488.89	7158.21	6240.45	5862.85	7166.4
ENSG00000105409.16	978.109	-0.716697	0.335537	-2.13597	0.0326817	0.905833	ENSG00000105409	ATP1A3	478	1406.35	1289.78	974.372	1221.56	565.423	1062.31	842.323	1241.56	900.62	902.474	475.306	855.233
ENSG00000176531.10	367.672	0.785628	0.366174	2.1455	0.0319127	0.905833	ENSG00000176531	PHLDB3	653583	307.824	268.527	130.575	375.166	594.687	369.846	319.381	527.288	299.03	350.408	520.945	348.393
ENSG00000130748.6	466.111	0.322094	0.149463	2.15501	0.0311613	0.905833	ENSG00000130748	TMEM160	54958	471.078	383.762	402.697	464.88	414.922	371.629	508.903	455.279	546.899	533.099	540.981	499.204
ENSG00000131037.14	120.741	0.462032	0.216281	2.13625	0.0326586	0.905833	ENSG00000131037	EPS8L1	54869	107.197	96.2047	96.5594	129.586	117.056	112.291	123.716	99.8827	153.485	133.774	123.557	155.584
ENSG00000273295.1	191.169	-0.475183	0.222297	-2.1376	0.0325489	0.905833	ENSG00000273295	NA	NA	199.643	234.697	268.83	169.459	159.907	204.084	229.007	155.631	166.716	168.715	190.345	146.993
ENSG00000130054.4	557.252	-0.79725	0.372441	-2.14061	0.0323059	0.905833	ENSG00000130054	FAM155B	27112	788.737	663.918	683.597	772.988	325.04	399.256	623.845	627.17	573.362	644.91	281.622	302.577
ENSG00000005893.15	1595.15	0.345194	0.160501	2.15073	0.0314976	0.905833	ENSG00000005893	LAMP2	3920	1488.96	1393.38	1436.32	1544.16	1780.93	1347.49	1706.58	1662	1294.92	1835.9	1983.6	1667.51
ENSG00000244187.7	256.163	0.418387	0.196056	2.13402	0.0328415	0.905968	ENSG00000244187	TMEM141	85014	236.031	201.924	178.854	253.736	301.002	239.732	259.716	285.711	292.856	238.597	252.68	333.121
ENSG00000121851.12	294.99	0.517407	0.242811	2.1309	0.0330973	0.907167	ENSG00000121851	POLR3GL	84265	285.204	227.297	194.216	292.702	270.692	291.421	291.303	282.227	393.415	374.367	243.775	393.255
ENSG00000169905.12	1183.86	-0.436559	0.205032	-2.12922	0.0332357	0.907167	ENSG00000169905	TOR1AIP2	163590	1325.71	1359.55	1822.56	1226.99	1096.36	939.321	1257.34	858.294	989.711	1223.93	1112.02	994.59
ENSG00000143850.13	214.479	-2.30333	1.08254	-2.12771	0.0333608	0.907167	ENSG00000143850	PLEKHA6	22874	318.642	486.309	604.593	179.427	7.31601	334.199	169.342	68.5242	119.965	156.735	12.2444	116.449
ENSG00000249574.1	12.8629	-1.32443	0.622114	-2.12893	0.0332604	0.907167	ENSG00000249574	LOC442497	442497	20.6527	16.9151	32.918	10.8744	9.4063	18.7151	3.50968	4.64571	8.82096	4.99156	6.67878	16.2265
ENSG00000149084.12	3321.86	0.597818	0.280412	2.13193	0.0330128	0.907167	ENSG00000149084	HSD17B12	51144	2935.63	2679.99	2090.29	2917.05	4826.48	2825.09	3500.03	3839.68	2584.54	3580.95	4982.37	3100.22
ENSG00000182718.16	2502.75	0.890072	0.418162	2.12853	0.0332928	0.907167	ENSG00000182718	ANXA2	302	1118.2	1734.86	1659.07	1164.47	4959.21	2178.08	3174.5	2528.43	3154.37	2393.95	2795.07	3172.76
ENSG00000141295.13	981.787	0.414547	0.194791	2.12816	0.0333236	0.907167	ENSG00000141295	SCRN2	90507	1018.87	824.612	598.01	1041.22	1173.7	942.886	987.097	1013.93	925.318	1105.13	1113.13	1037.54
ENSG00000264364.2	6072.35	-0.377759	0.177203	-2.13178	0.0330248	0.907167	ENSG00000264364	DYNLL2	140735	7244.18	6616.98	8229.49	5821.42	4488.89	4756.31	6435.87	5221.77	7052.35	6394.19	5025.78	5580.97
ENSG00000125995.15	608.481	0.531628	0.249799	2.12822	0.0333189	0.907167	ENSG00000125995	ROMO1	140823	543.855	477.852	449.879	413.227	796.4	525.806	539.613	678.273	748.899	646.906	794.774	686.287
ENSG00000228709.1	209.673	0.503516	0.236264	2.13116	0.0330757	0.907167	ENSG00000228709	NA	NA	171.122	143.778	116.31	242.861	344.898	285.183	203.561	240.415	156.131	200.661	192.571	218.581
ENSG00000225891.1	23.568	-1.04668	0.492194	-2.12657	0.0334562	0.907744	ENSG00000225891	NA	NA	24.5866	40.1734	43.8906	24.4674	11.4966	29.4095	14.0387	15.0985	27.345	13.9764	14.4707	23.8625
ENSG00000157540.19	1949.95	-0.268503	0.126276	-2.12631	0.0334773	0.907744	ENSG00000157540	DYRK1A	1859	2076.09	2136.59	2410.69	1981.86	1831.09	2127.29	1774.14	1681.75	1883.27	1816.93	1655.22	2024.5
ENSG00000149532.15	4497.6	-0.325506	0.153196	-2.12477	0.0336061	0.909943	ENSG00000149532	CPSF7	79869	4260.36	4755.26	6093.12	4426.78	4022.76	4799.98	4531.87	4293.79	4731.56	4101.07	3836.96	4117.72
ENSG00000260404.3	766.446	-0.483887	0.22781	-2.12408	0.033663	0.910191	ENSG00000260404	NA	NA	806.439	863.728	1043.5	1004.07	680.389	877.828	845.833	550.516	584.829	731.763	636.71	571.746
ENSG00000143322.19	2470.67	-0.389836	0.184483	-2.11313	0.0345893	0.910477	ENSG00000143322	ABL2	27	2757.63	3468.66	3070.15	2636.13	1806.01	2322.46	2417.29	2119.6	1954.72	2577.64	2472.26	2045.5
ENSG00000266028.7	3218.36	-0.641301	0.304371	-2.10697	0.0351199	0.910477	ENSG00000266028	SRGAP2	23380	4206.27	4169.58	4423.08	4086.96	1916.79	3662.82	2313.76	2304.27	3331.67	3061.82	1912.36	3230.99
ENSG00000154358.20	5083.47	-0.465201	0.220594	-2.10886	0.0349567	0.910477	ENSG00000154358	OBSCN	84033	5626.39	6683.58	7148.69	4143.14	4770.04	5616.32	5611.98	3420.4	3885.63	4863.78	5189.41	4042.31
ENSG00000068724.15	795.796	-0.314622	0.148649	-2.11654	0.0342989	0.910477	ENSG00000068724	TTC7A	57217	799.555	946.189	919.509	851.827	687.705	925.062	744.929	773.51	759.484	742.744	647.841	751.193
ENSG00000163536.12	168.992	0.746477	0.352221	2.11934	0.0340616	0.910477	ENSG00000163536	SERPINI1	5274	176.04	119.463	88.8785	161.303	131.688	163.98	179.871	195.12	166.716	256.566	112.426	275.851
ENSG00000109758.8	15.3495	-1.37724	0.651031	-2.11547	0.0343896	0.910477	ENSG00000109758	HGFAC	3083	12.785	10.5719	44.9879	11.7806	19.8577	15.1503	11.4065	13.9371	17.6419	6.98819	6.67878	12.4085
ENSG00000064042.17	623.174	2.73627	1.29267	2.11677	0.0342797	0.910477	ENSG00000064042	LIMCH1	22998	128.834	185.009	212.87	101.494	1908.43	231.711	779.149	297.325	123.493	172.708	3182.44	154.629
ENSG00000154553.13	71.0774	1.1552	0.545099	2.11926	0.0340688	0.910477	ENSG00000154553	PDLIM3	27295	36.3881	37.0018	37.307	61.6215	147.365	94.4668	30.7097	73.1699	88.2096	28.9511	114.652	103.086
ENSG00000211445.11	208.513	0.576877	0.273797	2.10695	0.0351216	0.910477	ENSG00000211445	GPX3	2878	140.635	125.806	220.55	183.052	249.789	193.39	271.123	163.761	228.463	230.61	231.531	263.442
ENSG00000188112.8	42.3973	1.22838	0.579016	2.12149	0.0338806	0.910477	ENSG00000188112	C6orf132	647024	11.8015	38.059	19.7508	25.3736	50.1669	31.1919	75.4581	55.7485	37.9301	45.9224	93.5029	23.8625
ENSG00000155093.17	600.863	-1.26311	0.59861	-2.11007	0.0348524	0.910477	ENSG00000155093	PTPRN2	5799	1189.01	718.892	833.922	1144.53	176.629	740.584	300.078	420.436	544.253	406.313	132.462	603.245
ENSG00000215126.10	144.459	0.367498	0.173911	2.11314	0.0345889	0.910477	ENSG00000215126	CBWD6	644019	120.966	132.149	127.283	153.148	131.688	138.135	160.568	131.241	147.31	148.749	178.101	164.174
ENSG00000159247.13	77.1245	0.93724	0.442696	2.11712	0.0342498	0.910477	ENSG00000159247	NA	NA	37.3716	63.4317	38.4043	61.6215	112.876	53.4718	139.51	96.3984	55.572	74.8734	121.331	70.6331
ENSG00000059758.7	1542.08	-0.360414	0.169889	-2.12147	0.0338823	0.910477	ENSG00000059758	CDK17	5128	1653.2	1654.51	2074.93	1481.64	1339.87	1734.27	1250.32	1498.24	1625.7	1267.86	1439.28	1485.2
ENSG00000213906.9	167.84	-0.501961	0.237711	-2.11164	0.034717	0.910477	ENSG00000213906	LTB4R2	56413	185.874	218.839	266.636	131.399	118.101	186.26	168.465	132.403	132.314	172.708	156.951	144.13
ENSG00000140044.12	266.163	1.74156	0.824213	2.113	0.0346006	0.910477	ENSG00000140044	JDP2	122953	93.4289	132.149	98.7539	344.356	224.706	59.7101	678.245	406.499	71.4497	574.03	461.949	48.6796
ENSG00000119715.14	17.4311	-1.68588	0.800021	-2.1073	0.0350919	0.910477	ENSG00000119715	ESRRB	2103	26.5535	21.1439	49.377	19.0302	2.09029	18.7151	14.0387	3.48428	24.6987	13.9764	5.56565	10.4995
ENSG00000254656.1	9.71544	-1.61843	0.768464	-2.10605	0.0351996	0.910477	ENSG00000254656	RTL1	388015	9.83462	16.9151	29.6262	6.34339	3.13543	13.3679	5.26452	2.32285	11.4672	3.99325	6.67878	7.63601
ENSG00000140323.5	51.9839	-0.804644	0.380429	-2.1151	0.0344214	0.910477	ENSG00000140323	DISP2	85455	79.6604	71.8892	76.8086	54.3719	19.8577	52.5806	43.871	39.4885	54.6899	57.9021	34.507	38.1801
ENSG00000260916.6	209.994	0.479201	0.226426	2.11637	0.0343133	0.910477	ENSG00000260916	CCPG1	9236	202.593	170.208	144.839	193.927	258.151	173.783	200.052	267.128	187.004	241.592	238.21	242.443
ENSG00000167178.15	88.9018	3.52068	1.66541	2.11401	0.0345146	0.910477	ENSG00000167178	ISLR2	57611	15.7354	5.28597	5.48633	11.7806	665.757	8.02077	36.8516	6.96856	6.17467	26.9544	274.943	2.8635
ENSG00000166716.9	1639.63	-0.302979	0.143863	-2.10603	0.0352021	0.910477	ENSG00000166716	ZNF592	9640	1709.26	1687.28	2138.57	1793.37	1598.03	1687.93	1625.86	1454.11	1494.27	1582.32	1594	1310.53
ENSG00000167964.12	34.8173	0.906365	0.427131	2.12198	0.033839	0.910477	ENSG00000167964	RAB26	25837	21.6362	20.0867	20.848	30.8108	42.8509	24.0623	26.3226	69.6856	44.1048	32.9443	43.412	41.0436
ENSG00000171962.17	31.6679	-1.44667	0.685634	-2.10997	0.0348611	0.910477	ENSG00000171962	DRC3	83450	33.4377	50.7453	81.1977	34.4356	17.7675	45.451	14.9161	4.64571	37.048	19.9662	8.90504	31.4985
ENSG00000264895.1	8.876	1.36599	0.647882	2.10839	0.0349973	0.910477	ENSG00000264895	NA	NA	5.90077	4.22878	3.2918	11.7806	9.4063	6.23837	10.529	10.4528	9.70305	6.98819	15.5838	12.4085
ENSG00000266066.1	17.7474	1.01125	0.47892	2.11152	0.0347279	0.910477	ENSG00000266066	NA	NA	9.83462	10.5719	8.77813	17.2178	28.2189	25.8447	15.7936	22.0671	15.8777	26.9544	15.5838	16.2265
ENSG00000177337.7	88.2166	-0.745892	0.352554	-2.11568	0.0343719	0.910477	ENSG00000177337	NA	NA	119.982	105.719	139.353	102.4	78.3858	61.4925	80.7226	58.0713	95.2663	106.819	44.5252	65.8606
ENSG00000282508.1	214.174	-0.56114	0.265999	-2.10955	0.0348968	0.910477	ENSG00000282508	NA	NA	222.262	292.843	308.332	209.332	181.855	240.623	255.329	139.371	162.306	217.632	176.988	163.22
ENSG00000099326.8	1615.79	-0.370994	0.175738	-2.11106	0.034767	0.910477	ENSG00000099326	MZF1	7593	1505.68	1937.84	2180.27	1461.7	1800.78	1956.18	1424.05	1392.55	1382.24	1306.79	1549.48	1491.89
ENSG00000159140.18	13886.2	-0.292832	0.138297	-2.11742	0.0342244	0.910477	ENSG00000159140	SON	6651	14045.8	14542.8	18542.7	13692.7	12307.6	14836.6	13639.5	12692.1	13862.1	12686.6	12596.2	13189.3
ENSG00000215193.12	1659	-0.217385	0.102647	-2.11778	0.0341936	0.910477	ENSG00000215193	PEX26	55670	1733.84	1754.94	1889.49	1854.08	1644.01	1564.94	1667.1	1530.76	1643.34	1566.35	1540.57	1518.61
ENSG00000270069.1	133.693	0.871893	0.411473	2.11896	0.0340941	0.910477	ENSG00000270069	NA	NA	75.7266	103.605	97.6566	98.7757	225.751	121.203	103.536	180.021	90.8558	118.799	247.115	141.266
ENSG00000117139.16	10419.4	-0.300497	0.14281	-2.10417	0.0353633	0.910515	ENSG00000117139	KDM5B	10765	10843.7	12980.2	12332.2	9733.48	12819.7	10793.3	8146.84	9179.91	8846.54	8958.85	9876.8	10521.5
ENSG00000167779.7	21.5778	2.08764	0.992637	2.10312	0.0354552	0.910515	ENSG00000167779	IGFBP6	3489	8.85116	5.28597	5.48633	8.15579	72.115	8.91196	32.4645	23.2285	10.5851	18.9679	60.109	4.77251
ENSG00000172379.19	2066.19	-0.631205	0.300074	-2.1035	0.035422	0.910515	ENSG00000172379	ARNT2	9915	2541.27	2617.61	2965.91	2434.96	1023.2	2125.5	1987.36	1603.93	2249.34	2029.57	1392.52	1823.1
ENSG00000174109.4	270.802	0.471724	0.224299	2.1031	0.0354567	0.910515	ENSG00000174109	C16orf91	283951	259.634	198.753	216.161	211.144	325.04	202.302	298.323	327.522	274.332	312.472	346.183	277.76
ENSG00000198026.7	773.625	-0.253123	0.12034	-2.10339	0.0354314	0.910515	ENSG00000198026	ZNF335	63925	799.555	777.038	957.913	787.487	782.813	824.357	751.949	757.25	719.79	752.727	670.104	702.513
ENSG00000196588.14	1135.8	-0.209638	0.0996982	-2.10272	0.0354901	0.910515	ENSG00000196588	MRTFA	57591	1193.92	1192.52	1226.74	1215.21	1044.1	1170.14	1141.52	1111.49	1209.35	1077.18	1045.23	1002.23
ENSG00000074842.7	1059.01	0.424901	0.202126	2.10215	0.0355398	0.910564	ENSG00000074842	MYDGF	56005	1012.97	851.042	795.518	964.196	1401.54	865.352	1138.89	1106.84	1000.3	1187.99	1293.46	1090.04
ENSG00000159753.13	62.1364	0.703734	0.334993	2.10074	0.0356638	0.912516	ENSG00000159753	CARMIL2	146206	35.4046	44.4022	44.9879	48.0286	109.74	77.5341	52.6452	59.2327	70.5676	71.8785	70.1272	61.0881
ENSG00000128617.2	10.905	-1.41622	0.674833	-2.09863	0.0358498	0.914202	ENSG00000128617	OPN1SW	611	12.785	23.2583	9.87539	11.7806	14.632	13.3679	2.63226	13.9371	11.4672	5.98987	4.45252	6.68151
ENSG00000104368.17	181.08	-0.920903	0.438868	-2.09836	0.0358736	0.914202	ENSG00000104368	PLAT	5327	198.659	197.695	356.611	175.803	151.546	172.892	207.071	83.6227	231.991	152.742	66.7878	177.537
ENSG00000156381.8	1674.65	0.281571	0.134121	2.09938	0.0357836	0.914202	ENSG00000156381	ANKRD9	122416	1599.11	1556.19	1442.9	1616.66	1293.89	1744.07	1677.63	1848.99	1726.26	1794.97	1935.73	1859.37
ENSG00000230561.4	8.88212	1.44517	0.689808	2.09504	0.0361676	0.91738	ENSG00000230561	CCDC192	728586	3.93385	4.22878	7.68086	3.6248	5.22572	7.12957	10.529	9.29141	12.3493	9.98312	7.79191	24.817
ENSG00000161638.10	3312.75	0.674263	0.321719	2.09581	0.0360989	0.91738	ENSG00000161638	ITGA5	3678	2694.69	2336.4	2375.58	3400.97	3851.36	2810.83	4495.02	3952.33	2015.59	4305.72	4987.93	2526.57
ENSG00000080603.16	304.81	-0.597242	0.284995	-2.09562	0.0361159	0.91738	ENSG00000080603	SRCAP	10847	347.162	356.275	469.63	379.697	258.151	309.245	323.768	247.384	190.533	282.522	313.903	179.446
ENSG00000130513.6	202.38	3.04533	1.45378	2.09478	0.0361908	0.91738	ENSG00000130513	GDF15	9518	39.3385	24.3155	16.459	54.3719	945.856	16.0415	114.065	530.772	25.5808	123.791	513.153	24.817
ENSG00000185436.11	26.8681	2.41971	1.15959	2.0867	0.0369149	0.921065	ENSG00000185436	IFNLR1	163702	10.8181	5.28597	1.09727	10.8744	144.23	10.6944	24.5678	18.5828	3.52838	14.9747	70.1272	7.63601
ENSG00000253368.3	14.8757	1.86087	0.890982	2.08856	0.036747	0.921065	ENSG00000253368	TRNP1	388610	4.91731	5.28597	2.19453	14.4992	51.2121	8.02077	31.5871	5.80713	9.70305	16.9713	17.8101	10.4995
ENSG00000009307.15	30231.2	-0.16756	0.0802515	-2.08793	0.0368039	0.921065	ENSG00000009307	CSDE1	7812	33555.7	32446.4	31314.9	32824.3	30607	29550.3	28719.7	27952	29156.8	30271.8	28729.9	27645.2
ENSG00000183155.4	298.049	-0.629994	0.301515	-2.08943	0.0366693	0.921065	ENSG00000183155	RABIF	5877	291.105	316.101	529.979	316.263	204.848	312.81	277.265	225.317	368.716	270.543	205.929	257.715
ENSG00000169359.13	1191.26	0.413137	0.197992	2.08664	0.0369211	0.921065	ENSG00000169359	SLC33A1	9197	1012.97	1129.08	939.259	1063.88	1287.62	1176.38	1158.19	1473.85	950.017	1204.96	1608.47	1290.49
ENSG00000112164.5	81.3589	-0.739413	0.354255	-2.08723	0.036867	0.921065	ENSG00000112164	GLP1R	2740	87.5281	94.0903	125.088	96.9633	45.9863	108.726	56.1549	81.2998	97.0305	58.9004	56.7696	67.7696
ENSG00000164411.11	7.55284	1.30239	0.624459	2.08562	0.0370127	0.921065	ENSG00000164411	GJB7	375519	6.88423	5.28597	3.2918	8.15579	7.31601	5.34718	5.26452	4.64571	6.17467	12.9781	10.0182	15.272
ENSG00000240583.10	42.9086	-0.738655	0.354103	-2.08599	0.0369797	0.921065	ENSG00000240583	AQP1	358	43.2723	54.9741	88.8785	30.8108	44.9412	43.6686	28.9548	27.8742	39.6943	32.9443	37.8464	41.0436
ENSG00000100604.12	21.5018	-1.5393	0.737442	-2.08735	0.0368567	0.921065	ENSG00000100604	CHGA	1113	56.0573	15.8579	47.1824	33.5294	4.18058	8.91196	21.9355	12.7757	16.7598	16.9713	6.67878	17.181
ENSG00000102935.11	3165.3	-0.931263	0.445402	-2.09084	0.0365426	0.921065	ENSG00000102935	ZNF423	23090	4366.57	3870.39	5410.62	4372.41	1195.65	3075.52	3188.54	1680.58	3666.87	3110.74	1497.16	2548.52
ENSG00000167874.6	191.999	1.55972	0.747091	2.08773	0.0368226	0.921065	ENSG00000167874	TMEM88	92162	131.784	83.5184	54.8633	167.647	399.245	55.2542	279.897	276.419	58.2183	163.723	519.831	113.586
ENSG00000171928.13	513.578	0.286828	0.137256	2.08973	0.0366423	0.921065	ENSG00000171928	TVP23B	51030	505.5	426.049	474.019	488.441	500.624	426.883	565.058	534.256	525.729	572.033	628.918	515.431
ENSG00000101544.8	2612.02	-0.408362	0.195299	-2.09096	0.0365313	0.921065	ENSG00000101544	ADNP2	22850	3080.2	2814.25	3346.66	2961.46	1996.23	2816.18	2756.85	2109.15	2500.74	2676.48	2051.5	2234.49
ENSG00000155304.5	3337.26	0.447789	0.214277	2.08976	0.0366391	0.921065	ENSG00000155304	HSPA13	6782	2914	2993.97	2694.88	2925.21	3466.74	2977.49	3664.1	4111.45	2564.25	3819.54	4767.53	3147.95
ENSG00000162642.13	1343.81	0.262562	0.12611	2.08202	0.0373409	0.922715	ENSG00000162642	C1orf52	148423	1313.91	1134.37	1095.07	1392.83	1503.96	1387.59	1231.02	1452.94	1361.96	1295.81	1481.58	1474.7
ENSG00000239494.2	5.19465	-1.90056	0.912929	-2.08182	0.0373587	0.922715	ENSG00000239494	NA	NA	3.93385	7.40036	15.3617	9.06199	4.18058	5.34718	3.50968	1.16143	5.29257	1.99662	2.22626	2.8635
ENSG00000121454.5	10.7898	-1.34479	0.645414	-2.08361	0.0371954	0.922715	ENSG00000121454	LHX4	89884	11.8015	13.7435	18.6535	12.6868	16.7223	11.5856	3.50968	12.7757	10.5851	8.98481	5.56565	2.8635
ENSG00000136688.10	8.7671	1.44532	0.694011	2.08256	0.0372912	0.922715	ENSG00000136688	IL36G	56300	6.88423	5.28597	2.19453	4.531	11.4966	7.12957	5.26452	15.0985	7.93886	12.9781	11.1313	15.272
ENSG00000206077.10	97.8023	-0.811302	0.389754	-2.08158	0.0373811	0.922715	ENSG00000206077	ZDHHC11B	653082	105.23	119.463	144.839	95.1509	65.8441	163.98	74.5807	67.3627	127.022	65.8886	54.5433	89.7231
ENSG00000283352.1	9.90301	-1.35283	0.649077	-2.08424	0.0371383	0.922715	ENSG00000283352	LINC00680-GUSBP4	106660613	9.83462	16.9151	9.87539	20.8426	11.4966	20.4975	4.3871	3.48428	7.05676	2.99494	6.67878	4.77251
ENSG00000054965.10	2310.88	-0.2569	0.12344	-2.08118	0.0374178	0.922715	ENSG00000054965	FAM168A	23201	2458.66	2660.96	2730	2416.83	2042.21	2626.36	1980.34	2206.71	2040.29	2263.17	2091.57	2213.49
ENSG00000160710.15	8818.19	-0.239346	0.115598	-2.07051	0.0384042	0.922902	ENSG00000160710	ADAR	103	9756.93	9354.06	10291.3	9667.33	8013.12	9223.88	8627.67	7665.41	8311.99	8987.81	7794.13	8124.72
ENSG00000143756.11	1353.26	-0.419099	0.202713	-2.06745	0.038692	0.922902	ENSG00000143756	FBXO28	23219	1486.01	1677.77	1924.6	1398.27	857.018	1305.6	1300.34	1119.62	1364.6	1331.75	1275.65	1197.9
ENSG00000177614.10	489.922	-1.001	0.484215	-2.06727	0.0387086	0.922902	ENSG00000177614	PGBD5	79605	770.051	614.23	853.673	736.74	166.178	409.059	421.161	299.648	490.445	560.053	197.024	360.802
ENSG00000214595.11	80.1948	-0.771575	0.372485	-2.07142	0.0383192	0.922902	ENSG00000214595	EML6	400954	112.115	87.7471	131.672	99.6819	47.0315	79.3165	63.1742	49.9413	97.9126	68.8835	45.6383	79.2236
ENSG00000115170.13	502.126	0.320553	0.154994	2.06817	0.0386241	0.922902	ENSG00000115170	ACVR1	90	512.384	453.536	411.475	563.656	429.554	507.091	507.149	459.925	460.454	573.031	528.737	618.517
ENSG00000153012.11	1103.11	-1.40158	0.676408	-2.07208	0.0382576	0.922902	ENSG00000153012	LGI2	55203	828.075	1283.43	3097.58	941.541	311.453	1594.35	645.781	577.229	1986.48	705.807	267.151	998.408
ENSG00000154608.14	20.2215	-0.938245	0.45159	-2.07765	0.0377418	0.922902	ENSG00000154608	NA	NA	19.6692	35.9446	25.2371	25.3736	22.9932	20.4975	14.0387	23.2285	13.2314	13.9764	18.9232	9.54501
ENSG00000151623.14	17.894	1.09125	0.52727	2.06963	0.0384871	0.922902	ENSG00000151623	NR3C2	4306	15.7354	7.40036	7.68086	20.8426	19.8577	23.1711	14.0387	24.39	15.8777	18.9679	13.3576	33.4076
ENSG00000168564.5	1001.75	0.415014	0.199752	2.07765	0.0377417	0.922902	ENSG00000168564	CDKN2AIP	55602	1010.02	706.206	743.946	1011.32	974.074	820.792	1223.12	1140.52	1108.79	1078.18	1313.49	890.55
ENSG00000113140.10	10346.6	0.53323	0.256846	2.07607	0.0378873	0.922902	ENSG00000113140	SPARC	6678	7640.52	8514.64	7879.47	8402.28	16257.2	10067	10344.8	11983.6	8287.29	9875.3	13512.3	11394.8
ENSG00000049618.22	3839.17	-0.243724	0.117672	-2.07122	0.0383385	0.922902	ENSG00000049618	ARID1B	57492	4018.43	4604.08	4601.93	3825.07	3574.39	4083.46	3728.16	3211.34	3254.05	3594.92	3993.91	3580.33
ENSG00000106003.12	2499	0.661478	0.319099	2.07296	0.0381765	0.922902	ENSG00000106003	LFNG	3955	2488.16	2335.34	1514.23	2081.54	2414.28	2054.21	1975.95	3459.89	1638.93	2638.54	4448.07	2938.91
ENSG00000122779.17	2155.34	-0.335689	0.162333	-2.0679	0.0386493	0.922902	ENSG00000122779	TRIM24	8805	2172.47	2242.31	2816.68	2154.04	1839.45	2532.78	2192.67	1938.42	2245.82	1928.74	1854.47	1946.23
ENSG00000197150.12	1051.98	-0.320739	0.155193	-2.06671	0.0387613	0.922902	ENSG00000197150	ABCB8	11194	1063.12	1162.91	1311.23	1106.47	881.057	1209.35	1083.61	948.885	1025.88	990.326	888.277	952.592
ENSG00000172830.12	153.345	1.19516	0.57558	2.07645	0.0378521	0.922902	ENSG00000172830	SSH3	54961	103.264	102.548	31.8207	144.992	349.078	102.488	183.381	197.442	80.2707	172.708	267.151	104.995
ENSG00000177098.8	280.959	1.3409	0.646577	2.07385	0.038093	0.922902	ENSG00000177098	SCN4B	6330	176.04	191.352	73.5168	206.613	455.683	160.415	449.239	434.373	106.734	335.433	652.294	129.812
ENSG00000175197.11	158.545	1.60527	0.776595	2.06706	0.0387288	0.922902	ENSG00000175197	DDIT3	1649	122.933	44.4022	55.9606	208.426	133.778	35.6478	386.942	175.375	59.1004	301.49	325.034	53.4521
ENSG00000182511.11	49.3053	0.565466	0.273634	2.0665	0.0387811	0.922902	ENSG00000182511	FES	2242	36.3881	32.773	44.9879	54.3719	66.8892	60.6013	45.6258	38.3271	43.2227	65.8886	50.0908	52.4976
ENSG00000246379.6	11.1443	-1.2015	0.58089	-2.06837	0.0386051	0.922902	ENSG00000246379	LOC283856	283856	13.7685	17.9723	19.7508	13.593	5.22572	14.2591	5.26452	12.7757	8.82096	7.9865	6.67878	7.63601
ENSG00000166292.11	38.4084	0.726632	0.349381	2.07977	0.0375464	0.922902	ENSG00000166292	TMEM100	55273	37.3716	25.3727	32.918	42.5914	35.5349	38.3214	40.3613	18.5828	31.7554	53.9089	41.1858	62.9971
ENSG00000063169.10	765.51	-0.266152	0.128276	-2.07483	0.0380019	0.922902	ENSG00000063169	BICRA	29998	920.521	789.724	836.116	877.201	739.962	754.843	778.271	665.497	706.559	731.763	674.556	711.104
ENSG00000196337.11	7.80553	1.66158	0.800075	2.07678	0.0378221	0.922902	ENSG00000196337	CGB7	94027	1.96692	5.28597	3.2918	4.531	16.7223	7.12957	5.26452	8.12998	7.93886	10.9814	16.6969	5.72701
ENSG00000125851.9	51.931	-1.05818	0.509347	-2.07752	0.0377533	0.922902	ENSG00000125851	PCSK2	5126	111.131	60.2601	62.5441	94.2447	21.948	39.2126	38.6065	37.1656	45.869	40.9308	24.4888	46.7706
ENSG00000183307.3	403.885	-0.988908	0.476925	-2.07351	0.0381249	0.922902	ENSG00000183307	TMEM121B	27439	523.202	451.422	727.487	502.034	141.094	435.795	329.91	326.361	552.192	323.453	141.367	392.3
ENSG00000128165.8	398.015	1.53328	0.740197	2.07145	0.0383169	0.922902	ENSG00000128165	ADM2	79924	212.428	181.837	104.24	644.308	149.456	153.286	1058.17	642.269	187.004	909.462	402.953	130.767
ENSG00000183337.16	1309.2	-0.430568	0.207803	-2.07201	0.0382649	0.922902	ENSG00000183337	BCOR	54880	1307.02	1559.36	1914.73	1217.93	1271.94	1557.81	1093.26	1177.69	1062.93	942.407	1443.73	1161.63
ENSG00000179363.6	63.5712	0.861216	0.415134	2.07455	0.0380282	0.922902	ENSG00000179363	TMEM31	203562	30.4873	51.8025	39.5016	51.6533	113.921	47.2334	64.9291	80.1384	61.7467	58.9004	102.408	60.1336
ENSG00000068366.19	3853.41	-0.648869	0.312871	-2.07392	0.0380868	0.922902	ENSG00000068366	ACSL4	2182	4539.66	4393.7	3328.01	4235.57	5238.26	3364.27	5619.87	4679.39	3021.18	2454.85	3596.52	1769.65
ENSG00000149527.17	197.914	-1.44515	0.700408	-2.06329	0.0390847	0.923992	ENSG00000149527	PLCH2	9651	303.89	370.018	302.845	248.299	34.4898	319.939	71.9484	142.855	222.288	97.8346	40.0727	220.49
ENSG00000117152.13	131.85	2.60852	1.26571	2.06091	0.0393116	0.923992	ENSG00000117152	RGS4	5999	28.5204	34.8874	68.0305	26.2798	301.002	35.6478	140.387	19.7442	126.14	26.9544	713.516	61.0881
ENSG00000136630.12	7.11256	-1.5595	0.755639	-2.06382	0.0390349	0.923992	ENSG00000136630	HLX	3142	8.85116	10.5719	16.459	5.43719	3.13543	8.91196	7.89678	2.32285	9.70305	2.99494	3.33939	5.72701
ENSG00000205763.13	160.956	0.448416	0.217166	2.06485	0.0389372	0.923992	ENSG00000205763	RP9P	441212	153.42	124.749	109.727	154.96	224.706	174.674	146.529	160.277	152.603	155.737	173.648	200.445
ENSG00000242265.5	11874.3	-0.291989	0.141467	-2.06401	0.0390166	0.923992	ENSG00000242265	PEG10	23089	12728.9	13098.6	13360.3	12960.5	11073.3	11818.2	13482.4	10073.1	11888.9	11867.9	9974.75	10164.5
ENSG00000105976.14	49.637	0.824296	0.39977	2.06192	0.0392149	0.923992	ENSG00000105976	MET	4233	33.4377	33.8302	40.5988	38.9666	51.2121	32.9743	74.5807	42.9728	55.572	39.9325	99.0685	52.4976
ENSG00000184719.11	54.4138	0.79753	0.386942	2.06111	0.0392926	0.923992	ENSG00000184719	RNLS	55328	29.5039	48.6309	38.4043	38.9666	75.2504	63.2749	35.9742	63.8785	56.4541	46.9207	87.9372	67.7696
ENSG00000196696.12	244.153	0.384312	0.186303	2.06284	0.0391283	0.923992	ENSG00000196696	PDXDC2P-NPIPB14P	283970	196.692	208.267	227.134	206.613	318.769	253.991	223.742	242.738	227.581	265.551	263.812	294.941
ENSG00000141551.14	3898.66	-0.296956	0.143854	-2.06429	0.0389907	0.923992	ENSG00000141551	CSNK1D	1453	4173.81	4124.12	4891.61	3707.26	2971.35	3538.05	4093.16	3835.03	4714.8	3782.61	3312.67	3639.51
ENSG00000172216.5	215.207	1.84268	0.893931	2.06132	0.0392721	0.923992	ENSG00000172216	CEBPB	1051	119.982	70.832	35.1125	313.545	167.223	41.8862	574.71	400.692	47.6332	431.271	339.504	40.0891
ENSG00000112599.8	92.6594	0.883691	0.429013	2.05982	0.0394153	0.924151	ENSG00000112599	GUCA1B	2979	85.5612	86.69	34.0152	91.5261	99.2887	71.2957	72.8258	138.21	51.1615	117.801	154.725	108.813
ENSG00000246582.2	14.2512	2.14426	1.04091	2.05998	0.0394003	0.924151	ENSG00000246582	LOC389641	389641	3.93385	7.40036	1.09727	17.2178	39.7155	2.67359	10.529	27.8742	5.29257	12.9781	35.6201	6.68151
ENSG00000114529.12	2791.92	3.16474	1.53754	2.05831	0.03956	0.926403	ENSG00000114529	C3orf52	79669	557.623	679.776	220.55	449.475	9838.99	186.26	5315.41	2934.92	245.223	1487.49	11390.7	196.627
ENSG00000117597.17	544.47	-0.572159	0.278576	-2.05387	0.0399881	0.931851	ENSG00000117597	UTP25	27042	588.11	555.027	862.451	636.152	429.554	414.406	679.123	452.956	567.187	572.033	406.292	370.347
ENSG00000283390.1	7.42984	1.35533	0.659657	2.05459	0.0399186	0.931851	ENSG00000283390	NA	NA	4.91731	3.17158	5.48633	9.96819	9.4063	4.45598	7.01936	4.64571	5.29257	9.98312	13.3576	11.454
ENSG00000156853.12	770.696	-0.308863	0.150358	-2.05419	0.0399578	0.931851	ENSG00000156853	ZNF689	115509	838.893	784.438	848.186	949.697	733.691	764.646	811.613	721.246	800.943	754.724	625.579	614.699
ENSG00000270116.1	11.358	-1.04879	0.510505	-2.05442	0.0399349	0.931851	ENSG00000270116	NA	NA	18.6858	20.0867	14.2645	10.8744	11.4966	9.80316	7.89678	9.29141	7.93886	7.9865	12.2444	5.72701
ENSG00000273402.1	17.7685	1.03725	0.505631	2.05139	0.0402292	0.935181	ENSG00000273402	NA	NA	13.7685	5.28597	9.87539	12.6868	14.632	13.3679	24.5678	29.0357	29.9912	11.9797	28.9414	19.09
ENSG00000274627.1	188.89	-0.697164	0.339814	-2.0516	0.0402082	0.935181	ENSG00000274627	NA	NA	201.61	229.411	416.961	165.834	114.966	155.959	217.6	109.174	132.314	170.711	187.006	165.129
ENSG00000168014.16	1143.23	-0.38421	0.187382	-2.05041	0.040324	0.936245	ENSG00000168014	C2CD3	26005	1222.44	1211.54	1619.56	1254.18	916.592	1204.01	1215.23	950.047	1019.7	1110.12	1020.74	974.546
ENSG00000181481.13	179.416	0.350805	0.171134	2.04988	0.0403758	0.936307	ENSG00000181481	RNF135	84282	164.238	170.208	136.061	169.459	151.546	147.939	200.052	190.474	223.17	210.644	179.214	209.99
ENSG00000143183.16	2185.27	0.243971	0.119178	2.04711	0.0406472	0.93705	ENSG00000143183	TMCO1	54499	1978.73	1831.06	2101.26	1985.48	2116.42	2066.68	2181.27	2648.05	2315.5	2312.09	2170.6	2516.07
ENSG00000128595.16	11673.7	0.435073	0.212578	2.04665	0.0406929	0.93705	ENSG00000128595	CALU	813	10703	9234.59	9757.98	10666.9	12660.9	10038.4	13786.9	14188	8898.58	13207.7	15662.8	11278.4
ENSG00000106018.13	254.669	-0.989475	0.483192	-2.04779	0.0405806	0.93705	ENSG00000106018	VIPR2	7434	469.111	319.273	179.952	490.254	242.473	464.313	100.026	75.4927	227.581	188.681	101.295	197.582
ENSG00000213694.3	640.344	-1.25081	0.61083	-2.04771	0.040588	0.93705	ENSG00000213694	S1PR3	1903	323.559	470.452	2129.79	363.386	1232.23	654.138	383.432	314.747	583.947	377.362	406.292	444.798
ENSG00000176422.13	421.361	-0.596483	0.291264	-2.04791	0.0405685	0.93705	ENSG00000176422	SPRYD4	283377	408.137	488.424	641.9	451.287	283.234	440.251	400.103	329.845	596.297	379.359	280.509	356.984
ENSG00000100678.18	166.105	0.841724	0.41129	2.04654	0.0407028	0.93705	ENSG00000100678	SLC8A3	6547	217.345	86.69	69.1277	224.737	174.539	227.255	127.226	103.367	93.5021	187.683	172.535	309.258
ENSG00000132768.13	540.294	-0.443121	0.21672	-2.04468	0.0408868	0.937565	ENSG00000132768	DPH2	1802	565.491	512.739	772.475	602.622	417.013	483.92	662.452	519.158	586.594	503.149	454.157	403.754
ENSG00000173262.11	161.236	1.38648	0.67812	2.04459	0.0408952	0.937565	ENSG00000173262	SLC2A14	144195	87.5281	80.3468	70.225	46.2162	387.749	138.135	293.058	123.111	85.5633	146.752	360.654	115.495
ENSG00000099337.4	36.8626	1.33872	0.65485	2.04432	0.0409219	0.937565	ENSG00000099337	KCNK6	9424	18.6858	22.2011	12.0699	21.7488	90.9276	32.0831	31.5871	59.2327	19.4061	32.9443	75.6928	25.7715
ENSG00000197813.5	193.462	-0.467511	0.228556	-2.0455	0.0408057	0.937565	ENSG00000197813	NA	NA	222.262	271.699	268.83	187.583	124.372	209.431	154.426	144.017	187.886	196.668	162.517	191.855
ENSG00000114631.10	2042.85	-0.340377	0.166566	-2.04349	0.0410038	0.937573	ENSG00000114631	PODXL2	50512	2365.23	2013.96	2304.26	2002.7	2489.53	1837.65	2120.72	2083.6	2016.47	1807.94	2000.29	1471.84
ENSG00000145354.9	936.745	0.308286	0.151026	2.04129	0.0412225	0.937573	ENSG00000145354	CISD2	493856	904.785	728.407	945.843	753.051	665.757	734.346	1152.93	998.827	1164.37	1161.04	947.273	1084.31
ENSG00000015133.18	2412.16	-0.344061	0.168465	-2.04233	0.0411187	0.937573	ENSG00000015133	CCDC88C	440193	2467.51	2596.47	3362.02	2188.47	1933.52	2599.62	2447.12	2181.16	2532.5	2335.05	2180.62	2121.86
ENSG00000102858.12	1783.42	-0.33761	0.165427	-2.04084	0.0412666	0.937573	ENSG00000102858	MGRN1	23295	2110.51	1723.23	2269.15	1907.55	1781.97	1689.71	1918.92	1415.78	1754.49	1740.06	1634.07	1455.61
ENSG00000090905.18	5664.83	-0.354377	0.173434	-2.04329	0.0410234	0.937573	ENSG00000090905	TNRC6A	27327	5967.65	6380.17	7713.78	5954.63	4554.74	6345.32	5197.83	4924.45	5248.47	5288.06	4552.7	5850.14
ENSG00000152217.16	4885.03	-0.798865	0.391265	-2.04175	0.0411763	0.937573	ENSG00000152217	SETBP1	26040	6214.5	6838.99	7243.05	6514.67	1958.6	6876.47	3158.71	4164.88	3984.43	4615.2	2759.45	4291.44
ENSG00000273032.1	37.9622	-1.35176	0.662089	-2.04165	0.0411861	0.937573	ENSG00000273032	DGCR5	26220	20.6527	53.9169	108.629	19.9364	18.8126	67.7309	30.7097	18.5828	44.9869	21.9629	20.0363	29.5895
ENSG00000198513.11	332.237	-0.532962	0.261639	-2.03701	0.0416487	0.94195	ENSG00000198513	ATL1	51062	327.493	390.105	531.077	267.329	359.53	335.09	232.516	322.877	358.131	223.622	311.676	327.394
ENSG00000188368.9	24.0697	-0.963471	0.472728	-2.03811	0.041539	0.94195	ENSG00000188368	PRR19	284338	23.6031	27.4871	44.9879	19.9364	22.9932	27.6271	25.4452	16.26	31.7554	15.973	8.90504	23.8625
ENSG00000224420.3	65.6452	-0.931751	0.457429	-2.03693	0.0416569	0.94195	ENSG00000224420	ADM5	199800	81.6274	66.6033	109.727	96.0571	25.0835	73.0781	84.2323	51.1028	65.2751	55.9055	32.2808	46.7706
ENSG00000102003.10	143.398	-1.19194	0.584906	-2.03783	0.0415669	0.94195	ENSG00000102003	SYP	6855	294.055	179.723	208.48	183.052	24.0383	103.379	115.819	153.308	160.541	136.769	42.2989	119.313
ENSG00000171813.13	117.81	-0.547625	0.268929	-2.03632	0.0417187	0.94223	ENSG00000171813	PWWP2B	170394	157.354	149.064	118.505	141.367	114.966	92.6844	114.942	144.017	89.9737	117.801	89.0504	83.9961
ENSG00000116991.10	1890.54	-0.722298	0.355973	-2.02908	0.0424503	0.944116	ENSG00000116991	SIPA1L2	57568	2710.42	1634.42	3397.13	3081.98	1698.36	2065.79	925.678	936.11	1544.55	1657.2	1068.6	1966.27
ENSG00000204099.11	24.35	-1.12783	0.555674	-2.02967	0.0423902	0.944116	ENSG00000204099	NEU4	129807	37.3716	46.5166	24.1398	33.5294	20.9029	15.1503	18.4258	15.0985	31.7554	28.9511	8.90504	11.454
ENSG00000131374.14	2237.05	-0.334704	0.164865	-2.03017	0.0423394	0.944116	ENSG00000131374	TBC1D5	9779	2575.69	2672.59	2644.41	2677.82	1720.31	2280.57	2025.08	1894.29	2095.86	2196.29	1951.32	2110.4
ENSG00000114646.9	230.731	-0.872981	0.430429	-2.02817	0.0425432	0.944116	ENSG00000114646	CSPG5	10675	422.889	309.758	228.231	350.699	114.966	180.913	204.439	176.537	255.808	255.568	112.426	156.538
ENSG00000171757.15	264.257	0.608919	0.300234	2.02815	0.0425451	0.944116	ENSG00000171757	LRRC34	151827	224.229	250.555	230.426	198.458	232.022	372.52	173.729	204.411	209.939	289.511	279.395	505.886
ENSG00000153130.17	1889.97	0.489298	0.240924	2.03092	0.0422631	0.944116	ENSG00000153130	SCOC	60592	1744.66	1563.59	1333.18	1799.71	2358.89	1437.5	1964.54	2229.94	1730.67	1955.69	2777.26	1783.96
ENSG00000186352.8	101.245	0.863226	0.424644	2.03282	0.0420703	0.944116	ENSG00000186352	ANKRD37	353322	100.313	69.7748	29.6262	99.6819	201.713	107.835	78.0903	78.977	84.6812	90.8464	143.594	129.812
ENSG00000250682.5	155.657	0.786355	0.386675	2.03363	0.0419884	0.944116	ENSG00000250682	LINC00491	285708	167.189	96.2047	102.046	108.744	59.5732	123.876	155.303	196.281	228.463	198.664	128.01	303.531
ENSG00000127946.16	5882.41	-0.316992	0.15586	-2.03382	0.0419694	0.944116	ENSG00000127946	HIP1	3092	6698.36	7127.61	6933.62	6278.15	5179.74	5938.04	6337.6	4447.1	4983.84	5787.22	5754.88	5122.81
ENSG00000173530.5	1508.05	0.961418	0.472771	2.03358	0.0419941	0.944116	ENSG00000173530	TNFRSF10D	8793	1209.66	947.246	695.666	1139.09	2579.42	882.284	2020.7	2020.88	1046.17	1665.18	2905.27	985.045
ENSG00000165264.10	830.988	0.318781	0.157071	2.02954	0.0424034	0.944116	ENSG00000165264	NDUFB6	4712	800.538	612.116	722.001	718.616	917.637	738.802	844.078	960.5	994.122	887.5	921.671	854.279
ENSG00000110723.11	124.045	0.718735	0.353924	2.03076	0.0422793	0.944116	ENSG00000110723	EXPH5	23086	120.966	87.7471	60.3496	142.273	86.747	164.871	112.31	178.86	90.8558	143.757	154.725	145.084
ENSG00000141449.14	17207.9	-0.616455	0.30388	-2.02861	0.0424981	0.944116	ENSG00000141449	GREB1L	80000	14042.9	21413.5	31521.2	13485.1	13578.5	21041.1	16023.4	12448.2	19253.5	14045.3	13996.5	15645.2
ENSG00000233622.1	22.0239	1.13089	0.556883	2.03076	0.0422798	0.944116	ENSG00000233622	CYP2T1P	171523	12.785	17.9723	9.87539	17.2178	14.632	35.6478	17.5484	31.3585	18.524	20.9646	20.0363	47.7251
ENSG00000269825.1	164.031	-0.843314	0.415725	-2.02854	0.0425053	0.944116	ENSG00000269825	NA	NA	179.974	161.751	336.861	171.272	75.2504	186.26	223.742	108.013	147.31	148.749	107.974	121.222
ENSG00000164176.12	391.653	1.61915	0.799402	2.02545	0.0428209	0.947137	ENSG00000164176	EDIL3	10085	248.816	179.723	61.4469	365.198	1009.61	204.975	426.426	608.587	89.0916	348.411	1022.97	134.585
ENSG00000161021.11	3396.21	-0.224032	0.110613	-2.02536	0.0428303	0.947137	ENSG00000161021	MAML1	9794	3633.89	3857.7	3657.19	3515.15	2911.77	3692.23	3263.12	3369.3	3308.74	3250.5	3208.04	3086.86
ENSG00000235374.2	27.926	-0.862517	0.425754	-2.02586	0.0427793	0.947137	ENSG00000235374	SSR4P1	728039	25.57	33.8302	49.377	31.717	20.9029	28.5183	27.2	19.7442	38.8122	16.9713	16.6969	25.7715
ENSG00000269001.2	148.802	0.641595	0.316951	2.02427	0.0429422	0.948511	ENSG00000269001	NA	NA	123.916	131.092	98.7539	129.586	98.2436	204.084	158.813	133.564	156.131	183.689	129.123	238.625
ENSG00000079308.16	717.193	-0.830321	0.410475	-2.02283	0.0430906	0.949588	ENSG00000079308	TNS1	7145	1178.19	1107.94	1016.07	1087.44	322.95	540.956	623.845	413.468	458.69	792.66	367.333	696.786
ENSG00000205423.11	734.101	0.340208	0.168174	2.02295	0.0430784	0.949588	ENSG00000205423	CNEP1R1	255919	635.317	626.916	642.998	653.37	925.998	746.822	658.065	802.546	704.794	708.802	882.712	820.871
ENSG00000163430.10	15410.2	0.325988	0.161325	2.02069	0.0433116	0.952256	ENSG00000163430	FSTL1	11167	15940.9	13722.4	11579.4	15234.1	18789.6	15596.8	14415.1	14830.3	13114.1	15449.9	17239	19010.8
ENSG00000163958.13	23.4249	1.07652	0.532658	2.02104	0.0432757	0.952256	ENSG00000163958	ZDHHC19	131540	25.57	19.0295	6.58359	22.655	21.948	14.2591	18.4258	32.5199	11.4672	39.9325	40.0727	28.635
ENSG00000165671.18	6185.12	-0.386004	0.191113	-2.01977	0.0434074	0.953263	ENSG00000165671	NSD1	64324	6948.16	6936.25	8533.44	6721.28	4595.5	6477.21	6378.84	4945.35	5530.74	6434.12	5321.87	5398.66
ENSG00000101187.15	107.835	2.05695	1.01879	2.01902	0.0434856	0.953881	ENSG00000101187	SLCO4A1	28231	20.6527	46.5166	40.5988	53.4657	392.974	29.4095	109.677	123.111	29.1092	69.8819	366.22	12.4085
ENSG00000158769.17	1931.76	0.72464	0.360155	2.01202	0.0442176	0.955678	ENSG00000158769	F11R	50848	1706.31	1658.74	851.478	1660.16	2956.71	1571.18	1488.1	2844.33	1475.75	2239.21	2462.24	2266.94
ENSG00000266094.7	20.8112	-1.14384	0.566949	-2.01753	0.0436399	0.955678	ENSG00000266094	RASSF5	83593	19.6692	27.4871	29.6262	25.3736	45.9863	16.0415	24.5678	17.4214	8.82096	15.973	11.1313	7.63601
ENSG00000144031.11	42.1204	-1.58486	0.785983	-2.0164	0.0437578	0.955678	ENSG00000144031	ANKRD53	79998	46.2227	32.773	175.563	42.5914	18.8126	54.363	8.7742	4.64571	37.048	25.9561	16.6969	41.9981
ENSG00000249992.1	166.649	0.511309	0.254112	2.01214	0.0442052	0.955678	ENSG00000249992	TMEM158	25907	148.503	115.234	140.45	156.772	132.733	115.856	173.729	238.092	201.118	168.715	254.907	153.675
ENSG00000249242.7	172.6	0.510923	0.253808	2.01303	0.0441115	0.955678	ENSG00000249242	TMEM150C	441027	166.205	150.122	118.505	177.615	243.519	139.918	172.852	145.178	137.607	227.615	172.535	219.535
ENSG00000204963.5	44.4497	0.82174	0.408395	2.01212	0.0442071	0.955678	ENSG00000204963	PCDHA7	56141	21.6362	33.8302	30.7234	28.0922	71.0698	49.0158	36.8516	65.0399	44.9869	41.9291	56.7696	53.4521
ENSG00000235033.7	10.6742	-1.61058	0.798454	-2.01712	0.0436827	0.955678	ENSG00000235033	DAAM2-AS1	100505635	11.8015	9.51475	37.307	9.96819	3.13543	9.80316	14.9161	4.64571	7.93886	2.99494	5.56565	10.4995
ENSG00000179406.6	239.528	-0.669273	0.33264	-2.01201	0.0442193	0.955678	ENSG00000179406	LINC00174	285908	232.097	270.642	440.004	220.206	216.345	264.685	231.639	119.627	286.681	200.661	183.666	208.081
ENSG00000109991.8	168.718	-1.19963	0.59611	-2.01244	0.0441739	0.955678	ENSG00000109991	P2RX3	5024	410.104	278.042	159.104	274.578	57.4829	149.721	75.4581	128.918	122.611	152.742	41.1858	174.674
ENSG00000136156.12	2917.31	0.491072	0.243823	2.01405	0.0440044	0.955678	ENSG00000136156	ITM2B	9445	2578.64	2183.11	2227.45	2589.92	3980.95	2316.22	2999.02	3735.15	2573.07	3034.87	3931.57	2857.78
ENSG00000182809.10	99.6798	-0.861098	0.427711	-2.01327	0.0440863	0.955678	ENSG00000182809	CRIP2	1397	110.148	70.832	185.438	85.1827	154.681	96.2492	100.026	61.5556	130.55	49.9156	65.6746	85.9051
ENSG00000268201.1	74.4104	0.641874	0.318997	2.01217	0.0442025	0.955678	ENSG00000268201	NA	NA	64.9085	83.5184	39.5016	69.7773	72.115	65.9485	86.8645	61.5556	54.6899	85.8549	121.331	86.8596
ENSG00000125775.14	117.209	1.41676	0.702867	2.01569	0.0438329	0.955678	ENSG00000125775	SDCBP2	27111	60.9746	74.0036	36.2098	56.1843	302.047	49.0158	123.716	175.375	71.4497	78.8667	286.074	92.5866
ENSG00000125386.15	1887.01	-0.387024	0.192476	-2.01076	0.0443504	0.956344	ENSG00000125386	FAM193A	8603	2184.27	1960.04	2520.42	2102.38	1361.82	2022.12	1822.4	1663.16	1911.5	1852.87	1538.34	1704.74
ENSG00000224126.2	7.36159	1.55955	0.775589	2.01079	0.0443475	0.956344	ENSG00000224126	NA	NA	4.91731	2.11439	4.38906	4.531	15.6772	6.23837	4.3871	6.96856	5.29257	5.98987	14.4707	13.363
ENSG00000140839.11	56.3263	-0.611314	0.304143	-2.00995	0.0444362	0.957112	ENSG00000140839	CLEC18B	497190	84.5777	83.5184	73.5168	44.4038	64.7989	65.9485	33.3419	36.0042	31.7554	34.9409	53.4302	69.6786
ENSG00000239636.1	21.1643	1.18437	0.591498	2.00233	0.0452494	0.958175	ENSG00000239636	NA	NA	10.8181	17.9723	7.68086	16.3116	33.4446	27.6271	13.1613	31.3585	12.3493	15.973	43.412	23.8625
ENSG00000243970.1	68.0274	0.794347	0.396296	2.00443	0.045024	0.958175	ENSG00000243970	PPIEL	728448	102.28	49.6881	40.5988	83.3703	73.1601	120.311	6.14194	3.48428	2.64629	111.811	96.8423	125.994
ENSG00000116874.11	670.996	-0.383519	0.191684	-2.00079	0.0454152	0.958175	ENSG00000116874	WARS2	10352	751.365	799.239	641.9	786.581	572.739	657.703	647.536	840.873	673.921	609.969	469.741	600.381
ENSG00000143786.7	91.7964	-0.578852	0.288555	-2.00604	0.0448525	0.958175	ENSG00000143786	CNIH3	149111	101.297	117.349	122.894	93.3385	88.8373	106.944	66.6839	73.1699	103.205	62.8937	58.9959	105.95
ENSG00000185404.16	21.2699	0.881129	0.439082	2.00675	0.0447761	0.958175	ENSG00000185404	SP140L	93349	13.7685	17.9723	12.0699	15.4054	27.1738	13.3679	27.2	26.7128	21.1703	26.9544	20.0363	33.4076
ENSG00000132164.9	169.295	-0.957927	0.479063	-1.99958	0.0455453	0.958175	ENSG00000132164	SLC6A11	6538	165.222	290.728	284.192	198.458	87.7921	168.436	91.2516	112.658	252.279	105.821	79.0322	195.673
ENSG00000280173.1	43.2867	-0.902078	0.451229	-1.99916	0.0455915	0.958175	ENSG00000280173	NA	NA	53.107	46.5166	77.9059	67.0587	31.3543	38.3214	42.1161	34.8428	33.5196	51.9122	18.9232	23.8625
ENSG00000174749.5	25.1702	1.58143	0.790532	2.00046	0.0454506	0.958175	ENSG00000174749	FAM241A	132720	11.8015	11.6291	15.3617	9.06199	45.9863	10.6944	38.6065	30.1971	12.3493	23.9595	79.0322	13.363
ENSG00000260244.1	27.5995	2.49543	1.24574	2.00317	0.0451591	0.958175	ENSG00000260244	NA	NA	5.90077	11.6291	5.48633	9.06199	67.9344	4.45598	78.0903	11.6143	7.05676	18.9679	109.087	1.909
ENSG00000109762.15	827.721	0.490346	0.244846	2.00267	0.0452127	0.958175	ENSG00000109762	SNX25	83891	875.281	611.058	561.8	852.733	674.118	1113.1	788.8	800.223	778.008	874.522	833.734	1169.26
ENSG00000109536.11	640.89	0.434317	0.217242	1.99924	0.0455827	0.958175	ENSG00000109536	FRG1	2483	627.449	438.736	437.809	619.84	669.937	599.775	658.942	709.632	896.209	669.868	552.112	810.372
ENSG00000184840.11	3017.7	0.535823	0.267847	2.00048	0.0454485	0.958175	ENSG00000184840	TMED9	54732	2594.37	2264.51	2153.93	2366.09	4808.71	2506.93	3044.65	3507.51	2798.01	3127.71	3868.12	3171.81
ENSG00000146555.18	629.876	-0.415444	0.207784	-1.9994	0.0455647	0.958175	ENSG00000146555	SDK1	221935	675.638	756.951	837.214	545.532	506.895	800.294	663.329	552.839	517.79	542.084	624.466	535.475
ENSG00000196937.10	1473.4	0.48469	0.242215	2.00108	0.0453842	0.958175	ENSG00000196937	FAM3C	10447	1367.01	1048.74	1177.37	1336.64	1905.3	1095.28	1793.45	1708.46	1219.94	1698.13	1856.7	1473.75
ENSG00000223459.5	159.745	-0.378728	0.189391	-1.99971	0.0455312	0.958175	ENSG00000223459	NA	NA	196.692	198.753	155.812	171.272	146.32	137.244	171.974	173.053	141.135	144.755	149.159	130.767
ENSG00000272812.1	53.194	1.08517	0.542617	1.99988	0.0455137	0.958175	ENSG00000272812	NA	NA	39.3385	34.8874	18.6535	27.186	94.063	26.7359	39.4839	80.1384	80.2707	54.9072	83.4847	59.1791
ENSG00000104221.12	400.624	0.309216	0.154196	2.00534	0.0449263	0.958175	ENSG00000104221	BRF2	55290	339.294	360.503	339.055	373.354	454.638	351.131	424.671	435.535	441.93	484.181	425.215	377.983
ENSG00000260293.2	63.7388	-0.673637	0.336381	-2.0026	0.0452199	0.958175	ENSG00000260293	NA	NA	73.7597	90.9187	105.338	52.5595	86.747	45.451	49.1355	42.9728	48.5153	37.9359	72.3534	59.1791
ENSG00000166971.16	626.984	0.290758	0.144732	2.00894	0.0445431	0.958175	ENSG00000166971	AKTIP	64400	616.631	614.23	486.089	686.899	593.642	605.122	573.832	629.493	617.467	738.751	633.371	728.285
ENSG00000074370.17	369.046	0.597604	0.29866	2.00095	0.0453977	0.958175	ENSG00000074370	ATP2A3	489	349.129	304.472	186.535	396.915	269.647	461.64	374.658	457.602	356.367	359.392	366.22	545.975
ENSG00000101084.16	375.376	0.298529	0.148827	2.00589	0.0448681	0.958175	ENSG00000101084	RAB5IF	55969	345.195	284.385	370.876	315.357	310.408	311.919	402.736	473.862	458.69	394.333	446.365	390.391
ENSG00000242732.4	645.148	-0.952383	0.476287	-1.9996	0.0455437	0.958175	ENSG00000242732	RTL5	340526	610.73	664.975	1521.91	499.316	399.245	999.922	476.439	315.908	807.999	407.311	378.464	659.56
ENSG00000186665.9	557.515	0.337804	0.169023	1.99857	0.0456554	0.958462	ENSG00000186665	C17orf58	284018	539.921	514.854	370.876	536.47	531.978	515.111	597.523	681.757	598.061	602.981	655.633	545.02
ENSG00000179152.19	854.12	-0.587289	0.294059	-1.99718	0.0458054	0.960253	ENSG00000179152	TCAIM	285343	927.405	1041.34	1269.54	943.353	564.378	1041.81	671.226	572.583	1062.93	689.834	642.276	822.78
ENSG00000184743.12	440.426	0.479414	0.240085	1.99685	0.0458415	0.960253	ENSG00000184743	ATL3	25923	437.641	461.994	247.982	445.85	438.961	403.712	465.91	445.988	336.078	534.097	561.017	505.886
ENSG00000198728.10	3726.47	-0.284238	0.1424	-1.99606	0.0459278	0.961004	ENSG00000198728	LDB1	8861	3674.21	4042.71	4223.38	3723.57	4555.78	3903.44	3199.07	4177.65	3412.83	3185.61	3395.04	3224.31
ENSG00000078269.13	211.154	-0.617943	0.309668	-1.9955	0.0459884	0.96114	ENSG00000078269	SYNJ2	8871	237.014	254.784	325.888	259.173	112.876	253.991	207.948	163.761	186.122	182.691	149.159	200.445
ENSG00000133083.14	749.508	-0.941771	0.472049	-1.99507	0.0460351	0.96114	ENSG00000133083	DCLK1	9201	594.011	1066.71	1605.3	503.847	494.353	851.984	501.007	396.046	1280.8	420.289	574.375	705.377
ENSG00000113205.5	107.593	0.732489	0.367459	1.99339	0.0462187	0.963918	ENSG00000113205	PCDHB3	56132	62.9416	127.921	88.8785	57.9967	82.5664	58.819	124.594	147.501	74.9781	119.797	211.495	133.63
ENSG00000243710.7	49.4777	-1.30301	0.65928	-1.97642	0.0481076	0.964412	ENSG00000243710	CFAP57	149465	55.0739	66.6033	119.602	48.0286	33.4446	67.7309	27.2	11.6143	67.0393	29.9494	11.1313	56.3156
ENSG00000122484.8	1114.3	-0.495581	0.249343	-1.98755	0.0468619	0.964412	ENSG00000122484	RPAP2	79871	1179.17	1126.97	1746.85	1204.34	785.948	1244.11	1225.76	912.881	1071.75	1056.21	805.906	1011.77
ENSG00000160716.5	172.639	-1.32964	0.671217	-1.98095	0.0475974	0.964412	ENSG00000160716	CHRNB2	1141	275.369	217.782	365.389	227.456	20.9029	122.985	150.916	121.95	227.581	187.683	40.0727	113.586
ENSG00000116183.10	26.994	1.3229	0.66404	1.9922	0.0463494	0.964412	ENSG00000116183	PAPPA2	60676	12.785	25.3727	15.3617	9.96819	40.7606	15.1503	31.5871	25.5514	13.2314	30.9477	81.2585	21.9535
ENSG00000116191.17	5026.17	-0.529102	0.266439	-1.98583	0.0470523	0.964412	ENSG00000116191	RALGPS2	55103	6076.81	6983.83	6495.81	6005.38	2867.88	5535.22	3978.22	4023.18	4795.95	4942.64	3599.86	5009.22
ENSG00000135829.16	11967	-0.420389	0.212675	-1.97668	0.0480781	0.964412	ENSG00000135829	DHX9	1660	11455.4	12333.2	18839	10708.6	13881.6	10745.2	12171.6	10031.2	11586.3	10295.6	11426.3	10130.1
ENSG00000163444.11	1696.73	-0.311924	0.157952	-1.9748	0.0482908	0.964412	ENSG00000163444	TMEM183A	92703	1682.7	1809.92	2208.8	1738.09	1866.63	1454.43	1521.45	1853.64	1632.76	1593.31	1540.57	1458.48
ENSG00000162819.11	863.025	-0.541164	0.273377	-1.97955	0.0477536	0.964412	ENSG00000162819	BROX	148362	936.256	1065.65	1350.73	899.856	579.01	839.507	794.065	599.296	988.829	894.488	567.696	840.916
ENSG00000138050.14	637.876	0.283276	0.143527	1.97368	0.0484179	0.964412	ENSG00000138050	THUMPD2	80745	579.259	574.057	504.742	625.277	702.337	629.185	594.013	766.541	661.572	687.837	616.674	713.013
ENSG00000163219.11	54.1326	0.87238	0.439762	1.98375	0.0472832	0.964412	ENSG00000163219	ARHGAP25	9938	46.2227	34.8874	41.6961	38.9666	38.6703	44.5598	38.6065	53.4256	88.2096	62.8937	41.1858	120.267
ENSG00000168306.12	52.9275	-0.902148	0.454844	-1.98342	0.04732	0.964412	ENSG00000168306	ACOX2	8309	61.9581	60.2601	94.3649	67.0587	52.2572	45.451	57.0323	18.5828	62.6288	51.9122	24.4888	39.1346
ENSG00000151276.23	2896.16	-0.547705	0.276344	-1.98197	0.0474828	0.964412	ENSG00000151276	MAGI1	9223	2993.66	3274.13	4863.08	2893.49	1949.19	3300.99	2592.78	2077.79	3194.95	2581.64	2077.1	2955.14
ENSG00000013297.10	417.975	2.5078	1.26561	1.9815	0.0475353	0.964412	ENSG00000013297	CLDN11	5010	187.841	106.777	84.4895	186.677	1211.32	151.503	463.278	420.436	46.7511	150.745	1945.75	60.1336
ENSG00000132466.17	6116.64	-0.474756	0.239972	-1.97838	0.047886	0.964412	ENSG00000132466	ANKRD17	26057	7202.88	6838.99	8532.34	7329.34	3967.37	6675.06	6253.37	4646.87	5709.8	6049.77	4754.18	5439.7
ENSG00000170469.10	322.719	-0.346527	0.175518	-1.97431	0.0483467	0.964412	ENSG00000170469	SPATA24	202051	378.633	371.075	346.736	313.545	310.408	384.997	273.755	279.904	351.956	285.517	251.567	324.53
ENSG00000182700.4	113.019	0.563716	0.284522	1.98127	0.0475606	0.964412	ENSG00000182700	IGIP	492311	84.5777	102.548	86.684	96.0571	128.553	98.0316	95.6387	160.277	98.7947	103.824	164.743	136.494
ENSG00000204642.13	27.2368	1.30239	0.655764	1.98606	0.0470267	0.964412	ENSG00000204642	HLA-F	3134	15.7354	20.0867	10.9727	33.5294	15.6772	49.907	10.529	24.39	30.8733	31.946	14.4707	68.7241
ENSG00000146085.7	1433.73	0.222076	0.112265	1.97814	0.0479132	0.964412	ENSG00000146085	MMUT	4594	1296.2	1400.78	1367.19	1218.84	1448.57	1408.09	1380.18	1549.34	1395.48	1493.48	1602.91	1643.65
ENSG00000119899.12	624.765	0.386139	0.194032	1.99009	0.0465816	0.964412	ENSG00000119899	SLC17A5	26503	569.425	595.201	463.046	543.719	666.802	567.692	654.555	751.443	556.602	645.908	853.77	629.016
ENSG00000074706.13	15.2354	-1.50497	0.759971	-1.9803	0.0476696	0.964412	ENSG00000074706	IPCEF1	26034	10.8181	12.6863	54.8633	14.4992	4.18058	17.8239	15.7936	6.96856	17.6419	7.9865	10.0182	9.54501
ENSG00000175048.16	583.068	-0.559158	0.28323	-1.97422	0.048357	0.964412	ENSG00000175048	ZDHHC14	79683	706.126	630.088	892.077	629.808	411.787	622.946	607.174	346.105	638.637	608.97	449.704	453.388
ENSG00000132432.13	1320.28	0.610793	0.309276	1.97491	0.0482783	0.964412	ENSG00000132432	SEC61G	23480	1246.05	1021.25	923.898	954.228	1881.26	1056.07	1285.42	1200.91	1399.89	1197.97	2275.24	1401.21
ENSG00000223473.2	37.494	-0.641311	0.324895	-1.97391	0.0483925	0.964412	ENSG00000223473	NA	NA	42.2889	49.6881	60.3496	44.4038	24.0383	35.6478	35.0968	30.1971	30.8733	28.9511	31.1676	37.2256
ENSG00000135269.17	80.7387	1.72813	0.871558	1.9828	0.0473896	0.964412	ENSG00000135269	TES	26136	36.3881	26.4299	44.9879	32.6232	243.519	26.7359	128.103	41.8114	30.8733	76.87	247.115	33.4076
ENSG00000147601.13	2478.03	0.294289	0.148141	1.98655	0.0469719	0.964412	ENSG00000147601	TERF1	7013	2426.2	2122.85	2024.46	2315.34	2884.6	2134.41	2718.25	2609.73	2438.11	2756.34	2819.56	2486.48
ENSG00000104375.15	821.055	0.245778	0.12387	1.98417	0.0472366	0.964412	ENSG00000104375	STK3	6788	790.704	805.582	702.25	830.078	808.942	798.512	711.587	888.491	791.24	925.435	854.883	944.956
ENSG00000165030.3	461.829	0.319919	0.16191	1.9759	0.0481663	0.964412	ENSG00000165030	NFIL3	4783	427.806	430.278	329.18	466.693	483.902	434.904	514.168	540.063	432.227	452.235	499.795	530.703
ENSG00000126883.16	2444.07	-0.456574	0.230908	-1.9773	0.0480074	0.964412	ENSG00000126883	NUP214	8021	2804.83	2682.1	3438.83	2824.62	1771.52	2627.25	2716.49	1773.5	2185.83	2463.83	1966.9	2073.18
ENSG00000242600.7	27.7967	-0.78304	0.396676	-1.97401	0.048381	0.964412	ENSG00000242600	MBL1P	8512	24.5866	37.0018	54.8633	29.9046	25.0835	24.0623	28.0774	18.5828	23.8166	24.9578	24.4888	18.1355
ENSG00000049449.8	12112.7	0.284825	0.143228	1.98861	0.0467441	0.964412	ENSG00000049449	RCN1	5954	10233.9	10559.3	11125.2	10381.4	13965.2	11114.1	12950.7	14256.5	11880.9	12609.7	13891.9	12383.7
ENSG00000135365.15	2640.51	-0.308954	0.155753	-1.98361	0.0472994	0.964412	ENSG00000135365	PHF21A	51317	2951.37	3184.27	2998.83	2780.22	2215.71	3056.8	2202.32	2414.61	2509.56	2502.77	2141.66	2727.97
ENSG00000172732.11	905.117	0.263508	0.133002	1.98123	0.0475651	0.964412	ENSG00000172732	MUS81	80198	802.505	741.093	848.186	834.609	956.307	939.321	959.02	959.338	951.781	979.344	823.716	1066.18
ENSG00000167550.10	100.112	1.20897	0.609999	1.98192	0.0474882	0.964412	ENSG00000167550	RHEBL1	121268	69.8258	77.1752	16.459	105.119	62.7087	38.3214	225.497	162.6	65.2751	176.701	129.123	72.5421
ENSG00000111602.11	7415.32	-0.415363	0.209817	-1.97965	0.0477428	0.964412	ENSG00000111602	TIMELESS	8914	7113.38	8385.67	10744.4	6666	5532.99	8178.51	7774.82	6340.23	8570.44	6650.76	6165.62	6860.96
ENSG00000258441.1	691.191	-0.583475	0.294436	-1.98167	0.0475157	0.964412	ENSG00000258441	LINC00641	283624	642.201	767.523	1328.79	608.06	591.552	678.2	693.162	441.342	716.262	502.151	657.86	667.196
ENSG00000103978.15	1781.17	0.23868	0.120878	1.97456	0.0483183	0.964412	ENSG00000103978	TMEM87A	25963	1594.19	1745.43	1761.11	1438.14	1606.39	1662.08	1768.88	2024.37	1754.49	1906.78	2198.43	1913.78
ENSG00000166803.10	731.582	0.312261	0.157852	1.97819	0.0479076	0.964412	ENSG00000166803	PCLAF	9768	686.457	690.348	614.469	629.808	575.874	557.889	992.362	730.537	827.406	822.609	917.219	734.012
ENSG00000198373.12	1348.28	-0.360079	0.180853	-1.99101	0.0464802	0.964412	ENSG00000198373	WWP2	11060	1472.24	1467.39	1775.38	1317.61	1189.37	1468.69	1229.26	1066.19	1520.73	1349.72	1061.93	1260.9
ENSG00000101417.11	131.052	0.52433	0.265595	1.97417	0.048362	0.964412	ENSG00000101417	PXMP4	11264	123.916	114.177	89.9758	150.429	93.0178	170.218	124.594	109.174	125.258	146.752	138.028	187.082
ENSG00000026036.21	104.393	-0.529451	0.267148	-1.98187	0.0474941	0.964412	ENSG00000026036	RTEL1-TNFRSF6B	100533107	107.197	137.435	143.742	84.2765	129.598	98.9228	103.536	109.174	69.6855	94.8397	97.9554	76.3601
ENSG00000128262.8	8.39144	-1.50556	0.759276	-1.98288	0.0473805	0.964412	ENSG00000128262	POM121L9P	29774	13.7685	12.6863	7.68086	15.4054	5.22572	8.91196	13.1613	5.80713	6.17467	5.98987	1.11313	4.77251
ENSG00000128342.4	111.27	1.86212	0.934612	1.9924	0.0463269	0.964412	ENSG00000128342	LIF	3976	58.0243	41.2306	25.2371	57.9967	319.814	25.8447	93.8839	219.51	40.5764	87.8515	339.504	25.7715
ENSG00000185985.8	149.084	-1.62639	0.821621	-1.97949	0.0477604	0.964412	ENSG00000185985	SLITRK2	84631	53.107	459.88	217.259	28.9984	44.9412	18.7151	171.097	319.392	239.048	149.747	80.1453	6.68151
ENSG00000048991.16	3160.07	-0.264983	0.134797	-1.96579	0.0493228	0.964748	ENSG00000048991	R3HDM1	23518	3379.18	3658.95	3561.72	3461.68	2704.83	3437.34	3228.03	2832.72	2835.06	3141.69	2956.47	2723.19
ENSG00000164022.16	1701.99	0.383839	0.195039	1.96802	0.0490663	0.964748	ENSG00000164022	AIMP1	9255	1605.99	1601.65	1176.27	1468.95	1833.18	1588.11	1857.5	2078.95	1491.62	1833.9	2177.28	1710.47
ENSG00000153162.8	95.5849	3.1508	1.60301	1.96556	0.04935	0.964748	ENSG00000153162	BMP6	654	14.7519	22.2011	8.77813	17.2178	469.27	5.34718	86.8645	109.174	7.05676	40.9308	360.654	4.77251
ENSG00000253300.1	28.8404	-1.04828	0.533304	-1.96564	0.0493408	0.964748	ENSG00000253300	NA	NA	31.4708	48.6309	53.766	35.3418	12.5417	26.7359	24.5678	23.2285	25.5808	27.9527	6.67878	29.5895
ENSG00000197217.12	5975.49	0.324886	0.165072	1.96815	0.0490513	0.964748	ENSG00000197217	ENTPD4	9583	5474.93	5759.6	4590.96	5821.42	5644.82	7456.64	5821.68	6378.55	4934.44	6281.38	6630.91	6910.59
ENSG00000149573.8	11.2044	1.72537	0.874676	1.97258	0.0485431	0.964748	ENSG00000149573	MPZL2	10205	5.90077	4.22878	3.2918	6.34339	10.4514	4.45598	32.4645	16.26	6.17467	7.9865	31.1676	5.72701
ENSG00000254854.1	27.1622	0.775079	0.394339	1.96551	0.0493547	0.964748	ENSG00000254854	LOC102724301	102724301	16.7189	21.1439	19.7508	22.655	27.1738	33.8655	35.9742	18.5828	31.7554	25.9561	32.2808	40.0891
ENSG00000100626.16	1482.96	-0.431737	0.218955	-1.97181	0.0486315	0.964748	ENSG00000100626	GALNT16	57452	1498.8	1746.49	1960.81	1491.6	1033.65	1638.02	1560.05	1681.75	1325.79	1295.81	1064.15	1498.57
ENSG00000184986.10	113.374	0.611078	0.309872	1.97203	0.048606	0.964748	ENSG00000184986	TMEM121	80757	95.3958	65.5461	82.2949	115.087	51.2121	111.4	142.142	155.631	170.244	136.769	106.86	127.903
ENSG00000166821.8	216.086	0.727384	0.36924	1.96995	0.0488443	0.964748	ENSG00000166821	PEX11A	8800	199.643	153.293	131.672	242.861	118.101	246.861	200.052	186.99	311.38	282.522	170.309	349.348
ENSG00000157423.17	385.262	-0.757084	0.384798	-1.96749	0.0491273	0.964748	ENSG00000157423	HYDIN	54768	554.673	527.54	520.104	483.004	232.022	573.039	252.697	241.577	291.092	354.401	155.838	437.162
ENSG00000004139.13	845.466	-0.988308	0.502916	-1.96515	0.0493964	0.964748	ENSG00000004139	SARM1	23098	1059.19	867.957	1704.05	1081.1	288.46	911.694	776.516	458.763	1167.89	728.768	339.504	761.692
ENSG00000108389.9	2570.98	-0.227556	0.115689	-1.96697	0.0491866	0.964748	ENSG00000108389	MTMR4	9110	2779.26	2632.41	3073.44	2720.41	2661.98	2670.92	2528.72	2088.24	2449.58	2261.18	2493.41	2492.2
ENSG00000273284.1	134.517	0.891855	0.453522	1.96651	0.0492398	0.964748	ENSG00000273284	NA	NA	97.3627	122.635	38.4043	121.431	227.841	149.721	116.697	182.344	77.6244	125.787	209.268	145.084
ENSG00000267057.5	18.1312	1.2382	0.628987	1.96856	0.0490036	0.964748	ENSG00000267057	LINC01905	102724698	17.7023	10.5719	4.38906	15.4054	13.5869	25.8447	13.1613	25.5514	14.1135	23.9595	12.2444	41.0436
ENSG00000079432.7	2291.33	-0.372731	0.189422	-1.96773	0.0490991	0.964748	ENSG00000079432	CIC	23152	2559.95	2494.98	3060.27	2448.55	1822.73	2310.87	2565.58	1848.99	2117.03	2414.92	1906.79	1945.27
ENSG00000075275.16	7357.09	-0.513818	0.261246	-1.9668	0.0492066	0.964748	ENSG00000075275	CELSR1	9620	6390.54	9874.2	11474.1	5697.27	5493.28	9556.3	6792.11	6945.33	6635.12	6524.97	6254.67	6647.15
ENSG00000046647.13	925.69	-0.538082	0.272948	-1.97137	0.0486818	0.964748	ENSG00000046647	GEMIN8	54960	1074.92	1199.92	779.059	1107.38	1706.72	1214.7	563.303	836.227	522.201	580.019	853.77	670.06
ENSG00000283638.1	286.367	-0.893565	0.4537	-1.9695	0.0488952	0.964748	ENSG00000283638	NA	NA	235.047	284.385	438.906	278.203	130.643	358.261	316.748	317.069	561.895	188.681	87.9372	238.625
ENSG00000162851.7	320.039	-0.364364	0.185478	-1.96446	0.0494771	0.964964	ENSG00000162851	TFB2M	64216	336.344	329.845	448.782	316.263	281.144	239.732	368.516	332.168	321.965	317.463	283.848	264.397
ENSG00000140511.11	210.024	1.29443	0.659161	1.96375	0.0495593	0.964964	ENSG00000140511	HAPLN3	145864	114.082	144.836	102.046	134.117	420.148	97.1404	270.245	222.994	128.786	142.759	633.371	109.768
ENSG00000105738.10	1717.24	-0.4935	0.251273	-1.964	0.0495301	0.964964	ENSG00000105738	SIPA1L3	23094	2690.75	2164.08	1776.47	2043.48	1069.18	1731.59	1499.51	1552.83	1368.13	1689.14	1673.03	1348.71
ENSG00000103043.14	1507.07	-0.266328	0.135684	-1.96285	0.0496635	0.966006	ENSG00000103043	VAC14	55697	1583.37	1444.13	1862.06	1542.35	1684.77	1489.19	1498.63	1354.22	1561.31	1460.53	1322.4	1281.9
ENSG00000104804.7	16.5989	1.05152	0.535853	1.96233	0.0497245	0.966206	ENSG00000104804	TULP2	7288	11.8015	14.8007	4.38906	15.4054	15.6772	20.4975	15.7936	25.5514	10.5851	16.9713	26.7151	20.999
ENSG00000259223.2	189.629	-1.03758	0.528972	-1.9615	0.0498204	0.966858	ENSG00000259223	NA	NA	329.46	330.902	211.772	294.515	147.365	77.5341	227.252	127.757	104.087	236.6	115.765	72.5421
ENSG00000072958.8	1816.64	-0.242249	0.123525	-1.96113	0.0498641	0.966858	ENSG00000072958	AP1M1	8907	1850.88	1988.58	1988.25	1762.56	1975.32	1757.44	1653.94	1796.73	2099.39	1555.37	1674.15	1697.1
ENSG00000237517.9	124.435	-1.13081	0.576729	-1.96073	0.0499102	0.966858	ENSG00000237517	NA	NA	105.23	175.494	323.693	77.0269	33.4446	192.498	92.1291	91.7527	126.14	57.9021	89.0504	128.858
ENSG00000184588.17	52.6054	-0.949547	0.484621	-1.95936	0.0500705	0.968978	ENSG00000184588	PDE4B	5142	47.2062	69.7748	106.435	38.9666	62.7087	18.7151	77.2129	44.1342	50.2794	29.9494	53.4302	32.453
ENSG00000167434.9	183.147	3.54673	1.81117	1.95826	0.0501999	0.970498	ENSG00000167434	CA4	762	34.4212	52.8597	6.58359	17.2178	261.286	3.56478	498.374	221.832	4.41048	85.8549	1008.5	2.8635
ENSG00000102543.14	198.565	0.339946	0.173665	1.95748	0.0502912	0.971277	ENSG00000102543	CDADC1	81602	198.659	156.465	184.341	185.771	212.164	169.327	180.748	199.765	211.703	225.619	248.228	209.99
ENSG00000175137.10	1293.52	-0.346613	0.177398	-1.95388	0.050716	0.971763	ENSG00000175137	SH3BP5L	80851	1285.38	1613.28	1672.23	1292.24	930.178	1270.85	1224.88	1260.15	1379.6	1221.93	1068.6	1302.89
ENSG00000164627.17	46.9953	-0.989402	0.505945	-1.95555	0.0505179	0.971763	ENSG00000164627	KIF6	221458	48.1896	51.8025	97.6566	47.1224	29.264	45.451	47.3807	17.4214	80.2707	31.946	31.1676	36.2711
ENSG00000006453.13	1442.55	0.782026	0.400133	1.95442	0.0506519	0.971763	ENSG00000006453	BAIAP2L1	55971	948.057	1180.89	636.414	1145.44	2212.57	1163.01	1882.94	2350.73	1034.7	1587.32	2147.23	1021.32
ENSG00000146802.12	1748.34	0.264326	0.135288	1.9538	0.0507248	0.971763	ENSG00000146802	TMEM168	64418	1549.94	1802.52	1532.88	1727.22	1450.66	1865.27	1643.41	1757.24	1783.6	1820.92	1964.67	2081.77
ENSG00000168003.16	5661.75	0.737191	0.376782	1.95654	0.050401	0.971763	ENSG00000168003	SLC3A2	6520	3652.58	4045.88	4231.06	5271.36	5610.33	3218.11	8623.28	9348.32	4054.11	8152.22	8091.34	3642.38
ENSG00000257261.5	27.7248	-0.742693	0.38021	-1.95338	0.0507752	0.971763	ENSG00000257261	NA	NA	30.4873	41.2306	40.5988	25.3736	18.8126	31.1919	35.0968	17.4214	25.5808	23.9595	20.0363	22.908
ENSG00000152454.3	472.088	0.370591	0.189698	1.95359	0.0507502	0.971763	ENSG00000152454	ZNF256	10172	471.078	390.105	398.307	469.411	340.717	448.272	486.09	605.103	426.934	571.035	545.433	512.567
ENSG00000182621.17	872.286	0.557196	0.285155	1.95401	0.0506999	0.971763	ENSG00000182621	PLCB1	23236	739.563	600.486	715.417	720.428	685.615	1100.63	792.31	808.353	1280.8	992.322	752.476	1279.03
ENSG00000182220.14	2608.93	0.353747	0.181006	1.95434	0.0506612	0.971763	ENSG00000182220	ATP6AP2	10159	2206.89	2034.04	2563.21	2176.69	3275.48	2409.79	2571.72	2874.53	2499.86	2798.27	3160.17	2736.56
ENSG00000164619.8	10.6722	1.14956	0.588673	1.95281	0.0508425	0.972076	ENSG00000164619	BMPER	168667	7.8677	8.45756	4.38906	11.7806	11.4966	4.45598	14.0387	10.4528	8.82096	14.9747	18.9232	12.4085
ENSG00000260025.1	39.8495	0.745392	0.381844	1.95208	0.0509282	0.972739	ENSG00000260025	NA	NA	29.5039	37.0018	17.5563	37.1542	35.5349	40.995	30.7097	61.5556	46.7511	36.9376	56.7696	47.7251
ENSG00000117713.18	8387.23	-0.262852	0.134946	-1.94784	0.0514341	0.974233	ENSG00000117713	ARID1A	8289	9285.85	9491.49	9808.46	9060.18	7406.94	8246.24	8973.37	7456.36	7092.93	8364.86	8211.56	7248.48
ENSG00000163638.13	1761.2	-0.788996	0.404818	-1.94901	0.0512938	0.974233	ENSG00000163638	ADAMTS9	56999	1756.46	1821.55	3618.78	1694.59	1012.74	2863.41	1321.39	977.921	1902.68	1291.82	1299.02	1573.97
ENSG00000164040.16	3379.63	0.358892	0.184277	1.94757	0.0514664	0.974233	ENSG00000164040	PGRMC2	10424	3122.49	2762.45	2716.83	3071.11	3994.54	3119.19	3803.61	3895.42	3037.05	3433.2	4406.88	3192.81
ENSG00000234745.9	1004.9	0.751567	0.385588	1.94915	0.0512781	0.974233	ENSG00000234745	HLA-B	3106	826.108	525.426	415.864	977.789	2345.3	1037.35	800.207	1384.42	770.069	979.344	971.762	1025.13
ENSG00000112473.17	4229.27	0.406456	0.208611	1.94839	0.0513681	0.974233	ENSG00000112473	SLC39A7	7922	4158.08	3480.28	3297.28	3614.83	4502.48	3367.83	4724.03	5622.47	3488.69	5150.29	5073.64	4271.39
ENSG00000019549.8	247.364	1.31034	0.672361	1.94886	0.0513119	0.974233	ENSG00000019549	SNAI2	6591	120.966	163.865	92.1703	121.431	431.645	101.596	640.516	249.707	111.144	249.578	525.397	160.356
ENSG00000186318.16	1956.53	-0.536492	0.27535	-1.9484	0.0513673	0.974233	ENSG00000186318	BACE1	23621	1629.6	2420.98	2970.3	1478.01	1993.09	2576.45	1603.92	1756.08	2209.65	1362.7	1811.06	1666.56
ENSG00000245017.2	10.2164	1.22566	0.629024	1.94852	0.0513531	0.974233	ENSG00000245017	LINC02453	643770	6.88423	6.34317	3.2918	15.4054	11.4966	11.5856	13.1613	9.29141	6.17467	17.9696	13.3576	7.63601
ENSG00000141027.20	5608.93	-0.231464	0.118799	-1.94837	0.0513712	0.974233	ENSG00000141027	NCOR1	9611	6047.31	5886.46	6770.13	6107.78	5338.6	5628.8	5794.48	4989.49	4812.71	5500.7	5397.56	5033.09
ENSG00000178821.12	134.693	0.468447	0.240676	1.94638	0.051609	0.975629	ENSG00000178821	TMEM52	339456	125.883	85.6328	84.4895	154.96	132.733	124.767	162.323	198.604	136.725	151.743	125.784	132.676
ENSG00000121753.12	1676.62	-0.408408	0.210089	-1.94398	0.0518984	0.975629	ENSG00000121753	ADGRB2	576	1665	2204.25	1977.27	1528.76	1271.94	1711.1	1743.43	2124.25	1488.98	1778.99	1276.76	1348.71
ENSG00000222009.8	61.1524	-0.606372	0.311869	-1.94432	0.0518574	0.975629	ENSG00000222009	BTBD19	149478	68.8423	67.6605	95.4621	61.6215	77.3407	63.2749	45.6258	40.6499	61.7467	61.8954	33.3939	56.3156
ENSG00000230124.6	1520.42	-0.431244	0.221682	-1.94532	0.051736	0.975629	ENSG00000230124	ACBD6	84320	1562.72	1722.17	2281.22	1417.3	1260.44	1605.94	1249.45	1204.4	1814.47	1353.71	1222.22	1551.06
ENSG00000205359.9	151.318	1.00495	0.51647	1.94581	0.0516771	0.975629	ENSG00000205359	SLCO6A1	133482	150.47	82.4612	102.046	79.7455	59.5732	123.876	134.245	137.048	274.332	179.696	92.3897	399.936
ENSG00000223476.1	13.3641	1.03977	0.53465	1.94476	0.0518033	0.975629	ENSG00000223476	NA	NA	8.85116	11.6291	5.48633	13.593	15.6772	12.4767	15.7936	15.0985	7.93886	15.973	24.4888	13.363
ENSG00000165699.13	2950.22	-0.302959	0.155763	-1.945	0.0517747	0.975629	ENSG00000165699	TSC1	7248	3283.78	3176.87	3667.06	2844.56	2616	3585.28	2656.83	2700.32	2663.93	2787.29	2385.44	3035.31
ENSG00000164142.15	75.564	1.81531	0.935786	1.93988	0.052394	0.977517	ENSG00000164142	FAM160A1	729830	43.2723	22.2011	14.2645	38.0604	283.234	32.9743	120.206	54.587	16.7598	83.8582	179.214	18.1355
ENSG00000169228.13	223.283	0.377051	0.194323	1.94033	0.05234	0.977517	ENSG00000169228	RAB24	53917	226.196	199.81	166.784	186.677	212.164	229.929	202.684	258.998	225.816	224.62	252.68	293.032
ENSG00000164741.14	367.19	2.93082	1.51123	1.93936	0.0524579	0.977517	ENSG00000164741	DLC1	10395	68.8423	97.2619	41.6961	57.9967	1159.06	33.8655	1064.31	276.419	22.0524	261.558	1287.89	35.3166
ENSG00000165730.14	546.865	-0.689555	0.355623	-1.93901	0.0525005	0.977517	ENSG00000165730	STOX1	219736	623.515	675.547	806.49	676.025	322.95	732.563	504.516	368.172	547.781	521.119	254.907	528.794
ENSG00000152219.4	1142.36	0.189343	0.0976943	1.93812	0.0526084	0.977517	ENSG00000152219	ARL14EP	120534	1038.54	1089.97	1054.47	1126.41	1110.99	1108.65	1208.21	1248.53	1092.03	1173.02	1290.12	1167.36
ENSG00000162144.9	629.388	-0.487086	0.251301	-1.93826	0.052592	0.977517	ENSG00000162144	CYB561A3	220002	618.598	741.093	995.22	615.309	483.902	656.812	593.136	457.602	711.851	616.957	447.478	614.699
ENSG00000175602.3	750.307	0.429839	0.221474	1.94081	0.0522813	0.977517	ENSG00000175602	CCDC85B	11007	792.67	565.599	481.7	691.43	800.581	589.081	911.639	826.936	863.572	825.604	962.857	692.014
ENSG00000227097.5	1048.7	0.436651	0.225	1.94067	0.0522982	0.977517	ENSG00000227097	NA	NA	1213.59	818.269	765.891	973.258	906.14	1033.79	933.575	929.141	1223.47	1077.18	1194.39	1515.75
ENSG00000252636.1	6.32231	1.30538	0.672539	1.94098	0.0522607	0.977517	ENSG00000252636	NA	NA	4.91731	4.22878	4.38906	7.24959	5.22572	3.56478	4.3871	5.80713	2.64629	11.9797	10.0182	11.454
ENSG00000198342.9	86.1171	0.495287	0.255722	1.93681	0.0527681	0.977517	ENSG00000198342	ZNF442	79973	58.0243	77.1752	58.1551	80.6517	86.747	70.4045	121.961	120.788	86.4454	85.8549	107.974	79.2236
ENSG00000182472.8	121.333	1.46961	0.758667	1.93709	0.052734	0.977517	ENSG00000182472	CAPN12	147968	65.892	39.1162	17.5563	57.9967	548.701	82.8812	104.413	154.47	44.9869	106.819	142.481	90.6776
ENSG00000126464.13	2175.11	-0.423792	0.218742	-1.93741	0.0526957	0.977517	ENSG00000126464	PRR12	57479	2633.71	2540.44	2795.83	2491.14	1533.23	2121.05	2413.78	1652.71	1978.54	2293.12	1711.99	1935.73
ENSG00000165169.10	281.17	0.320233	0.165274	1.93759	0.0526737	0.977517	ENSG00000165169	DYNLT3	6990	207.51	274.871	247.982	272.766	321.904	267.359	264.981	315.908	289.327	315.467	310.563	285.396
ENSG00000196338.12	1253.02	-0.469989	0.24232	-1.93954	0.0524361	0.977517	ENSG00000196338	NLGN3	54413	1376.85	1719	1621.76	1164.47	962.578	1309.17	1145.91	1241.56	1090.27	1387.65	731.326	1285.71
ENSG00000089820.15	126.772	0.683215	0.351952	1.94122	0.0522318	0.977517	ENSG00000089820	ARHGAP4	393	81.6274	115.234	84.4895	86.9951	199.623	96.2492	121.961	111.497	172.009	126.786	149.159	175.628
ENSG00000169242.11	47.0238	1.35852	0.702299	1.93438	0.0530659	0.978281	ENSG00000169242	EFNA1	1942	21.6362	22.2011	19.7508	19.9364	140.049	41.8862	63.1742	25.5514	46.7511	21.9629	94.616	46.7706
ENSG00000148429.14	2106.66	-0.290888	0.15035	-1.93474	0.0530221	0.978281	ENSG00000148429	USP6NL	9712	2193.12	2272.97	2562.12	2473.02	1783.02	2070.25	2138.27	1943.07	2100.27	2059.52	1754.29	1930
ENSG00000172900.11	6.41404	-1.56703	0.809822	-1.93503	0.0529866	0.978281	ENSG00000172900	FLJ42102	399923	8.85116	14.8007	6.58359	8.15579	1.04514	7.12957	7.01936	6.96856	6.17467	4.99156	3.33939	1.909
ENSG00000153446.15	8.95847	-1.74826	0.903468	-1.93506	0.0529834	0.978281	ENSG00000153446	C16orf89	146556	5.90077	15.8579	31.8207	7.24959	4.18058	5.34718	7.89678	1.16143	12.3493	6.98819	1.11313	7.63601
ENSG00000235890.2	553.103	0.574023	0.296575	1.93551	0.0529283	0.978281	ENSG00000235890	TSPEAR-AS1	54082	541.888	407.02	311.623	686.899	458.818	835.051	555.407	435.535	528.375	701.814	447.478	727.33
ENSG00000227232.5	115.931	0.325908	0.268867	1.21215	0.225454	0.97831	ENSG00000227232	NA	NA	116.049	103.605	91.0731	114.181	123.327	114.964	95.6387	152.147	89.9737	98.8329	155.838	135.539
ENSG00000278267.1	19.869	-0.679028	0.494297	-1.37373	0.169527	0.97831	ENSG00000278267	MIR6859-1	102466751	14.7519	31.7158	25.2371	14.4992	25.0835	26.7359	14.0387	23.2285	18.524	8.98481	15.5838	20.0445
ENSG00000269981.1	96.334	-0.303783	0.285904	-1.06253	0.287994	0.97831	ENSG00000269981	NA	NA	76.71	99.3763	129.477	96.0571	132.733	117.638	85.1097	80.1384	90.8558	74.8734	109.087	63.9516
ENSG00000241860.6	29.1383	-0.407334	0.365508	-1.11443	0.265094	0.97831	ENSG00000241860	NA	NA	31.4708	28.5443	39.5016	29.9046	20.9029	35.6478	32.4645	26.7128	29.1092	21.9629	33.3939	20.0445
ENSG00000279928.1	6.30914	-0.362011	0.746303	-0.485073	0.627625	0.97831	ENSG00000279928	NA	NA	3.93385	6.34317	10.9727	5.43719	3.13543	5.34718	7.89678	4.64571	11.4672	6.98819	6.67878	2.8635
ENSG00000279457.3	268.754	0.209495	0.293024	0.71494	0.474646	0.97831	ENSG00000279457	NA	NA	235.047	238.926	240.301	210.238	365.8	301.224	185.136	383.271	239.048	240.593	303.884	281.578
ENSG00000225630.1	2452.57	-0.245945	0.231102	-1.06423	0.287226	0.97831	ENSG00000225630	NA	NA	2215.74	2602.81	3671.45	2742.16	2061.02	2318.89	2470.81	1981.39	2207.89	2908.08	2231.82	2018.77
ENSG00000237973.1	485.455	-0.105345	0.157867	-0.667302	0.504579	0.97831	ENSG00000237973	NA	NA	455.343	547.627	570.578	514.721	415.967	515.111	423.794	501.736	418.995	481.187	463.062	517.34
ENSG00000248527.1	17840.5	-0.311267	0.245663	-1.26705	0.205138	0.97831	ENSG00000248527	NA	NA	15209.2	20302.4	26448.5	20890.6	14164.8	15392.7	18802.2	15859.3	17080.9	20153.9	13807.3	15973.6
ENSG00000198744.5	36.8573	-0.290157	0.442033	-0.656416	0.511557	0.97831	ENSG00000198744	NA	NA	23.6031	48.6309	57.0578	52.5595	30.3092	24.0623	36.8516	40.6499	22.9345	32.9443	41.1858	31.4985
ENSG00000228327.3	166.523	-0.357717	0.282063	-1.26822	0.204721	0.97831	ENSG00000228327	NA	NA	177.023	204.039	216.161	177.615	101.379	202.302	195.665	123.111	134.961	158.732	160.291	146.993
ENSG00000237491.8	130.728	-0.255812	0.407183	-0.628248	0.529842	0.97831	ENSG00000237491	LINC01409	105378580	87.5281	111.005	227.134	90.6199	131.688	149.721	91.2516	134.725	188.768	90.8464	141.367	124.085
ENSG00000230092.7	6.15003	-0.448249	0.662095	-0.677016	0.498396	0.97831	ENSG00000230092	NA	NA	10.8181	7.40036	6.58359	4.531	3.13543	3.56478	4.3871	8.12998	7.05676	4.99156	5.56565	7.63601
ENSG00000228794.8	249.292	-0.737247	0.568389	-1.29708	0.194603	0.97831	ENSG00000228794	LINC01128	643837	196.692	193.467	605.691	221.113	102.424	267.359	221.987	132.403	453.397	191.676	124.671	280.623
ENSG00000272438.1	4.66262	0.809322	0.874508	0.92546	0.354727	0.97831	ENSG00000272438	NA	NA	1.96692	3.17158	4.38906	4.531	6.27087	8.02077	4.3871	1.16143	5.29257	4.99156	8.90504	2.8635
ENSG00000188976.10	2962.17	0.130739	0.226744	0.576594	0.564214	0.97831	ENSG00000188976	NOC2L	26155	2847.12	2634.53	2671.84	2834.59	3993.5	2476.63	3148.18	3330.97	2680.69	2897.1	3706.72	2324.21
ENSG00000187961.13	957.761	0.248622	0.18793	1.32295	0.185851	0.97831	ENSG00000187961	KLHL17	339451	764.15	796.067	848.186	979.601	959.442	1241.44	839.691	1276.41	927.082	899.479	965.083	996.499
ENSG00000188290.10	1513.35	0.92407	0.617684	1.49602	0.134647	0.97831	ENSG00000188290	HES4	57801	479.929	1513.9	954.621	679.649	1450.66	2131.74	612.439	3022.03	1720.97	805.638	1881.19	2907.41
ENSG00000187608.8	267.174	0.399491	0.311233	1.28358	0.19929	0.97831	ENSG00000187608	ISG15	9636	226.196	241.04	198.605	205.707	456.728	253.1	184.258	293.841	268.157	245.585	315.016	317.849
ENSG00000217801.9	18.7083	1.56825	1.00195	1.56519	0.117537	0.97831	ENSG00000217801	LOC100288175	100288175	3.93385	3.17158	21.9453	9.96819	13.5869	32.0831	14.9161	5.80713	33.5196	24.9578	3.33939	57.2701
ENSG00000131591.17	679.798	0.202924	0.274127	0.740255	0.459145	0.97831	ENSG00000131591	C1orf159	54991	541.888	617.402	557.411	531.033	952.126	679.092	708.955	960.5	632.462	572.033	861.562	543.111
ENSG00000078808.16	2744.13	0.278567	0.259294	1.07433	0.282676	0.97831	ENSG00000078808	SDF4	51150	2439.97	2317.37	2524.81	2147.69	3873.3	2135.31	2778.79	3283.35	2595.13	2784.29	3643.27	2406.3
ENSG00000184163.3	69.6888	0.588605	0.687085	0.85667	0.391627	0.97831	ENSG00000184163	C1QTNF12	388581	45.2393	71.8892	19.7508	56.1843	154.681	47.2334	55.2774	149.824	29.9912	55.9055	110.2	40.0891
ENSG00000260179.1	16.7863	0.352684	0.669299	0.526945	0.598232	0.97831	ENSG00000260179	NA	NA	18.6858	17.9723	9.87539	17.2178	29.264	8.91196	15.7936	18.5828	5.29257	18.9679	32.2808	8.59051
ENSG00000160087.20	1472.61	0.0874363	0.0971246	0.900248	0.367988	0.97831	ENSG00000160087	UBE2J2	118424	1368	1362.72	1482.41	1457.17	1540.54	1415.22	1497.76	1520.31	1549.84	1420.6	1617.38	1439.39
ENSG00000162572.19	335.807	0.254611	0.194183	1.31119	0.189793	0.97831	ENSG00000162572	SCNN1D	6339	295.039	334.073	243.593	321.701	353.259	399.256	298.323	426.243	316.672	340.424	351.749	349.348
ENSG00000169972.11	356.481	0.240497	0.278858	0.862435	0.388448	0.97831	ENSG00000169972	PUSL1	126789	335.361	259.013	300.651	318.076	417.013	253.991	429.058	555.162	351.074	330.441	459.722	268.215
ENSG00000127054.19	3566.15	0.0683799	0.143521	0.476444	0.633758	0.97831	ENSG00000127054	INTS11	54973	3532.6	3583.89	3128.3	3493.4	3956.92	3435.56	3593.03	4174.17	3152.61	3622.88	3850.31	3270.12
ENSG00000224051.6	275.874	-0.212176	0.334318	-0.634654	0.525654	0.97831	ENSG00000224051	CPTP	80772	314.708	229.411	381.848	300.858	168.268	265.576	259.716	218.348	373.126	281.524	179.214	337.894
ENSG00000169962.4	15.545	-0.969904	0.616648	-1.57287	0.11575	0.97831	ENSG00000169962	TAS1R3	83756	13.7685	22.2011	27.4316	14.4992	7.31601	24.0623	13.1613	8.12998	23.8166	14.9747	6.67878	10.4995
ENSG00000107404.18	2081.22	0.198648	0.22136	0.897397	0.369507	0.97831	ENSG00000107404	DVL1	1855	1940.37	1952.64	1673.33	1971.89	2435.19	1908.05	2220.75	2674.77	1808.3	2079.48	2668.17	1641.74
ENSG00000162576.16	731.929	-0.809158	0.633352	-1.27758	0.201398	0.97831	ENSG00000162576	MXRA8	54587	461.244	697.748	2091.39	303.577	1062.91	848.419	304.465	301.971	856.515	300.492	740.231	814.19
ENSG00000175756.13	1177.74	0.148951	0.206253	0.722174	0.470188	0.97831	ENSG00000175756	AURKAIP1	54998	1167.37	951.475	1074.22	1019.47	1561.45	922.388	1188.03	1355.38	1352.25	1185	1233.35	1122.49
ENSG00000221978.11	10098.9	-0.261117	0.282309	-0.924932	0.355001	0.97831	ENSG00000221978	CCNL2	81669	9131.45	9768.48	15137.9	8718.54	6942.89	12118.5	9269.94	9034.74	12662.5	9322.24	7708.42	11371
ENSG00000272455.1	236.097	0.180385	0.274043	0.658237	0.510386	0.97831	ENSG00000272455	NA	NA	212.428	236.812	186.535	217.488	357.439	208.54	181.626	265.967	245.223	201.659	296.092	223.353
ENSG00000205116.3	21.614	-0.411015	0.461508	-0.890592	0.373148	0.97831	ENSG00000205116	TMEM88B	643965	27.5369	25.3727	20.848	28.0922	25.0835	20.4975	20.1807	20.9057	14.9956	25.9561	22.2626	7.63601
ENSG00000225285.1	28.0289	1.28138	1.07941	1.18711	0.235183	0.97831	ENSG00000225285	NA	NA	40.3219	5.28597	2.19453	24.4674	49.1218	9.80316	50.0129	34.8428	3.52838	36.9376	71.2403	8.59051
ENSG00000179403.11	473.089	0.967049	0.642584	1.50494	0.13234	0.97831	ENSG00000179403	VWA1	64856	592.044	233.64	175.563	434.976	600.958	212.996	687.02	591.166	190.533	555.062	1172.13	230.989
ENSG00000215915.9	23.5979	0.72224	0.635495	1.1365	0.255747	0.97831	ENSG00000215915	ATAD3C	219293	31.4708	10.5719	9.87539	25.3736	18.8126	17.8239	42.9936	26.7128	13.2314	34.9409	38.9595	12.4085
ENSG00000160072.19	1324.72	0.232333	0.360417	0.644622	0.519172	0.97831	ENSG00000160072	ATAD3B	83858	1113.28	1281.32	1131.28	944.259	1824.82	1063.2	1229.26	2167.22	999.414	1146.06	1951.32	1045.18
ENSG00000197785.13	784.141	0.213587	0.237792	0.898208	0.369075	0.97831	ENSG00000197785	ATAD3A	55210	750.382	622.688	803.199	704.117	826.709	581.951	1033.6	775.833	786.829	891.493	1022.97	609.926
ENSG00000215014.4	21.6868	0.214866	0.38137	0.563407	0.573158	0.97831	ENSG00000215014	NA	NA	19.6692	19.0295	16.459	26.2798	31.3543	19.6063	21.9355	19.7442	22.0524	21.9629	21.1495	20.999
ENSG00000228594.3	246.252	-0.473015	0.311734	-1.51737	0.129174	0.97831	ENSG00000228594	FNDC10	643988	235.047	261.127	277.608	355.23	213.209	227.255	332.542	176.537	319.319	241.592	151.386	164.174
ENSG00000272106.1	326.332	-0.193115	0.229097	-0.84294	0.399262	0.97831	ENSG00000272106	NA	NA	295.039	365.789	355.514	298.14	461.954	299.442	282.529	297.325	371.362	251.575	319.468	317.849
ENSG00000248333.8	1152.63	0.0656387	0.117005	0.560989	0.574805	0.97831	ENSG00000248333	CDK11B	984	1082.79	1060.37	1209.19	1040.32	1247.9	1070.33	1279.28	1147.49	1186.42	1174.02	1143.18	1190.26
ENSG00000272004.1	5.9863	-0.900798	0.813754	-1.10696	0.268309	0.97831	ENSG00000272004	NA	NA	6.88423	3.17158	16.459	7.24959	3.13543	6.23837	6.14194	2.32285	6.17467	4.99156	3.33939	5.72701
ENSG00000189339.11	4373.63	-0.1198	0.103254	-1.16024	0.24595	0.97831	ENSG00000189339	SLC35E2B	728661	4620.3	4663.29	4623.88	4621.62	3827.32	4533.52	4380.08	4387.87	4026.77	4440.49	4158.65	4199.81
ENSG00000268575.1	278.71	-0.314024	0.190651	-1.64712	0.0995341	0.97831	ENSG00000268575	NA	NA	285.204	357.332	320.402	356.136	246.654	314.592	262.348	229.962	197.589	260.559	256.02	257.715
ENSG00000215790.6	420.046	-0.158771	0.205027	-0.774388	0.438701	0.97831	ENSG00000215790	SLC35E2A	9906	475.996	475.738	466.338	454.912	285.324	457.184	447.484	367.011	340.489	412.303	406.292	451.479
ENSG00000231050.1	4.83327	0.497216	0.891277	0.55787	0.576933	0.97831	ENSG00000231050	NA	NA	3.93385	4.22878	1.09727	5.43719	8.36115	9.80316	3.50968	2.32285	6.17467	1.99662	4.45252	6.68151
ENSG00000169885.9	16.6288	0.316474	0.574644	0.55073	0.581819	0.97831	ENSG00000169885	CALML6	163688	15.7354	23.2583	8.77813	12.6868	16.7223	16.9327	21.0581	4.64571	20.2882	16.9713	16.6969	25.7715
ENSG00000142609.17	10.35	-0.485512	0.858978	-0.565221	0.571923	0.97831	ENSG00000142609	CFAP74	85452	20.6527	8.45756	6.58359	17.2178	7.31601	8.91196	11.4065	16.26	1.76419	14.9747	7.79191	2.8635
ENSG00000233542.1	5.69026	-1.15597	0.800566	-1.44395	0.148754	0.97831	ENSG00000233542	NA	NA	8.85116	8.45756	5.48633	6.34339	9.4063	6.23837	7.89678	3.48428	1.76419	3.99325	4.45252	1.909
ENSG00000067606.16	491.812	0.162332	0.241263	0.672841	0.501048	0.97831	ENSG00000067606	PRKCZ	5590	412.071	372.132	478.408	506.565	762.955	573.93	375.536	435.535	572.48	448.242	394.048	569.837
ENSG00000162585.16	1186.5	0.168106	0.150151	1.11958	0.262892	0.97831	ENSG00000162585	FAAP20	199990	1142.78	1045.57	1186.14	1194.37	1310.61	1057.85	1148.54	1027.86	1331.96	1170.02	1394.75	1227.49
ENSG00000157933.9	2796.71	0.765956	0.468966	1.63329	0.102408	0.97831	ENSG00000157933	SKI	6497	2694.69	2048.84	2431.54	2636.13	2271.1	1662.08	3570.22	2414.61	1629.23	2726.39	7698.4	1777.28
ENSG00000116151.13	466.756	-0.387805	0.280918	-1.38049	0.167435	0.97831	ENSG00000116151	MORN1	79906	544.838	568.771	585.94	460.349	289.505	585.516	466.787	319.392	481.624	494.165	331.713	472.478
ENSG00000272161.1	6.20457	-0.704692	0.81515	-0.864493	0.387317	0.97831	ENSG00000272161	NA	NA	4.91731	8.45756	13.1672	7.24959	2.09029	10.6944	7.01936	1.16143	3.52838	5.98987	4.45252	5.72701
ENSG00000269896.2	67.5679	-0.623425	0.484018	-1.28802	0.197739	0.97831	ENSG00000269896	LOC100129534	100129534	64.9085	67.6605	148.131	46.2162	49.1218	67.7309	73.7033	23.2285	88.2096	52.9105	54.5433	74.4511
ENSG00000272420.1	12.3214	-0.758583	0.626202	-1.2114	0.225741	0.97831	ENSG00000272420	NA	NA	14.7519	14.8007	21.9453	11.7806	10.4514	10.6944	16.671	2.32285	14.1135	5.98987	10.0182	14.3175
ENSG00000157916.19	2568.94	0.0883023	0.132281	0.667537	0.504429	0.97831	ENSG00000157916	RER1	11079	2438	2278.25	2848.5	2507.45	2038.03	2484.66	2634.89	2817.62	2738.91	2691.45	2555.75	2793.83
ENSG00000157881.13	1397.32	0.272576	0.279247	0.976112	0.329009	0.97831	ENSG00000157881	PANK4	55229	1302.1	1308.81	1076.42	1227.9	1788.24	1336.79	1259.1	1859.44	1153.78	1233.91	2055.95	1165.45
ENSG00000197921.5	1136.36	0.793542	0.651685	1.21768	0.223346	0.97831	ENSG00000197921	HES5	388585	580.243	1578.39	712.125	746.708	167.223	1603.26	604.542	1329.83	1338.14	837.584	1878.96	2259.3
ENSG00000272449.1	312.568	0.406647	0.512669	0.793196	0.427663	0.97831	ENSG00000272449	NA	NA	249.799	437.679	198.605	249.205	111.83	361.826	141.265	379.786	446.34	256.566	372.898	545.02
ENSG00000157870.14	1363.92	-0.112875	0.214077	-0.527267	0.598009	0.97831	ENSG00000157870	PRXL2B	127281	1474.21	1286.61	1428.64	1566.82	947.946	1469.58	1450.37	1197.43	1671.57	1344.73	1163.22	1365.89
ENSG00000130762.14	116.062	0.498978	0.553295	0.90183	0.367147	0.97831	ENSG00000130762	ARHGEF16	27237	116.049	87.7471	96.5594	81.5579	217.39	66.8397	121.084	104.528	75.8602	90.8464	269.377	64.9061
ENSG00000238260.1	15.01	-0.322171	0.59394	-0.542431	0.587522	0.97831	ENSG00000238260	NA	NA	14.7519	23.2583	12.0699	11.7806	11.4966	18.7151	8.7742	17.4214	22.0524	7.9865	8.90504	22.908
ENSG00000158109.14	351.653	-0.178357	0.302224	-0.590147	0.555092	0.97831	ENSG00000158109	TPRG1L	127262	384.534	344.645	409.28	412.321	255.015	319.048	324.645	279.904	485.153	387.345	217.06	400.891
ENSG00000116213.15	898.801	0.235116	0.204322	1.15071	0.249852	0.97831	ENSG00000116213	WRAP73	49856	759.233	799.239	810.879	819.204	1245.81	851.092	867.768	1024.38	818.585	841.577	1103.11	844.734
ENSG00000078900.14	27.2694	1.77483	1.03773	1.7103	0.0872109	0.97831	ENSG00000078900	TP73	7161	22.6196	9.51475	5.48633	12.6868	72.115	5.34718	36.8516	20.9057	12.3493	15.973	105.747	7.63601
ENSG00000227372.11	2434.92	0.187209	0.125718	1.48912	0.136456	0.97831	ENSG00000227372	TP73-AS1	57212	2432.1	2184.16	2160.52	2467.58	2322.31	2308.2	2880.57	2308.92	2437.23	2628.56	2736.07	2352.85
ENSG00000236423.5	11.1935	-0.799156	0.606453	-1.31775	0.187586	0.97831	ENSG00000236423	LINC01134	100133612	13.7685	13.7435	10.9727	11.7806	10.4514	10.6944	17.5484	5.80713	17.6419	9.98312	3.33939	8.59051
ENSG00000196581.10	209.358	-0.224891	0.311159	-0.72275	0.469833	0.97831	ENSG00000196581	AJAP1	55966	202.593	216.725	260.052	192.114	203.803	203.193	317.626	198.604	135.843	175.703	250.454	155.584
ENSG00000131697.17	1775.61	-0.200942	0.181888	-1.10476	0.269264	0.97831	ENSG00000131697	NPHP4	261734	1801.7	2122.85	2000.32	1620.28	1387.95	2218.19	1522.32	1730.53	1749.2	1724.09	1657.45	1772.51
ENSG00000069424.14	460.079	-0.12462	0.19852	-0.627745	0.530171	0.97831	ENSG00000069424	KCNAB2	8514	466.161	473.623	464.143	503.847	457.773	604.231	350.09	464.571	449.869	430.273	342.844	513.522
ENSG00000226944.1	18.7268	-0.376241	0.463758	-0.811286	0.417202	0.97831	ENSG00000226944	LOC102724450	102724450	20.6527	19.0295	18.6535	16.3116	33.4446	26.7359	17.5484	10.4528	16.7598	9.98312	18.9232	16.2265
ENSG00000158286.12	293.833	-0.5994	0.431749	-1.38831	0.165044	0.97831	ENSG00000158286	RNF207	388591	335.361	347.817	448.782	388.759	135.869	473.225	225.497	126.595	297.266	228.614	207.042	311.167
ENSG00000116237.15	5335.39	-0.29124	0.223259	-1.30449	0.192065	0.97831	ENSG00000116237	ICMT	23463	6461.35	5432.92	6550.68	6241.9	3558.72	4993.37	5058.32	5152.09	5502.51	6125.64	4264.4	4682.78
ENSG00000225077.2	13.8252	-0.372585	0.747848	-0.498209	0.618337	0.97831	ENSG00000225077	NA	NA	24.5866	13.7435	17.5563	14.4992	7.31601	14.2591	9.65162	4.64571	16.7598	12.9781	2.22626	27.6805
ENSG00000173673.7	2095.89	-1.21918	0.637947	-1.91109	0.0559926	0.97831	ENSG00000173673	HES3	390992	3214.94	3119.78	3254.49	3420	1004.38	3617.37	594.891	849.003	1957.37	1363.69	315.016	2439.71
ENSG00000158292.6	2529.2	-0.545075	0.38965	-1.39888	0.161849	0.97831	ENSG00000158292	GPR153	387509	2668.13	2734.96	4065.37	3023.99	1476.79	3370.5	1838.19	1477.33	3206.42	2180.31	1458.2	2850.14
ENSG00000187017.15	308.061	0.389768	0.713287	0.54644	0.584764	0.97831	ENSG00000187017	ESPN	83715	362.898	242.098	93.2676	212.957	977.21	172.892	291.303	260.16	168.48	174.705	609.995	130.767
ENSG00000204859.12	571.896	-0.0796115	0.167801	-0.474441	0.635185	0.97831	ENSG00000204859	ZBTB48	3104	564.507	521.197	707.736	559.125	440.006	576.604	614.194	558.646	624.524	572.033	534.302	589.882
ENSG00000162413.16	567.454	-0.0993011	0.21284	-0.466553	0.64082	0.97831	ENSG00000162413	KLHL21	9903	565.491	488.424	672.624	609.872	547.656	475.899	688.774	564.453	583.947	592.997	615.561	403.754
ENSG00000116273.5	1730.2	-0.125992	0.223985	-0.562503	0.573773	0.97831	ENSG00000116273	PHF13	148479	1975.78	1642.88	1973.98	1780.68	1154.88	1618.41	1921.55	1456.43	2113.5	1906.78	1385.85	1831.69
ENSG00000041988.15	638.01	0.239405	0.313923	0.762624	0.445688	0.97831	ENSG00000041988	THAP3	90326	591.061	588.857	419.156	562.75	1032.6	611.361	500.129	888.491	573.362	497.16	766.946	624.244
ENSG00000007923.15	2615.37	-0.172274	0.174899	-0.984993	0.324627	0.97831	ENSG00000007923	DNAJC11	55735	2777.3	2727.56	2862.77	2896.21	2124.78	2619.23	3132.39	2320.53	2497.21	2615.58	2680.42	2130.45
ENSG00000237436.1	33.7428	0.396059	0.454293	0.871816	0.383309	0.97831	ENSG00000237436	NA	NA	26.5535	29.6014	26.3344	29.9046	24.0383	53.4718	23.6903	30.1971	52.9257	36.9376	24.4888	46.7706
ENSG00000270171.1	83.7991	0.543571	0.445717	1.21954	0.222638	0.97831	ENSG00000270171	NA	NA	48.1896	97.2619	61.4469	67.0587	67.9344	132.788	60.542	62.717	106.734	96.8363	58.9959	145.084
ENSG00000270035.1	21.8488	0.436683	0.606102	0.720477	0.471231	0.97831	ENSG00000270035	NA	NA	17.7023	13.7435	27.4316	24.4674	10.4514	29.4095	13.1613	13.9371	32.6375	25.9561	12.2444	41.0436
ENSG00000269978.1	34.2078	0.396326	0.610056	0.649655	0.515915	0.97831	ENSG00000269978	NA	NA	16.7189	23.2583	42.7934	30.8108	22.9932	64.1661	23.6903	22.0671	55.572	23.9595	23.3757	61.0881
ENSG00000269925.1	21.2156	0.456827	0.507986	0.899291	0.368497	0.97831	ENSG00000269925	NA	NA	16.7189	17.9723	15.3617	12.6868	36.58	24.0623	22.8129	17.4214	22.0524	11.9797	31.1676	25.7715
ENSG00000116288.12	4147.27	0.219074	0.232504	0.942235	0.346072	0.97831	ENSG00000116288	PARK7	11315	4098.09	3581.78	3558.43	3435.4	5830.86	3259.1	4266.89	4365.8	4288.75	4110.05	5156.02	3816.1
ENSG00000116285.12	566.924	0.28839	0.235112	1.22661	0.21997	0.97831	ENSG00000116285	ERRFI1	54206	515.334	475.738	570.578	474.848	656.351	506.199	624.723	543.548	527.493	506.144	863.788	538.339
ENSG00000142599.17	5848.31	-0.431652	0.247462	-1.74431	0.0811046	0.97831	ENSG00000142599	RERE	473	5901.76	6863.31	8358.97	6154.9	3964.23	7023.52	6213.01	4257.79	5781.25	5511.68	4601.68	5547.56
ENSG00000074800.13	73209.8	0.302563	0.398696	0.758882	0.447923	0.97831	ENSG00000074800	ENO1	2023	74018.3	68479.8	43698.6	51713.2	142647	69746.8	64713.2	75106	58751.1	60812.2	115085	53746.1
ENSG00000180758.11	235.941	0.459043	0.284713	1.6123	0.106897	0.97831	ENSG00000180758	GPR157	80045	211.444	214.61	158.006	245.58	201.713	235.276	347.458	221.832	191.415	237.598	350.636	215.717
ENSG00000228526.5	971.82	0.990253	0.561589	1.7633	0.0778491	0.97831	ENSG00000228526	MIR34AHG	106614088	571.391	627.974	449.879	493.879	2225.11	597.993	879.174	1801.37	738.314	794.657	1770.99	711.104
ENSG00000234546.3	78.1796	0.929695	0.538914	1.72513	0.0845044	0.97831	ENSG00000234546	LNCTAM34A	102724571	60.9746	47.5738	27.4316	67.9649	190.216	44.5598	71.071	114.981	53.8078	86.8532	106.86	65.8606
ENSG00000049239.12	1680.13	0.14526	0.242226	0.599687	0.548715	0.97831	ENSG00000049239	H6PD	9563	1570.59	1937.84	1617.37	1449.01	1755.84	1444.63	1754.84	1799.05	1162.6	1694.14	2478.94	1496.66
ENSG00000171621.13	72.9914	0.288822	0.496521	0.581691	0.560775	0.97831	ENSG00000171621	SPSB1	80176	45.2393	54.9741	91.0731	56.1843	112.876	84.6636	73.7033	68.5242	54.6899	32.9443	138.028	62.9971
ENSG00000188807.12	697.799	-0.182487	0.236962	-0.77011	0.441235	0.97831	ENSG00000188807	TMEM201	199953	773.001	647.003	820.755	741.271	728.466	566.801	890.581	641.107	589.24	674.859	800.34	500.159
ENSG00000171603.16	13895.9	-0.144941	0.119618	-1.2117	0.225627	0.97831	ENSG00000171603	CLSTN1	22883	14368.4	14318.6	17080	13351	12282.5	15208.3	12949.8	13248.4	12552.2	14016.3	13523.4	13851.7
ENSG00000178585.14	2719.44	0.11028	0.2307	0.478023	0.632634	0.97831	ENSG00000178585	CTNNBIP1	56998	2332.77	2660.96	2734.39	2372.43	3815.82	2381.28	2687.54	2422.74	2882.69	2504.77	3470.74	2367.16
ENSG00000162441.11	721.643	0.110811	0.1543	0.718157	0.47266	0.97831	ENSG00000162441	LZIC	84328	780.869	629.031	714.32	743.083	689.795	629.185	794.065	621.363	763.013	773.692	822.603	698.695
ENSG00000130939.18	4274.2	-0.186747	0.141072	-1.32378	0.185577	0.97831	ENSG00000130939	UBE4B	10277	4796.34	4889.52	4393.45	4811.01	3930.79	4189.51	4481.86	3522.61	3905.04	4516.36	4060.7	3793.19
ENSG00000054523.17	8398.05	-0.375553	0.264079	-1.42212	0.15499	0.97831	ENSG00000054523	KIF1B	23095	9964.44	10394.3	10316.5	9608.43	5101.35	9324.59	9236.6	6094	7092.05	9005.77	6344.84	8293.66
ENSG00000142657.20	13369.7	-0.189752	0.11947	-1.58828	0.112223	0.97831	ENSG00000142657	PGD	5226	14010.4	13263.6	14940.4	13340.2	15095	13343.9	11864.5	12917.4	14650.7	11975.8	11918.3	13116.8
ENSG00000160049.11	2759.13	0.113854	0.234402	0.485721	0.627165	0.97831	ENSG00000160049	DFFA	1676	3075.29	2503.44	2221.96	3078.36	3341.33	2102.33	3358.76	2520.3	2465.46	2868.15	3234.75	2339.48
ENSG00000142655.12	934.05	0.294267	0.264651	1.1119	0.266179	0.97831	ENSG00000142655	PEX14	5195	867.414	799.239	702.25	815.579	1216.55	819.009	1020.44	1308.93	753.31	951.392	1189.94	764.556
ENSG00000116649.9	1496.7	0.160677	0.340027	0.472541	0.636541	0.97831	ENSG00000116649	SRM	6723	1203.76	1315.15	1382.55	1457.17	2574.19	1050.72	1696.05	1603.93	1315.2	1326.76	2040.37	994.59
ENSG00000226849.1	22.9254	-0.736023	0.606018	-1.21452	0.224548	0.97831	ENSG00000226849	NA	NA	11.8015	28.5443	46.0852	25.3736	16.7223	23.1711	28.0774	13.9371	29.9912	14.9747	7.79191	28.635
ENSG00000198793.12	4142.98	-0.399863	0.262849	-1.52127	0.128193	0.97831	ENSG00000198793	MTOR	2475	4414.76	4579.77	5892.32	4934.25	2668.25	4157.43	4781.94	3182.31	3822.12	4495.4	3213.6	3573.65
ENSG00000120942.13	762.499	-0.146101	0.242631	-0.602152	0.547073	0.97831	ENSG00000120942	UBIAD1	29914	847.744	840.47	803.199	844.578	461.954	685.33	808.103	757.25	850.34	951.392	593.298	706.331
ENSG00000204624.7	433.533	-0.990931	0.540364	-1.83382	0.0666804	0.97831	ENSG00000204624	DISP3	57540	446.492	810.868	718.709	310.826	109.74	458.966	262.348	548.193	542.489	312.472	145.82	535.475
ENSG00000116663.10	10.1635	0.703996	0.639895	1.10017	0.271257	0.97831	ENSG00000116663	FBXO6	26270	7.8677	5.28597	12.0699	4.531	10.4514	8.02077	8.7742	18.5828	5.29257	11.9797	16.6969	12.4085
ENSG00000116670.14	2280.22	0.327522	0.288677	1.13456	0.256559	0.97831	ENSG00000116670	MAD2L2	10459	2024.95	1923.04	1701.86	2067.04	3380	1695.06	2259.36	3207.86	2012.94	2195.29	2930.87	1964.36
ENSG00000162490.6	4322.65	-0.216441	0.349569	-0.619164	0.535808	0.97831	ENSG00000162490	DRAXIN	374946	5620.49	4284.81	5350.27	5061.12	1755.84	3542.51	5381.21	3634.1	4111.45	5438.81	3247	4444.16
ENSG00000177674.15	1190.05	0.1269	0.251254	0.505068	0.613511	0.97831	ENSG00000177674	AGTRAP	57085	1132.95	1100.54	1040.21	1174.43	1756.89	966.057	1204.7	1367	962.366	1158.04	1444.84	972.637
ENSG00000177000.10	635.126	-0.280676	0.344184	-0.815483	0.414796	0.97831	ENSG00000177000	MTHFR	4524	831.025	635.374	751.627	804.705	398.2	642.552	752.826	332.168	647.458	705.807	449.704	670.06
ENSG00000242349.5	10.6589	-0.490849	0.722638	-0.679246	0.496982	0.97831	ENSG00000242349	NA	NA	13.7685	5.28597	23.0426	8.15579	19.8577	14.2591	4.3871	1.16143	7.93886	6.98819	14.4707	8.59051
ENSG00000116685.15	1705.76	0.265134	0.268591	0.987133	0.323578	0.97831	ENSG00000116685	KIAA2013	90231	1611.89	1450.47	1415.47	1428.17	2730.96	1470.47	1767.12	1667.81	1544.55	1620.26	2265.22	1496.66
ENSG00000083444.16	3084.79	0.200814	0.405971	0.49465	0.620847	0.97831	ENSG00000083444	PLOD1	5351	3276.9	2264.51	2354.73	2601.7	7874.12	2598.73	2375.17	2401.83	2193.77	2418.91	4075.17	2581.93
ENSG00000116688.16	3224.64	-0.0986321	0.147931	-0.666742	0.504937	0.97831	ENSG00000116688	MFN2	9927	3620.12	3282.59	3129.4	3597.61	3020.47	2906.19	3582.5	3279.87	2906.5	3331.37	3294.86	2744.19
ENSG00000116691.10	1111.62	0.081437	0.139275	0.584719	0.558736	0.97831	ENSG00000116691	MIIP	60672	1149.67	1072	979.858	1140.9	1154.88	1084.59	991.484	1293.83	1084.1	1029.26	1160.99	1197.9
ENSG00000239149.1	8.52251	0.423181	0.840005	0.503784	0.614413	0.97831	ENSG00000239149	SNORA59A	677885	7.8677	10.5719	3.2918	8.15579	19.8577	4.45598	2.63226	11.6143	4.41048	6.98819	16.6969	5.72701
ENSG00000162493.16	1956.12	0.161371	0.318825	0.506144	0.612755	0.97831	ENSG00000162493	PDPN	10630	1709.26	1697.85	2337.18	1535.1	1833.18	1546.23	3070.09	1905.9	1414	1797.96	2995.43	1631.24
ENSG00000116731.22	2379.53	-0.154796	0.17691	-0.875	0.381574	0.97831	ENSG00000116731	PRDM2	7799	2592.41	2404.06	2616.98	2764.81	1768.38	2611.2	2339.2	2330.98	2288.16	2422.9	2034.8	2380.53
ENSG00000228140.1	6.91276	0.845816	0.730154	1.15841	0.246698	0.97831	ENSG00000228140	NA	NA	4.91731	6.34317	4.38906	6.34339	6.27087	8.02077	7.01936	4.64571	7.05676	16.9713	3.33939	7.63601
ENSG00000132906.17	426.923	-0.263687	0.225237	-1.17071	0.241717	0.97831	ENSG00000132906	CASP9	842	523.202	433.45	457.56	521.064	320.859	446.489	396.594	368.172	478.096	457.227	319.468	400.891
ENSG00000116138.12	1124.86	-0.225234	0.209774	-1.0737	0.282958	0.97831	ENSG00000116138	DNAJC16	23341	1252.93	1250.66	1370.48	1310.36	793.265	1217.37	1137.14	912.881	939.432	1278.84	1004.04	1030.86
ENSG00000116771.5	8.23221	0.448007	0.795537	0.56315	0.573332	0.97831	ENSG00000116771	AGMAT	79814	5.90077	6.34317	9.87539	3.6248	16.7223	2.67359	7.01936	9.29141	7.05676	4.99156	16.6969	8.59051
ENSG00000162461.7	45.7824	-0.639729	0.534605	-1.19664	0.231448	0.97831	ENSG00000162461	SLC25A34	284723	42.2889	47.5738	103.143	38.9666	17.7675	49.0158	45.6258	19.7442	61.7467	48.9173	27.8282	46.7706
ENSG00000162458.12	458.924	0.615959	0.636479	0.96776	0.333164	0.97831	ENSG00000162458	FBLIM1	54751	357.98	385.876	173.368	376.073	1229.09	213.887	644.026	494.768	225.816	454.232	752.476	199.491
ENSG00000233954.6	346.896	-0.198993	0.26858	-0.740906	0.45875	0.97831	ENSG00000233954	UQCRHL	440567	375.683	378.476	279.803	318.076	460.909	370.738	287.794	355.396	435.755	314.468	211.495	374.165
ENSG00000065526.10	6728.58	-0.346203	0.203914	-1.69779	0.0895481	0.97831	ENSG00000065526	SPEN	23013	7359.25	8149.91	8514.78	6965.95	4856.79	8047.5	6839.49	5966.25	5144.38	6519.98	6756.7	5622.01
ENSG00000184908.17	99.2885	0.47637	0.398051	1.19676	0.231402	0.97831	ENSG00000184908	CLCNKB	1188	55.0739	99.3763	77.9059	94.2447	110.785	128.332	92.1291	97.5598	113.79	122.792	46.7514	152.72
ENSG00000142627.12	4213.83	0.630069	0.5563	1.13261	0.25738	0.97831	ENSG00000142627	EPHA2	1969	3463.75	3400.99	2321.81	3313.97	7330.64	2370.58	4618.74	7492.36	2034.99	4429.51	7817.51	1971.05
ENSG00000142632.16	417.495	-0.315024	0.337846	-0.932449	0.351104	0.97831	ENSG00000142632	ARHGEF19	128272	278.32	583.571	570.578	405.071	313.543	387.67	401.858	468.055	450.751	521.119	230.418	398.982
ENSG00000055070.16	3490.64	-0.0738452	0.145456	-0.507681	0.611677	0.97831	ENSG00000055070	SZRD1	26099	3526.7	3108.15	3527.71	3598.52	4341.53	3215.44	3580.75	3566.74	3765.67	3294.43	3491.89	2870.19
ENSG00000226029.1	13.1939	-0.312192	0.589163	-0.52989	0.596188	0.97831	ENSG00000226029	LINC01772	107984921	9.83462	15.8579	18.6535	13.593	8.36115	21.3887	17.5484	10.4528	7.05676	16.9713	10.0182	8.59051
ENSG00000080947.14	617.716	-0.296984	0.240134	-1.23674	0.216183	0.97831	ENSG00000080947	CROCCP3	114819	652.035	698.806	858.062	520.158	477.631	836.833	592.258	437.858	541.607	610.967	548.773	637.607
ENSG00000261135.1	19.9547	-0.298228	0.480321	-0.620892	0.53467	0.97831	ENSG00000261135	NA	NA	14.7519	25.3727	23.0426	19.9364	25.0835	15.1503	17.5484	18.5828	29.1092	13.9764	11.1313	25.7715
ENSG00000219481.10	2271.58	-0.138854	0.194257	-0.714795	0.474736	0.97831	ENSG00000219481	NBPF1	55672	2028.88	2229.62	2983.47	2079.73	2019.22	2507.83	2340.08	2523.78	1968.84	2176.32	2471.15	1930
ENSG00000215908.9	1325.38	0.123019	0.157106	0.783033	0.433608	0.97831	ENSG00000215908	CROCCP2	84809	1325.71	1359.55	1273.93	1083.81	1194.6	1374.22	1409.14	1364.68	1205.82	1269.85	1703.09	1340.12
ENSG00000186301.8	63.0217	0.637584	0.454528	1.40274	0.160695	0.97831	ENSG00000186301	NA	NA	46.2227	66.6033	34.0152	41.6852	111.83	49.0158	56.1549	75.4927	46.7511	48.9173	81.2585	98.3136
ENSG00000058453.16	4369.83	-0.0929238	0.16295	-0.570258	0.568503	0.97831	ENSG00000058453	CROCC	9696	4518.02	4973.04	4996.95	3093.76	3754.16	4704.62	4139.67	4099.84	4573.67	4233.84	4769.76	4580.65
ENSG00000227684.2	9.42236	0.455522	0.569477	0.799894	0.423772	0.97831	ENSG00000227684	NA	NA	11.8015	9.51475	5.48633	7.24959	8.36115	9.80316	10.529	6.96856	6.17467	9.98312	16.6969	10.4995
ENSG00000186715.10	23.5547	0.641415	0.571321	1.12269	0.26157	0.97831	ENSG00000186715	MST1L	11223	12.785	26.4299	14.2645	16.3116	37.6252	15.1503	17.5484	37.1656	22.0524	13.9764	31.1676	38.1801
ENSG00000228549.3	6.96162	1.34138	0.722425	1.85678	0.0633431	0.97831	ENSG00000228549	LOC112267871	112267871	3.93385	7.40036	1.09727	7.24959	8.36115	8.02077	7.89678	3.48428	4.41048	7.9865	12.2444	11.454
ENSG00000238142.1	33.7404	0.839644	0.65297	1.28588	0.198483	0.97831	ENSG00000238142	LOC105376805	105376805	12.785	43.345	15.3617	15.4054	68.9795	29.4095	19.3032	40.6499	31.7554	21.9629	53.4302	52.4976
ENSG00000117122.13	1647.58	0.27797	0.188184	1.47712	0.139645	0.97831	ENSG00000117122	MFAP2	4237	1350.29	1340.52	1586.65	1395.55	2226.16	1669.21	1579.36	1677.1	1760.66	1635.24	1617.38	1932.87
ENSG00000117118.9	737.763	0.286953	0.267712	1.07187	0.283778	0.97831	ENSG00000117118	SDHB	6390	703.175	567.713	546.438	723.147	1140.25	619.381	691.407	965.145	678.331	723.776	874.92	619.471
ENSG00000117115.12	180.7	1.07525	0.702828	1.5299	0.126042	0.97831	ENSG00000117115	PADI2	11240	131.784	153.293	28.5289	155.866	318.769	113.182	233.394	307.778	64.393	172.708	395.161	93.5411
ENSG00000142619.4	13.1827	-0.421318	0.573968	-0.734046	0.462921	0.97831	ENSG00000142619	PADI3	51702	11.8015	23.2583	13.1672	14.4992	14.632	12.4767	7.01936	11.6143	14.1135	13.9764	4.45252	17.181
ENSG00000179051.13	7516.24	-0.145769	0.183755	-0.793279	0.427615	0.97831	ENSG00000179051	RCC2	55920	7059.29	8368.75	8434.68	7110.04	7738.25	5932.69	9332.24	7257.75	7391.08	7365.55	8269.44	5935.09
ENSG00000074964.16	979.41	0.100458	0.189719	0.529512	0.596451	0.97831	ENSG00000074964	ARHGEF10L	55160	925.438	1011.74	883.299	979.601	1095.31	947.342	980.078	1132.39	772.716	889.496	1221.1	914.412
ENSG00000117154.11	79.6938	1.5209	0.850845	1.78751	0.0738546	0.97831	ENSG00000117154	IGSF21	84966	36.3881	42.2878	25.2371	35.3418	257.105	38.3214	94.7613	108.013	20.2882	55.9055	209.268	33.4076
ENSG00000169991.10	111.428	0.384626	0.298723	1.28757	0.197897	0.97831	ENSG00000169991	IFFO2	126917	76.71	89.8615	103.143	89.7137	165.133	131.897	146.529	83.6227	98.7947	109.814	116.879	125.04
ENSG00000272084.1	58.3525	0.513938	0.833752	0.616417	0.53762	0.97831	ENSG00000272084	NA	NA	19.6692	62.3745	37.307	25.3736	175.584	35.6478	35.9742	110.336	27.345	31.946	115.765	22.908
ENSG00000127481.14	16983.5	-0.319272	0.23679	-1.34834	0.17755	0.97831	ENSG00000127481	UBR4	23352	18808.7	19756.9	19656.4	18455.7	13498	20923.5	16717.5	18501.5	10819.8	17152	16473.2	13038.5
ENSG00000230424.1	42.3496	0.241635	0.293954	0.822016	0.411068	0.97831	ENSG00000230424	EMC1-AS1	101927895	34.4212	40.1734	44.9879	38.0604	48.0766	44.5598	43.871	29.0357	44.1048	42.9274	44.5252	53.4521
ENSG00000127463.13	4327.6	0.198642	0.189431	1.04863	0.29435	0.97831	ENSG00000127463	EMC1	23065	4012.53	4152.66	4063.17	3916.59	4863.06	4129.8	4623.12	4735.14	3400.48	4568.28	5616.85	3849.5
ENSG00000053372.4	1302.16	0.235137	0.247176	0.951294	0.341455	0.97831	ENSG00000053372	MRTO4	51154	1199.82	1006.45	1093.97	1088.35	1795.56	1032.9	1624.1	1558.63	1340.79	1352.71	1529.44	1003.18
ENSG00000211454.13	38.9505	-0.327581	0.501905	-0.652676	0.513965	0.97831	ENSG00000211454	AKR7L	246181	34.4212	52.8597	54.8633	40.779	9.4063	32.9743	48.2581	24.39	56.4541	44.9241	28.9414	39.1346
ENSG00000162482.4	49.718	-0.340586	0.382247	-0.891012	0.372923	0.97831	ENSG00000162482	AKR7A3	22977	40.3219	63.4317	81.1977	26.2798	57.4829	49.907	57.0323	33.6814	41.4585	49.9156	50.0908	45.8161
ENSG00000053371.12	1342.14	0.137999	0.203333	0.678688	0.497335	0.97831	ENSG00000053371	AKR7A2	8574	1301.12	1191.46	1018.26	1323.05	1831.09	1232.52	1201.19	1675.94	1466.92	1194.98	1409.22	1259.94
ENSG00000200403.1	6.70442	-0.443004	0.687849	-0.644042	0.519548	0.97831	ENSG00000200403	NA	NA	8.85116	10.5719	9.87539	4.531	4.18058	4.45598	7.89678	5.80713	2.64629	10.9814	7.79191	2.8635
ENSG00000173436.13	208.143	0.145292	0.183495	0.791805	0.428474	0.97831	ENSG00000173436	MICOS10	440574	188.825	169.151	215.064	178.521	224.706	194.281	194.787	246.222	252.279	203.656	225.965	204.263
ENSG00000226396.1	66.9323	0.569355	0.360518	1.57927	0.114274	0.97831	ENSG00000226396	NA	NA	53.107	57.0885	51.5715	58.9029	110.785	46.3422	46.5032	77.8156	60.8646	65.8886	91.2766	83.0416
ENSG00000158747.13	11.0882	0.402213	0.599155	0.671301	0.502029	0.97831	ENSG00000158747	NBL1	4681	11.8015	6.34317	6.58359	15.4054	16.7223	12.4767	6.14194	13.9371	10.5851	13.9764	13.3576	5.72701
ENSG00000169914.5	2905.95	0.413454	0.280501	1.47398	0.140486	0.97831	ENSG00000169914	OTUD3	23252	2844.17	2731.79	1955.33	2641.57	3271.3	2712.8	3016.57	3653.85	2012.06	3068.81	4434.71	2528.47
ENSG00000162543.5	49.6853	-1.01717	0.556268	-1.82856	0.0674652	0.97831	ENSG00000162543	UBXN10	127733	58.0243	71.8892	86.684	52.5595	14.632	62.3837	62.2968	29.0357	52.0436	52.9105	15.5838	38.1801
ENSG00000158816.15	73.4701	-0.488272	0.676228	-0.722053	0.470262	0.97831	ENSG00000158816	VWA5B1	127731	67.8589	122.635	58.1551	60.7153	183.945	40.995	64.0516	83.6227	22.0524	38.9342	109.087	29.5895
ENSG00000162545.5	1205.4	-0.411955	0.319965	-1.2875	0.197919	0.97831	ENSG00000162545	CAMK2N1	55450	1581.41	1449.41	1452.78	1568.63	713.834	1240.55	750.194	1123.1	1215.53	993.321	852.657	1523.38
ENSG00000090432.6	956.381	0.122912	0.157174	0.78201	0.434208	0.97831	ENSG00000090432	MUL1	79594	954.942	793.953	975.469	960.571	800.581	827.921	1116.96	1144.01	935.903	1114.12	907.201	944.956
ENSG00000183114.7	109.946	-0.206664	0.26644	-0.775649	0.437956	0.97831	ENSG00000183114	FAM43B	163933	138.668	98.3191	93.2676	142.273	84.6567	117.638	118.452	118.465	120.847	111.811	95.7291	79.2236
ENSG00000117242.7	212.484	-0.33938	0.359042	-0.945237	0.344538	0.97831	ENSG00000117242	PINK1-AS	100861548	202.593	173.38	374.168	229.268	204.848	180.022	266.736	109.174	216.995	205.652	197.024	189.946
ENSG00000244038.9	6375.3	0.127611	0.20754	0.614876	0.538637	0.97831	ENSG00000244038	DDOST	1650	5693.26	5624.27	6126.03	6074.25	9286.11	5603.84	6542.04	6637.55	5858.88	6521.97	7166.33	5369.07
ENSG00000117245.12	239.057	-0.392468	0.271059	-1.44791	0.147644	0.97831	ENSG00000117245	KIF17	57576	285.204	294.957	179.952	291.796	256.06	295.877	199.174	313.585	172.891	185.686	182.553	210.945
ENSG00000189410.11	640.582	0.358287	0.497118	0.720728	0.471077	0.97831	ENSG00000189410	SH2D5	400745	653.019	570.885	209.578	605.341	1045.14	548.977	836.181	1041.8	337.843	681.847	786.983	369.392
ENSG00000127483.17	8683.37	-0.158662	0.173236	-0.915873	0.359733	0.97831	ENSG00000127483	HP1BP3	50809	9132.43	9510.52	10103.6	8977.71	6272.96	9788.9	8505.71	7548.11	8608.37	8697.3	8002.29	9052.49
ENSG00000075151.20	4933.99	-0.208805	0.138528	-1.50731	0.13173	0.97831	ENSG00000075151	EIF4G3	8672	5630.32	4943.44	5577.4	5471.63	4587.14	4957.72	5322.43	4196.23	4547.2	5059.45	4285.55	4629.33
ENSG00000162551.13	5753.92	-0.372416	0.299957	-1.24157	0.214397	0.97831	ENSG00000162551	ALPL	249	4571.13	5789.2	9336.63	4386	7021.28	6099.35	6095.43	4573.7	5958.56	4798.89	6365.99	4050.9
ENSG00000076864.19	127.181	-0.19295	0.215189	-0.896653	0.369904	0.97831	ENSG00000076864	RAP1GAP	5909	111.131	114.177	149.228	122.337	124.372	158.633	137.755	132.403	149.074	94.8397	109.087	123.131
ENSG00000090686.15	2952.27	0.0713225	0.101209	0.704703	0.480995	0.97831	ENSG00000090686	USP48	84196	3004.48	2890.37	2806.81	2974.15	2651.53	2954.32	3216.62	3034.81	2750.37	3109.74	3112.31	2921.73
ENSG00000070831.15	4387.28	-0.104235	0.127789	-0.815683	0.414682	0.97831	ENSG00000070831	CDC42	998	4404.93	4036.37	4879.54	4779.29	4691.65	4210.01	4301.99	4112.61	4840.06	4339.66	3751.25	4300.03
ENSG00000184677.16	2190.27	-0.234969	0.352654	-0.666287	0.505227	0.97831	ENSG00000184677	ZBTB40	9923	2244.26	2231.74	3380.68	2190.28	1030.51	2594.27	1888.21	1585.35	2462.81	2381.97	1579.53	2713.65
ENSG00000237200.1	18.6251	0.376226	0.643865	0.584325	0.559002	0.97831	ENSG00000237200	NA	NA	9.83462	17.9723	16.459	16.3116	14.632	30.3007	13.1613	39.4885	7.93886	24.9578	20.0363	12.4085
ENSG00000133216.16	3092.62	-0.837709	0.564694	-1.48347	0.137948	0.97831	ENSG00000133216	EPHB2	2048	4300.68	3767.84	5570.82	3596.7	804.761	4089.7	1791.69	1910.55	3647.46	2716.41	1005.16	3909.64
ENSG00000169641.13	2602.48	-0.176955	0.160463	-1.10278	0.270122	0.97831	ENSG00000169641	LUZP1	7798	2785.16	2638.76	3055.89	2736.72	2180.17	2931.14	2539.25	2770	2091.45	2429.89	2645.91	2425.39
ENSG00000179546.4	55.9397	-0.537387	0.92507	-0.580915	0.561298	0.97831	ENSG00000179546	HTR1D	3352	130.8	50.7453	46.0852	106.931	8.36115	57.9278	37.729	37.1656	38.8122	83.8582	2.22626	70.6331
ENSG00000261326.2	899.776	-0.234384	0.302116	-0.775809	0.437862	0.97831	ENSG00000261326	NA	NA	796.604	1260.18	1078.61	628.902	654.26	1157.66	701.936	972.114	882.096	649.901	938.368	1076.68
ENSG00000125945.14	518.703	-0.183613	0.201441	-0.911501	0.362032	0.97831	ENSG00000125945	ZNF436	80818	624.498	526.483	596.913	623.465	383.568	475.899	536.103	439.019	479.86	558.057	450.817	529.748
ENSG00000249087.6	481.256	0.184109	0.384637	0.478656	0.632183	0.97831	ENSG00000249087	ZNF436-AS1	148898	424.856	498.996	358.806	348.887	967.804	437.577	334.297	537.74	408.41	354.401	648.954	454.343
ENSG00000204219.9	83.6089	1.29819	1.00285	1.29449	0.195495	0.97831	ENSG00000204219	TCEA3	6920	31.4708	39.1162	13.1672	29.9046	493.308	22.2799	71.071	72.0084	24.6987	50.9139	139.141	16.2265
ENSG00000007968.6	608.419	-0.229984	0.358565	-0.6414	0.521263	0.97831	ENSG00000007968	E2F2	1870	673.672	655.461	777.961	645.214	242.473	445.598	921.291	533.095	609.528	753.726	627.805	415.208
ENSG00000235052.1	5.89021	-0.968827	0.777404	-1.24623	0.212678	0.97831	ENSG00000235052	NA	NA	5.90077	10.5719	7.68086	7.24959	10.4514	2.67359	2.63226	5.80713	5.29257	3.99325	5.56565	2.8635
ENSG00000117308.14	531.19	-0.194377	0.252166	-0.770829	0.440808	0.97831	ENSG00000117308	GALE	2582	526.152	501.11	693.472	490.254	494.353	543.63	551.02	364.688	706.559	501.153	426.329	575.564
ENSG00000117305.14	742.416	0.391782	0.202872	1.93118	0.0534607	0.97831	ENSG00000117305	HMGCL	3155	713.01	662.861	523.396	639.777	976.165	702.263	682.632	717.762	798.296	736.754	896.069	860.006
ENSG00000179163.11	288.192	0.404835	0.450781	0.898076	0.369145	0.97831	ENSG00000179163	FUCA1	2517	276.353	191.352	266.636	300.858	142.14	363.608	266.736	255.514	423.406	382.354	136.915	452.434
ENSG00000188529.14	7092.09	-0.0794819	0.150921	-0.526646	0.59844	0.97831	ENSG00000188529	SRSF10	10772	6827.19	6834.76	8651.94	6863.55	5871.62	5962.1	8360.05	7220.59	7395.49	7562.22	7365.58	6189.94
ENSG00000142661.18	18.6144	-0.694783	0.507751	-1.36835	0.171201	0.97831	ENSG00000142661	MYOM3	127294	20.6527	25.3727	23.0426	32.6232	9.4063	24.0623	19.3032	10.4528	15.8777	16.9713	12.2444	13.363
ENSG00000001460.17	377.98	0.215978	0.172537	1.25178	0.210649	0.97831	ENSG00000001460	STPG1	90529	326.509	340.417	322.596	417.758	295.776	448.272	411.51	407.661	416.349	402.32	356.201	390.391
ENSG00000001461.16	256.24	0.352173	0.238324	1.47771	0.139486	0.97831	ENSG00000001461	NIPAL3	57185	234.064	256.898	168.979	304.483	240.383	226.364	301.832	296.164	202.882	314.468	271.604	256.761
ENSG00000169504.14	9827.7	0.374872	0.280261	1.33758	0.181033	0.97831	ENSG00000169504	CLIC4	25932	8975.07	8483.99	8633.29	11327.5	7275.25	7183.04	13814.1	10552.7	7852.41	13882.5	11952.8	7999.68
ENSG00000117614.9	1017.43	0.114581	0.191206	0.599253	0.549004	0.97831	ENSG00000117614	SYF2	25949	1094.59	958.875	882.202	1070.22	962.578	906.347	887.071	1118.45	1151.13	1167.03	820.376	1190.26
ENSG00000183726.10	2608.11	0.177578	0.105476	1.6836	0.0922594	0.97831	ENSG00000183726	TMEM50A	23585	2522.58	2268.74	2646.6	2519.23	2475.95	2238.68	2711.23	2907.05	2595.13	2694.44	2861.86	2855.87
ENSG00000188672.17	22.5107	0.855731	0.574944	1.48837	0.136652	0.97831	ENSG00000188672	RHCE	6006	20.6527	19.0295	4.38906	20.8426	14.632	26.7359	18.4258	26.7128	38.8122	29.9494	15.5838	34.3621
ENSG00000204178.9	1055.93	0.17354	0.184765	0.939249	0.347603	0.97831	ENSG00000204178	MACO1	55219	1120.16	909.187	1056.67	1087.44	775.497	970.513	1223.12	1074.32	973.833	1353.71	1045.23	1081.45
ENSG00000225643.1	4.40811	-0.615271	0.882722	-0.697015	0.485793	0.97831	ENSG00000225643	NA	NA	4.91731	8.45756	2.19453	4.531	2.09029	5.34718	4.3871	8.12998	2.64629	3.99325	3.33939	2.8635
ENSG00000228172.5	12.732	-0.42095	0.730684	-0.576104	0.564545	0.97831	ENSG00000228172	NA	NA	12.785	10.5719	20.848	19.9364	5.22572	19.6063	11.4065	4.64571	14.9956	17.9696	3.33939	11.454
ENSG00000127423.10	294.716	0.253438	0.287654	0.881052	0.37829	0.97831	ENSG00000127423	AUNIP	79000	229.147	231.526	261.149	322.607	295.776	194.281	476.439	377.464	287.563	354.401	303.884	202.354
ENSG00000117632.21	13077.7	0.31079	0.185075	1.67926	0.0931008	0.97831	ENSG00000117632	STMN1	3925	10827.9	10974.7	11703.4	11423.5	16629.3	10063.4	14862.6	14869.7	14016.5	13122.8	14905.9	13532
ENSG00000175087.9	433.958	-0.202167	0.211695	-0.954991	0.339582	0.97831	ENSG00000175087	PDIK1L	149420	468.128	426.049	484.991	448.569	376.252	354.696	508.026	408.822	531.904	387.345	505.361	307.349
ENSG00000197245.5	18.712	1.46069	1.25723	1.16183	0.245303	0.97831	ENSG00000197245	FAM110D	79927	9.83462	9.51475	4.38906	6.34339	44.9412	1.78239	64.9291	12.7757	4.41048	5.98987	56.7696	2.8635
ENSG00000142684.8	229.599	0.220109	0.268146	0.820856	0.411728	0.97831	ENSG00000142684	ZNF593	51042	232.097	178.666	173.368	241.955	350.123	185.369	204.439	274.097	233.755	215.635	267.151	198.536
ENSG00000142675.17	106.678	0.401668	0.349561	1.14906	0.250531	0.97831	ENSG00000142675	CNKSR1	10256	79.6604	101.491	81.1977	81.5579	154.681	96.2492	144.774	103.367	89.9737	89.8481	164.743	92.5866
ENSG00000130695.13	2450.79	0.19241	0.258997	0.742907	0.457538	0.97831	ENSG00000130695	CEP85	64793	2446.85	2275.08	1945.45	2297.21	2596.14	2340.28	2640.16	3392.53	1855.93	2263.17	3362.76	1993.95
ENSG00000142669.14	1286.52	-0.183523	0.258648	-0.709545	0.477987	0.97831	ENSG00000142669	SH3BGRL3	83442	1480.11	1147.06	1112.63	1614.85	2205.25	1060.52	1170.48	1067.35	1286.98	1139.07	948.386	1205.54
ENSG00000158062.20	708.357	-0.118412	0.249727	-0.474164	0.635383	0.97831	ENSG00000158062	UBXN11	91544	573.358	710.435	939.259	568.187	688.75	815.445	684.387	600.457	873.275	649.901	578.827	818.008
ENSG00000176092.13	125.068	0.843772	0.628767	1.34195	0.179613	0.97831	ENSG00000176092	CRYBG2	55057	110.148	120.52	39.5016	107.838	270.692	70.4045	114.942	130.08	51.1615	118.799	289.414	77.3146
ENSG00000131914.10	30212	-0.184043	0.271266	-0.678462	0.497479	0.97831	ENSG00000131914	LIN28A	79727	42429.5	32672.6	27013.6	41732.3	23930.7	26342	30182.4	21963.7	26392.3	35695.7	23804.3	30385.6
ENSG00000117682.16	674.472	-0.109962	0.224253	-0.490348	0.623888	0.97831	ENSG00000117682	DHDDS	79947	685.473	634.317	774.67	765.738	544.52	622.946	780.026	538.902	807.117	753.726	520.945	665.287
ENSG00000260063.1	14.3621	-0.759988	0.707945	-1.07351	0.283041	0.97831	ENSG00000260063	LOC101928728	101928728	13.7685	11.6291	35.1125	18.124	10.4514	14.2591	8.7742	8.12998	16.7598	14.9747	2.22626	18.1355
ENSG00000060642.10	651.139	0.3644	0.230909	1.57811	0.114541	0.97831	ENSG00000060642	PIGV	55650	547.788	664.975	460.852	628.902	777.587	605.122	611.561	811.837	549.546	618.954	882.712	653.833
ENSG00000204160.11	1857.56	0.104285	0.16723	0.623601	0.53289	0.97831	ENSG00000204160	ZDHHC18	84243	1948.24	1687.28	1607.49	1969.17	2434.14	1640.69	1831.17	1862.93	1672.45	1900.79	1992.5	1743.87
ENSG00000142751.14	1020.92	0.0544042	0.112245	0.484692	0.627895	0.97831	ENSG00000142751	GPN2	54707	1012.97	944.075	1054.47	1042.13	1037.83	991.01	912.516	1012.76	1115.85	1007.3	1073.06	1047.09
ENSG00000158246.7	51.0006	0.620177	0.53099	1.16796	0.242822	0.97831	ENSG00000158246	TENT5B	115572	37.3716	35.9446	20.848	48.9348	139.004	42.7774	71.9484	42.9728	27.345	56.9038	41.1858	46.7706
ENSG00000090020.10	1043.62	-0.135753	0.221779	-0.612111	0.540464	0.97831	ENSG00000090020	SLC9A1	6548	1159.5	1051.91	1182.85	1166.28	935.404	837.724	1284.54	1017.41	798.296	1229.92	992.911	866.687
ENSG00000186501.14	1026.5	0.0700941	0.1168	0.600119	0.548427	0.97831	ENSG00000186501	TMEM222	84065	926.421	938.789	1069.83	1024	978.255	962.492	1087.12	1212.53	1038.23	1099.14	1001.82	979.318
ENSG00000142765.17	120.984	0.761677	0.553822	1.37531	0.169036	0.97831	ENSG00000142765	SYTL1	84958	81.6274	64.4889	54.8633	117.806	340.717	65.0573	163.2	141.694	81.1528	123.791	152.499	64.9061
ENSG00000142733.14	409.427	-0.223117	0.200172	-1.11463	0.265009	0.97831	ENSG00000142733	MAP3K6	9064	398.302	400.677	475.116	376.073	344.898	441.142	483.458	392.562	510.733	382.354	284.961	422.844
ENSG00000174950.10	54.5151	0.680506	0.578384	1.17656	0.23937	0.97831	ENSG00000174950	CD164L2	388611	39.3385	44.4022	12.0699	33.5294	129.598	60.6013	41.2387	85.9456	53.8078	46.9207	38.9595	67.7696
ENSG00000181773.6	173.468	0.299904	0.473459	0.63343	0.526453	0.97831	ENSG00000181773	GPR3	2827	175.056	108.891	145.936	225.644	176.629	80.2077	304.465	220.671	114.672	255.568	173.648	100.223
ENSG00000126705.13	2521.59	-0.20697	0.237521	-0.871376	0.383549	0.97831	ENSG00000126705	AHDC1	27245	2380.96	2297.28	3567.21	2420.46	2313.95	2675.37	2399.74	2103.34	2958.55	2527.73	1811.06	2803.37
ENSG00000235912.1	3.81951	-0.894192	1.11464	-0.802224	0.422424	0.97831	ENSG00000235912	NA	NA	2.95039	3.17158	3.2918	3.6248	12.5417	1.78239	2.63226	4.64571	6.17467	1.99662	1.11313	1.909
ENSG00000126709.14	313.267	0.524244	0.588534	0.890763	0.373057	0.97831	ENSG00000126709	IFI6	2537	362.898	194.524	257.857	337.106	95.1081	364.499	316.748	217.187	441.048	420.289	112.426	639.516
ENSG00000117758.13	877.758	0.103991	0.178113	0.583849	0.559322	0.97831	ENSG00000117758	STX12	23673	882.165	888.043	708.834	1055.72	752.504	947.342	793.187	1001.15	839.755	944.403	817.037	902.958
ENSG00000117751.17	1914.05	-0.0832931	0.112983	-0.737217	0.46099	0.97831	ENSG00000117751	PPP1R8	5511	1945.29	1823.66	2010.19	2083.35	1849.91	1797.54	1962.79	1960.49	2079.98	1963.68	1843.34	1648.42
ENSG00000158156.7	483.847	0.128179	0.222113	0.57709	0.563879	0.97831	ENSG00000158156	XKR8	55113	554.673	429.221	408.183	569.093	504.805	394.8	519.432	527.288	376.655	586.009	486.438	449.57
ENSG00000228589.3	9.9473	0.346451	0.664498	0.521373	0.602107	0.97831	ENSG00000228589	NA	NA	10.8181	2.11439	15.3617	13.593	9.4063	8.91196	8.7742	4.64571	9.70305	12.9781	14.4707	8.59051
ENSG00000169403.11	5.24968	0.576814	1.05447	0.54702	0.584365	0.97831	ENSG00000169403	PTAFR	5724	2.95039	1.05719	8.77813	2.7186	1.04514	4.45598	13.1613	1.16143	8.82096	8.98481	2.22626	7.63601
ENSG00000130770.17	1474.62	0.262448	0.239688	1.09496	0.273535	0.97831	ENSG00000130770	ATP5IF1	93974	1262.77	1160.8	1302.45	1236.96	2283.64	1425.91	1226.63	1571.41	1755.37	1366.69	1551.7	1551.06
ENSG00000270605.1	248.15	0.279548	0.34258	0.816006	0.414497	0.97831	ENSG00000270605	NA	NA	195.709	243.155	206.286	206.613	421.193	226.364	178.116	234.608	283.153	195.669	220.4	366.529
ENSG00000130766.4	2280.29	0.973418	0.709681	1.37163	0.170179	0.97831	ENSG00000130766	SESN2	83667	1712.21	1364.84	1009.48	3949.22	1013.79	741.475	4996.9	3472.66	1078.8	4645.15	2679.3	699.65
ENSG00000204138.12	2692.85	-0.219553	0.162513	-1.35099	0.176699	0.97831	ENSG00000204138	PHACTR4	65979	2832.37	3018.29	3383.97	2906.18	2150.91	2309.98	2969.19	2281.04	2531.61	2776.31	2639.23	2515.11
ENSG00000200087.1	32.3596	-0.270544	0.38387	-0.704779	0.480948	0.97831	ENSG00000200087	SNORA73B	26768	36.3881	32.773	37.307	27.186	41.8058	26.7359	36.8516	39.4885	21.1703	32.9443	35.6201	20.0445
ENSG00000180098.9	596.257	0.233648	0.189567	1.23254	0.217749	0.97831	ENSG00000180098	TRNAU1AP	54952	561.557	526.483	533.271	607.153	630.222	604.231	592.258	519.158	675.685	628.937	488.664	787.464
ENSG00000197989.13	759.617	0.115546	0.154461	0.748058	0.454425	0.97831	ENSG00000197989	SNHG12	85028	676.622	693.52	728.584	627.996	820.438	759.299	897.6	914.043	723.318	787.668	791.435	694.877
ENSG00000221539.1	21.95	0.502721	0.413092	1.21697	0.223616	0.97831	ENSG00000221539	SNORD99	692212	11.8015	21.1439	15.3617	17.2178	28.2189	16.9327	24.5678	32.5199	27.345	22.9612	23.3757	21.9535
ENSG00000120656.11	717.173	0.200687	0.184921	1.08526	0.277807	0.97831	ENSG00000120656	TAF12	6883	706.126	610.001	539.855	754.864	934.359	621.164	710.71	860.617	734.786	730.765	694.593	708.24
ENSG00000162419.12	571.995	-0.115468	0.164411	-0.702313	0.482484	0.97831	ENSG00000162419	GMEB1	10691	598.928	543.398	718.709	559.125	519.437	495.505	672.981	515.673	523.083	584.013	543.207	589.882
ENSG00000198492.15	4390.56	-0.138551	0.124702	-1.11106	0.266543	0.97831	ENSG00000198492	YTHDF2	51441	4480.65	4258.38	4811.51	4708.61	3991.41	3874.03	4648.57	4625.96	4978.55	4552.3	3861.45	3895.32
ENSG00000116329.10	54.3731	1.15568	0.74768	1.54568	0.122181	0.97831	ENSG00000116329	OPRD1	4985	27.5369	51.8025	8.77813	33.5294	98.2436	38.3214	63.1742	114.981	19.4061	49.9156	112.426	34.3621
ENSG00000159023.19	4896.98	-0.218835	0.176396	-1.24059	0.214758	0.97831	ENSG00000159023	EPB41	2035	5163.18	5381.12	5750.77	5036.65	4680.16	4158.32	5990.14	4308.89	4292.28	4905.71	5118.17	3978.36
ENSG00000060656.19	1740.02	0.5915	0.399653	1.48003	0.138864	0.97831	ENSG00000060656	PTPRU	10076	1369.96	1485.36	876.715	1489.79	2646.31	1433.93	1952.26	2910.53	1091.15	1756.03	2562.42	1305.76
ENSG00000186056.9	23.9288	0.304522	0.519401	0.586295	0.557677	0.97831	ENSG00000186056	MATN1-AS1	100129196	29.5039	24.3155	6.58359	31.717	25.0835	25.8447	14.0387	31.3585	23.8166	20.9646	23.3757	30.544
ENSG00000162512.15	3577.56	-0.326212	0.201476	-1.61911	0.105424	0.97831	ENSG00000162512	SDC3	9672	4037.11	4159	3976.49	3954.65	2660.94	3337.53	3638.66	4233.4	3224.06	3989.26	2835.14	2884.5
ENSG00000134644.15	6147.52	-0.189785	0.105767	-1.79437	0.0727537	0.97831	ENSG00000134644	PUM1	9698	6517.4	6662.44	6845.84	6740.31	5423.25	6211.64	5902.4	5982.51	5928.56	6044.78	5484.39	6026.72
ENSG00000229447.2	52.6099	0.599025	0.520769	1.15027	0.250033	0.97831	ENSG00000229447	NA	NA	47.2062	46.5166	24.1398	30.8108	99.2887	44.5598	43.871	74.3313	41.4585	40.9308	92.3897	45.8161
ENSG00000168528.11	859.441	-0.278181	0.217296	-1.28019	0.200477	0.97831	ENSG00000168528	SERINC2	347735	834.959	1011.74	841.603	994.1	991.842	873.372	650.168	1068.51	830.934	854.555	592.185	769.328
ENSG00000084636.17	421.666	-2.47123	1.40498	-1.75891	0.0785931	0.97831	ENSG00000084636	COL16A1	1307	49.1731	726.293	2338.27	44.4038	103.469	651.464	61.4194	59.2327	464.864	72.8768	45.6383	442.889
ENSG00000184007.18	3978.5	-0.181132	0.198375	-0.913076	0.361203	0.97831	ENSG00000184007	PTP4A2	8073	4140.38	3754.1	4935.5	4441.28	3236.81	3626.28	4380.96	3285.68	4625.71	4167.95	3282.62	3864.78
ENSG00000121774.17	12403.4	-0.109014	0.105123	-1.03702	0.299727	0.97831	ENSG00000121774	KHDRBS1	10657	12602.1	12318.4	12879.7	12969.5	11884.3	11330.7	13131.5	12306.5	14369.3	12577.7	11185.8	11285.1
ENSG00000121775.17	933.569	-0.26344	0.211036	-1.24832	0.211914	0.97831	ENSG00000121775	TMEM39B	55116	826.108	941.96	1270.63	916.167	766.091	931.3	974.813	898.944	1146.72	891.493	687.914	950.683
ENSG00000084652.15	3026.13	-0.0691282	0.134577	-0.513669	0.607484	0.97831	ENSG00000084652	TXLNA	200081	3026.11	2934.77	3570.5	2940.62	2467.59	3172.66	3167.48	3085.91	2863.28	3136.7	2936.44	3011.45
ENSG00000160051.11	200.791	0.306282	0.181751	1.68517	0.0919559	0.97831	ENSG00000160051	IQCC	55721	178.007	153.293	199.702	206.613	174.539	204.975	232.516	200.927	202.882	251.575	199.25	205.218
ENSG00000160055.19	268.92	0.168049	0.237948	0.706243	0.480037	0.97831	ENSG00000160055	TMEM234	56063	227.18	183.952	273.219	276.391	423.283	305.68	242.168	232.285	294.62	231.608	235.983	300.668
ENSG00000084623.11	3981.34	0.109161	0.190268	0.573724	0.566155	0.97831	ENSG00000084623	EIF3I	8668	4145.29	3620.89	3015.29	4113.24	5453.56	3470.32	4035.25	4176.49	4115.86	4059.14	3982.78	3587.97
ENSG00000183615.5	133.618	0.210658	0.358144	0.588192	0.556403	0.97831	ENSG00000183615	FAM167B	84734	134.734	152.236	69.1277	114.181	218.435	104.27	117.574	153.308	127.022	146.752	143.594	122.176
ENSG00000116478.11	3568.34	-0.226458	0.174372	-1.2987	0.194046	0.97831	ENSG00000116478	HDAC1	3065	3784.36	3693.84	4152.05	3148.14	4641.49	3829.47	2820.9	3156.76	3652.76	3046.85	3289.3	3604.2
ENSG00000175130.6	14800	-0.294283	0.226444	-1.29958	0.193744	0.97831	ENSG00000175130	MARCKSL1	65108	14886.7	14068.1	20484.9	15313.9	14964.4	13343	14159.8	11127.6	18935.9	13493.2	11871.5	14951.3
ENSG00000225828.1	504.839	-0.191439	0.17028	-1.12426	0.260901	0.97831	ENSG00000225828	FAM229A	100128071	469.111	597.315	566.189	457.631	545.565	547.194	460.645	562.13	422.524	445.247	518.718	465.797
ENSG00000273274.1	648.609	-0.214025	0.290809	-0.735963	0.461753	0.97831	ENSG00000273274	ZBTB8B	728116	747.431	817.211	591.426	761.207	453.593	853.766	511.536	564.453	624.524	646.906	421.876	789.373
ENSG00000160062.14	619.773	-0.157483	0.257664	-0.611196	0.54107	0.97831	ENSG00000160062	ZBTB8A	653121	598.928	645.946	798.809	648.839	365.8	606.013	695.794	479.669	765.659	620.95	566.583	644.288
ENSG00000176261.15	525.425	-0.104067	0.213873	-0.486585	0.626552	0.97831	ENSG00000176261	ZBTB8OS	339487	570.408	481.024	605.691	586.311	481.812	447.381	556.284	420.436	614.821	574.03	408.519	558.383
ENSG00000162521.18	11299.9	-0.0830121	0.0797295	-1.04117	0.297796	0.97831	ENSG00000162521	RBBP4	5928	11431.8	11472.7	11674.9	11164.4	11840.4	10620.4	12040.8	11348.3	11358.7	11315.9	10965.4	10364.9
ENSG00000162522.10	2419.77	-0.355407	0.203859	-1.7434	0.081264	0.97831	ENSG00000162522	KIAA1522	57648	2932.68	2845.97	2514.93	2821	1818.55	2527.43	2598.92	2205.55	2289.92	2604.6	1805.5	2072.22
ENSG00000134684.10	4519.01	0.485821	0.436611	1.11271	0.265833	0.97831	ENSG00000134684	YARS1	8565	3672.25	3239.24	3348.86	5487.04	3834.63	2412.47	7518.61	7100.96	3245.23	6560.91	5653.58	2154.31
ENSG00000160097.15	1894.67	-0.779869	0.914703	-0.852592	0.393885	0.97831	ENSG00000160097	FNDC5	252995	4979.27	2100.65	1066.54	3593.99	204.848	1219.16	1157.32	2406.48	1263.16	2679.47	841.526	1223.67
ENSG00000121900.18	62.0977	-0.6746	0.459095	-1.46941	0.141721	0.97831	ENSG00000121900	TMEM54	113452	63.925	74.0036	40.5988	90.6199	99.2887	40.1038	43.871	109.174	71.4497	39.9325	44.5252	27.6805
ENSG00000142920.16	260.07	0.30456	0.279865	1.08824	0.27649	0.97831	ENSG00000142920	AZIN2	113451	275.369	215.668	193.119	283.64	147.365	322.613	285.161	277.581	275.214	286.516	249.341	309.258
ENSG00000278997.1	38.4874	-0.35197	0.404903	-0.86927	0.384699	0.97831	ENSG00000278997	NA	NA	57.0408	47.5738	36.2098	47.1224	36.58	52.5806	14.9161	19.7442	39.6943	28.9511	35.6201	45.8161
ENSG00000160094.14	1521.16	-0.260465	0.164041	-1.58781	0.112329	0.97831	ENSG00000160094	ZNF362	149076	1538.13	1615.39	1922.41	1544.16	1214.46	1541.77	1522.32	1349.58	1768.6	1489.48	1410.34	1337.26
ENSG00000270115.1	23.0349	-0.509587	0.496523	-1.02631	0.304745	0.97831	ENSG00000270115	NA	NA	22.6196	31.7158	36.2098	29.9046	10.4514	35.6478	19.3032	9.29141	17.6419	21.9629	24.4888	17.181
ENSG00000134686.17	6483.66	0.446591	0.354092	1.26123	0.207226	0.97831	ENSG00000134686	PHC2	1912	5077.61	5552.39	6686.74	5291.3	6500.8	5946.95	5564.6	5962.76	7620.42	4602.22	13461.1	5537.06
ENSG00000233246.1	36.2896	-0.797219	0.765275	-1.04174	0.297532	0.97831	ENSG00000233246	LOC101929464	101929464	41.3054	51.8025	57.0578	47.1224	9.4063	71.2957	21.9355	18.5828	30.8733	36.9376	3.33939	45.8161
ENSG00000121903.14	298.38	-0.289207	0.301665	-0.958701	0.33771	0.97831	ENSG00000121903	ZSCAN20	7579	349.129	374.247	300.651	399.634	168.268	320.831	341.316	252.03	236.402	321.457	262.699	253.897
ENSG00000121904.17	2669.03	-0.319973	0.45214	-0.707685	0.479141	0.97831	ENSG00000121904	CSMD2	114784	3210.02	3476.06	2273.53	2583.57	2043.26	1868.84	3775.54	4305.41	1314.32	3076.8	3011.02	1090.04
ENSG00000142698.14	85.2952	-0.676987	0.633896	-1.06798	0.285531	0.97831	ENSG00000142698	C1orf94	84970	113.098	138.492	65.8359	83.3703	72.115	24.9535	140.387	148.663	37.9301	105.821	69.014	23.8625
ENSG00000116544.11	50.476	-0.789124	0.42231	-1.86859	0.0616799	0.97831	ENSG00000116544	DLGAP3	58512	57.0408	43.345	99.8512	52.5595	40.7606	36.539	77.2129	36.0042	46.7511	50.9139	32.2808	32.453
ENSG00000243749.1	11.1099	1.10249	0.8721	1.26418	0.206166	0.97831	ENSG00000243749	TMEM35B	100506144	13.7685	6.34317	4.38906	4.531	19.8577	3.56478	14.0387	9.29141	4.41048	10.9814	34.507	7.63601
ENSG00000163867.16	404.779	-0.113429	0.219471	-0.516827	0.605277	0.97831	ENSG00000163867	ZMYM6	9204	390.434	349.931	543.147	425.914	398.2	388.562	423.794	301.971	449.869	399.325	352.862	433.344
ENSG00000116560.10	22056.3	-0.486122	0.447382	-1.08659	0.277217	0.97831	ENSG00000116560	SFPQ	6421	22504.6	23007.7	39422.6	22415.7	8689.33	21514.4	24316.8	11580.6	30585.8	25156.5	12376.9	23104.7
ENSG00000229994.1	79.3249	0.267107	0.220526	1.21123	0.225808	0.97831	ENSG00000229994	NA	NA	71.7927	72.9464	74.6141	77.0269	67.9344	81.9901	71.071	80.1384	90.8558	78.8667	83.4847	101.177
ENSG00000092853.13	1468.96	-0.240873	0.226729	-1.06238	0.288061	0.97831	ENSG00000092853	CLSPN	63967	1641.4	1504.39	1842.31	1443.58	1048.28	1252.13	2046.14	1240.4	1387.54	1542.39	1504.95	1174.04
ENSG00000134698.10	1417.08	-0.173852	0.209048	-0.831636	0.405614	0.97831	ENSG00000134698	AGO4	192670	1555.84	1664.02	1535.07	1551.41	1025.29	1566.72	1382.81	1092.9	1416.65	1493.48	1148.75	1572.06
ENSG00000126070.19	1485.85	0.187103	0.186193	1.00489	0.314952	0.97831	ENSG00000126070	AGO3	192669	1540.1	1470.56	1335.37	1539.63	1294.93	1269.06	1646.92	1578.38	1205.82	1605.29	1965.79	1378.3
ENSG00000092850.11	282.432	-0.164291	0.182201	-0.901698	0.367217	0.97831	ENSG00000092850	TEKT2	27285	289.138	302.358	337.958	251.923	263.376	320.831	265.858	255.514	274.332	274.536	225.965	327.394
ENSG00000054116.11	1086.05	0.159151	0.171067	0.930342	0.352194	0.97831	ENSG00000054116	TRAPPC3	27095	1024.77	981.077	911.828	1024.91	1402.58	1053.39	956.387	1304.28	1114.97	1074.18	1107.56	1076.68
ENSG00000116871.15	4279	-0.0865667	0.118083	-0.733098	0.463499	0.97831	ENSG00000116871	MAP7D1	55700	4481.64	4339.78	4547.07	3886.69	4760.63	3807.19	4372.18	4012.73	4549.85	4307.72	4262.17	4020.36
ENSG00000054118.13	6791.81	-0.281915	0.170984	-1.64878	0.0991931	0.97831	ENSG00000054118	THRAP3	9967	7391.7	6881.28	8318.37	7167.13	5438.93	6511.97	7806.4	6107.94	7297.58	6985.19	5330.78	6264.39
ENSG00000214193.9	881.671	0.623248	0.4731	1.31737	0.187714	0.97831	ENSG00000214193	SH3D21	79729	991.33	724.178	263.344	719.522	1668.05	1028.44	851.097	783.963	501.03	842.576	1484.91	721.603
ENSG00000116883.8	330.68	0.604685	0.455446	1.32768	0.184285	0.97831	ENSG00000116883	NA	NA	374.699	275.928	123.991	259.173	653.215	322.613	312.361	270.612	196.707	296.499	565.47	316.894
ENSG00000196182.10	2002.51	-0.234674	0.185084	-1.26793	0.204822	0.97831	ENSG00000196182	STK40	83931	1899.07	1868.06	2527	2260.06	2076.7	1723.57	2110.19	2040.63	2175.25	1890.8	1993.61	1465.16
ENSG00000116885.18	149.896	-0.356993	0.348022	-1.02578	0.304997	0.97831	ENSG00000116885	OSCP1	127700	148.503	143.778	190.924	153.148	174.539	189.825	127.226	94.0755	200.236	111.811	82.3716	182.31
ENSG00000116898.11	1638.53	0.183216	0.262601	0.697699	0.485366	0.97831	ENSG00000116898	MRPS15	64960	1470.28	1394.44	1357.32	1494.32	2835.48	1357.29	1583.74	1806.02	1569.25	1555.37	1789.91	1448.93
ENSG00000163873.9	6013.36	-1.33464	1.86226	-0.716681	0.473571	0.97831	ENSG00000163873	GRIK3	2899	7350.4	6121.16	17560.6	6434.01	5.22572	11697	687.897	564.453	9435.78	3524.04	8.90504	8770.91
ENSG00000163877.9	634.092	-0.162886	0.16881	-0.964902	0.334594	0.97831	ENSG00000163877	SNIP1	79753	658.92	610.001	775.767	659.713	541.385	628.293	613.316	570.26	725.965	682.846	543.207	599.427
ENSG00000163879.10	1633.84	-0.26513	0.228538	-1.16011	0.246004	0.97831	ENSG00000163879	DNALI1	7802	1590.26	1821.55	1912.53	1648.38	1726.58	1880.42	1130.99	1787.44	1678.63	1404.63	1150.98	1873.69
ENSG00000134697.12	3066.02	0.163595	0.289071	0.565934	0.571439	0.97831	ENSG00000134697	GNL2	29889	2854.99	2688.45	2569.8	2746.69	4479.49	2387.51	3467.56	3974.4	2535.14	3136.7	3779.07	2172.45
ENSG00000134690.10	3225.11	0.205341	0.26169	0.78467	0.432647	0.97831	ENSG00000134690	CDCA8	55143	2937.6	3395.71	2284.51	2879.9	4031.12	3091.56	2974.45	4533.05	2636.58	3013.9	4038.43	2884.5
ENSG00000183317.16	23.7463	0.698228	1.12843	0.618763	0.536073	0.97831	ENSG00000183317	EPHA10	284656	5.90077	31.7158	24.1398	17.2178	1.04514	48.1246	7.89678	9.29141	39.6943	25.9561	3.33939	70.6331
ENSG00000185090.14	24.0156	-0.972218	0.505639	-1.92275	0.0545111	0.97831	ENSG00000185090	MANEAL	149175	29.5039	22.2011	47.1824	29.9046	17.7675	15.1503	21.9355	17.4214	37.048	20.9646	10.0182	19.09
ENSG00000196449.3	371.213	0.254316	0.201666	1.26108	0.207282	0.97831	ENSG00000196449	YRDC	79693	381.583	288.614	292.97	363.386	385.658	277.162	453.626	445.988	415.467	426.279	410.745	313.076
ENSG00000188786.9	734.824	-0.227034	0.139868	-1.62321	0.104545	0.97831	ENSG00000188786	MTF1	4520	812.34	801.353	888.785	758.489	594.687	761.973	734.4	646.915	680.978	761.712	709.063	667.196
ENSG00000183386.9	807.098	0.184995	0.201215	0.919392	0.357891	0.97831	ENSG00000183386	FHL3	2275	734.646	779.152	577.162	889.888	1215.5	799.403	717.729	858.294	735.668	846.569	818.15	713.013
ENSG00000183520.11	863.313	0.102078	0.177664	0.574559	0.565589	0.97831	ENSG00000183520	UTP11	51118	854.629	810.868	759.308	883.544	1022.15	682.656	990.607	927.98	824.759	947.398	889.39	766.465
ENSG00000185668.7	191.626	-1.06113	0.576248	-1.84146	0.0655548	0.97831	ENSG00000185668	POU3F1	5453	303.89	247.384	344.541	259.173	66.8892	315.483	71.9484	99.8827	161.423	116.803	60.109	251.988
ENSG00000168653.10	2913.7	0.368762	0.333801	1.10474	0.269274	0.97831	ENSG00000168653	NDUFS5	4725	2541.27	2230.68	2306.45	2307.18	5332.33	2061.34	2628.75	3306.58	3109.39	2729.39	3809.13	2601.97
ENSG00000201457.1	11.8457	-0.47485	0.525777	-0.903139	0.366452	0.97831	ENSG00000201457	SNORA55	677834	10.8181	14.8007	14.2645	15.4054	10.4514	18.7151	11.4065	10.4528	7.05676	6.98819	12.2444	9.54501
ENSG00000084072.16	1774.13	0.215926	0.175832	1.22802	0.219438	0.97831	ENSG00000084072	PPIE	10450	1542.07	1679.88	1527.39	1590.38	2158.22	1846.56	1530.22	2091.73	1806.53	1597.3	2037.03	1882.28
ENSG00000116985.11	18.8711	0.481711	0.494689	0.973766	0.330173	0.97831	ENSG00000116985	BMP8B	656	13.7685	7.40036	19.7508	21.7488	19.8577	22.2799	30.7097	16.26	17.6419	12.9781	21.1495	22.908
ENSG00000043514.15	1852.33	0.219949	0.217806	1.00984	0.312573	0.97831	ENSG00000043514	TRIT1	54802	1654.18	1729.57	1481.31	1587.66	2614.95	1842.1	1785.55	2156.77	1708.62	1641.23	2249.63	1776.33
ENSG00000168389.17	154.576	0.609022	0.461744	1.31896	0.187182	0.97831	ENSG00000168389	MFSD2A	84879	109.164	115.234	106.435	147.71	282.189	91.7932	230.761	169.568	97.0305	174.705	234.87	95.4501
ENSG00000131238.16	5518.51	0.166235	0.149401	1.11267	0.265848	0.97831	ENSG00000131238	PPT1	5538	5222.18	4599.85	5168.12	5025.78	6860.33	5252.71	5724.29	6287.96	5259.94	5807.18	5544.5	5469.29
ENSG00000049089.13	442.404	0.173572	0.259593	0.668632	0.50373	0.97831	ENSG00000049089	COL9A2	1298	401.253	424.992	352.222	354.324	652.17	412.624	434.323	584.197	363.423	425.281	456.383	447.661
ENSG00000084070.11	819.823	-0.0977913	0.144764	-0.675521	0.499345	0.97831	ENSG00000084070	SMAP2	64744	978.545	748.494	763.697	927.948	903.005	827.921	811.613	707.309	840.637	769.699	792.548	766.465
ENSG00000187801.14	336.259	0.322159	0.309804	1.03988	0.298395	0.97831	ENSG00000187801	ZFP69B	65243	338.311	282.271	289.678	336.2	198.577	311.027	519.432	371.656	249.633	469.207	375.125	293.986
ENSG00000260920.2	329.73	0.334707	0.349209	0.958471	0.337825	0.97831	ENSG00000260920	NA	NA	265.535	373.19	241.398	366.104	160.952	281.618	460.645	434.373	262.864	460.222	374.012	275.851
ENSG00000238287.1	19.9547	0.728153	0.449146	1.6212	0.104976	0.97831	ENSG00000238287	NA	NA	22.6196	12.6863	15.3617	15.4054	11.4966	13.3679	30.7097	11.6143	22.0524	28.9511	25.602	29.5895
ENSG00000272145.1	246.812	-0.206506	0.234025	-0.882411	0.377555	0.97831	ENSG00000272145	NA	NA	251.766	300.243	237.009	241.955	192.307	289.639	200.929	260.16	304.323	204.654	211.495	267.26
ENSG00000066136.20	1277.5	-0.102664	0.113764	-0.902431	0.366828	0.97831	ENSG00000066136	NFYC	4802	1344.39	1310.92	1302.45	1456.26	1297.02	1204.01	1168.72	1362.35	1197.89	1204.96	1227.78	1253.26
ENSG00000117013.14	168.904	0.765044	0.716037	1.06844	0.285321	0.97831	ENSG00000117013	KCNQ4	9132	182.924	138.492	74.6141	206.613	75.2504	85.5548	270.245	261.321	58.2183	186.684	436.347	50.5886
ENSG00000171790.15	6.98402	-0.480402	0.755217	-0.636111	0.524704	0.97831	ENSG00000171790	SLFNL1	200172	9.83462	7.40036	6.58359	9.96819	4.18058	9.80316	7.01936	2.32285	9.70305	2.99494	4.45252	9.54501
ENSG00000204060.6	64.8238	0.312788	0.540551	0.578646	0.562828	0.97831	ENSG00000204060	FOXO6	100132074	81.6274	56.0313	23.0426	82.4641	110.785	40.1038	40.3613	101.044	42.3406	75.8717	74.5797	49.6341
ENSG00000127124.14	71.6641	-0.686361	0.490675	-1.39881	0.16187	0.97831	ENSG00000127124	HIVEP3	59269	79.6604	85.6328	119.602	114.181	22.9932	84.6636	77.2129	38.3271	60.8646	56.9038	51.204	68.7241
ENSG00000198815.8	2620	0.10358	0.21209	0.488378	0.625282	0.97831	ENSG00000198815	FOXJ3	22887	2436.04	2549.95	2327.3	2395.08	3595.3	2697.65	2387.46	3080.1	2112.62	2398.94	3113.42	2346.16
ENSG00000066185.12	14.4645	0.561937	0.673279	0.834627	0.403928	0.97831	ENSG00000066185	ZMYND12	84217	16.7189	12.6863	6.58359	10.8744	28.2189	11.5856	7.89678	4.64571	21.1703	15.973	13.3576	23.8625
ENSG00000186409.14	134.219	-0.436636	0.296592	-1.47218	0.140973	0.97831	ENSG00000186409	CCDC30	728621	145.552	127.921	204.091	137.742	119.146	157.742	131.613	84.7841	149.956	113.808	91.2766	146.993
ENSG00000171960.10	1037.33	0.141813	0.215658	0.657584	0.510805	0.97831	ENSG00000171960	PPIH	10465	966.743	893.329	952.427	960.571	1563.54	863.569	1022.19	1067.35	1054.99	968.363	1103.11	1031.82
ENSG00000164007.10	59.1168	-0.540184	0.406247	-1.32969	0.18362	0.97831	ENSG00000164007	CLDN19	149461	76.71	62.3745	65.8359	69.7773	112.876	57.9278	50.0129	26.7128	46.7511	49.9156	25.602	64.9061
ENSG00000117385.15	3846.31	0.25119	0.213953	1.17404	0.240379	0.97831	ENSG00000117385	P3H1	64175	3515.88	3617.72	3089.9	3362.9	5203.77	4018.4	3323.67	4631.77	3223.18	3579.95	4588.32	4000.32
ENSG00000164008.14	63.7691	0.254708	0.249888	1.01929	0.308066	0.97831	ENSG00000164008	C1orf50	79078	55.0739	72.9464	47.1824	61.6215	74.2052	66.8397	54.4	62.717	60.8646	62.8937	76.8059	69.6786
ENSG00000274386.5	80.6	0.346672	0.492435	0.703996	0.481435	0.97831	ENSG00000274386	TMEM269	100129924	74.7431	96.2047	36.2098	69.7773	133.778	67.7309	58.7871	121.95	44.1048	69.8819	122.444	71.5876
ENSG00000228192.7	25.3346	-0.55205	0.570528	-0.967613	0.333238	0.97831	ENSG00000228192	NA	NA	24.5866	22.2011	41.6961	28.0922	12.5417	26.7359	43.871	11.6143	32.6375	26.9544	11.1313	21.9535
ENSG00000164011.17	490.948	-0.153595	0.272299	-0.564068	0.572708	0.97831	ENSG00000164011	ZNF691	51058	579.259	497.939	457.56	554.594	329.22	559.671	481.703	432.051	620.113	507.143	332.826	539.293
ENSG00000117394.19	18928.5	0.214556	0.461442	0.464968	0.641954	0.97831	ENSG00000117394	SLC2A1	6513	20337	22824.8	9502.32	15226.9	27974.3	16248.3	18860.1	25113.5	9945.63	15857.2	32614.7	12637.6
ENSG00000186973.10	273.411	0.708527	0.437574	1.61922	0.105401	0.97831	ENSG00000186973	FAM183A	440585	267.502	200.867	159.104	234.706	168.268	480.355	178.116	247.384	319.319	256.566	243.775	524.976
ENSG00000066056.13	46.4948	-0.504324	0.673652	-0.748642	0.454073	0.97831	ENSG00000066056	TIE1	7075	55.0739	44.4022	36.2098	33.5294	148.41	23.1711	26.3226	68.5242	26.4629	19.9662	43.412	32.453
ENSG00000234694.1	18.3043	0.33562	0.593642	0.565358	0.57183	0.97831	ENSG00000234694	NA	NA	15.7354	13.7435	9.87539	13.593	28.2189	31.1919	12.2839	20.9057	24.6987	12.9781	7.79191	28.635
ENSG00000117399.13	4498.67	0.260929	0.260052	1.00337	0.31568	0.97831	ENSG00000117399	CDC20	991	3987.94	4767.95	3270.95	3844.1	5520.45	4488.96	3546.53	6255.44	3890.04	4108.05	5537.82	4765.83
ENSG00000066322.13	597.042	0.149656	0.252858	0.591859	0.553945	0.97831	ENSG00000066322	ELOVL1	64834	481.896	520.14	557.411	556.406	937.494	568.583	572.955	740.99	498.384	504.148	686.801	539.293
ENSG00000159479.16	517.892	0.267059	0.224195	1.19119	0.233578	0.97831	ENSG00000159479	MED8	112950	449.442	420.763	466.338	530.126	624.996	381.432	531.716	706.147	494.856	533.099	609.995	465.797
ENSG00000198198.14	1164.97	-0.405815	0.213686	-1.89911	0.0575496	0.97831	ENSG00000198198	SZT2	23334	1263.75	1221.06	1644.8	1324.86	872.695	1400.96	1094.14	1099.87	941.196	1129.09	917.219	1070
ENSG00000229348.1	8.57897	0.376976	0.711962	0.529489	0.596466	0.97831	ENSG00000229348	NA	NA	7.8677	3.17158	7.68086	8.15579	8.36115	10.6944	6.14194	15.0985	11.4672	2.99494	8.90504	12.4085
ENSG00000142949.16	15539.3	0.220236	0.249327	0.883322	0.377062	0.97831	ENSG00000142949	PTPRF	5792	17143.7	16697.3	12098.5	13203.3	16046.1	15101.3	16004.1	16738.5	9920.93	17031.2	21970.9	14515.1
ENSG00000236200.5	100.197	0.343375	0.277289	1.23833	0.215593	0.97831	ENSG00000236200	NA	NA	80.6439	84.5756	80.1004	86.9951	142.14	106.052	92.1291	120.788	97.0305	79.865	134.689	97.3591
ENSG00000237950.1	16.1151	-0.347001	0.548112	-0.633085	0.526678	0.97831	ENSG00000237950	NA	NA	23.6031	21.1439	9.87539	13.593	28.2189	10.6944	11.4065	13.9371	17.6419	10.9814	18.9232	13.363
ENSG00000117408.10	788.93	-0.427219	0.306724	-1.39284	0.163668	0.97831	ENSG00000117408	IPO13	9670	894.95	820.383	1089.58	927.948	448.367	833.268	801.962	632.977	932.375	843.574	488.664	753.102
ENSG00000117410.13	1477.86	0.170018	0.17566	0.96788	0.333104	0.97831	ENSG00000117410	ATP6V0B	533	1278.5	1167.14	1548.24	1394.64	1762.11	1275.3	1715.36	1702.65	1397.24	1547.38	1528.33	1417.43
ENSG00000159214.12	135.336	0.273905	0.318169	0.860879	0.389305	0.97831	ENSG00000159214	CCDC24	149473	114.082	130.035	114.116	100.588	232.022	140.809	126.348	95.237	137.607	113.808	158.064	161.311
ENSG00000196517.11	1518.29	-0.303724	0.590535	-0.51432	0.607028	0.97831	ENSG00000196517	SLC6A9	6536	1520.43	1553.02	2343.76	2135.01	267.557	1605.04	1569.7	1095.23	1741.26	2118.42	631.144	1638.88
ENSG00000233514.1	5.50234	0.964577	0.786333	1.22668	0.219944	0.97831	ENSG00000233514	NA	NA	2.95039	3.17158	4.38906	6.34339	5.22572	3.56478	5.26452	5.80713	8.82096	2.99494	8.90504	8.59051
ENSG00000117419.14	1755.33	-0.144542	0.197377	-0.732317	0.463975	0.97831	ENSG00000117419	ERI3	79033	1817.44	1801.46	1773.18	1771.62	2346.35	1460.67	1798.71	1771.18	1644.23	1587.32	1926.83	1364.94
ENSG00000233602.1	24.9352	-0.365795	0.558983	-0.654393	0.512858	0.97831	ENSG00000233602	ERI3-IT1	100874278	33.4377	40.1734	28.5289	18.124	12.5417	35.6478	16.671	22.0671	12.3493	28.9511	41.1858	9.54501
ENSG00000187147.17	4387.23	-0.283296	0.373781	-0.75792	0.448499	0.97831	ENSG00000187147	RNF220	55182	4871.09	5058.68	4022.58	3832.32	8452.08	3254.65	3904.52	4830.37	2955.02	3445.18	5295.16	2725.1
ENSG00000126106.13	156.805	0.208597	0.27661	0.754119	0.450777	0.97831	ENSG00000126106	TMEM53	79639	140.635	114.177	149.228	157.679	258.151	144.374	177.239	112.658	160.541	151.743	162.517	152.72
ENSG00000142945.12	4716.91	0.401824	0.305958	1.31333	0.189072	0.97831	ENSG00000142945	KIF2C	11004	3970.24	4616.77	3174.39	3663.76	6772.53	4478.26	4263.38	6555.09	3568.96	4270.78	6469.51	4799.23
ENSG00000142937.11	49489.3	0.23601	0.258357	0.913502	0.360978	0.97831	ENSG00000142937	RPS8	6202	45986.7	43339.7	34978.6	44060.3	63643	52893.4	35669.7	65393	61509.4	44277.1	43646.9	58473.7
ENSG00000200913.1	33.4787	0.422123	0.583535	0.72339	0.46944	0.97831	ENSG00000200913	SNORD46	94161	22.6196	19.0295	32.918	27.186	60.6184	20.4975	25.4452	73.1699	20.2882	30.9477	42.2989	26.726
ENSG00000202031.1	17.0743	0.818453	0.606321	1.34987	0.177059	0.97831	ENSG00000202031	SNORD38A	94162	11.8015	9.51475	12.0699	7.24959	32.3995	21.3887	13.1613	27.8742	10.5851	17.9696	18.9232	21.9535
ENSG00000142959.4	25.1223	0.670741	0.585341	1.1459	0.251837	0.97831	ENSG00000142959	BEST4	266675	19.6692	26.4299	7.68086	27.186	51.2121	16.0415	16.671	34.8428	15.8777	20.9646	33.3939	31.4985
ENSG00000173846.12	328.058	0.24207	0.308659	0.784262	0.432887	0.97831	ENSG00000173846	PLK3	1263	364.864	219.896	264.441	380.604	406.561	239.732	331.665	473.862	250.515	389.342	291.64	323.576
ENSG00000117425.13	49.564	-0.481644	0.425337	-1.13238	0.257474	0.97831	ENSG00000117425	PTCH2	8643	45.2393	40.1734	75.7113	47.1224	99.2887	41.8862	50.0129	38.3271	41.4585	37.9359	48.9777	28.635
ENSG00000070785.16	728.411	0.255778	0.273628	0.934764	0.34991	0.97831	ENSG00000070785	EIF2B3	8891	667.771	681.89	484.991	736.74	1008.56	556.998	796.697	967.468	648.34	731.763	879.372	580.337
ENSG00000126107.14	1099.66	-0.152688	0.29909	-0.510507	0.609696	0.97831	ENSG00000126107	HECTD3	79654	1241.13	1058.25	1221.26	1289.52	808.942	1247.67	959.897	918.688	1284.33	1200.97	622.239	1342.98
ENSG00000162415.6	753.926	-0.500247	0.423702	-1.18066	0.237739	0.97831	ENSG00000162415	ZSWIM5	57643	1048.37	915.53	928.287	964.196	293.686	930.409	757.213	372.818	792.122	800.646	483.098	760.738
ENSG00000186603.5	251.874	-0.803691	0.446932	-1.79824	0.0721391	0.97831	ENSG00000186603	HPDL	84842	387.484	397.505	391.724	291.796	93.0178	212.996	129.858	171.891	272.568	278.529	113.539	281.578
ENSG00000132781.17	1316.21	0.0642392	0.110009	0.583947	0.559256	0.97831	ENSG00000132781	MUTYH	4595	1347.34	1315.15	1159.81	1336.64	1185.19	1318.08	1335.43	1444.81	1355.78	1370.68	1251.16	1374.48
ENSG00000132773.11	346.354	-0.263226	0.351801	-0.748224	0.454325	0.97831	ENSG00000132773	TOE1	114034	323.559	280.157	528.882	451.287	272.783	280.727	406.245	263.644	405.764	444.249	232.644	266.306
ENSG00000070759.16	365.828	0.133491	0.242446	0.550601	0.581907	0.97831	ENSG00000070759	TESK2	10420	386.501	385.876	247.982	435.882	322.95	422.427	331.665	375.141	362.541	368.377	290.527	460.07
ENSG00000280670.2	60.7109	0.384442	0.301726	1.27414	0.202613	0.97831	ENSG00000280670	CCDC163	126661	54.0904	39.1162	51.5715	77.0269	63.7538	59.7101	62.2968	81.2998	50.2794	74.8734	66.7878	47.7251
ENSG00000132763.14	367.927	-0.399348	0.284313	-1.40461	0.160139	0.97831	ENSG00000132763	MMACHC	25974	437.641	380.59	456.463	457.631	259.196	361.826	373.781	262.482	459.572	386.347	242.662	336.939
ENSG00000117450.13	7600.65	0.176638	0.296178	0.596391	0.550914	0.97831	ENSG00000117450	PRDX1	5052	7346.46	6399.2	6561.65	7473.42	11958.5	5251.82	8902.3	7614.31	6747.15	8020.44	9319.12	5613.42
ENSG00000117448.13	4624.12	0.248394	0.219701	1.1306	0.258223	0.97831	ENSG00000117448	AKR1A1	10327	4329.2	4320.75	3180.97	4235.57	6100.51	4258.14	4097.55	6149.75	4762.43	4504.38	4979.03	4571.11
ENSG00000280836.1	7.11209	-0.465317	0.757656	-0.614152	0.539115	0.97831	ENSG00000280836	NA	NA	5.90077	13.7435	9.87539	9.06199	1.04514	7.12957	6.14194	2.32285	8.82096	6.98819	6.67878	7.63601
ENSG00000132780.16	23520.6	-0.22307	0.169413	-1.31672	0.187932	0.97831	ENSG00000132780	NASP	4678	24336.8	25143.3	30006.9	21716.2	19661.3	20446.7	28719.7	19525.9	24591.1	24518.5	23204.3	20376.7
ENSG00000159588.14	54.3313	-0.635159	0.425107	-1.49411	0.135146	0.97831	ENSG00000159588	CCDC17	149483	61.9581	80.3468	69.1277	67.0587	24.0383	59.7101	43.871	47.6185	62.6288	41.9291	27.8282	65.8606
ENSG00000225447.1	30.9233	0.371825	0.523555	0.710192	0.477585	0.97831	ENSG00000225447	NA	NA	22.6196	51.8025	17.5563	20.8426	34.4898	27.6271	24.5678	30.1971	22.0524	18.9679	61.2221	39.1346
ENSG00000117461.14	2309.79	-0.405525	0.320048	-1.26707	0.205129	0.97831	ENSG00000117461	PIK3R3	8503	2907.11	2706.42	3021.87	2745.78	1372.27	2639.72	1631.12	1596.96	2577.48	2253.19	1486.03	2779.51
ENSG00000132128.16	2861.3	-0.086003	0.120877	-0.711489	0.476781	0.97831	ENSG00000132128	LRRC41	10489	2803.85	2921.03	2943.96	2953.3	3469.88	2800.14	2594.53	2953.51	2727.44	2681.47	2934.21	2552.34
ENSG00000173660.11	5075.18	0.150001	0.166059	0.903301	0.366366	0.97831	ENSG00000173660	UQCRH	7388	5371.67	4464.53	4051.11	4897.1	6171.58	4743.84	4621.37	5497.03	5674.52	5230.16	4792.02	5387.21
ENSG00000117480.15	121.275	-0.449372	0.431788	-1.04072	0.298004	0.97831	ENSG00000117480	FAAH	2166	122.933	146.95	212.87	100.588	82.5664	174.674	71.9484	70.847	119.083	101.828	66.7878	184.219
ENSG00000123472.12	2143.1	-0.127757	0.124433	-1.02671	0.304558	0.97831	ENSG00000123472	ATPAF1	64756	2092.81	2248.65	2403.01	2223.81	1937.7	2209.28	2144.41	1897.77	2387.83	2048.54	2015.88	2107.54
ENSG00000123473.15	1440.29	0.159947	0.255807	0.625262	0.531799	0.97831	ENSG00000123473	STIL	6491	1342.43	1512.85	1183.95	1286.8	1798.69	1439.28	1403.87	1768.85	1032.93	1303.8	1949.09	1260.9
ENSG00000237424.1	14.7119	1.08637	0.818298	1.32759	0.184312	0.97831	ENSG00000237424	FOXD2-AS1	84793	10.8181	13.7435	1.09727	9.06199	12.5417	24.9535	19.3032	18.5828	11.4672	5.98987	35.6201	13.363
ENSG00000242267.6	19.3266	0.200336	0.404716	0.495005	0.620596	0.97831	ENSG00000242267	NA	NA	23.6031	20.0867	19.7508	18.124	19.8577	20.4975	15.7936	8.12998	13.2314	17.9696	23.3757	31.4985
ENSG00000272491.1	6.91627	-0.864886	0.654177	-1.3221	0.186136	0.97831	ENSG00000272491	NA	NA	11.8015	9.51475	12.0699	6.34339	3.13543	7.12957	4.3871	2.32285	7.93886	4.99156	6.67878	6.68151
ENSG00000132122.11	939.187	-0.180825	0.220309	-0.82078	0.411772	0.97831	ENSG00000132122	SPATA6	54558	1114.26	1058.25	931.579	960.571	725.33	1170.14	866.891	779.317	926.2	935.419	711.29	1091
ENSG00000186094.16	3.75358	-0.664074	0.887983	-0.747845	0.454553	0.97831	ENSG00000186094	AGBL4	84871	3.93385	4.22878	9.87539	4.531	1.04514	3.56478	2.63226	1.16143	2.64629	2.99494	5.56565	2.8635
ENSG00000162373.12	366.555	0.166475	0.165059	1.00857	0.313179	0.97831	ENSG00000162373	BEND5	79656	372.732	353.103	287.484	311.732	398.2	373.411	364.129	397.208	402.236	341.423	408.519	388.482
ENSG00000185104.19	1845.3	0.126131	0.229859	0.548733	0.583189	0.97831	ENSG00000185104	FAF1	11124	1719.09	1828.95	1504.35	1768.9	2300.36	1613.96	2004.9	2327.5	1560.43	1776	2279.69	1459.43
ENSG00000123080.10	97.3579	0.726906	1.26703	0.573707	0.566166	0.97831	ENSG00000123080	CDKN2C	1031	24.5866	90.9187	105.338	35.3418	11.4966	252.209	22.8129	62.717	197.589	29.9494	28.9414	306.395
ENSG00000123091.4	1500.16	0.174423	0.137673	1.26694	0.205176	0.97831	ENSG00000123091	RNF11	26994	1609.93	1326.78	1254.17	1635.69	1702.54	1457.11	1308.23	1411.13	1565.72	1576.34	1565.06	1589.24
ENSG00000085832.16	2061.26	0.16285	0.300661	0.541638	0.588068	0.97831	ENSG00000085832	EPS15	2060	2272.78	1845.86	1800.61	2830.06	1352.42	2043.51	2196.18	1888.48	1878.86	2975.97	1522.76	2127.58
ENSG00000117859.18	3752.15	-0.111544	0.0726956	-1.5344	0.124931	0.97831	ENSG00000117859	OSBPL9	114883	4065.63	3811.19	3729.61	3951.03	4056.2	3824.12	3649.19	3671.27	3523.09	3613.89	3599.86	3530.7
ENSG00000169213.6	3205.03	-0.195023	0.314536	-0.620035	0.535235	0.97831	ENSG00000169213	RAB3B	5865	3618.16	3842.9	3669.26	3554.11	2325.45	4324.98	2617.34	1766.53	3019.41	3755.65	2002.52	3964.04
ENSG00000117862.11	3262.12	0.383184	0.215534	1.77784	0.0754307	0.97831	ENSG00000117862	TXNDC12	51060	3044.8	2576.38	2525.91	3036.67	4284.05	2673.59	3402.63	4012.73	2962.08	3615.89	3991.68	3019.09
ENSG00000134717.17	2991.89	-0.0965692	0.189543	-0.509485	0.610412	0.97831	ENSG00000134717	BTF3L4	91408	3106.76	3190.61	2928.6	3659.23	2342.17	2965.01	2772.65	3260.12	3049.4	3325.38	2441.09	2861.6
ENSG00000157077.14	1574.61	-0.124185	0.148178	-0.838078	0.401987	0.97831	ENSG00000157077	ZFYVE9	9372	1677.79	1603.76	1716.12	1619.38	1231.18	1695.06	1669.73	1468.04	1629.23	1657.2	1429.26	1498.57
ENSG00000085840.12	2035.16	-0.203978	0.163446	-1.24798	0.212038	0.97831	ENSG00000085840	ORC1	4998	2177.39	2190.51	1927.9	2205.69	1814.37	2043.51	2271.64	2451.77	1872.69	2045.54	1875.62	1545.34
ENSG00000134744.13	5664.54	-0.200791	0.179718	-1.11726	0.263885	0.97831	ENSG00000134744	TUT4	23318	6489.87	6375.94	5752.96	5953.73	4549.51	6154.6	5344.36	6622.45	4531.32	5794.2	5093.68	5311.8
ENSG00000116157.5	350.486	0.237828	0.287456	0.827352	0.408037	0.97831	ENSG00000116157	GPX7	2882	343.228	359.446	210.675	327.138	519.437	316.375	278.142	437.858	336.078	318.462	369.559	389.437
ENSG00000182183.14	9.28288	0.536297	0.808103	0.663648	0.506915	0.97831	ENSG00000182183	SHISAL2A	348378	8.85116	10.5719	1.09727	11.7806	13.5869	10.6944	5.26452	15.0985	4.41048	13.9764	12.2444	3.81801
ENSG00000162377.5	980.877	-0.330357	0.393412	-0.839721	0.401065	0.97831	ENSG00000162377	COA7	65260	1137.87	974.733	1214.67	1347.52	451.502	846.636	1319.64	776.994	1054.99	1261.87	576.601	807.508
ENSG00000162378.12	1800.26	-0.13063	0.140763	-0.928015	0.3534	0.97831	ENSG00000162378	ZYG11B	79699	1948.24	1957.92	2048.6	2065.23	1482.01	1785.07	1689.91	1505.21	1681.27	1814.93	1905.68	1719.06
ENSG00000228929.1	15.8265	0.751929	0.507031	1.483	0.138074	0.97831	ENSG00000228929	NA	NA	8.85116	6.34317	17.5563	21.7488	12.5417	19.6063	14.0387	18.5828	15.8777	22.9612	15.5838	16.2265
ENSG00000203995.9	32.1533	-0.875473	0.63767	-1.37293	0.169775	0.97831	ENSG00000203995	ZYG11A	440590	25.57	24.3155	60.3496	37.1542	17.7675	46.3422	37.729	15.0985	61.7467	27.9527	8.90504	22.908
ENSG00000121310.16	43.9609	0.374284	0.747461	0.50074	0.616554	0.97831	ENSG00000121310	ECHDC2	55268	14.7519	47.5738	39.5016	16.3116	105.56	58.819	36.8516	20.9057	55.572	13.9764	35.6201	82.0871
ENSG00000162385.10	1063.55	0.160931	0.154683	1.04039	0.298158	0.97831	ENSG00000162385	MAGOH	4116	1053.29	939.846	1069.83	957.852	1125.62	828.812	1097.65	1092.9	1171.42	1189.99	1245.59	989.818
ENSG00000226754.1	5.85481	-0.483381	0.834093	-0.579529	0.562232	0.97831	ENSG00000226754	LOC100507564	100507564	7.8677	6.34317	6.58359	4.531	2.09029	6.23837	10.529	3.48428	7.93886	3.99325	1.11313	9.54501
ENSG00000225675.2	12.1478	-1.00069	0.662046	-1.51151	0.13066	0.97831	ENSG00000225675	LINC01771	105378732	13.7685	22.2011	12.0699	20.8426	12.5417	13.3679	13.1613	3.48428	10.5851	11.9797	2.22626	9.54501
ENSG00000058804.11	4607	0.120002	0.202527	0.592526	0.553499	0.97831	ENSG00000058804	NDC1	55706	4503.27	4359.87	4550.36	4465.75	4625.81	3970.28	5567.23	4838.5	3824.77	4896.72	5967.49	3713.97
ENSG00000058799.13	678.372	-0.185891	0.275374	-0.67505	0.499644	0.97831	ENSG00000058799	YIPF1	54432	671.705	615.287	863.548	682.368	638.583	726.325	552.774	605.103	895.327	605.976	439.686	843.779
ENSG00000081870.11	948.477	0.127538	0.135803	0.939141	0.347658	0.97831	ENSG00000081870	HSPB11	51668	937.239	827.783	875.618	849.109	1066.05	953.58	951.123	998.827	1037.34	855.554	986.233	1043.27
ENSG00000116209.11	2843.95	0.317046	0.218498	1.45102	0.146773	0.97831	ENSG00000116209	TMEM59	9528	2551.1	2744.48	2209.89	2437.68	3276.53	2407.12	2515.56	3972.08	2662.16	2831.21	3478.53	3041.04
ENSG00000256407.2	9.34514	1.15368	0.690128	1.67169	0.0945854	0.97831	ENSG00000256407	NA	NA	3.93385	9.51475	5.48633	9.06199	2.09029	11.5856	6.14194	8.12998	14.1135	12.9781	16.6969	12.4085
ENSG00000215883.10	813.329	-0.171514	0.267582	-0.640976	0.521538	0.97831	ENSG00000215883	CYB5RL	606495	845.777	914.473	920.606	893.512	434.78	931.3	865.136	685.242	889.152	809.631	711.29	859.051
ENSG00000116221.15	2551.48	0.150383	0.230252	0.653124	0.513676	0.97831	ENSG00000116221	MRPL37	51253	2381.95	2245.48	2036.53	2381.49	3688.31	2342.95	2471.69	3291.48	2380.78	2411.92	2905.27	2079.86
ENSG00000198711.5	72.7626	0.246158	0.376095	0.654512	0.512782	0.97831	ENSG00000198711	SSBP3-AS1	619518	51.14	99.3763	38.4043	70.6835	93.0178	99.814	52.6452	89.4298	54.6899	75.8717	67.9009	80.1781
ENSG00000184313.19	9.04198	0.641243	0.79251	0.809128	0.418441	0.97831	ENSG00000184313	MROH7	374977	9.83462	11.6291	2.19453	3.6248	9.4063	10.6944	15.7936	4.64571	3.52838	12.9781	15.5838	8.59051
ENSG00000243725.6	94.633	0.117999	0.250229	0.471566	0.637236	0.97831	ENSG00000243725	TTC4	7268	94.4124	81.404	82.2949	83.3703	126.462	92.6844	98.271	110.336	85.5633	102.826	103.521	74.4511
ENSG00000162396.5	317.629	-0.12205	0.168401	-0.724762	0.468598	0.97831	ENSG00000162396	PARS2	25973	318.642	322.444	287.484	359.761	256.06	333.307	353.6	362.365	364.305	316.465	279.395	257.715
ENSG00000116133.11	13571.6	0.265556	0.348749	0.761453	0.446386	0.97831	ENSG00000116133	DHCR24	1718	11368.8	11916.7	13471.1	10123.2	19921.5	11470.6	17295.7	14141.5	8963.85	13085.9	21033.7	10066.2
ENSG00000242396.1	5.06448	0.555824	0.797721	0.696765	0.48595	0.97831	ENSG00000242396	NA	NA	2.95039	6.34317	3.2918	7.24959	4.18058	4.45598	7.89678	2.32285	3.52838	5.98987	7.79191	4.77251
ENSG00000162402.13	5232.93	-0.0732784	0.137136	-0.534349	0.5931	0.97831	ENSG00000162402	USP24	23358	5472.97	5342	5515.95	5169.87	5565.39	5438.97	5481.24	5118.41	4167.02	5244.13	5701.45	4577.79
ENSG00000162409.10	2419.23	0.374304	0.384986	0.972253	0.330925	0.97831	ENSG00000162409	PRKAA2	5563	2216.72	2464.32	1589.94	2154.04	3210.68	2080.05	2487.48	3224.12	1473.98	2073.49	4297.79	1758.19
ENSG00000173406.15	617.768	-0.249139	0.415172	-0.600087	0.548448	0.97831	ENSG00000173406	DAB1	1600	781.852	611.058	523.396	654.276	1282.39	491.94	581.729	524.965	348.428	437.261	837.073	338.848
ENSG00000162600.11	210.413	-0.334125	0.427651	-0.781304	0.434624	0.97831	ENSG00000162600	OMA1	115209	213.411	234.697	284.192	231.081	85.7018	258.447	196.542	174.214	266.393	202.657	104.634	272.987
ENSG00000177606.6	561.125	0.866791	0.723691	1.19774	0.23102	0.97831	ENSG00000177606	JUN	3725	227.18	444.022	278.705	219.3	2080.88	650.573	236.903	567.938	295.502	182.691	1129.83	419.981
ENSG00000134709.10	604.65	0.147104	0.251581	0.584717	0.558738	0.97831	ENSG00000134709	HOOK1	51361	402.236	589.915	659.457	487.535	867.47	725.434	515.923	576.067	603.353	544.08	660.086	624.244
ENSG00000162599.15	75.049	-0.282365	0.371217	-0.760646	0.446869	0.97831	ENSG00000162599	NFIA	4774	86.5447	52.8597	106.435	99.6819	47.0315	97.1404	62.2968	55.7485	90.8558	64.8903	64.5615	72.5421
ENSG00000162604.12	594.32	0.222826	0.224443	0.992795	0.32081	0.97831	ENSG00000162604	TM2D1	83941	549.755	533.883	478.408	560.031	928.088	589.081	473.807	635.3	560.131	534.097	654.52	634.743
ENSG00000271200.1	7.41835	0.420954	0.686231	0.61343	0.539592	0.97831	ENSG00000271200	NA	NA	4.91731	7.40036	10.9727	3.6248	3.13543	8.02077	5.26452	6.96856	7.93886	8.98481	5.56565	16.2265
ENSG00000132849.19	637.414	0.533037	0.365589	1.45802	0.144835	0.97831	ENSG00000132849	PATJ	10207	371.749	661.804	405.988	499.316	1198.78	805.641	431.69	700.34	490.445	527.109	906.087	650.015
ENSG00000240563.1	431.488	1.5427	1.14099	1.35207	0.176353	0.97831	ENSG00000240563	L1TD1	54596	263.568	214.61	114.116	237.424	1214.46	83.7724	893.213	368.172	62.6288	359.392	1243.37	123.131
ENSG00000116641.17	3785.62	-0.126165	0.164372	-0.767558	0.44275	0.97831	ENSG00000116641	DOCK7	85440	3913.2	4036.37	4563.53	3698.2	3200.23	4215.36	3992.26	2838.53	3504.57	3723.7	3968.31	3773.14
ENSG00000235545.1	62.7945	-0.445978	0.26191	-1.70279	0.0886068	0.97831	ENSG00000235545	NA	NA	61.9581	78.2324	86.684	57.9967	78.3858	84.6636	51.7678	40.6499	46.7511	55.9055	58.9959	51.5431
ENSG00000125703.14	758.835	0.160987	0.142258	1.13165	0.257781	0.97831	ENSG00000125703	ATG4C	84938	775.952	699.863	615.566	833.703	812.077	737.019	758.968	854.81	678.331	781.678	812.585	745.466
ENSG00000116652.6	93.4986	-0.321167	0.246307	-1.30393	0.192259	0.97831	ENSG00000116652	NA	NA	96.3793	124.749	100.948	96.0571	88.8373	118.529	74.5807	76.6541	88.2096	75.8717	72.3534	108.813
ENSG00000079739.15	2287.07	0.274438	0.470221	0.583635	0.559466	0.97831	ENSG00000079739	PGM1	5236	2841.22	1980.13	875.618	2332.56	5155.7	1824.28	1957.52	2152.12	1434.29	2080.48	3243.66	1567.29
ENSG00000244256.3	7.03248	0.631388	1.08791	0.58037	0.561665	0.97831	ENSG00000244256	NA	NA	4.91731	7.40036	3.2918	1.8124	30.3092	2.67359	4.3871	3.48428	1.76419	3.99325	15.5838	4.77251
ENSG00000185483.11	955.54	-0.141046	0.258772	-0.54506	0.585712	0.97831	ENSG00000185483	ROR1	4919	1094.59	904.959	1160.91	1050.28	550.791	982.098	1163.46	912.881	780.655	1033.25	870.467	962.137
ENSG00000158966.13	6287.05	-0.403337	0.225942	-1.78513	0.0742394	0.97831	ENSG00000158966	CACHD1	57685	6503.63	7123.38	9427.71	5840.45	4730.32	8086.71	5787.46	4723.52	5790.08	5405.86	5791.61	6233.85
ENSG00000162437.14	1838.99	-0.0732234	0.122258	-0.598925	0.549223	0.97831	ENSG00000162437	RAVER2	55225	1942.34	1799.35	1903.76	2016.29	1798.69	1730.7	2012.8	1807.18	1690.1	1929.74	1799.93	1636.97
ENSG00000162434.11	763.179	0.183982	0.133072	1.38258	0.166795	0.97831	ENSG00000162434	JAK1	3716	766.117	634.317	764.794	763.02	696.066	797.621	802.839	779.317	693.327	820.613	872.694	767.419
ENSG00000226891.7	10.6647	-0.357089	0.582693	-0.612826	0.539991	0.97831	ENSG00000226891	LINC01359	101927084	9.83462	15.8579	10.9727	10.8744	4.18058	11.5856	13.1613	6.96856	15.8777	7.9865	11.1313	9.54501
ENSG00000162433.14	1084.69	0.634015	0.657146	0.9648	0.334645	0.97831	ENSG00000162433	AK4	205	1163.44	938.789	389.529	736.74	2818.75	813.662	1040.62	644.592	602.471	576.026	2702.68	588.927
ENSG00000116675.15	341.225	-0.92684	0.519933	-1.78261	0.0746491	0.97831	ENSG00000116675	DNAJC6	9829	282.254	380.59	847.089	232.893	212.164	539.174	174.607	214.864	417.231	190.678	207.042	396.118
ENSG00000116678.18	554.144	0.170054	0.23485	0.724097	0.469006	0.97831	ENSG00000116678	LEPR	3953	563.524	626.916	421.35	578.155	424.329	565.018	483.458	706.147	467.511	604.977	535.415	672.924
ENSG00000118473.21	98.8814	-0.463253	0.465422	-0.995339	0.319572	0.97831	ENSG00000118473	SGIP1	84251	76.71	122.635	141.547	76.1207	83.6115	124.767	67.5613	61.5556	185.24	67.8852	63.4484	115.495
ENSG00000152763.16	130.391	-0.341224	0.217427	-1.56938	0.11656	0.97831	ENSG00000152763	WDR78	79819	131.784	157.522	177.757	125.055	150.501	127.441	123.716	87.107	115.555	105.821	126.897	135.539
ENSG00000116704.7	500.261	0.164335	0.135695	1.21106	0.225872	0.97831	ENSG00000116704	SLC35D1	23169	496.648	447.193	499.256	511.096	462.999	518.676	539.613	490.122	419.877	540.087	555.452	522.112
ENSG00000116717.11	840.014	0.931295	0.50268	1.85266	0.0639309	0.97831	ENSG00000116717	GADD45A	1647	537.954	498.996	498.159	470.317	1890.67	604.231	859.871	1080.13	711.851	654.893	1644.09	629.016
ENSG00000172380.5	834.993	0.325492	0.344538	0.944719	0.344802	0.97831	ENSG00000172380	GNG12	55970	677.605	743.208	662.748	834.609	1076.5	615.817	1204.7	912.881	680.096	800.646	1295.68	515.431
ENSG00000162595.5	55.2845	-0.346373	0.453622	-0.763571	0.445123	0.97831	ENSG00000162595	DIRAS3	9077	39.3385	51.8025	111.921	32.6232	36.58	51.6894	76.3355	38.3271	65.2751	35.9392	63.4484	60.1336
ENSG00000228431.1	8.28752	-0.318803	0.658173	-0.484376	0.628119	0.97831	ENSG00000228431	NA	NA	5.90077	10.5719	16.459	4.531	7.31601	9.80316	7.01936	4.64571	7.05676	4.99156	7.79191	13.363
ENSG00000116729.13	10706.3	0.233467	0.198827	1.17422	0.240306	0.97831	ENSG00000116729	WLS	79971	8339.76	9842.48	11295.3	8598.92	12075.6	12316.3	11589.8	9347.16	10415.8	10795.7	10378.8	13479.5
ENSG00000234383.1	19.9557	-0.482005	0.616558	-0.781768	0.434351	0.97831	ENSG00000234383	NA	NA	18.6858	30.6586	37.307	13.593	6.27087	32.0831	18.4258	9.29141	11.4672	20.9646	11.1313	29.5895
ENSG00000024526.16	3364.24	0.341597	0.239418	1.42678	0.153644	0.97831	ENSG00000024526	DEPDC1	55635	2718.29	3316.42	2873.74	2644.29	3863.9	3760.85	3214.87	4099.84	2589.83	3015.9	4603.9	3669.1
ENSG00000033122.18	160.174	0.730754	0.826436	0.884223	0.376576	0.97831	ENSG00000033122	LRRC7	57554	97.3627	142.721	253.468	112.369	57.4829	122.094	71.071	69.6856	177.301	142.759	20.0363	655.742
ENSG00000066557.5	1658.64	0.0558055	0.0884942	0.630613	0.528294	0.97831	ENSG00000066557	LRRC40	55631	1582.39	1593.19	1638.22	1715.43	1608.48	1554.25	1682.89	1670.13	1855.05	1649.21	1689.73	1664.65
ENSG00000116761.11	522.35	0.626643	0.347946	1.80098	0.0717063	0.97831	ENSG00000116761	CTH	1491	495.665	409.134	279.803	612.591	451.502	360.043	773.007	670.143	386.358	688.835	733.552	407.572
ENSG00000271992.1	16.9771	1.06485	0.727435	1.46385	0.143236	0.97831	ENSG00000271992	NA	NA	7.8677	14.8007	8.77813	14.4992	34.4898	4.45598	22.8129	18.5828	11.4672	20.9646	34.507	10.4995
ENSG00000207721.1	71.5256	-0.375134	0.406622	-0.922561	0.356236	0.97831	ENSG00000207721	MIR186	406962	58.0243	71.8892	116.31	66.1525	38.6703	93.5756	65.8065	53.4256	104.969	58.9004	58.9959	71.5876
ENSG00000229956.10	13.4141	-0.388605	0.498005	-0.780324	0.4352	0.97831	ENSG00000229956	NA	NA	11.8015	16.9151	16.459	13.593	14.632	24.9535	9.65162	8.12998	10.5851	11.9797	8.90504	13.363
ENSG00000172260.14	304.623	-0.238404	0.2382	-1.00086	0.316895	0.97831	ENSG00000172260	NEGR1	257194	346.179	365.789	340.152	285.453	261.286	192.498	360.619	328.684	282.271	349.409	335.052	208.081
ENSG00000225087.1	4.48161	1.12656	0.98508	1.14362	0.252779	0.97831	ENSG00000225087	NA	NA	1.96692	3.17158	2.19453	3.6248	5.22572	5.34718	4.3871	2.32285	9.70305	1.99662	3.33939	10.4995
ENSG00000162620.15	14.2886	0.257328	0.510543	0.504028	0.614242	0.97831	ENSG00000162620	LRRIQ3	127255	7.8677	15.8579	13.1672	12.6868	16.7223	18.7151	11.4065	11.6143	19.4061	9.98312	17.8101	16.2265
ENSG00000254685.6	253.018	-0.251344	0.30304	-0.829409	0.406873	0.97831	ENSG00000254685	FPGT	8790	245.866	265.356	373.07	235.612	154.681	296.768	229.007	185.828	307.851	249.578	201.476	291.123
ENSG00000116783.14	12.4066	0.495171	0.620192	0.798416	0.424629	0.97831	ENSG00000116783	TNNI3K	51086	7.8677	12.6863	10.9727	9.06199	7.31601	19.6063	9.65162	8.12998	19.4061	9.98312	12.2444	21.9535
ENSG00000233894.1	3.30882	0.461666	0.997801	0.462683	0.643591	0.97831	ENSG00000233894	NA	NA	1.96692	3.17158	2.19453	1.8124	2.09029	5.34718	2.63226	6.96856	3.52838	2.99494	2.22626	4.77251
ENSG00000162623.15	1154.66	0.189839	0.152017	1.24879	0.21174	0.97831	ENSG00000162623	TYW3	127253	1053.29	1230.57	1261.86	1348.42	1490.38	1368.88	603.665	673.627	782.419	1261.87	1248.93	1531.97
ENSG00000117054.13	1081.09	-0.164328	0.223805	-0.734245	0.462799	0.97831	ENSG00000117054	ACADM	34	1258.83	1091.02	1257.47	1191.65	817.303	948.233	1262.61	758.411	1168.78	1195.98	986.233	1036.59
ENSG00000184005.10	1867.91	0.219097	0.206095	1.06309	0.287743	0.97831	ENSG00000184005	ST6GALNAC3	256435	2043.63	1580.51	1600.91	2038.95	1802.87	1617.52	2352.36	1763.05	1532.2	2236.22	2110.49	1736.24
ENSG00000272855.1	6.06418	1.33005	0.865822	1.53617	0.124496	0.97831	ENSG00000272855	NA	NA	3.93385	5.28597	1.09727	5.43719	6.27087	11.5856	4.3871	5.80713	2.64629	8.98481	14.4707	2.8635
ENSG00000117069.14	1228.27	0.719317	0.50573	1.42233	0.154929	0.97831	ENSG00000117069	ST6GALNAC5	81849	1108.36	935.617	515.715	1193.46	1934.56	698.698	2018.07	1437.85	681.86	1249.89	2214.01	751.193
ENSG00000230498.1	41.5772	0.468758	0.586124	0.79976	0.42385	0.97831	ENSG00000230498	NA	NA	44.2558	29.6014	29.6262	38.9666	54.3475	26.7359	48.2581	63.8785	19.4061	37.9359	86.8241	19.09
ENSG00000142892.14	878.366	0.252573	0.132062	1.91253	0.0558079	0.97831	ENSG00000142892	PIGK	10026	694.324	764.352	888.785	810.142	872.695	827.921	994.116	1020.89	872.392	914.454	897.182	983.136
ENSG00000226084.5	121.195	-0.342876	0.327463	-1.04707	0.295068	0.97831	ENSG00000226084	NA	NA	115.065	133.207	121.796	124.149	192.307	131.897	64.9291	139.371	140.253	96.8363	79.0322	115.495
ENSG00000219201.4	7.27307	0.555914	0.797334	0.697216	0.485668	0.97831	ENSG00000219201	NA	NA	6.88423	7.40036	4.38906	9.06199	5.22572	7.12957	4.3871	6.96856	7.93886	4.99156	20.0363	2.8635
ENSG00000235927.4	12.8189	-0.857541	0.632826	-1.3551	0.175386	0.97831	ENSG00000235927	NEXN-AS1	374987	11.8015	19.0295	20.848	10.8744	17.7675	18.7151	5.26452	6.96856	14.1135	2.99494	11.1313	14.3175
ENSG00000162614.18	222.151	-0.619634	0.429167	-1.44381	0.148793	0.97831	ENSG00000162614	NEXN	91624	196.692	200.867	494.867	166.741	224.706	199.628	207.948	124.273	269.921	167.716	134.689	277.76
ENSG00000162616.8	674.496	-0.186248	0.151359	-1.23051	0.218508	0.97831	ENSG00000162616	DNAJB4	11080	705.142	822.497	746.141	657.901	611.409	717.413	636.129	578.39	621.877	601.982	606.656	788.418
ENSG00000117114.19	13442.2	-0.425862	0.437787	-0.972759	0.330673	0.97831	ENSG00000117114	ADGRL2	23266	16366.8	14052.2	18715	16892.5	5524.63	20073.3	9355.05	9321.61	14431.1	11984.7	7193.04	17396.7
ENSG00000227288.3	12.0322	-0.746695	0.535285	-1.39495	0.163031	0.97831	ENSG00000227288	NA	NA	24.5866	13.7435	10.9727	15.4054	12.5417	9.80316	10.529	9.29141	7.93886	6.98819	11.1313	11.454
ENSG00000236268.5	18.3451	1.43151	0.856155	1.67202	0.0945201	0.97831	ENSG00000236268	LINC01361	101927498	17.7023	4.22878	6.58359	13.593	5.22572	32.9743	14.0387	8.12998	40.5764	23.9595	11.1313	41.9981
ENSG00000271576.1	630.699	0.244936	0.486614	0.503348	0.61472	0.97831	ENSG00000271576	NA	NA	411.087	666.033	385.14	494.785	1387.95	631.858	285.161	963.984	609.528	364.384	667.878	700.604
ENSG00000142875.19	1447.54	-0.268724	0.290055	-0.92646	0.354207	0.97831	ENSG00000142875	PRKACB	5567	1721.06	1547.73	1808.29	1729.93	835.07	1422.35	1615.33	923.334	1553.37	1586.32	1245.59	1382.12
ENSG00000203943.8	92.6139	-0.205593	0.312942	-0.656968	0.511202	0.97831	ENSG00000203943	SAMD13	148418	124.9	107.834	92.1703	110.556	52.2572	90.0108	70.1936	73.1699	108.498	106.819	82.3716	92.5866
ENSG00000117133.10	1166.19	0.129152	0.179707	0.71868	0.472338	0.97831	ENSG00000117133	RPF1	80135	1033.62	1045.57	1046.79	1159.03	1486.2	964.274	1179.25	1436.68	1223.47	1125.1	1256.72	1037.54
ENSG00000122432.16	44.0555	0.383093	0.407542	0.940009	0.347213	0.97831	ENSG00000122432	SPATA1	100505741	39.3385	37.0018	27.4316	29.9046	72.115	48.1246	30.7097	52.2642	56.4541	38.9342	40.0727	56.3156
ENSG00000117151.12	353.635	0.428075	0.222402	1.92478	0.0542569	0.97831	ENSG00000117151	CTBS	1486	276.353	272.756	334.666	299.952	355.349	438.469	298.323	393.724	385.476	316.465	406.292	465.797
ENSG00000117155.16	1200.32	-0.0930854	0.185728	-0.501193	0.616235	0.97831	ENSG00000117155	SSX2IP	117178	1218.51	1131.2	1602.01	1104.66	940.63	1245.89	1180.13	975.598	1301.09	1223.93	1222.22	1258.03
ENSG00000171517.5	379.727	0.251209	0.393653	0.638149	0.523377	0.97831	ENSG00000171517	LPAR3	23566	400.269	366.847	227.134	425.914	651.125	241.514	367.639	439.019	253.161	397.328	517.605	269.169
ENSG00000153898.12	13.611	0.996962	0.573884	1.73722	0.0823486	0.97831	ENSG00000153898	MCOLN2	255231	12.785	11.6291	3.2918	20.8426	9.4063	23.1711	7.89678	8.12998	10.5851	19.9662	15.5838	20.0445
ENSG00000162643.12	81.2923	-0.738313	0.64623	-1.14249	0.25325	0.97831	ENSG00000162643	WDR63	126820	51.14	82.4612	185.438	47.1224	76.2955	135.462	43.871	31.3585	131.432	40.9308	47.8646	102.132
ENSG00000055732.12	5.97832	-0.817591	0.879066	-0.930067	0.352336	0.97831	ENSG00000055732	MCOLN3	55283	4.91731	6.34317	10.9727	2.7186	10.4514	8.91196	2.63226	5.80713	6.17467	1.99662	8.90504	1.909
ENSG00000280099.1	26.8745	0.351191	0.463726	0.757324	0.448855	0.97831	ENSG00000280099	NA	NA	20.6527	23.2583	21.9453	22.655	52.2572	20.4975	28.0774	31.3585	17.6419	21.9629	34.507	27.6805
ENSG00000097096.8	292.939	0.204894	0.28665	0.714788	0.47474	0.97831	ENSG00000097096	SYDE2	84144	258.651	284.385	300.651	284.547	239.338	377.867	318.503	275.258	202.882	259.561	453.044	260.579
ENSG00000153904.18	689.545	-0.364515	0.369566	-0.986332	0.32397	0.97831	ENSG00000153904	DDAH1	23576	460.26	630.088	1039.11	608.966	1260.44	817.227	571.2	567.938	665.1	389.342	784.756	480.114
ENSG00000142871.16	392.91	0.998562	0.527507	1.89298	0.0583603	0.97831	ENSG00000142871	CCN1	3491	143.585	195.581	387.335	175.803	931.224	419.753	365.884	343.782	300.795	314.468	628.918	507.795
ENSG00000122417.15	1648.13	0.106183	0.191669	0.553991	0.579585	0.97831	ENSG00000122417	ODF2L	57489	1378.81	1702.08	1919.12	1354.77	1869.76	1631.78	1618.84	1463.4	1457.22	1493.48	2060.4	1827.87
ENSG00000261737.1	7.19812	-0.474031	0.65816	-0.720236	0.47138	0.97831	ENSG00000261737	CLCA4-AS1	105378828	8.85116	7.40036	12.0699	3.6248	9.4063	5.34718	6.14194	3.48428	9.70305	6.98819	6.67878	6.68151
ENSG00000097033.14	2406.88	-0.119682	0.0742539	-1.6118	0.107007	0.97831	ENSG00000097033	SH3GLB1	51100	2524.55	2641.93	2503.96	2551.86	2389.2	2425.84	2225.14	2229.94	2330.5	2411.92	2333.12	2314.67
ENSG00000153936.16	4160.84	0.118037	0.172261	0.685223	0.493203	0.97831	ENSG00000153936	HS2ST1	9653	4024.33	4278.47	4115.84	3831.41	3392.54	3694.9	4869.68	4592.28	3651.88	4391.58	5394.23	3692.97
ENSG00000267272.5	34.458	0.76234	0.532758	1.43093	0.15245	0.97831	ENSG00000267272	LINC01140	339524	25.57	31.7158	23.0426	19.0302	40.7606	60.6013	15.7936	37.1656	23.8166	28.9511	34.507	72.5421
ENSG00000143013.12	1745.29	0.229094	0.21946	1.0439	0.296532	0.97831	ENSG00000143013	LMO4	8543	1888.25	1481.13	1335.37	2219.28	1680.59	1360.86	1918.92	1830.41	1713.91	2153.36	1605.13	1756.28
ENSG00000241975.1	68.1683	-0.198901	0.379169	-0.524572	0.599881	0.97831	ENSG00000241975	NA	NA	56.0573	87.7471	91.0731	57.9967	74.2052	70.4045	59.6645	82.4613	33.5196	65.8886	91.2766	47.7251
ENSG00000137947.11	566.293	0.0972021	0.133211	0.729686	0.465582	0.97831	ENSG00000137947	GTF2B	2959	531.07	520.14	579.356	598.091	641.719	528.479	490.478	591.166	571.598	592.997	557.678	592.745
ENSG00000137944.16	2288.04	0.105054	0.182731	0.574909	0.565353	0.97831	ENSG00000137944	KYAT3	56267	2124.28	2008.67	2055.18	2207.5	2942.08	1890.23	2448	2809.49	2314.62	2158.35	2481.17	2016.86
ENSG00000234518.2	99.3646	0.427591	0.259165	1.64988	0.0989674	0.97831	ENSG00000234518	NA	NA	97.3627	122.635	68.0305	74.3083	82.5664	78.4253	114.942	89.4298	76.7423	133.774	135.802	118.358
ENSG00000197147.12	1345.34	-0.332665	0.261924	-1.27008	0.204055	0.97831	ENSG00000197147	LRRC8B	23507	1495.85	1565.71	1673.33	1554.13	790.129	1443.74	1196.8	1263.63	1401.65	1464.52	943.934	1350.62
ENSG00000231999.6	11.234	-1.05092	1.01416	-1.03625	0.300087	0.97831	ENSG00000231999	LRRC8C-DT	400761	7.8677	14.8007	34.0152	3.6248	7.31601	16.0415	2.63226	4.64571	16.7598	4.99156	1.11313	20.999
ENSG00000171488.14	310.848	-0.585485	0.442091	-1.32435	0.185385	0.97831	ENSG00000171488	LRRC8C	84230	219.312	375.304	691.277	196.645	191.261	328.851	227.252	271.774	372.244	224.62	199.25	432.389
ENSG00000233593.8	145.979	0.301808	0.252425	1.19564	0.231839	0.97831	ENSG00000233593	LINC02609	105378853	132.767	135.321	95.4621	162.21	146.32	150.612	148.284	181.183	149.956	133.774	200.363	115.495
ENSG00000122482.20	2166.95	-0.316815	0.26349	-1.20238	0.229216	0.97831	ENSG00000122482	ZNF644	84146	2220.66	2173.59	3180.97	2282.72	1536.36	2307.31	1967.17	1619.03	2634.82	2052.53	1649.66	2378.62
ENSG00000069702.10	581.607	-0.555136	0.362478	-1.5315	0.125645	0.97831	ENSG00000069702	TGFBR3	7049	629.416	754.837	864.645	545.532	360.575	796.729	430.813	405.338	661.572	447.244	336.165	746.42
ENSG00000172031.6	23.0227	-0.637932	1.07524	-0.593292	0.552986	0.97831	ENSG00000172031	EPHX4	253152	14.7519	13.7435	65.8359	5.43719	13.5869	29.4095	10.529	3.48428	59.1004	5.98987	6.67878	47.7251
ENSG00000189195.10	52.227	-0.243367	0.461996	-0.526774	0.598351	0.97831	ENSG00000189195	KIAA1107	23285	54.0904	62.3745	69.1277	43.4976	30.3092	86.446	23.6903	52.2642	48.5153	40.9308	40.0727	75.4056
ENSG00000174842.16	907.319	0.12413	0.189176	0.656159	0.511722	0.97831	ENSG00000174842	GLMN	11146	851.678	809.811	1006.19	724.053	966.758	907.238	845.833	797.9	1071.75	860.545	935.029	1111.04
ENSG00000162676.11	5.11316	-0.725511	0.829788	-0.874333	0.381937	0.97831	ENSG00000162676	GFI1	2672	5.90077	6.34317	9.87539	7.24959	4.18058	1.78239	4.3871	1.16143	7.05676	4.99156	5.56565	2.8635
ENSG00000122406.12	60989.2	0.162983	0.237092	0.687424	0.491815	0.97831	ENSG00000122406	RPL5	6125	59248.7	56628.6	49036.8	54282.2	69549.1	67054.5	45140.6	68629.8	77663.2	55510.2	52179.1	76948.1
ENSG00000154511.11	262.814	0.147416	0.233058	0.632528	0.527042	0.97831	ENSG00000154511	DIPK1A	388650	326.509	227.297	221.648	266.423	287.415	256.665	279.019	233.447	194.943	251.575	353.975	254.852
ENSG00000143033.17	4149.72	0.234935	0.258789	0.907824	0.363971	0.97831	ENSG00000143033	MTF2	22823	3902.38	4074.43	2962.62	4009.93	6468.4	3642.32	3798.35	4735.14	3328.15	3904.4	5098.13	3872.41
ENSG00000117500.12	2928.98	0.245987	0.177214	1.38808	0.165114	0.97831	ENSG00000117500	TMED5	50999	2766.48	2683.16	2619.17	2810.12	2402.79	2620.12	3269.27	3825.74	2581.01	3316.39	3580.94	2672.6
ENSG00000122483.17	936.718	-0.162008	0.225924	-0.717091	0.473318	0.97831	ENSG00000122483	CCDC18	343099	885.116	920.816	1296.97	741.271	819.393	1106.87	982.71	760.734	954.427	880.511	830.395	1061.41
ENSG00000223745.7	1887.71	0.196887	0.288967	0.681347	0.495652	0.97831	ENSG00000223745	NA	NA	1788.92	1904.01	1576.77	1731.75	1599.07	2621.9	1515.3	1714.27	2161.13	1861.85	1378.05	2799.55
ENSG00000117505.12	2688.59	0.117414	0.198072	0.592782	0.553327	0.97831	ENSG00000117505	DR1	1810	2520.61	2833.28	2277.92	2538.26	3168.88	2355.43	2770.89	3110.3	2407.24	2552.68	3392.82	2334.71
ENSG00000137936.16	435.973	0.201708	0.206119	0.9786	0.327777	0.97831	ENSG00000137936	BCAR3	8412	331.427	367.904	424.642	336.2	373.117	318.157	568.568	465.732	753.31	408.31	478.646	405.663
ENSG00000230439.2	14.8819	-0.461369	0.483011	-0.955193	0.33948	0.97831	ENSG00000230439	NA	NA	17.7023	15.8579	15.3617	16.3116	15.6772	12.4767	17.5484	16.26	15.8777	18.9679	8.90504	7.63601
ENSG00000067334.13	1616.04	-0.112898	0.172401	-0.654859	0.512558	0.97831	ENSG00000067334	DNTTIP2	30836	1819.4	1415.58	1803.9	1679.19	1585.48	1344.82	1853.99	1524.95	1705.09	1766.01	1560.61	1333.44
ENSG00000137962.12	182.401	0.916518	0.478569	1.91512	0.0554767	0.97831	ENSG00000137962	ARHGAP29	9411	160.304	108.891	71.3223	158.585	421.193	134.571	176.361	220.671	93.5021	221.625	247.115	174.674
ENSG00000117525.13	718.412	0.637815	0.675375	0.944386	0.344972	0.97831	ENSG00000117525	F3	2152	472.062	734.75	280.9	430.445	597.823	263.794	1395.1	1836.22	294.62	815.621	1306.81	192.809
ENSG00000224081.8	31.4281	0.567831	0.708582	0.801363	0.422922	0.97831	ENSG00000224081	SLC44A3-AS1	101928079	14.7519	37.0018	19.7508	26.2798	33.4446	9.80316	48.2581	60.3942	21.1703	29.9494	66.7878	9.54501
ENSG00000143036.16	64.6404	0.592359	0.818906	0.723354	0.469462	0.97831	ENSG00000143036	SLC44A3	126969	29.5039	87.7471	34.0152	33.5294	39.7155	16.0415	102.658	177.698	26.4629	70.8802	146.933	10.4995
ENSG00000117519.15	8022.56	0.0831817	0.153973	0.540237	0.589034	0.97831	ENSG00000117519	CNN3	1266	6655.09	7756.64	8079.17	6892.55	9092.76	8026.11	8380.24	9413.36	8148.8	7298.66	8936.2	7591.15
ENSG00000235501.5	362.485	0.224417	0.241864	0.927863	0.353479	0.97831	ENSG00000235501	NA	NA	358.964	381.647	217.259	415.039	418.058	372.52	288.671	440.181	337.843	344.418	376.238	398.982
ENSG00000152078.9	187.33	0.335289	0.310451	1.08001	0.280139	0.97831	ENSG00000152078	TLCD4	148534	141.619	206.153	132.769	145.898	232.022	172.001	219.355	228.801	162.306	179.696	279.395	147.948
ENSG00000137970.7	135.701	0.459606	0.313426	1.46639	0.142541	0.97831	ENSG00000137970	NA	NA	167.189	97.2619	106.435	145.898	89.8824	125.659	122.839	103.367	159.659	143.757	146.933	219.535
ENSG00000117569.18	2369.98	-0.208082	0.259056	-0.803234	0.421839	0.97831	ENSG00000117569	PTBP2	58155	2253.11	2390.32	3172.2	2318.96	1756.89	2333.15	2187.41	2018.56	3244.35	2290.13	1707.54	2767.1
ENSG00000228057.1	12.7176	0.373075	0.521175	0.715834	0.474094	0.97831	ENSG00000228057	NA	NA	10.8181	12.6863	8.77813	12.6868	9.4063	11.5856	21.0581	13.9371	9.70305	9.98312	16.6969	15.272
ENSG00000117598.11	47.5751	0.283025	0.56292	0.50278	0.615119	0.97831	ENSG00000117598	PLPPR5	163404	40.3219	40.1734	24.1398	55.2781	134.824	36.539	35.0968	51.1028	25.5808	31.946	70.1272	25.7715
ENSG00000156875.13	3049.68	0.151757	0.177161	0.856607	0.391662	0.97831	ENSG00000156875	MFSD14A	64645	2805.82	2982.35	2871.54	2832.78	3446.89	2857.18	2924.44	3715.4	2538.67	2982.96	3701.16	2937
ENSG00000156876.9	1101.85	0.0996076	0.214412	0.464562	0.642245	0.97831	ENSG00000156876	SASS6	163786	1025.75	992.706	1023.75	985.038	1501.87	1037.35	1112.57	1368.16	914.733	1012.29	1240.03	1007.95
ENSG00000224616.1	50.9804	-0.27108	0.522205	-0.519106	0.603687	0.97831	ENSG00000224616	NA	NA	49.1731	72.9464	54.8633	57.0905	25.0835	98.0316	37.729	22.0671	48.5153	48.9173	26.7151	70.6331
ENSG00000162695.11	1122.16	0.161144	0.170417	0.945588	0.344359	0.97831	ENSG00000162695	SLC30A7	148867	1085.74	1198.86	986.442	1128.22	1032.6	1122.02	1091.51	1260.15	901.502	1117.11	1419.24	1122.49
ENSG00000233184.6	398.056	-0.236303	0.391	-0.604356	0.545607	0.97831	ENSG00000233184	LOC102606465	102606465	354.046	407.02	593.621	318.076	192.307	549.868	372.026	310.101	530.139	327.446	309.45	512.567
ENSG00000118733.16	207.487	-0.480361	0.569383	-0.843653	0.398864	0.97831	ENSG00000118733	OLFM3	118427	203.577	189.238	223.842	232.893	379.387	110.508	418.529	166.084	123.493	187.683	199.25	55.3611
ENSG00000060718.19	5183.46	0.340468	0.235338	1.44672	0.147975	0.97831	ENSG00000060718	COL11A1	1301	5837.83	4347.18	3837.14	4551.84	7129.97	6277.59	5059.2	4039.44	3366.08	5481.73	6092.16	6181.35
ENSG00000198890.7	987.2	-0.377367	0.453346	-0.832404	0.405181	0.97831	ENSG00000198890	PRMT6	55170	1084.76	861.614	1493.38	1126.41	453.593	1004.38	1130.12	501.736	1542.79	1107.13	535.415	1005.09
ENSG00000134186.11	3829.39	0.144894	0.199771	0.725302	0.468267	0.97831	ENSG00000134186	PRPF38B	55119	3461.79	3458.08	3778.98	3123.67	5074.18	3395.46	3792.21	4376.25	3662.46	3648.83	4465.88	3714.92
ENSG00000121940.15	1782.31	0.0791737	0.139077	0.56928	0.569166	0.97831	ENSG00000121940	CLCC1	23155	1842.02	1669.31	1742.46	1832.33	1577.12	1688.82	2010.17	1852.48	1622.17	2070.5	1843.34	1636.97
ENSG00000085433.15	571.267	-0.122445	0.218322	-0.560843	0.574904	0.97831	ENSG00000085433	WDR47	22911	650.068	555.027	587.037	621.653	491.218	703.154	440.465	587.682	573.362	522.117	441.912	681.514
ENSG00000197780.9	254.131	0.178423	0.318574	0.560067	0.575434	0.97831	ENSG00000197780	TAF13	6884	310.774	185.009	243.593	282.734	182.9	235.276	264.981	182.344	325.493	346.414	190.345	299.713
ENSG00000273382.1	14.3231	-0.436992	0.546999	-0.79889	0.424354	0.97831	ENSG00000273382	NA	NA	13.7685	13.7435	27.4316	10.8744	9.4063	9.80316	22.8129	6.96856	16.7598	15.973	10.0182	14.3175
ENSG00000215717.5	1252.99	0.172957	0.148743	1.16279	0.244914	0.97831	ENSG00000215717	TMEM167B	56900	1298.17	1098.43	1099.46	1367.45	1151.75	1178.16	1195.05	1498.24	1206.71	1393.64	1334.64	1214.13
ENSG00000116299.16	107.151	-0.373355	0.521103	-0.716471	0.473701	0.97831	ENSG00000116299	KIAA1324	57535	121.949	191.352	88.8785	102.4	51.2121	122.094	79.8452	132.403	85.5633	164.722	35.6201	109.768
ENSG00000031698.12	5395.46	0.462632	0.322863	1.4329	0.151886	0.97831	ENSG00000031698	SARS1	6301	4976.32	4076.54	3750.45	5915.67	5610.33	3637.86	7097.45	7992.94	4043.53	7016.14	6837.95	3790.33
ENSG00000143126.7	8050.76	-0.430911	0.25475	-1.69151	0.0907402	0.97831	ENSG00000143126	CELSR2	1952	9740.21	10067.7	11005.6	8685.01	4929.95	8729.27	7273.81	8167.15	5153.2	8594.47	7740.7	6522.11
ENSG00000134222.16	2601.39	0.376977	0.270278	1.39477	0.163084	0.97831	ENSG00000134222	PSRC1	84722	2235.41	2370.23	1924.6	2106.01	3345.51	2497.13	2276.9	3852.45	2127.61	2389.96	3330.48	2760.42
ENSG00000134243.11	2269.9	-0.200015	0.184404	-1.08466	0.278073	0.97831	ENSG00000134243	SORT1	6272	2533.4	2195.79	3233.64	2224.72	1645.06	2101.44	2335.69	1950.03	2087.92	2352.02	2159.47	2419.66
ENSG00000143106.12	2140.9	0.0510457	0.105316	0.484689	0.627897	0.97831	ENSG00000143106	PSMA5	5686	2149.85	1921.98	2178.07	1949.23	2078.79	1859.04	2306.74	2219.49	2552.78	2238.22	2113.83	2122.81
ENSG00000162650.16	512.048	-0.159006	0.277744	-0.572491	0.56699	0.97831	ENSG00000162650	ATXN7L2	127002	426.823	604.715	553.022	417.758	581.1	612.252	345.703	699.179	485.153	414.3	478.646	525.93
ENSG00000174151.14	556.769	-0.209842	0.271116	-0.773995	0.438934	0.97831	ENSG00000174151	CYB561D1	284613	561.557	607.887	746.141	533.751	401.335	681.765	438.71	432.051	622.759	555.062	412.971	687.241
ENSG00000181754.6	529.564	-0.324795	0.466797	-0.695794	0.486558	0.97831	ENSG00000181754	AMIGO1	57463	570.408	598.372	703.347	562.75	165.133	688.895	463.278	430.889	677.449	599.986	260.472	633.789
ENSG00000065135.9	3957.42	0.118381	0.127206	0.93063	0.352045	0.97831	ENSG00000065135	GNAI3	2773	4081.37	3683.27	3447.61	3715.42	4283	3532.7	4150.19	4386.71	4035.59	4060.14	4412.45	3700.6
ENSG00000134184.12	410.666	-0.119513	0.198544	-0.601945	0.547211	0.97831	ENSG00000134184	GSTM1	2944	414.038	438.736	452.073	389.666	352.214	417.08	377.29	387.916	499.266	410.306	308.337	481.069
ENSG00000134201.10	8.57271	0.386659	0.783457	0.493529	0.621639	0.97831	ENSG00000134201	GSTM5	2949	8.85116	10.5719	3.2918	8.15579	14.632	5.34718	4.3871	15.0985	2.64629	6.98819	13.3576	9.54501
ENSG00000134202.10	500.531	0.190203	0.223107	0.85252	0.393926	0.97831	ENSG00000134202	GSTM3	2947	411.087	467.28	440.004	466.693	749.368	532.935	432.568	433.212	568.952	414.3	555.452	534.521
ENSG00000184371.13	476.071	0.358283	0.386856	0.926142	0.354372	0.97831	ENSG00000184371	CSF1	1435	409.12	429.221	323.693	392.384	720.104	332.416	552.774	707.309	355.484	486.178	703.498	300.668
ENSG00000168710.17	6020.83	0.0627945	0.11746	0.534602	0.592925	0.97831	ENSG00000168710	AHCYL1	10768	6160.41	5809.28	5321.74	6347.02	6543.65	5854.27	5810.27	6668.91	5671.87	6146.61	6369.33	5546.61
ENSG00000227963.1	13.3115	-0.508316	0.506641	-1.00331	0.315714	0.97831	ENSG00000227963	RBM15-AS1	440600	10.8181	11.6291	19.7508	15.4054	13.5869	13.3679	19.3032	10.4528	15.8777	9.98312	10.0182	9.54501
ENSG00000224699.8	207.783	0.2608	0.300781	0.867076	0.3859	0.97831	ENSG00000224699	NA	NA	197.676	220.954	165.687	171.272	235.157	181.804	201.807	267.128	150.838	187.683	327.26	186.128
ENSG00000168679.17	19.0546	-0.372932	0.419139	-0.889757	0.373596	0.97831	ENSG00000168679	SLC16A4	9122	18.6858	25.3727	19.7508	17.2178	26.1286	18.7151	18.4258	16.26	18.524	16.9713	21.1495	11.454
ENSG00000273373.1	1141.78	0.511645	0.500172	1.02294	0.306338	0.97831	ENSG00000273373	NA	NA	720.878	1190.4	736.265	587.217	2469.68	917.932	893.213	1566.76	844.165	820.613	1868.94	1085.27
ENSG00000134248.13	1107.38	0.217864	0.272209	0.800354	0.423506	0.97831	ENSG00000134248	LAMTOR5	10542	1028.7	886.986	894.272	985.945	1835.27	873.372	997.626	1329.83	1188.18	980.343	1199.95	1088.13
ENSG00000259834.1	55.3957	-0.185215	0.38931	-0.475753	0.63425	0.97831	ENSG00000259834	NA	NA	69.8258	54.9741	54.8633	81.5579	27.1738	73.9693	42.1161	46.4571	55.572	42.9274	58.9959	56.3156
ENSG00000177272.8	39.2153	-0.43669	0.48459	-0.901152	0.367507	0.97831	ENSG00000177272	KCNA3	3738	60.9746	49.6881	43.8906	52.5595	10.4514	41.8862	27.2	37.1656	32.6375	48.9173	28.9414	36.2711
ENSG00000156171.14	2221.89	0.191219	0.191292	0.999619	0.317495	0.97831	ENSG00000156171	DRAM2	128338	1921.68	1966.38	1897.17	2258.25	2936.86	2285.03	1863.64	2818.78	2109.97	1954.7	2176.17	2474.07
ENSG00000134255.13	1547.13	0.217706	0.205962	1.05702	0.290501	0.97831	ENSG00000134255	CEPT1	10390	1293.25	1405.01	1497.77	1354.77	1852	1500.77	1525.83	2016.24	1240.23	1614.27	1788.8	1476.61
ENSG00000085465.12	354.624	0.418932	0.449526	0.931941	0.351367	0.97831	ENSG00000085465	OVGP1	5016	321.592	350.989	195.313	282.734	515.256	343.111	257.961	631.816	195.825	296.499	546.547	317.849
ENSG00000116473.14	1284.97	0.111673	0.199423	0.55998	0.575493	0.97831	ENSG00000116473	RAP1A	5906	1113.28	1123.8	1562.51	1030.35	1178.92	1324.32	1152.93	1247.37	1581.6	1237.91	1361.36	1505.25
ENSG00000197852.9	663.037	-0.131435	0.256824	-0.511771	0.608811	0.97831	ENSG00000197852	INKA2	55924	888.066	593.086	570.578	831.891	539.294	678.2	660.697	642.269	679.214	800.646	486.438	586.064
ENSG00000064703.11	1292.21	-0.15892	0.140775	-1.12889	0.258943	0.97831	ENSG00000064703	DDX20	11218	1206.71	1174.54	1595.42	1268.68	1283.44	1190.64	1402.12	1380.94	1443.11	1250.89	1166.56	1143.49
ENSG00000143079.14	1357.62	-0.254874	0.149222	-1.70802	0.0876332	0.97831	ENSG00000143079	CTTNBP2NL	55917	1525.35	1288.72	1576.77	1573.16	1253.13	1386.7	1338.06	1377.45	1293.15	1379.67	1077.51	1221.76
ENSG00000134245.17	158.545	-0.46423	0.431453	-1.07597	0.281941	0.97831	ENSG00000134245	WNT2B	7482	179.974	202.981	198.605	212.051	90.9276	190.716	135.123	85.9456	185.24	175.703	66.7878	178.492
ENSG00000116489.12	4134.02	-0.0963616	0.123752	-0.778664	0.436177	0.97831	ENSG00000116489	CAPZA1	829	3981.05	3721.32	4750.06	4299.91	4177.44	3958.69	4165.99	4193.91	4713.04	4075.11	3727.87	3843.78
ENSG00000155363.18	2704.11	-0.0698971	0.141065	-0.495496	0.62025	0.97831	ENSG00000155363	MOV10	4343	2542.25	2672.59	2870.45	2594.45	3263.99	2945.4	2628.75	2800.2	2427.53	2349.03	2919.74	2434.93
ENSG00000155366.16	348.975	0.398642	0.421459	0.945863	0.344219	0.97831	ENSG00000155366	RHOC	389	319.625	223.068	234.815	313.545	905.095	243.297	301.832	360.042	261.1	340.424	371.785	313.076
ENSG00000155367.15	59.0242	0.426985	0.730243	0.584716	0.558738	0.97831	ENSG00000155367	PPM1J	333926	61.9581	48.6309	12.0699	58.9029	172.449	31.1919	66.6839	59.2327	31.7554	50.9139	93.5029	20.999
ENSG00000184599.13	2.77935	0.552312	1.04872	0.526655	0.598433	0.97831	ENSG00000184599	TAFA3	284467	2.95039	1.05719	2.19453	2.7186	2.09029	3.56478	1.75484	3.48428	4.41048	4.99156	2.22626	1.909
ENSG00000155380.11	10563.6	0.147333	0.212616	0.692951	0.48834	0.97831	ENSG00000155380	SLC16A1	6566	9477.62	9772.71	11737.5	9459.81	10184.9	8665.99	12480.4	11918.6	8745.1	11314.9	14180.2	8825.32
ENSG00000226419.7	395.715	-0.140452	0.229629	-0.611646	0.540772	0.97831	ENSG00000226419	SLC16A1-AS1	100506392	486.814	441.907	397.21	454.006	332.356	327.069	477.316	281.065	347.546	438.259	398.5	366.529
ENSG00000116793.15	1939.42	-0.407784	0.371888	-1.09652	0.27285	0.97831	ENSG00000116793	PHTF1	10745	2381.95	1935.72	3183.17	2212.94	848.657	1917.85	1922.43	1257.82	1959.13	2195.29	1252.27	2205.85
ENSG00000081019.13	1426.15	0.179332	0.173511	1.03355	0.301347	0.97831	ENSG00000081019	RSBN1	54665	1505.68	1461.04	1233.33	1486.17	1475.74	1326.99	1303.85	1329.83	1233.17	1314.78	1978.03	1465.16
ENSG00000118655.4	654.918	-0.354832	0.211669	-1.67635	0.0936693	0.97831	ENSG00000118655	DCLRE1B	64858	752.348	636.431	761.502	790.206	542.43	572.148	788.8	623.686	710.087	686.839	515.379	479.16
ENSG00000163349.21	2583.12	-0.139394	0.143819	-0.969232	0.33243	0.97831	ENSG00000163349	HIPK1	204851	2826.47	2697.96	2956.03	2829.15	2158.22	2590.71	2591.9	2513.33	2133.79	2701.43	2663.72	2334.71
ENSG00000116774.11	261.656	1.20885	0.863785	1.39948	0.161668	0.97831	ENSG00000116774	OLFML3	56944	147.519	139.55	131.672	125.962	1008.56	54.363	282.529	202.088	79.3886	217.632	652.294	98.3136
ENSG00000134207.14	293.213	-0.329356	0.530497	-0.620843	0.534703	0.97831	ENSG00000134207	SYT6	148281	188.825	234.697	536.563	174.896	488.082	175.566	330.787	353.074	271.685	195.669	427.442	141.266
ENSG00000197323.11	3980.58	-0.221987	0.14798	-1.50012	0.133583	0.97831	ENSG00000197323	TRIM33	51592	3870.91	4312.3	5174.71	4163.08	3751.02	3842.84	4105.45	3268.25	3826.53	4076.11	3726.76	3649.06
ENSG00000116752.5	905.147	-0.11969	0.221179	-0.541143	0.588409	0.97831	ENSG00000116752	BCAS2	10286	978.545	826.726	1039.11	1026.72	654.26	786.035	1016.05	862.94	1054.1	1058.21	699.045	860.006
ENSG00000177551.5	31.1348	0.83584	0.719554	1.16161	0.245394	0.97831	ENSG00000177551	NHLH2	4808	39.3385	16.9151	12.0699	28.9984	79.431	9.80316	21.9355	26.7128	15.8777	26.9544	67.9009	27.6805
ENSG00000163393.12	34.2566	-0.770753	0.652472	-1.18128	0.237491	0.97831	ENSG00000163393	SLC22A15	55356	23.6031	32.773	73.5168	31.717	24.0383	49.0158	26.3226	19.7442	54.6899	23.9595	7.79191	43.9071
ENSG00000177173.5	7.17656	-0.44464	0.681384	-0.652554	0.514044	0.97831	ENSG00000177173	NA	NA	4.91731	11.6291	10.9727	5.43719	9.4063	7.12957	6.14194	3.48428	7.05676	4.99156	4.45252	10.4995
ENSG00000143061.17	1581.25	-0.5009	0.435328	-1.15063	0.249886	0.97831	ENSG00000143061	IGSF3	3321	1499.78	1580.51	2618.08	1676.47	1572.94	2328.7	1138.89	708.47	1825.06	1292.81	660.086	2073.18
ENSG00000134247.9	2501.21	0.101883	0.187518	0.543323	0.586907	0.97831	ENSG00000134247	PTGFRN	5738	2384.9	2621.84	2559.92	2193	2670.34	2268.09	2747.2	2377.44	2070.28	2586.63	3340.5	2194.4
ENSG00000134256.12	34.7074	-0.745938	0.515072	-1.44822	0.147555	0.97831	ENSG00000134256	CD101	9398	29.5039	33.8302	87.7813	28.9984	25.0835	22.2799	38.6065	17.4214	43.2227	40.9308	21.1495	27.6805
ENSG00000116830.11	2177.37	-0.0915369	0.182586	-0.501335	0.616135	0.97831	ENSG00000116830	TTF2	8458	2404.56	2204.25	2178.07	2192.1	2334.85	2329.59	2511.18	1794.4	1808.3	2027.57	2542.39	1801.14
ENSG00000271427.1	14.12	-0.714775	0.648799	-1.10169	0.270596	0.97831	ENSG00000271427	NA	NA	12.785	21.1439	17.5563	19.9364	6.27087	10.6944	15.7936	5.80713	28.2271	11.9797	7.79191	11.454
ENSG00000065183.15	2500.14	0.108347	0.211326	0.512698	0.608163	0.97831	ENSG00000065183	WDR3	10885	2623.88	2394.55	2114.43	2737.63	2560.6	2164.72	2821.78	2852.46	2041.17	2758.34	2975.4	1956.73
ENSG00000232650.5	60.7936	-0.807174	0.916403	-0.880807	0.378422	0.97831	ENSG00000232650	LINC01780	105378934	89.495	99.3763	27.4316	80.6517	64.7989	9.80316	88.6194	125.434	20.2882	94.8397	21.1495	7.63601
ENSG00000116882.14	25.4353	-0.580098	1.0424	-0.5565	0.577869	0.97831	ENSG00000116882	HAO2	51179	40.3219	45.4594	6.58359	25.3736	28.2189	4.45598	35.0968	53.4256	4.41048	39.9325	20.0363	1.909
ENSG00000143067.4	547.285	-0.175641	0.1628	-1.07887	0.280644	0.97831	ENSG00000143067	ZNF697	90874	600.895	581.457	573.87	565.468	549.746	423.318	641.394	578.39	497.502	549.072	530.963	475.342
ENSG00000092621.11	10025	0.269522	0.339942	0.792849	0.427866	0.97831	ENSG00000092621	PHGDH	26227	8887.55	8723.97	7697.32	10291.7	9762.69	6298.97	15899.7	14659.5	7571.03	12506.9	11857.1	6144.13
ENSG00000134250.18	9765.21	-0.190538	0.287442	-0.662876	0.50741	0.97831	ENSG00000134250	NOTCH2	4853	8909.18	11415.6	12750.2	8501.05	5481.78	13539.9	9670.04	9568.99	8363.15	9257.35	9715.39	10009.9
ENSG00000226067.6	129.827	0.3155	0.255393	1.23535	0.216701	0.97831	ENSG00000226067	NA	NA	109.164	116.291	121.796	120.524	182.9	93.5756	114.942	132.403	134.079	146.752	154.725	130.767
ENSG00000188610.12	486.802	0.192067	0.371323	0.517252	0.60498	0.97831	ENSG00000188610	FAM72B	653820	445.508	540.226	295.164	467.599	592.597	490.158	341.316	845.518	359.895	362.387	574.375	526.885
ENSG00000227082.1	53.2601	-0.366976	0.705947	-0.519835	0.603179	0.97831	ENSG00000227082	LINC02798	107985194	55.0739	74.0036	48.2797	55.2781	19.8577	103.379	18.4258	68.5242	59.1004	37.9359	13.3576	85.9051
ENSG00000272583.1	11.0238	0.531185	0.608535	0.872892	0.382722	0.97831	ENSG00000272583	NA	NA	10.8181	3.17158	15.3617	8.15579	9.4063	14.2591	7.01936	10.4528	11.4672	14.9747	10.0182	17.181
ENSG00000231752.5	38.5053	0.51039	0.365535	1.39628	0.16263	0.97831	ENSG00000231752	EMBP1	647121	24.5866	21.1439	38.4043	35.3418	56.4378	38.3214	32.4645	51.1028	44.9869	42.9274	33.3939	42.9526
ENSG00000263513.5	190.573	0.423027	0.436464	0.969214	0.332438	0.97831	ENSG00000263513	FAM72C	554282	159.321	196.638	98.7539	171.272	258.151	183.586	121.961	353.074	134.079	142.759	258.246	209.036
ENSG00000237343.1	9.93762	0.664218	0.901674	0.736649	0.461336	0.97831	ENSG00000237343	NA	NA	6.88423	9.51475	1.09727	4.531	28.2189	12.4767	3.50968	16.26	8.82096	5.98987	13.3576	8.59051
ENSG00000266338.6	1861.87	-0.124242	0.232199	-0.53507	0.592602	0.97831	ENSG00000266338	NBPF15	284565	1987.58	1921.98	2173.68	2025.36	1112.03	2153.13	1853.99	1636.45	1897.39	1905.78	1703.09	1972
ENSG00000215784.5	210.218	0.349015	0.428521	0.814465	0.415379	0.97831	ENSG00000215784	FAM72D	728833	182.924	230.468	111.921	172.178	306.227	205.866	137.755	349.589	156.131	150.745	298.319	220.49
ENSG00000281571.1	27.1968	0.471565	0.369261	1.27705	0.201585	0.97831	ENSG00000281571	NA	NA	26.5535	23.2583	17.5563	32.6232	38.6703	24.0623	18.4258	23.2285	28.2271	26.9544	33.3939	33.4076
ENSG00000223612.3	15.4339	0.544817	0.557044	0.97805	0.328049	0.97831	ENSG00000223612	NA	NA	10.8181	14.8007	12.0699	28.0922	11.4966	8.91196	13.1613	18.5828	12.3493	11.9797	20.0363	22.908
ENSG00000272150.5	117.386	-0.117075	0.224813	-0.520767	0.602529	0.97831	ENSG00000272150	NBPF25P	101929780	115.065	114.177	153.617	98.7757	75.2504	111.4	120.206	127.757	140.253	118.799	103.521	129.812
ENSG00000174827.13	4.08616	0.882147	0.877154	1.00569	0.314564	0.97831	ENSG00000174827	PDZK1	5174	1.96692	2.11439	4.38906	4.531	6.27087	5.34718	1.75484	3.48428	3.52838	4.99156	7.79191	2.8635
ENSG00000265491.4	1362.78	-0.106455	0.106192	-1.00248	0.316112	0.97831	ENSG00000265491	RNF115	27246	1326.69	1496.99	1490.09	1318.52	1280.3	1365.31	1317.01	1444.81	1306.38	1357.7	1412.56	1237.03
ENSG00000186141.8	877.977	-0.303048	0.242662	-1.24884	0.211722	0.97831	ENSG00000186141	POLR3C	10623	1009.03	874.3	1057.76	984.132	667.847	909.02	967.794	699.179	983.537	985.334	585.506	812.281
ENSG00000131788.15	1589.72	-0.205035	0.164267	-1.24818	0.211963	0.97831	ENSG00000131788	PIAS3	10401	1508.63	1721.11	1806.1	1644.75	1636.7	1874.19	1320.52	1470.37	1727.14	1409.62	1268.97	1688.51
ENSG00000143127.12	5.86117	0.741433	0.837315	0.88549	0.375893	0.97831	ENSG00000143127	ITGA10	8515	3.93385	2.11439	9.87539	5.43719	5.22572	2.67359	9.65162	2.32285	2.64629	11.9797	7.79191	6.68151
ENSG00000211451.11	36.3719	0.865139	0.614278	1.40838	0.159017	0.97831	ENSG00000211451	GNRHR2	114814	20.6527	37.0018	15.3617	29.9046	82.5664	24.0623	20.1807	52.2642	21.1703	32.9443	67.9009	32.453
ENSG00000271601.3	560.996	0.0998101	0.209497	0.476428	0.63377	0.97831	ENSG00000271601	LIX1L	128077	686.457	465.166	466.338	689.618	552.881	555.215	586.116	450.633	545.135	525.112	555.452	653.833
ENSG00000272031.2	13.5444	0.445696	0.603422	0.738615	0.460141	0.97831	ENSG00000272031	ANKRD34A	284615	19.6692	9.51475	5.48633	8.15579	19.8577	19.6063	14.9161	8.12998	9.70305	12.9781	14.4707	20.0445
ENSG00000268043.7	601.825	-0.312282	0.263959	-1.18307	0.236781	0.97831	ENSG00000268043	NBPF12	149013	660.887	689.291	756.016	626.184	381.478	735.237	510.658	530.772	635.991	563.048	430.781	701.559
ENSG00000230832.3	6.23654	1.27377	0.975717	1.30547	0.191733	0.97831	ENSG00000230832	NA	NA	5.90077	4.22878	3.2918	3.6248	8.36115	4.45598	6.14194	1.16143	5.29257	1.99662	5.56565	24.817
ENSG00000131791.7	3802.35	0.345348	0.338869	1.01912	0.308146	0.97831	ENSG00000131791	PRKAB2	5565	3424.41	3574.37	2277.92	3406.4	5238.26	3725.2	3077.11	6282.16	2835.94	3386.28	4980.14	3419.98
ENSG00000237188.3	50.6793	0.729216	0.378897	1.92458	0.0542821	0.97831	ENSG00000237188	NA	NA	43.2723	42.2878	39.5016	45.31	25.0835	58.819	55.2774	32.5199	59.1004	76.87	48.9777	81.1326
ENSG00000131781.12	12.782	-0.435612	0.647555	-0.672703	0.501136	0.97831	ENSG00000131781	FMO5	2330	11.8015	11.6291	18.6535	8.15579	16.7223	16.0415	8.7742	6.96856	23.8166	9.98312	5.56565	15.272
ENSG00000131778.17	4101.34	-0.128207	0.166364	-0.770639	0.440921	0.97831	ENSG00000131778	CHD1L	9557	3896.48	4202.35	4807.12	3814.19	3788.65	4509.45	3924.7	3585.32	4880.63	3840.51	3579.82	4386.89
ENSG00000162836.11	1615.84	0.155673	0.327546	0.475269	0.634595	0.97831	ENSG00000162836	ACP6	51205	1383.73	1676.71	1220.16	1376.52	2742.46	1470.47	1360	2076.63	1314.32	1390.65	2139.43	1238.94
ENSG00000265107.2	32.3725	-0.575796	0.804832	-0.715424	0.474347	0.97831	ENSG00000265107	GJA5	2702	38.355	35.9446	29.6262	32.6232	74.2052	5.34718	69.3162	20.9057	12.3493	31.946	24.4888	13.363
ENSG00000273059.1	10.5083	1.18086	0.639271	1.8472	0.0647184	0.97831	ENSG00000273059	NA	NA	7.8677	8.45756	4.38906	4.531	14.632	9.80316	7.01936	15.0985	7.05676	10.9814	20.0363	16.2265
ENSG00000263956.6	702.81	-0.168861	0.238463	-0.708121	0.47887	0.97831	ENSG00000263956	NBPF11	200030	724.812	781.267	810.879	730.396	404.471	790.491	723.871	727.053	680.096	692.829	594.411	773.146
ENSG00000227733.9	7.04506	0.973675	0.960641	1.01357	0.310789	0.97831	ENSG00000227733	LOC101927468	101927468	4.91731	7.40036	2.19453	2.7186	18.8126	8.02077	5.26452	4.64571	1.76419	3.99325	20.0363	4.77251
ENSG00000231196.4	9.70338	0.315394	0.562003	0.561197	0.574664	0.97831	ENSG00000231196	NA	NA	4.91731	12.6863	8.77813	9.06199	13.5869	12.4767	7.01936	8.12998	7.05676	9.98312	12.2444	10.4995
ENSG00000231551.7	70.4817	0.442667	0.45573	0.971337	0.33138	0.97831	ENSG00000231551	NA	NA	47.2062	65.5461	63.6414	61.6215	56.4378	131.897	38.6065	56.9099	84.6812	57.9021	60.109	121.222
ENSG00000269713.7	1457.19	-0.233691	0.203831	-1.1465	0.251589	0.97831	ENSG00000269713	NBPF9	400818	1602.06	1558.3	1709.54	1582.22	966.758	1672.78	1560.93	1290.34	1401.65	1407.62	1409.22	1324.85
ENSG00000203814.6	7.29015	-0.867111	0.614662	-1.41071	0.158329	0.97831	ENSG00000203814	H2BC18	440689	12.785	8.45756	12.0699	4.531	4.18058	4.45598	7.01936	10.4528	5.29257	5.98987	5.56565	6.68151
ENSG00000272993.1	68.5487	0.398286	0.460209	0.865446	0.386794	0.97831	ENSG00000272993	NA	NA	47.2062	71.8892	52.6688	46.2162	124.372	51.6894	44.7484	89.4298	67.9214	45.9224	94.616	85.9051
ENSG00000203819.6	11.0452	-0.86377	0.666795	-1.29541	0.19518	0.97831	ENSG00000203819	NA	NA	8.85116	27.4871	8.77813	9.06199	11.4966	9.80316	6.14194	16.26	9.70305	6.98819	12.2444	5.72701
ENSG00000184260.5	12.1279	1.00228	0.547467	1.83076	0.067136	0.97831	ENSG00000184260	H2AC20	8338	5.90077	7.40036	6.58359	13.593	11.4966	13.3679	11.4065	17.4214	18.524	8.98481	15.5838	15.272
ENSG00000178096.8	128.097	0.252159	0.271687	0.928125	0.353343	0.97831	ENSG00000178096	BOLA1	51027	106.214	124.749	98.7539	110.556	142.14	122.094	110.555	167.245	162.306	93.8414	133.576	165.129
ENSG00000159164.9	3076.82	0.116642	0.224979	0.518458	0.604139	0.97831	ENSG00000159164	SV2A	9900	3418.51	2849.14	2723.41	3275	2759.18	2772.51	3509.68	3678.24	2187.6	3858.48	3053.31	2836.78
ENSG00000143368.9	1568.16	-0.272347	0.20636	-1.31977	0.186913	0.97831	ENSG00000143368	SF3B4	10262	1580.42	1495.93	1914.73	1785.21	1436.03	1507.01	1723.25	1296.15	1947.67	1567.35	1127.6	1436.52
ENSG00000014914.19	181.338	1.10815	0.690673	1.60445	0.108615	0.97831	ENSG00000014914	MTMR11	10903	118.999	131.092	58.1551	102.4	383.568	115.856	102.658	418.114	80.2707	129.781	379.577	155.584
ENSG00000264522.5	1079.53	0.231317	0.286662	0.806932	0.419706	0.97831	ENSG00000264522	OTUD7B	56957	1118.2	1025.48	907.439	1078.38	1149.66	855.548	1213.47	1216.01	807.117	1124.1	1681.94	776.964
ENSG00000023902.13	1391.56	-0.306802	0.322864	-0.950251	0.341985	0.97831	ENSG00000023902	PLEKHO1	51177	1317.84	1323.61	2115.53	1192.56	1023.2	1373.33	1331.05	1039.48	2137.32	1185.99	961.744	1697.1
ENSG00000276110.1	35.8984	-0.245214	0.494927	-0.495456	0.620279	0.97831	ENSG00000276110	NA	NA	30.4873	48.6309	42.7934	38.0604	17.7675	41.8862	35.9742	27.8742	44.9869	47.919	13.3576	41.0436
ENSG00000118298.10	3878.63	0.248738	0.31296	0.794791	0.426735	0.97831	ENSG00000118298	CA14	23632	2343.59	3667.41	3879.93	2922.49	6281.32	3522.9	3314.01	4838.5	4021.47	3380.29	4619.49	3752.15
ENSG00000117362.12	3543.14	-0.159045	0.0981752	-1.62001	0.10523	0.97831	ENSG00000117362	APH1A	51107	3714.54	3675.87	3622.07	3701.82	3398.81	3328.62	3421.06	3781.6	4010.01	3446.17	3254.79	3162.26
ENSG00000118292.8	803.785	0.385222	0.268535	1.43453	0.151422	0.97831	ENSG00000118292	C1orf54	79630	861.513	699.863	567.286	961.477	656.351	929.518	620.336	747.959	821.231	1062.2	626.692	1091
ENSG00000159208.15	557.809	0.30084	0.261927	1.14856	0.250736	0.97831	ENSG00000159208	CIART	148523	566.474	593.086	435.614	560.937	505.85	762.864	380.8	429.728	493.973	678.852	454.157	831.371
ENSG00000117360.12	2547.54	0.111398	0.228491	0.48754	0.625876	0.97831	ENSG00000117360	PRPF3	9129	2202.96	2466.43	2558.82	2223.81	3463.61	2277.01	2330.43	3127.72	2110.85	2388.96	3035.5	2384.34
ENSG00000163125.15	2581.46	-0.242669	0.209696	-1.15724	0.247173	0.97831	ENSG00000163125	RPRD2	23248	2616.99	2899.88	3208.4	3018.55	1777.79	2676.26	2698.94	2174.19	2532.5	2759.34	2328.67	2286.03
ENSG00000143374.15	1204.84	0.130949	0.204526	0.640255	0.522007	0.97831	ENSG00000143374	TARS2	80222	1065.09	1207.32	1045.69	1105.56	1650.28	1081.91	1210.84	1367	1090.27	1126.1	1410.34	1097.68
ENSG00000143369.14	53.6606	-0.415108	0.437204	-0.94946	0.342387	0.97831	ENSG00000143369	ECM1	1893	48.1896	60.2601	71.3223	45.31	94.063	41.8862	53.5226	61.5556	32.6375	35.9392	66.7878	32.453
ENSG00000203804.4	9.40795	-0.815679	0.925453	-0.881384	0.37811	0.97831	ENSG00000203804	ADAMTSL4-AS1	574406	7.8677	4.22878	29.6262	10.8744	4.18058	1.78239	17.5484	10.4528	2.64629	6.98819	10.0182	6.68151
ENSG00000276103.1	8.01198	-0.488088	0.59411	-0.821545	0.411336	0.97831	ENSG00000276103	NA	NA	12.785	14.8007	7.68086	7.24959	6.27087	8.91196	5.26452	4.64571	3.52838	7.9865	5.56565	11.454
ENSG00000143457.10	682.869	-0.116179	0.129376	-0.897999	0.369186	0.97831	ENSG00000143457	GOLPH3L	55204	738.58	728.407	703.347	762.113	679.344	636.314	674.736	601.619	668.628	706.805	591.072	703.468
ENSG00000143437.20	1963.33	-0.117475	0.0999467	-1.17537	0.239846	0.97831	ENSG00000143437	ARNT	405	1991.51	2000.21	2056.28	2040.76	2362.03	2086.29	1716.23	1951.2	1780.95	1824.91	1844.46	1905.18
ENSG00000143418.19	6337.62	0.111019	0.143759	0.772263	0.439959	0.97831	ENSG00000143418	CERS2	29956	5651.96	6226.88	5515.95	6606.19	7197.91	6553.86	5861.16	7877.96	5773.32	6332.29	6280.28	6173.72
ENSG00000143409.15	599.511	-0.284376	0.221762	-1.28235	0.19972	0.97831	ENSG00000143409	MINDY1	55793	702.192	725.235	614.469	758.489	414.922	648.791	565.058	576.067	512.497	627.938	498.682	549.793
ENSG00000143363.15	758.021	-0.160314	0.106264	-1.50864	0.13139	0.97831	ENSG00000143363	PRUNE1	58497	789.72	822.497	797.712	833.703	745.188	705.827	709.832	760.734	774.48	706.805	729.1	720.649
ENSG00000143443.9	182.012	0.319407	0.240715	1.32691	0.184539	0.97831	ENSG00000143443	C1orf56	54964	153.42	152.236	152.52	178.521	227.841	190.716	138.632	195.12	224.052	167.716	164.743	238.625
ENSG00000143434.15	1510.98	0.150083	0.135738	1.10568	0.268865	0.97831	ENSG00000143434	SEMA6C	10500	1248.01	1654.51	1310.14	1449.92	1522.78	1471.36	1507.41	1653.87	1638.93	1479.5	1678.6	1516.7
ENSG00000163155.11	354.705	0.157891	0.254198	0.621135	0.534511	0.97831	ENSG00000163155	LYSMD1	388695	310.774	344.645	300.651	320.794	562.288	353.805	260.594	400.692	335.196	316.465	404.066	346.484
ENSG00000232671.5	15.0555	0.420457	0.573609	0.733003	0.463556	0.97831	ENSG00000232671	ZNF687-AS1	100507670	8.85116	7.40036	18.6535	15.4054	22.9932	11.5856	12.2839	15.0985	22.0524	22.9612	10.0182	13.363
ENSG00000143373.17	1602.32	-0.23465	0.15181	-1.54568	0.122182	0.97831	ENSG00000143373	ZNF687	57592	1822.36	1623.85	1894.98	1850.46	1382.73	1557.81	1618.84	1368.16	1569.25	1661.19	1469.33	1408.84
ENSG00000143393.16	1544.85	-0.133668	0.156818	-0.852379	0.394004	0.97831	ENSG00000143393	PI4KB	5298	1629.6	1565.71	1542.76	1599.44	1603.25	1714.66	1229.26	1765.37	1570.13	1443.56	1282.33	1592.11
ENSG00000143390.17	2759.28	-0.235335	0.169745	-1.3864	0.165625	0.97831	ENSG00000143390	RFX5	5993	3040.86	2785.71	3127.21	3003.14	2562.69	3018.48	2247.07	2721.22	3000.01	2772.31	2069.31	2763.28
ENSG00000237976.1	56.6193	-0.499244	0.444722	-1.1226	0.261608	0.97831	ENSG00000237976	NA	NA	64.9085	49.6881	80.1004	55.2781	95.1081	54.363	31.5871	32.5199	78.5065	52.9105	30.0545	54.4066
ENSG00000143416.20	2071.29	-0.115636	0.209611	-0.551669	0.581175	0.97831	ENSG00000143416	SELENBP1	8991	1804.65	2222.22	2511.64	1803.34	2579.42	2096.98	1736.41	1751.43	2315.5	1822.92	1880.08	2330.89
ENSG00000143442.21	5509.02	-0.230002	0.130399	-1.76383	0.077761	0.97831	ENSG00000143442	POGZ	23126	5335.28	6126.44	7066.39	5461.66	5133.75	5943.39	5353.14	4841.99	5050	5145.3	5148.22	5502.7
ENSG00000143375.14	776.44	0.259463	0.173855	1.49241	0.135592	0.97831	ENSG00000143375	CGN	57530	643.184	632.202	869.034	592.654	780.723	754.843	871.278	794.416	813.292	894.488	795.888	875.278
ENSG00000143367.15	482.393	0.280269	0.152762	1.83468	0.0665534	0.97831	ENSG00000143367	TUFT1	7286	429.773	410.191	435.614	436.788	580.055	450.054	480.826	544.709	471.039	488.175	556.565	504.931
ENSG00000143376.12	1317.12	-0.20647	0.135038	-1.52898	0.126269	0.97831	ENSG00000143376	SNX27	81609	1544.04	1448.36	1453.88	1458.07	1178.92	1194.2	1375.79	1170.72	1127.32	1304.79	1339.09	1210.31
ENSG00000227045.1	7.14956	-0.878492	0.873097	-1.00618	0.314329	0.97831	ENSG00000227045	NA	NA	7.8677	8.45756	4.38906	4.531	9.4063	8.02077	5.26452	22.0671	4.41048	1.99662	5.56565	3.81801
ENSG00000159409.14	164.402	-0.725117	1.27462	-0.568888	0.569432	0.97831	ENSG00000159409	CELF3	11189	102.28	202.981	401.599	130.493	6.27087	247.753	32.4645	124.273	297.266	115.804	10.0182	301.622
ENSG00000143436.10	1639.71	0.174592	0.201556	0.86622	0.38637	0.97831	ENSG00000143436	MRPL9	65005	1514.53	1474.79	1377.07	1561.38	2284.69	1400.96	1457.39	1953.52	1723.61	1589.31	1737.6	1601.65
ENSG00000249602.1	15.375	-0.281376	0.511417	-0.550189	0.58219	0.97831	ENSG00000249602	NA	NA	17.7023	11.6291	20.848	20.8426	9.4063	13.3679	17.5484	12.7757	19.4061	12.9781	8.90504	19.09
ENSG00000182134.15	795.616	0.122543	0.162501	0.754102	0.450788	0.97831	ENSG00000182134	TDRKH	11022	810.373	832.012	595.815	881.732	768.181	887.631	737.91	823.451	773.598	833.591	733.552	869.551
ENSG00000203288.3	57.0479	-0.25931	0.335694	-0.772457	0.439844	0.97831	ENSG00000203288	TDRKH-AS1	109729141	59.9912	62.3745	51.5715	48.9348	55.3926	82.8812	47.3807	53.4256	77.6244	41.9291	40.0727	62.9971
ENSG00000225556.1	3.86483	-0.737842	0.940632	-0.784411	0.432799	0.97831	ENSG00000225556	C2CD4D	100191040	3.93385	6.34317	3.2918	2.7186	7.31601	2.67359	1.75484	5.80713	4.41048	3.99325	2.22626	1.909
ENSG00000234614.1	12.5241	0.306953	0.5359	0.57278	0.566794	0.97831	ENSG00000234614	NA	NA	13.7685	10.5719	8.77813	14.4992	16.7223	11.5856	8.7742	11.6143	13.2314	14.9747	6.67878	19.09
ENSG00000197747.8	653.819	1.28853	1.01755	1.26631	0.205402	0.97831	ENSG00000197747	S100A10	6281	244.882	434.507	108.629	283.64	2343.21	141.7	982.71	1019.73	361.659	757.719	978.441	188.991
ENSG00000163191.5	252.008	1.94321	1.1757	1.65282	0.0983678	0.97831	ENSG00000163191	S100A11	6282	81.6274	74.0036	21.9453	112.369	1376.46	38.3214	365.884	181.183	89.0916	216.634	407.405	59.1791
ENSG00000238279.1	4.84997	0.820179	0.940268	0.872282	0.383055	0.97831	ENSG00000238279	NA	NA	5.90077	5.28597	1.09727	3.6248	2.09029	8.02077	5.26452	3.48428	1.76419	7.9865	2.22626	11.454
ENSG00000196154.11	280.017	-0.193131	0.399719	-0.483167	0.628978	0.97831	ENSG00000196154	S100A4	6275	270.452	268.527	237.009	227.456	570.649	177.348	377.29	243.9	308.733	285.517	214.834	178.492
ENSG00000188643.10	187.959	-0.746062	0.674127	-1.10671	0.26842	0.97831	ENSG00000188643	S100A16	140576	89.495	246.326	333.569	67.9649	404.471	202.302	100.903	104.528	306.969	62.8937	148.046	188.037
ENSG00000189171.14	504.646	0.386965	0.449354	0.861157	0.389151	0.97831	ENSG00000189171	S100A13	6284	379.616	485.252	277.608	342.543	1080.68	409.95	343.949	732.86	508.969	373.369	658.973	461.979
ENSG00000272030.1	30.264	-0.583933	0.438141	-1.33275	0.182614	0.97831	ENSG00000272030	NA	NA	27.5369	41.2306	39.5016	28.9984	31.3543	41.8862	18.4258	25.5514	37.048	22.9612	13.3576	35.3166
ENSG00000160679.12	4156.9	-0.193633	0.161504	-1.19894	0.230553	0.97831	ENSG00000160679	CHTOP	26097	4017.44	4093.46	5383.19	3913.87	3547.22	4172.58	4337.09	3763.02	4856.82	4017.21	3702.27	4078.58
ENSG00000143553.10	666.113	-0.205873	0.202686	-1.01572	0.309761	0.97831	ENSG00000143553	SNAPIN	23557	599.912	640.66	787.837	593.56	746.233	716.522	608.929	672.466	869.746	565.045	510.926	681.514
ENSG00000143624.13	5348.35	-0.149414	0.229939	-0.649797	0.515824	0.97831	ENSG00000143624	INTS3	65123	5203.5	5892.8	6179.8	5030.31	5039.69	7268.6	4061.58	4341.41	5587.19	4789.9	4216.53	6568.88
ENSG00000198837.9	1244.79	0.460801	0.543962	0.84712	0.396928	0.97831	ENSG00000198837	DENND4B	9909	965.76	825.669	923.898	877.201	3404.03	900.999	1384.57	1203.24	714.497	842.576	2183.96	711.104
ENSG00000143570.17	4815.94	0.361876	0.337576	1.07198	0.283728	0.97831	ENSG00000143570	SLC39A1	27173	4105.95	4171.69	3605.62	4047.99	7584.61	3235.93	5294.35	6437.79	4035.59	5074.42	6660.97	3536.43
ENSG00000282386.1	19.1899	0.360054	0.525049	0.685753	0.492869	0.97831	ENSG00000282386	NA	NA	11.8015	15.8579	24.1398	18.124	13.5869	22.2799	25.4452	9.29141	23.8166	19.9662	14.4707	31.4985
ENSG00000143543.14	1266.14	0.206763	0.170497	1.21271	0.225242	0.97831	ENSG00000143543	JTB	10899	1098.53	1102.65	1102.75	1156.31	1488.29	1055.18	1236.28	1598.12	1541.9	1201.97	1401.43	1210.31
ENSG00000272654.1	87.0971	0.285167	0.316855	0.899994	0.368123	0.97831	ENSG00000272654	NA	NA	79.6604	74.0036	51.5715	105.119	142.14	85.5548	65.8065	110.336	80.2707	65.8886	97.9554	86.8596
ENSG00000143549.19	7074.13	-0.0982241	0.190119	-0.516644	0.605405	0.97831	ENSG00000143549	TPM3	7170	7025.85	6055.61	9003.07	7017.61	7097.57	5832.88	8020.49	5998.77	8207.02	7045.09	6987.11	6598.47
ENSG00000143612.18	5827.47	0.0950448	0.157247	0.604429	0.545559	0.97831	ENSG00000143612	C1orf43	25912	5955.85	5566.13	4818.09	6057.03	6477.8	5215.28	5435.61	7073.09	5876.52	5853.1	6296.97	5304.16
ENSG00000143569.18	5906.24	-0.246572	0.152297	-1.61902	0.105443	0.97831	ENSG00000143569	UBAP2L	9898	5890.94	5948.83	7192.58	6032.57	6939.76	5625.23	6174.4	5864.04	5163.79	5398.87	5916.28	4727.65
ENSG00000143575.14	1486.68	0.336237	0.230704	1.45744	0.144995	0.97831	ENSG00000143575	HAX1	10456	1165.4	1264.4	1138.96	1633.88	1768.38	1131.82	1746.94	2142.83	1341.67	1635.24	1624.06	1246.58
ENSG00000160714.9	2110.78	-0.0826264	0.167045	-0.494634	0.620858	0.97831	ENSG00000160714	UBE2Q1	55585	2057.4	2005.5	2471.04	2138.63	2048.48	2153.13	1985.6	1869.9	2431.06	2095.46	1723.12	2349.98
ENSG00000143603.18	646.196	-0.423124	0.443779	-0.953456	0.340359	0.97831	ENSG00000143603	KCNN3	3782	876.265	820.383	708.834	822.829	211.119	845.745	661.574	504.059	509.851	721.78	355.088	716.831
ENSG00000163346.16	1404.45	0.122214	0.254744	0.47975	0.631405	0.97831	ENSG00000163346	PBXIP1	57326	1266.7	1445.18	1509.84	982.32	1512.32	1646.04	1038.86	1339.12	1518.97	1321.77	1301.25	1971.05
ENSG00000163348.3	2129.79	-0.201199	0.139925	-1.4379	0.150461	0.97831	ENSG00000163348	PYGO2	90780	2083.96	2120.73	2551.14	2227.44	2044.3	1965.98	2146.17	2035.98	2506.92	1997.62	1795.48	2081.77
ENSG00000271380.1	30.4494	-0.420843	0.658451	-0.639141	0.522731	0.97831	ENSG00000271380	LOC101928120	101928120	43.2723	29.6014	37.307	31.717	9.4063	32.0831	27.2	12.7757	59.9825	20.9646	13.3576	47.7251
ENSG00000160691.18	3457.05	0.253181	0.260152	0.973204	0.330452	0.97831	ENSG00000160691	SHC1	6464	2958.25	2751.88	3062.47	3289.5	6137.09	3060.37	3474.58	3351.88	2942.67	3344.35	4062.92	3048.68
ENSG00000173207.12	2777.19	0.390182	0.340687	1.14528	0.252093	0.97831	ENSG00000173207	CKS1B	1163	2266.88	2423.09	1956.42	2288.15	4621.63	2160.26	2771.77	3710.76	2416.06	2366	4104.11	2241.17
ENSG00000163354.14	157.677	-0.337257	0.374701	-0.900069	0.368084	0.97831	ENSG00000163354	DCST2	127579	113.098	222.011	195.313	108.744	163.043	197.846	100.026	184.667	187.886	98.8329	140.254	180.401
ENSG00000143537.13	3295.17	0.228073	0.336718	0.67734	0.49819	0.97831	ENSG00000143537	ADAM15	8751	2320.97	2848.08	3488.21	2423.18	5155.7	2862.52	3231.54	3926.78	3144.67	2723.4	4886.64	2530.38
ENSG00000243364.7	491.577	0.322714	0.332494	0.970587	0.331754	0.97831	ENSG00000243364	EFNA4	1945	421.905	400.677	400.502	399.634	829.845	351.131	578.22	563.292	423.406	472.202	666.765	391.346
ENSG00000143590.13	302.819	0.410926	0.499384	0.822866	0.410584	0.97831	ENSG00000143590	EFNA3	1944	186.858	294.957	173.368	202.082	750.414	221.908	295.69	400.692	236.402	228.614	431.894	210.945
ENSG00000169241.17	832.816	0.366353	0.235187	1.55771	0.119303	0.97831	ENSG00000169241	SLC50A1	55974	724.812	764.352	576.065	751.239	1171.61	770.885	752.826	1060.38	758.602	809.631	1002.93	850.461
ENSG00000179085.7	476.637	0.493131	0.268157	1.83896	0.0659206	0.97831	ENSG00000179085	DPM3	54344	426.823	359.446	340.152	410.508	698.156	386.779	432.568	621.363	457.808	436.262	593.298	556.474
ENSG00000163463.11	364.769	-0.195196	0.165736	-1.17775	0.238894	0.97831	ENSG00000163463	KRTCAP2	200185	332.41	417.592	416.961	337.106	356.394	389.453	330.787	403.015	375.773	345.416	297.206	375.119
ENSG00000163462.17	580.598	-0.256197	0.173782	-1.47424	0.140417	0.97831	ENSG00000163462	TRIM46	80128	631.383	754.837	600.204	608.06	480.766	568.583	573.832	602.78	484.27	617.955	477.533	566.974
ENSG00000185499.16	57.9924	-0.137512	0.290845	-0.4728	0.636356	0.97831	ENSG00000185499	MUC1	4582	44.2558	69.7748	73.5168	50.7471	72.115	62.3837	57.9097	48.7799	46.7511	56.9038	47.8646	64.9061
ENSG00000231064.6	499.698	-0.367271	0.618724	-0.593595	0.552783	0.97831	ENSG00000231064	NA	NA	420.922	539.169	853.673	475.755	109.74	655.029	479.949	299.648	756.838	556.06	161.404	688.196
ENSG00000169231.13	1437.69	0.146601	0.176341	0.831349	0.405776	0.97831	ENSG00000169231	THBS3	7059	1368	1297.18	1282.7	1259.62	1742.26	1487.41	1393.34	1717.75	1334.61	1390.65	1291.23	1687.56
ENSG00000173171.14	380.735	0.194539	0.290531	0.6696	0.503113	0.97831	ENSG00000173171	MTX1	4580	356.013	344.645	317.11	326.232	551.836	294.095	375.536	483.153	354.602	345.416	517.605	302.577
ENSG00000236263.1	38.5155	-0.446363	0.523123	-0.853265	0.393512	0.97831	ENSG00000236263	NA	NA	49.1731	43.345	44.9879	35.3418	21.948	49.0158	40.3613	25.5514	52.0436	29.9494	12.2444	58.2246
ENSG00000160766.14	538.071	-0.544495	0.388239	-1.40247	0.160774	0.97831	ENSG00000160766	GBAP1	2630	529.103	601.544	771.378	631.621	267.557	663.941	619.458	394.885	673.921	526.111	257.133	520.203
ENSG00000177628.15	334.184	-0.214909	0.380609	-0.564644	0.572316	0.97831	ENSG00000177628	GBA	2629	301.923	262.184	515.715	356.136	410.742	346.675	323.768	178.86	384.594	402.32	176.988	350.302
ENSG00000160767.20	2606.52	-0.0883887	0.139306	-0.634491	0.525761	0.97831	ENSG00000160767	FAM189B	10712	2726.16	2732.85	2373.39	3008.58	3051.82	2381.28	2684.9	2567.91	2383.42	2565.66	2553.52	2248.81
ENSG00000116521.10	1578.85	0.119143	0.197184	0.604222	0.545696	0.97831	ENSG00000116521	SCAMP3	10067	1341.44	1533.99	1369.39	1551.41	1935.61	1472.26	1477.57	2210.19	1443.99	1566.35	1595.11	1448.93
ENSG00000176444.18	2459.7	-0.205	0.16655	-1.23086	0.218374	0.97831	ENSG00000176444	CLK2	1196	2326.87	2374.46	3210.6	2309	2450.86	2490.89	2798.97	2116.12	2575.72	2392.95	2197.32	2272.67
ENSG00000160752.14	6451.33	0.425575	0.309807	1.37368	0.169542	0.97831	ENSG00000160752	FDPS	2224	5570.33	5901.26	4639.24	4564.52	10116	5906.85	6763.15	6782.73	5532.5	5895.03	9879.02	5865.41
ENSG00000225855.6	63.789	-0.456904	0.500585	-0.912741	0.361379	0.97831	ENSG00000225855	RUSC1-AS1	284618	60.9746	71.8892	111.921	75.2145	24.0383	76.6429	54.4	46.4571	66.1572	70.8802	26.7151	80.1781
ENSG00000116539.11	2984.91	-0.220493	0.197139	-1.11846	0.263369	0.97831	ENSG00000116539	ASH1L	55870	3135.28	3672.69	3535.39	3087.42	2179.13	3770.65	2622.61	2653.86	2284.63	2788.29	3035.5	3053.45
ENSG00000125459.14	595.8	-0.176576	0.179358	-0.984488	0.324876	0.97831	ENSG00000125459	MSTO1	55154	518.285	564.542	760.405	642.495	544.52	647.9	568.568	662.013	611.292	583.014	492.003	554.565
ENSG00000203761.5	475.221	0.141049	0.205502	0.686361	0.492485	0.97831	ENSG00000203761	NA	NA	382.567	482.081	442.198	460.349	436.87	565.018	456.258	634.139	402.236	453.234	507.587	480.114
ENSG00000116580.18	2342.96	-0.257406	0.203702	-1.26364	0.20636	0.97831	ENSG00000116580	GON4L	54856	2591.42	2416.75	2949.45	2569.98	1740.17	2463.27	2492.75	2074.31	2161.13	2573.65	1776.55	2306.08
ENSG00000143622.10	967.156	-0.11189	0.225242	-0.496754	0.619363	0.97831	ENSG00000143622	RIT1	6016	1176.22	909.187	1011.68	997.725	779.678	1018.64	950.245	776.994	1120.26	1014.29	717.969	1132.99
ENSG00000132680.10	3851.53	0.14985	0.226026	0.662975	0.507347	0.97831	ENSG00000132680	KHDC4	22889	3547.35	3700.18	3411.4	3303.1	5158.83	3652.12	3568.47	4891.93	3158.78	3605.9	4602.79	3617.56
ENSG00000116584.17	3558.88	0.149765	0.309627	0.483695	0.628602	0.97831	ENSG00000116584	ARHGEF2	9181	3829.6	3669.52	2553.34	3779.76	3747.89	2762.71	3778.17	4973.23	2459.28	3897.41	4691.84	2563.79
ENSG00000273002.1	52.3723	0.426447	0.352323	1.21039	0.22613	0.97831	ENSG00000273002	NA	NA	44.2558	43.345	44.9879	56.1843	53.3024	38.3214	51.7678	69.6856	47.6332	51.9122	87.9372	39.1346
ENSG00000163479.13	5481.02	0.0929815	0.199609	0.465817	0.641346	0.97831	ENSG00000163479	SSR2	6746	4936	4818.69	5017.8	5565.87	6674.29	5959.43	4457.29	6175.3	6412.83	5000.55	4245.48	6508.75
ENSG00000132698.14	25.4899	-0.591708	0.568134	-1.04149	0.297647	0.97831	ENSG00000132698	RAB25	57111	41.3054	35.9446	17.5563	31.717	38.6703	15.1503	22.8129	23.2285	16.7598	33.9426	7.79191	20.999
ENSG00000254726.2	6996.9	-0.107882	0.130222	-0.828449	0.407416	0.97831	ENSG00000254726	MEX3A	92312	7338.59	7788.35	6873.27	7831.37	6387.92	6775.76	6708.75	7701.42	6142.03	7042.09	6790.09	6583.2
ENSG00000196189.12	144.494	0.286927	0.40545	0.707675	0.479147	0.97831	ENSG00000196189	SEMA4A	64218	129.817	163.865	94.3649	132.305	132.733	222.799	90.3742	150.985	143.782	151.743	83.4847	237.671
ENSG00000160785.13	645.332	-0.261858	0.157602	-1.66151	0.0966111	0.97831	ENSG00000160785	SLC25A44	9673	723.828	636.431	792.226	747.614	610.364	617.599	555.407	630.655	635.109	678.852	556.565	559.338
ENSG00000160781.15	736.035	-0.390995	0.259948	-1.50412	0.132549	0.97831	ENSG00000160781	PAQR6	79957	683.506	895.444	1065.45	697.773	553.926	790.491	642.271	682.919	805.353	711.797	466.401	837.098
ENSG00000116604.17	526.945	-0.140525	0.189886	-0.74005	0.45927	0.97831	ENSG00000116604	MEF2D	4209	560.573	611.058	523.396	540.095	649.035	483.92	418.529	583.036	416.349	558.057	461.949	517.34
ENSG00000183856.10	3025.84	0.124656	0.250399	0.497831	0.618603	0.97831	ENSG00000183856	IQGAP3	128239	3010.38	3337.56	2501.77	2706.82	2976.57	3318.81	2916.54	3917.49	1975.01	2972.97	3793.55	2882.59
ENSG00000280316.1	107.008	-0.242397	0.495044	-0.489647	0.624384	0.97831	ENSG00000280316	NA	NA	156.37	121.577	113.018	170.365	44.9412	121.203	98.271	52.2642	75.8602	155.737	52.3171	122.176
ENSG00000132702.12	89.2369	0.4407	0.294107	1.49843	0.13402	0.97831	ENSG00000132702	HAPLN2	60484	96.3793	90.9187	49.377	110.556	94.063	88.2284	72.8258	83.6227	63.5109	109.814	84.5978	126.949
ENSG00000272068.1	14.9182	-0.692697	0.4923	-1.40706	0.159408	0.97831	ENSG00000272068	NA	NA	20.6527	24.3155	12.0699	10.8744	17.7675	16.9327	14.9161	10.4528	15.8777	10.9814	8.90504	15.272
ENSG00000272405.1	14.4664	-0.285217	0.55688	-0.512169	0.608533	0.97831	ENSG00000272405	NA	NA	13.7685	27.4871	9.87539	10.8744	16.7223	15.1503	14.0387	17.4214	6.17467	12.9781	16.6969	12.4085
ENSG00000143320.8	10979.1	0.816295	0.627897	1.30005	0.193586	0.97831	ENSG00000143320	CRABP2	1382	11324.6	5672.91	4678.74	10907	26955.3	4123.56	12152.3	12825.6	4939.73	12107.5	20299	5763.28
ENSG00000223356.1	11.8491	-0.499576	0.586069	-0.852418	0.393982	0.97831	ENSG00000223356	NA	NA	14.7519	13.7435	20.848	4.531	5.22572	11.5856	19.3032	9.29141	7.93886	13.9764	13.3576	7.63601
ENSG00000143303.11	1248.16	0.139721	0.171402	0.815161	0.41498	0.97831	ENSG00000143303	RRNAD1	51093	1195.89	1253.83	1024.85	1141.81	1442.3	1143.4	1292.44	1443.65	1210.24	1191.98	1501.61	1135.86
ENSG00000143294.14	1531.64	-0.118266	0.130834	-0.903937	0.366029	0.97831	ENSG00000143294	PRCC	5546	1541.09	1465.27	1674.43	1632.97	1461.11	1359.97	1624.98	1524.95	1783.6	1575.34	1315.72	1420.3
ENSG00000198400.11	168.437	0.499583	0.518553	0.963417	0.335338	0.97831	ENSG00000198400	NTRK1	4914	148.503	183.952	116.31	135.93	41.8058	181.804	169.342	310.101	98.7947	146.752	276.056	211.899
ENSG00000187800.13	13.5891	0.792626	0.843028	0.940213	0.347108	0.97831	ENSG00000187800	PEAR1	375033	12.785	5.28597	4.38906	8.15579	28.2189	10.6944	34.2194	13.9371	6.17467	19.9662	14.4707	4.77251
ENSG00000132694.18	2661.01	-0.0980828	0.146999	-0.667235	0.504622	0.97831	ENSG00000132694	ARHGEF11	9826	2796.97	3119.78	2719.02	2630.7	2423.69	2945.4	2463.79	2720.06	2043.82	2601.6	2906.38	2560.93
ENSG00000117036.11	991.457	-0.179977	0.170758	-1.05399	0.291888	0.97831	ENSG00000117036	ETV3	2117	1100.49	1049.79	1101.65	1095.59	747.278	979.425	1101.16	864.101	987.947	1012.29	872.694	985.045
ENSG00000163565.18	209.164	0.867978	0.493555	1.75863	0.078641	0.97831	ENSG00000163565	IFI16	3428	242.915	87.7471	139.353	280.016	190.216	203.193	121.961	81.2998	305.205	240.593	227.078	390.391
ENSG00000233473.2	14.4371	0.289698	0.565694	0.51211	0.608574	0.97831	ENSG00000233473	NA	NA	13.7685	17.9723	18.6535	11.7806	3.13543	12.4767	11.4065	17.4214	5.29257	23.9595	14.4707	22.908
ENSG00000162706.12	560.153	0.222933	0.296074	0.752964	0.451472	0.97831	ENSG00000162706	CADM3	57863	546.805	510.625	494.867	490.254	373.117	451.836	519.432	1004.63	517.79	494.165	798.114	520.203
ENSG00000213088.9	19.0848	0.280006	0.43374	0.645561	0.518564	0.97831	ENSG00000213088	ACKR1	2532	20.6527	16.9151	20.848	17.2178	11.4966	7.12957	22.8129	18.5828	22.0524	22.9612	31.1676	17.181
ENSG00000158716.8	171.521	0.488028	0.361657	1.34942	0.177201	0.97831	ENSG00000158716	DUSP23	54935	122.933	130.035	116.31	151.335	308.318	115.856	198.297	185.828	210.821	148.749	237.097	132.676
ENSG00000158710.14	442.673	0.488608	0.674974	0.723892	0.469132	0.97831	ENSG00000158710	TAGLN2	8407	319.625	311.872	210.675	423.195	1592.8	205.866	392.207	501.736	172.009	284.519	719.082	178.492
ENSG00000177807.7	36.1301	-0.680799	1.17296	-0.580409	0.561639	0.97831	ENSG00000177807	KCNJ10	3766	134.734	14.8007	5.48633	86.0889	9.4063	5.34718	39.4839	32.5199	8.82096	50.9139	41.1858	4.77251
ENSG00000162729.13	1743.05	0.258038	0.327751	0.787298	0.431107	0.97831	ENSG00000162729	IGSF8	93185	2362.28	1470.56	909.633	2172.16	1798.69	1443.74	1506.53	2140.51	1440.46	2214.26	1725.35	1732.42
ENSG00000018625.14	27395.7	-0.315789	0.448583	-0.703969	0.481452	0.97831	ENSG00000018625	ATP1A2	477	42565.2	30653.4	19086.9	46423.7	14680.1	25594.3	27536.1	26221.5	21828.3	37410.8	13946.4	22802.1
ENSG00000143318.12	84.5067	0.392553	0.560825	0.699957	0.483954	0.97831	ENSG00000143318	CASQ1	844	87.5281	85.6328	26.3344	104.213	148.41	49.0158	57.9097	137.048	55.572	82.8599	121.331	58.2246
ENSG00000162734.12	3155.05	0.185961	0.268296	0.693119	0.488235	0.97831	ENSG00000162734	PEA15	8682	3286.73	2762.45	2138.57	3488.87	3945.42	2286.81	3893.11	3832.71	2910.92	3706.73	3252.56	2355.71
ENSG00000224261.2	5.47908	-0.507046	0.781483	-0.648826	0.516451	0.97831	ENSG00000224261	NA	NA	5.90077	6.34317	6.58359	4.531	6.27087	3.56478	7.89678	3.48428	7.93886	7.9865	3.33939	1.909
ENSG00000122218.14	7012.09	0.218917	0.147508	1.4841	0.137782	0.97831	ENSG00000122218	COPA	1314	7271.72	6603.24	5769.42	7674.6	6708.78	6937.96	7189.58	7233.36	5891.52	8097.31	8007.85	6759.78
ENSG00000171786.5	255.581	0.564927	0.631274	0.894899	0.370841	0.97831	ENSG00000171786	NHLH1	4807	233.081	155.408	221.648	341.637	31.3543	112.291	372.026	524.965	172.009	366.381	246.002	290.168
ENSG00000270149.5	6.69131	1.06288	0.700979	1.51628	0.129449	0.97831	ENSG00000270149	NA	NA	7.8677	5.28597	2.19453	9.06199	6.27087	5.34718	1.75484	5.80713	4.41048	10.9814	8.90504	12.4085
ENSG00000162755.13	152.686	0.313941	0.368313	0.852376	0.394006	0.97831	ENSG00000162755	KLHDC9	126823	106.214	188.181	91.0731	143.179	210.074	112.291	164.955	219.51	117.319	174.705	182.553	122.176
ENSG00000143256.4	1220.78	0.320093	0.260552	1.22852	0.219252	0.97831	ENSG00000143256	PFDN2	5202	1266.7	1006.45	878.91	1198	1603.25	871.59	1266.12	1491.27	1130.85	1302.8	1573.97	1059.5
ENSG00000143224.17	1051.3	0.154745	0.203989	0.758594	0.448095	0.97831	ENSG00000143224	PPOX	5498	981.495	1012.79	871.229	898.95	1351.37	1108.65	847.587	1276.41	1077.04	973.354	1067.49	1149.22
ENSG00000158850.14	1708.23	0.106127	0.207364	0.511794	0.608796	0.97831	ENSG00000158850	B4GALT3	8703	1600.09	1576.28	1469.24	1696.4	2192.71	1507.01	1571.46	2261.3	1623.06	1621.26	1929.05	1450.84
ENSG00000158859.9	151.416	-0.398215	0.33303	-1.19573	0.2318	0.97831	ENSG00000158859	ADAMTS4	9507	162.271	201.924	186.535	209.332	135.869	151.503	147.407	101.044	104.087	168.715	74.5797	173.719
ENSG00000158864.12	4528.78	0.151255	0.223002	0.678268	0.497602	0.97831	ENSG00000158864	NDUFS2	4720	4450.17	4636.86	3367.51	4101.46	5708.58	4797.31	3617.6	5802.49	4032.06	4358.63	4435.82	5036.9
ENSG00000158869.10	8.34377	0.641678	0.604792	1.06099	0.288694	0.97831	ENSG00000158869	FCER1G	2207	5.90077	8.45756	6.58359	6.34339	10.4514	12.4767	3.50968	5.80713	7.93886	11.9797	11.1313	9.54501
ENSG00000158887.15	69.9177	0.474635	0.580684	0.817372	0.413716	0.97831	ENSG00000158887	MPZ	4359	45.2393	63.4317	23.0426	55.2781	202.758	51.6894	70.1936	92.9141	51.1615	37.9359	82.3716	62.9971
ENSG00000283696.1	8.03278	-1.05943	0.68891	-1.53784	0.124088	0.97831	ENSG00000283696	NA	NA	10.8181	7.40036	13.1672	10.8744	7.31601	7.12957	10.529	4.64571	9.70305	3.99325	2.22626	8.59051
ENSG00000215840.3	3.55826	-0.92069	1.00123	-0.919563	0.357801	0.97831	ENSG00000215840	NA	NA	8.85116	2.11439	2.19453	3.6248	3.13543	4.45598	5.26452	3.48428	2.64629	1.99662	1.11313	3.81801
ENSG00000118217.5	2448.96	0.0868863	0.150971	0.575516	0.564943	0.97831	ENSG00000118217	ATF6	22926	2496.03	2429.43	2471.04	2609.85	1823.78	2535.45	2478.71	2430.87	2256.4	2738.37	2655.93	2461.66
ENSG00000229808.1	8.24369	0.886702	0.812102	1.09186	0.274895	0.97831	ENSG00000229808	NA	NA	3.93385	7.40036	4.38906	3.6248	16.7223	6.23837	7.89678	15.0985	4.41048	5.98987	15.5838	7.63601
ENSG00000162745.10	729.91	-0.359896	0.622586	-0.578066	0.563219	0.97831	ENSG00000162745	OLFML2B	25903	441.574	869.014	1233.33	501.128	241.428	1276.19	510.658	408.822	1294.92	529.105	388.482	1064.27
ENSG00000198929.12	557.361	-0.780601	0.526619	-1.48229	0.138264	0.97831	ENSG00000198929	NOS1AP	9722	859.546	810.868	663.846	899.856	168.268	606.013	364.129	448.311	508.969	685.841	192.571	480.114
ENSG00000239887.4	1153.66	-0.615685	0.656589	-0.937703	0.348397	0.97831	ENSG00000239887	C1orf226	400793	1721.06	1546.68	1230.03	1874.93	198.577	1290.45	803.716	800.223	1443.11	1503.46	293.866	1137.77
ENSG00000152332.15	4033.75	0.322274	0.402501	0.800679	0.423318	0.97831	ENSG00000152332	UHMK1	127933	3889.59	4438.1	2527	3526.02	4665.52	3655.69	3221.88	6556.25	2352.55	3706.73	6731.09	3134.58
ENSG00000117143.13	1462.67	0.165477	0.161363	1.0255	0.305129	0.97831	ENSG00000117143	UAP1	6675	1532.23	1162.91	1261.86	1628.44	1676.41	1449.98	1361.76	1348.42	1691.86	1412.61	1391.41	1634.11
ENSG00000132196.13	1111.67	0.568508	0.481593	1.18047	0.237812	0.97831	ENSG00000132196	HSD17B7	51478	864.463	963.104	581.551	670.587	2838.61	1067.65	999.381	1098.71	682.742	811.628	1776.55	985.045
ENSG00000143228.12	2205.96	0.397098	0.259815	1.52839	0.126416	0.97831	ENSG00000143228	NUF2	83540	1665	2204.25	1784.15	1673.75	2950.44	2094.31	2020.7	2678.25	1955.61	1918.76	3012.13	2514.16
ENSG00000185630.18	5658.16	-0.492069	0.420879	-1.16915	0.242345	0.97831	ENSG00000185630	PBX1	5087	8958.36	6786.13	5543.39	8772.01	2000.41	6355.12	5086.4	5241.52	4018.83	6143.61	4272.19	4720.01
ENSG00000269887.1	7.40387	0.526771	0.760786	0.692403	0.488684	0.97831	ENSG00000269887	NA	NA	7.8677	5.28597	3.2918	6.34339	6.27087	8.02077	7.01936	16.26	4.41048	4.99156	13.3576	5.72701
ENSG00000143198.12	1552.87	0.194627	0.216492	0.899003	0.368651	0.97831	ENSG00000143198	MGST3	4259	1306.04	1443.07	1334.28	1323.05	2318.13	1436.61	1421.42	1728.2	1650.4	1431.58	1635.19	1606.43
ENSG00000143179.13	2654.54	-0.188371	0.169551	-1.111	0.26657	0.97831	ENSG00000143179	UCK2	7371	2858.92	2781.48	2802.42	2692.32	2913.86	2212.84	2937.6	2854.79	2389.6	2546.69	2831.8	2032.13
ENSG00000143157.11	3865.09	-0.300154	0.174931	-1.71584	0.0861913	0.97831	ENSG00000143157	POGK	57645	4230.85	3954.96	4719.34	4506.53	2910.73	3882.05	3838.71	4087.06	3770.08	3865.47	3285.96	3329.3
ENSG00000231605.5	21.2225	1.02779	0.959722	1.07092	0.284205	0.97831	ENSG00000231605	LINC01363	101928484	5.90077	23.2583	2.19453	17.2178	45.9863	16.0415	9.65162	58.0713	12.3493	4.99156	32.2808	26.726
ENSG00000198821.10	27.0234	0.751299	0.696846	1.07814	0.28097	0.97831	ENSG00000198821	CD247	919	20.6527	17.9723	16.459	15.4054	72.115	12.4767	17.5484	38.3271	20.2882	17.9696	51.204	23.8625
ENSG00000198771.10	18.3227	0.903708	1.04795	0.862359	0.38849	0.97831	ENSG00000198771	RCSD1	92241	11.8015	12.6863	9.87539	10.8744	59.5732	4.45598	24.5678	19.7442	1.76419	9.98312	47.8646	6.68151
ENSG00000197965.11	4621.04	0.148967	0.214125	0.695705	0.486614	0.97831	ENSG00000197965	MPZL1	9019	4778.64	4504.71	3792.15	4458.5	5329.19	4046.03	4874.94	5537.68	3631.59	5046.47	5573.44	3879.09
ENSG00000143199.17	9.6229	1.33456	1.01502	1.3148	0.188576	0.97831	ENSG00000143199	ADCY10	55811	2.95039	7.40036	2.19453	3.6248	19.8577	6.23837	16.671	22.0671	2.64629	3.99325	21.1495	6.68151
ENSG00000143158.10	833.047	0.149779	0.189354	0.791	0.428944	0.97831	ENSG00000143158	MPC2	25874	816.274	711.492	701.153	802.892	1048.28	866.243	660.697	1029.02	887.388	794.657	827.055	851.415
ENSG00000143164.15	544.275	-0.23846	0.236449	-1.0085	0.313213	0.97831	ENSG00000143164	DCAF6	55827	565.491	531.769	700.056	543.719	471.36	605.122	507.149	399.531	684.506	515.129	418.537	588.927
ENSG00000143155.12	1605.13	0.201893	0.205221	0.983784	0.325222	0.97831	ENSG00000143155	TIPRL	261726	1482.08	1505.45	1208.09	1620.28	2045.35	1506.12	1464.41	2152.12	1451.05	1520.43	1753.18	1552.97
ENSG00000213064.9	954.828	-0.172574	0.245505	-0.702936	0.482096	0.97831	ENSG00000213064	SFT2D2	375035	956.909	954.647	1299.16	1018.57	753.549	805.641	1132.75	643.43	1045.28	988.329	832.621	1027.04
ENSG00000143178.12	119.363	0.188641	0.355169	0.531129	0.59533	0.97831	ENSG00000143178	TBX19	9095	88.5116	146.95	85.5867	116.9	152.591	165.762	64.9291	139.371	105.851	84.8565	136.915	144.13
ENSG00000143184.4	15.2024	1.06066	0.609454	1.74035	0.0817977	0.97831	ENSG00000143184	XCL1	6375	11.8015	10.5719	3.2918	13.593	19.8577	14.2591	14.9161	22.0671	18.524	23.9595	6.67878	22.908
ENSG00000117475.13	586.698	-0.124911	0.18724	-0.667117	0.504698	0.97831	ENSG00000117475	BLZF1	8548	600.895	605.772	635.317	666.056	468.225	643.444	536.981	536.579	658.925	594.994	470.854	622.335
ENSG00000117477.12	374.285	-0.267992	0.228648	-1.17207	0.241168	0.97831	ENSG00000117477	CCDC181	57821	372.732	375.304	490.478	407.79	384.613	320.831	326.4	360.042	426.052	364.384	250.454	412.345
ENSG00000117479.12	1585.53	0.316783	0.260609	1.21555	0.224157	0.97831	ENSG00000117479	SLC19A2	10560	1417.17	1485.36	1278.31	1437.23	1778.84	1417	1638.14	2199.74	1166.13	1591.31	2240.73	1376.39
ENSG00000213062.4	31.7849	0.343839	0.409143	0.840389	0.40069	0.97831	ENSG00000213062	NA	NA	29.5039	41.2306	15.3617	41.6852	33.4446	38.3214	16.671	23.2285	32.6375	33.9426	33.3939	41.9981
ENSG00000000460.16	816.964	-0.174954	0.177826	-0.983851	0.325189	0.97831	ENSG00000000460	C1orf112	55732	770.051	798.182	1102.75	724.959	720.104	819.009	924.8	761.896	815.938	754.724	877.146	734.012
ENSG00000203740.3	22.1618	0.28107	0.540307	0.520203	0.602922	0.97831	ENSG00000203740	METTL11B	149281	24.5866	23.2583	15.3617	21.7488	6.27087	10.6944	32.4645	23.2285	31.7554	33.9426	11.1313	31.4985
ENSG00000076258.9	37.9014	-0.314062	0.657382	-0.477746	0.632831	0.97831	ENSG00000076258	FMO4	2329	41.3054	34.8874	58.1551	38.0604	12.5417	47.2334	27.2	16.26	71.4497	36.9376	14.4707	56.3156
ENSG00000117523.15	16821.8	-0.229759	0.135467	-1.69605	0.0898762	0.97831	ENSG00000117523	PRRC2C	23215	17728.9	18635.2	18657.9	18118.5	16732.8	16829.3	17113.2	17826.7	13296.7	16029.9	16575.6	14316.6
ENSG00000117533.14	800.022	0.1305	0.189868	0.687321	0.491881	0.97831	ENSG00000117533	VAMP4	8674	817.257	827.783	647.387	834.609	628.132	894.761	700.181	893.137	847.694	846.569	750.249	912.503
ENSG00000197959.13	81.8423	-0.428908	0.307584	-1.39444	0.163184	0.97831	ENSG00000197959	DNM3	26052	104.247	87.7471	105.338	96.9633	47.0315	88.2284	87.742	60.3942	83.7991	86.8532	61.2221	72.5421
ENSG00000117586.10	50.4814	0.323096	0.348388	0.927404	0.353717	0.97831	ENSG00000117586	TNFSF4	7292	38.355	58.1457	52.6688	60.7153	35.5349	65.9485	33.3419	25.5514	49.3973	61.8954	54.5433	69.6786
ENSG00000203739.3	43.3892	-0.18464	0.26754	-0.690138	0.490107	0.97831	ENSG00000203739	LOC101928673	101928673	50.1566	47.5738	40.5988	45.31	49.1218	45.451	41.2387	37.1656	42.3406	36.9376	38.9595	45.8161
ENSG00000183831.6	30.5818	-0.488746	0.457362	-1.06862	0.285241	0.97831	ENSG00000183831	ANKRD45	339416	20.6527	45.4594	51.5715	28.9984	20.9029	26.7359	42.1161	15.0985	31.7554	25.9561	30.0545	27.6805
ENSG00000120334.15	518.6	0.0875429	0.128371	0.681954	0.495268	0.97831	ENSG00000120334	CENPL	91687	517.301	526.483	484.991	550.969	436.87	548.086	512.413	507.543	513.38	530.104	564.357	530.703
ENSG00000117593.9	1048.34	-0.118176	0.184922	-0.63906	0.522784	0.97831	ENSG00000117593	DARS2	55157	945.107	1063.54	1350.73	994.1	876.876	1107.76	1101.16	880.361	1166.13	958.38	1029.64	1106.27
ENSG00000270084.1	20.5257	0.8856	0.536234	1.65152	0.0986329	0.97831	ENSG00000270084	NA	NA	9.83462	22.2011	8.77813	17.2178	21.948	24.0623	13.1613	29.0357	24.6987	13.9764	28.9414	32.453
ENSG00000234741.7	16045.7	0.227429	0.277718	0.81892	0.412832	0.97831	ENSG00000234741	GAS5	60674	13674.1	14859.9	12087.5	12522.8	24403.1	15546	12563.8	21804.6	17529	13530.1	16520	17507.5
ENSG00000152061.23	647.43	-0.131639	0.243921	-0.539681	0.589417	0.97831	ENSG00000152061	RABGAP1L	9910	759.233	651.232	702.25	832.797	507.94	624.729	680.878	469.216	613.056	719.783	486.438	721.603
ENSG00000116161.17	2872.72	0.111261	0.150787	0.737865	0.460596	0.97831	ENSG00000116161	CACYBP	27101	2754.68	2590.13	2867.16	2851.81	3307.88	2281.46	3106.07	2847.82	2994.71	2935.04	3166.85	2769.01
ENSG00000224687.1	30.0223	-0.526543	0.459111	-1.14688	0.251433	0.97831	ENSG00000224687	RASAL2-AS1	100302401	20.6527	43.345	44.9879	28.9984	31.3543	32.9743	17.5484	25.5514	39.6943	19.9662	18.9232	36.2711
ENSG00000075391.16	1885.47	-0.633085	0.33451	-1.89258	0.0584143	0.97831	ENSG00000075391	RASAL2	9462	2139.03	2557.35	3021.87	1986.39	826.709	2299.29	1638.14	1473.85	1706.85	1777	1270.08	1929.05
ENSG00000213057.5	68.1529	-0.226001	0.334011	-0.676629	0.498641	0.97831	ENSG00000213057	C1orf220	400798	86.5447	70.832	88.8785	87.9013	48.0766	71.2957	47.3807	37.1656	69.6855	74.8734	51.204	83.9961
ENSG00000273384.1	10.5217	-0.700779	0.709401	-0.987846	0.323228	0.97831	ENSG00000273384	NA	NA	14.7519	11.6291	7.68086	16.3116	3.13543	14.2591	11.4065	13.9371	12.3493	9.98312	2.22626	8.59051
ENSG00000273062.1	13.325	-1.02583	0.667263	-1.53737	0.124202	0.97831	ENSG00000273062	NA	NA	23.6031	21.1439	18.6535	17.2178	2.09029	16.9327	7.01936	8.12998	14.1135	13.9764	5.56565	11.454
ENSG00000057252.12	1297.64	-0.192164	0.202269	-0.950043	0.34209	0.97831	ENSG00000057252	SOAT1	6646	1240.15	1469.5	1811.59	1214.31	1009.61	1080.13	1548.65	1170.72	1069.98	1450.55	1339.09	1167.36
ENSG00000162782.15	4.45546	-0.574126	0.941378	-0.609878	0.541942	0.97831	ENSG00000162782	TDRD5	163589	3.93385	2.11439	7.68086	6.34339	1.04514	3.56478	10.529	4.64571	4.41048	2.99494	3.33939	2.8635
ENSG00000116260.16	2573.59	0.213311	0.311494	0.684798	0.493472	0.97831	ENSG00000116260	QSOX1	5768	2203.94	2565.81	2229.64	2046.2	4657.16	2129.07	2259.36	2570.24	2106.44	2453.85	3397.27	2264.08
ENSG00000143324.13	4937.77	-0.268578	0.159268	-1.68633	0.0917321	0.97831	ENSG00000143324	XPR1	9213	5086.47	6017.55	6300.5	4867.2	4424.1	4196.64	4761.76	5241.52	3909.45	5183.24	5020.21	4244.67
ENSG00000243155.1	26.0696	-0.667879	0.584615	-1.14243	0.253277	0.97831	ENSG00000243155	NA	NA	23.6031	32.773	51.5715	22.655	11.4966	29.4095	24.5678	13.9371	35.2838	12.9781	14.4707	40.0891
ENSG00000232586.1	23.2652	-0.740718	0.49936	-1.48333	0.137986	0.97831	ENSG00000232586	KIAA1614-AS1	103344928	16.7189	31.7158	52.6688	28.9984	15.6772	21.3887	17.5484	18.5828	15.8777	18.9679	13.3576	27.6805
ENSG00000135823.13	1577.89	-0.204376	0.163053	-1.25343	0.210048	0.97831	ENSG00000135823	STX6	10228	1694.51	1867.01	1792.93	1466.23	1926.2	1252.13	1388.08	1470.37	1429.88	1513.44	1622.94	1510.98
ENSG00000162783.10	1695.89	-0.273265	0.228481	-1.19601	0.231694	0.97831	ENSG00000162783	IER5	51278	1662.05	2030.87	2201.12	1486.17	1559.36	1663.86	1241.55	1684.07	1945.9	1490.48	1310.15	2075.09
ENSG00000198216.10	545.999	0.437327	0.588214	0.743482	0.45719	0.97831	ENSG00000198216	CACNA1E	777	381.583	529.654	405.988	291.796	1201.92	232.602	844.955	594.65	284.917	497.16	918.332	368.438
ENSG00000179930.5	11.4723	-0.555692	0.768665	-0.722931	0.469722	0.97831	ENSG00000179930	ZNF648	127665	21.6362	11.6291	14.2645	17.2178	3.13543	2.67359	16.671	9.29141	8.82096	18.9679	6.67878	6.68151
ENSG00000143333.6	930.965	1.15603	1.09578	1.05498	0.291434	0.97831	ENSG00000143333	RGS16	6004	549.755	748.494	183.243	347.98	2431.01	178.239	1173.11	1980.23	277.86	804.64	2224.03	272.987
ENSG00000261504.1	18.2903	-0.310931	0.45491	-0.6835	0.494291	0.97831	ENSG00000261504	LINC01686	284648	21.6362	20.0867	23.0426	9.96819	18.8126	16.0415	21.9355	18.5828	17.6419	18.9679	8.90504	23.8625
ENSG00000135824.12	101.327	-0.928466	0.733357	-1.26605	0.205495	0.97831	ENSG00000135824	RGS8	85397	163.255	213.553	79.0031	97.8695	26.1286	24.0623	98.271	238.092	36.1659	140.762	63.4484	35.3166
ENSG00000135838.13	127.191	-0.307357	0.255256	-1.20411	0.228547	0.97831	ENSG00000135838	NPL	80896	124.9	161.751	179.952	137.742	131.688	88.2284	115.819	95.237	113.79	102.826	150.272	124.085
ENSG00000157064.10	100.537	-1.37343	0.823931	-1.66692	0.0955294	0.97831	ENSG00000157064	NMNAT2	23057	165.222	181.837	192.022	157.679	16.7223	81.0989	87.742	36.0042	80.2707	128.782	5.56565	73.4966
ENSG00000162704.15	3094.79	-0.282858	0.188134	-1.5035	0.132711	0.97831	ENSG00000162704	ARPC5	10092	3302.47	3549	3889.81	3215.19	2542.84	2885.69	2790.19	2548.17	3586.6	3031.87	2424.4	3371.3
ENSG00000198756.10	3265.02	-0.772779	0.509273	-1.51742	0.129161	0.97831	ENSG00000198756	COLGALT2	23127	4113.82	4518.45	5368.92	4253.7	1038.87	4298.24	1455.64	2413.44	3524.85	2997.93	1393.64	3802.73
ENSG00000198860.11	1877.46	-0.188764	0.17795	-1.06077	0.288797	0.97831	ENSG00000198860	TSEN15	116461	1686.64	2185.22	2066.15	2098.76	1697.31	1609.5	1769.76	2159.09	2048.23	2014.59	1550.59	1643.65
ENSG00000116406.18	1841.59	-0.391963	0.284412	-1.37815	0.168156	0.97831	ENSG00000116406	EDEM3	80267	1990.53	2311.03	2649.9	1932.02	852.838	1879.53	1872.41	1729.36	1584.24	1976.66	1559.49	1761.06
ENSG00000135842.16	9.5704	0.338639	0.681868	0.496634	0.619447	0.97831	ENSG00000135842	NIBAN1	116496	5.90077	4.22878	15.3617	9.06199	9.4063	3.56478	14.9161	10.4528	9.70305	9.98312	15.5838	6.68151
ENSG00000121486.11	1244.92	-0.170276	0.174987	-0.973081	0.330513	0.97831	ENSG00000121486	TRMT1L	81627	1191.96	1536.1	1341.96	1120.97	1437.07	1159.45	1120.46	1306.6	1107.03	1046.23	1391.41	1179.76
ENSG00000116668.12	438.577	-0.398735	0.376088	-1.06022	0.289046	0.97831	ENSG00000116668	SWT1	54823	423.872	572.999	550.827	454.006	240.383	545.412	324.645	404.176	573.362	357.396	246.002	569.837
ENSG00000238061.2	5.71995	-0.67568	0.699081	-0.966525	0.333781	0.97831	ENSG00000238061	NA	NA	6.88423	8.45756	12.0699	4.531	4.18058	6.23837	4.3871	2.32285	2.64629	4.99156	3.33939	8.59051
ENSG00000279838.1	15.2841	-1.10292	0.779052	-1.41572	0.156857	0.97831	ENSG00000279838	NA	NA	14.7519	10.5719	46.0852	13.593	3.13543	6.23837	21.9355	5.80713	28.2271	13.9764	6.67878	12.4085
ENSG00000262180.1	38.0171	-0.331834	0.415717	-0.798219	0.424743	0.97831	ENSG00000262180	OCLM	10896	39.3385	58.1457	46.0852	28.0922	41.8058	34.7567	30.7097	40.6499	22.0524	22.9612	60.109	31.4985
ENSG00000229739.2	10.9551	-0.786695	0.626589	-1.25552	0.20929	0.97831	ENSG00000229739	LOC102724919	102724919	13.7685	12.6863	18.6535	9.06199	5.22572	13.3679	12.2839	4.64571	15.8777	9.98312	4.45252	11.454
ENSG00000237457.6	71.1006	-0.546723	0.297038	-1.84058	0.065683	0.97831	ENSG00000237457	NA	NA	71.7927	114.177	103.143	69.7773	43.8961	62.3837	62.2968	58.0713	70.5676	72.8768	47.8646	76.3601
ENSG00000272579.1	16.719	-0.643192	0.620085	-1.03726	0.299613	0.97831	ENSG00000272579	NA	NA	14.7519	14.8007	35.1125	14.4992	13.5869	17.8239	14.0387	9.29141	25.5808	5.98987	12.2444	22.908
ENSG00000023572.8	130.705	-0.24764	0.199731	-1.23987	0.215024	0.97831	ENSG00000023572	GLRX2	51022	140.635	126.863	170.076	125.962	118.101	93.5756	143.897	147.501	133.196	114.806	133.576	120.267
ENSG00000066279.16	8732.03	-0.537795	0.335238	-1.60422	0.108666	0.97831	ENSG00000066279	ASPM	259266	8209.94	13097.6	14476.2	7467.08	4250.6	11242.4	8203	6206.66	6982.67	8052.39	7058.35	9537.38
ENSG00000177888.7	772.384	-0.174999	0.174706	-1.00168	0.316499	0.97831	ENSG00000177888	ZBTB41	360023	799.555	1019.14	920.606	721.334	622.906	769.102	636.129	731.699	620.995	708.802	966.196	752.147
ENSG00000134376.14	148.467	-0.87932	0.729518	-1.20534	0.22807	0.97831	ENSG00000134376	CRB1	23418	255.7	197.695	246.885	191.208	17.7675	172.001	105.29	67.3627	147.31	134.772	28.9414	216.672
ENSG00000213047.11	219.569	-0.229878	0.227911	-1.00863	0.31315	0.97831	ENSG00000213047	DENND1B	163486	206.527	263.241	285.289	190.302	223.661	229.929	176.361	161.438	254.926	193.673	207.042	242.443
ENSG00000203724.10	6.47578	-1.17907	0.745092	-1.58245	0.113547	0.97831	ENSG00000203724	C1orf53	388722	4.91731	11.6291	6.58359	4.531	7.31601	6.23837	6.14194	10.4528	9.70305	3.99325	3.33939	2.8635
ENSG00000116833.13	147.203	2.72889	1.63348	1.6706	0.0948005	0.97831	ENSG00000116833	NR5A2	2494	53.107	38.059	9.87539	31.717	561.242	8.02077	252.697	133.564	7.93886	77.8684	586.619	5.72701
ENSG00000203721.6	9.09526	-0.541547	0.722008	-0.750057	0.45322	0.97831	ENSG00000203721	LINC00862	554279	6.88423	19.0295	9.87539	7.24959	17.7675	7.12957	3.50968	10.4528	2.64629	5.98987	10.0182	8.59051
ENSG00000230623.4	80.2213	0.903778	0.726007	1.24486	0.213183	0.97831	ENSG00000230623	NA	NA	46.2227	75.0608	28.5289	44.4038	266.512	37.4302	83.3549	69.6856	30.8733	83.8582	148.046	48.6796
ENSG00000118193.11	3029.67	-0.184217	0.202033	-0.911817	0.361865	0.97831	ENSG00000118193	KIF14	9928	3227.72	4115.66	3292.89	2801.97	1965.92	3272.47	2940.23	2948.86	2429.29	3061.82	3084.48	3214.76
ENSG00000116852.14	1810.03	-0.195792	0.394845	-0.49587	0.619986	0.97831	ENSG00000116852	KIF21B	23046	2180.34	2897.77	1685.4	1806.96	803.716	1745.85	1610.07	2060.37	1024.11	1538.4	2890.8	1476.61
ENSG00000229191.1	293.075	0.526444	0.587548	0.896002	0.370252	0.97831	ENSG00000229191	NA	NA	285.204	410.191	139.353	235.612	322.95	219.234	233.394	361.204	106.734	196.668	799.227	207.127
ENSG00000163395.16	649.54	-0.891448	1.44042	-0.618883	0.535994	0.97831	ENSG00000163395	IGFN1	91156	238.981	2167.25	133.866	95.1509	140.049	32.9743	894.968	2573.72	148.192	851.56	512.04	5.72701
ENSG00000174307.6	437.465	0.650716	0.489614	1.32904	0.183835	0.97831	ENSG00000174307	PHLDA3	23612	319.625	344.645	208.48	326.232	865.379	277.162	389.574	781.64	366.07	411.305	684.575	274.896
ENSG00000235121.1	8.22087	-0.941138	0.807051	-1.16614	0.243556	0.97831	ENSG00000235121	NA	NA	10.8181	10.5719	10.9727	4.531	8.36115	11.5856	9.65162	2.32285	13.2314	4.99156	1.11313	10.4995
ENSG00000277681.1	10.8667	-0.514852	0.541086	-0.951517	0.341342	0.97831	ENSG00000277681	MIR6739	102466724	12.785	13.7435	17.5563	10.8744	8.36115	9.80316	8.7742	10.4528	7.05676	13.9764	12.2444	4.77251
ENSG00000198892.6	96.8083	-0.167792	0.354686	-0.473072	0.636162	0.97831	ENSG00000198892	SHISA4	149345	110.148	98.3191	89.9758	143.179	95.1081	99.814	74.5807	70.847	114.672	98.8329	47.8646	118.358
ENSG00000163431.12	27.8168	0.82509	0.51478	1.6028	0.108978	0.97831	ENSG00000163431	LMOD1	25802	19.6692	15.8579	17.5563	32.6232	27.1738	36.539	23.6903	37.1656	29.9912	28.9511	11.1313	53.4521
ENSG00000134375.10	1445.17	-0.0748661	0.15921	-0.470234	0.638188	0.97831	ENSG00000134375	TIMM17A	10440	1479.13	1487.47	1591.04	1378.33	1598.03	1093.5	1534.61	1443.65	1408.71	1529.41	1517.2	1280.94
ENSG00000143862.7	789.276	-0.182041	0.172608	-1.05465	0.291587	0.97831	ENSG00000143862	ARL8A	127829	865.447	842.584	930.481	869.951	687.705	713.848	706.323	782.801	748.017	823.608	609.995	890.55
ENSG00000133067.17	7.06925	-1.10446	0.780569	-1.41495	0.157084	0.97831	ENSG00000133067	LGR6	59352	7.8677	9.51475	10.9727	5.43719	10.4514	5.34718	3.50968	15.0985	3.52838	4.99156	3.33939	4.77251
ENSG00000077152.9	1435.01	0.300329	0.393287	0.763639	0.445083	0.97831	ENSG00000077152	UBE2T	29089	1137.87	1545.62	1059.96	1161.75	2287.82	940.212	1531.1	1922.16	1023.23	1281.83	2258.54	1070
ENSG00000077157.21	1496.3	-0.431632	0.226418	-1.90635	0.0566047	0.97831	ENSG00000077157	PPP1R12B	4660	1750.56	2160.91	1598.72	1532.38	1078.59	1870.62	1320.52	1488.95	1069.1	1422.59	1303.47	1359.21
ENSG00000143858.11	251.635	-2.29799	1.52862	-1.50331	0.13276	0.97831	ENSG00000143858	SYT2	127833	92.4454	316.101	1167.49	53.4657	12.5417	507.091	45.6258	29.0357	475.449	24.9578	16.6969	278.714
ENSG00000235449.2	16.3774	0.394248	0.674846	0.584205	0.559083	0.97831	ENSG00000235449	NA	NA	15.7354	11.6291	18.6535	9.06199	42.8509	11.5856	9.65162	10.4528	6.17467	13.9764	33.3939	13.363
ENSG00000228288.6	203.088	0.216422	0.434519	0.498072	0.618433	0.97831	ENSG00000228288	PCAT6	100506696	171.122	200.867	122.894	161.303	473.45	190.716	121.084	221.832	198.471	130.779	246.002	198.536
ENSG00000234996.4	77.5295	-0.617836	0.455374	-1.35677	0.174855	0.97831	ENSG00000234996	LOC148709	148709	105.23	83.5184	114.116	101.494	33.4446	96.2492	71.9484	41.8114	85.5633	80.8633	37.8464	78.2691
ENSG00000159348.12	697.196	0.103242	0.176707	0.584254	0.55905	0.97831	ENSG00000159348	CYB5R1	51706	667.771	677.662	610.08	666.056	854.928	650.573	626.478	864.101	648.34	719.783	652.294	728.285
ENSG00000143847.15	4042.77	0.698264	0.726978	0.960502	0.336802	0.97831	ENSG00000143847	PPFIA4	8497	3330.99	4347.18	1002.9	1670.12	12232.4	3479.23	3228.03	3689.85	1446.64	2407.93	9201.13	2476.93
ENSG00000163485.15	141.181	0.598157	0.913494	0.6548	0.512596	0.97831	ENSG00000163485	ADORA1	134	88.5116	157.522	63.6414	77.0269	263.376	23.1711	283.407	232.285	36.1659	113.808	329.486	25.7715
ENSG00000159388.5	2268.16	0.258808	0.460404	0.562131	0.574027	0.97831	ENSG00000159388	BTG2	7832	1917.75	2526.69	1278.31	1812.4	5113.89	1652.28	1521.45	3019.71	1527.79	1811.94	3018.81	2016.86
ENSG00000188783.5	119.373	-0.621915	0.374602	-1.6602	0.0968733	0.97831	ENSG00000188783	PRELP	5549	199.643	205.096	99.8512	127.774	83.6115	97.1404	148.284	73.1699	69.6855	117.801	116.879	93.5411
ENSG00000188770.9	17.0594	-0.889029	0.66242	-1.34209	0.179566	0.97831	ENSG00000188770	OPTC	26254	15.7354	27.4871	34.0152	10.8744	11.4966	5.34718	38.6065	11.6143	7.93886	19.9662	11.1313	10.4995
ENSG00000058668.14	5866.2	-0.27478	0.17878	-1.53697	0.1243	0.97831	ENSG00000058668	ATP2B4	493	6424.96	8350.78	7139.91	5292.2	4799.3	5640.38	5723.41	5068.46	3839.76	5913	6549.65	5652.56
ENSG00000221643.1	6.10177	-1.36786	0.789213	-1.73319	0.0830617	0.97831	ENSG00000221643	SNORA77	677843	4.91731	12.6863	8.77813	5.43719	8.36115	4.45598	8.7742	6.96856	2.64629	3.99325	3.33939	2.8635
ENSG00000257315.1	817.58	-0.451705	0.323579	-1.39596	0.162725	0.97831	ENSG00000257315	ZBED6	100381270	871.347	1250.66	1129.09	714.991	500.624	1121.12	627.355	771.187	447.222	632.93	981.78	762.647
ENSG00000143842.14	4109.54	0.331837	0.5853	0.566952	0.570747	0.97831	ENSG00000143842	SOX13	9580	4825.85	3821.76	2022.26	4037.12	6397.33	1822.5	4953.91	6219.44	1784.48	4148.99	7456.85	1824.05
ENSG00000143845.14	277.164	-0.715148	0.472507	-1.51352	0.130148	0.97831	ENSG00000143845	ETNK2	55224	427.806	313.987	331.374	478.473	130.643	303.007	245.678	163.761	277.86	309.477	102.408	241.489
ENSG00000158615.8	2774.57	0.183038	0.365104	0.501332	0.616138	0.97831	ENSG00000158615	PPP1R15B	84919	2585.52	2970.72	2597.23	3282.25	2000.41	1768.13	3458.79	3639.91	1735.08	3712.72	3760.15	1783.96
ENSG00000133056.13	3222.84	-0.663888	0.416666	-1.59334	0.111085	0.97831	ENSG00000133056	PIK3C2B	5287	4321.33	4697.12	4476.84	4350.66	998.113	3073.74	2861.27	2883.82	2493.68	3550	1917.92	3049.63
ENSG00000198625.12	3347.67	-0.337247	0.189414	-1.78048	0.0749977	0.97831	ENSG00000198625	MDM4	4194	3601.44	4105.09	4713.85	3326.66	2363.07	2928.47	3674.63	2553.98	3074.1	3408.24	3159.06	3263.44
ENSG00000184144.10	194.205	-1.34821	1.0708	-1.25907	0.208004	0.97831	ENSG00000184144	CNTN2	6900	568.441	151.179	384.043	366.104	24.0383	171.11	134.245	22.0671	75.8602	225.619	17.8101	189.946
ENSG00000133059.16	1291.26	-0.288648	0.150803	-1.91407	0.0556109	0.97831	ENSG00000133059	DSTYK	25778	1419.14	1720.06	1555.92	1326.68	959.442	1245.89	1181.88	1087.1	1155.55	1349.72	1270.08	1223.67
ENSG00000133069.15	419.732	-0.39218	0.249027	-1.57485	0.115292	0.97831	ENSG00000133069	TMCC2	9911	445.508	506.396	571.675	491.16	304.137	439.36	338.684	390.239	389.886	416.296	273.83	469.615
ENSG00000163545.8	1033.34	-0.451777	0.311437	-1.45062	0.146886	0.97831	ENSG00000163545	NUAK2	81788	1074.92	1540.33	1205.9	1122.78	849.702	1174.6	643.149	1120.78	875.039	987.331	566.583	1238.94
ENSG00000162873.14	1178.03	-0.976768	0.681652	-1.43294	0.151874	0.97831	ENSG00000162873	KLHDC8A	55220	1589.27	2566.87	1819.27	1420.01	153.636	921.497	658.942	592.327	1378.72	1196.98	278.282	1560.61
ENSG00000224717.1	129.58	-0.393607	0.46728	-0.842336	0.3996	0.97831	ENSG00000224717	LEMD1-DT	284577	143.585	180.78	173.368	123.243	94.063	63.2749	228.129	66.2013	103.205	157.733	153.612	67.7696
ENSG00000117266.15	1624.61	-0.223005	0.256966	-0.867838	0.385483	0.97831	ENSG00000117266	CDK18	5129	1693.52	2076.33	1330.98	1792.46	2261.69	1672.78	1471.43	1785.11	1039.99	1431.58	1732.03	1207.44
ENSG00000174514.12	5.84625	-1.0436	0.761882	-1.36976	0.170761	0.97831	ENSG00000174514	MFSD4A	148808	6.88423	9.51475	8.77813	2.7186	6.27087	8.02077	7.89678	3.48428	4.41048	1.99662	4.45252	5.72701
ENSG00000158711.13	5820.48	0.362164	0.519394	0.697282	0.485627	0.97831	ENSG00000158711	ELK4	2005	5167.11	7293.59	2948.35	4576.31	7683.9	4742.06	4382.71	10553.9	2691.27	4836.82	10779.5	4190.26
ENSG00000158715.5	1521	-0.395988	0.489738	-0.808571	0.418762	0.97831	ENSG00000158715	SLC45A3	85414	2070.19	2086.9	1700.76	2051.63	336.536	1957.96	974.813	1298.47	1323.14	1377.67	1195.5	1878.46
ENSG00000117280.12	459.922	-0.319836	0.215116	-1.48681	0.137065	0.97831	ENSG00000117280	RAB29	8934	481.896	545.512	557.411	526.502	316.679	466.096	493.11	393.724	469.275	460.222	356.201	452.434
ENSG00000133065.10	1604.9	-0.337101	0.17717	-1.9027	0.0570799	0.97831	ENSG00000133065	SLC41A1	254428	1808.59	2078.44	1891.69	1639.31	1475.74	1460.67	1560.93	1613.22	1154.66	1528.42	1764.31	1282.85
ENSG00000143479.15	579.265	-0.31496	0.222001	-1.41873	0.155977	0.97831	ENSG00000143479	DYRK3	8444	650.068	747.437	670.429	492.066	675.163	471.443	592.258	558.646	430.463	557.058	668.991	437.162
ENSG00000123836.14	480.859	-0.208923	0.208523	-1.00192	0.316383	0.97831	ENSG00000123836	PFKFB2	5208	399.286	634.317	562.897	479.379	443.141	529.371	469.42	473.862	398.707	501.153	379.577	499.204
ENSG00000196352.14	543.454	0.319485	0.291836	1.09474	0.273629	0.97831	ENSG00000196352	CD55	1604	396.335	487.367	460.852	467.599	765.046	459.857	588.749	796.739	420.76	571.035	662.312	444.798
ENSG00000203709.10	53.5844	-0.568746	0.344338	-1.65171	0.0985939	0.97831	ENSG00000203709	NA	NA	59.0077	65.5461	77.9059	47.1224	24.0383	52.5806	64.9291	45.2956	70.5676	43.9257	36.7333	55.3611
ENSG00000076356.6	2148.01	-0.676876	0.49573	-1.36541	0.172123	0.97831	ENSG00000076356	PLXNA2	5362	2121.33	2602.81	4043.42	1749.87	1599.07	3683.31	1295.95	824.613	2371.95	1249.89	1156.54	3077.31
ENSG00000008118.9	302.568	-0.518219	0.485271	-1.0679	0.285567	0.97831	ENSG00000008118	CAMK1G	57172	384.534	522.254	257.857	398.728	99.2887	344.893	291.303	243.9	275.214	329.443	136.915	346.484
ENSG00000162757.4	316.051	-0.22417	0.180361	-1.24289	0.213907	0.97831	ENSG00000162757	C1orf74	148304	289.138	423.935	342.347	309.92	283.234	266.468	293.058	353.074	328.14	322.455	304.997	275.851
ENSG00000143469.17	312.69	-0.807139	0.520311	-1.55126	0.120839	0.97831	ENSG00000143469	SYT14	255928	284.221	401.734	647.387	305.389	60.6184	293.204	363.252	296.164	338.725	314.468	143.594	303.531
ENSG00000228110.4	5.32459	-0.710419	0.77161	-0.920698	0.357208	0.97831	ENSG00000228110	NA	NA	5.90077	6.34317	7.68086	8.15579	5.22572	6.23837	6.14194	3.48428	2.64629	6.98819	2.22626	2.8635
ENSG00000082512.14	1914.17	0.260379	0.205636	1.26621	0.205439	0.97831	ENSG00000082512	TRAF5	7188	1668.94	2196.85	1270.63	1850.46	2126.87	2100.55	1991.74	2039.46	1571.89	2024.58	2021.44	2106.58
ENSG00000153363.12	202.084	-0.198486	0.233443	-0.850254	0.395184	0.97831	ENSG00000153363	LINC00467	84791	157.354	278.042	232.62	157.679	205.893	146.156	211.458	222.994	231.109	199.662	195.911	186.128
ENSG00000198570.5	23.7145	-0.447897	0.964145	-0.464554	0.642251	0.97831	ENSG00000198570	RD3	343035	49.1731	26.4299	6.58359	41.6852	18.8126	8.02077	45.6258	20.9057	7.05676	46.9207	6.67878	6.68151
ENSG00000117650.12	1495.17	0.270182	0.389701	0.693305	0.488118	0.97831	ENSG00000117650	NEK2	4751	1259.81	1808.86	1004	1119.16	2145.68	1201.33	1239.79	2270.59	980.89	1240.9	2224.03	1447.02
ENSG00000224763.1	6.39412	-0.648852	0.758609	-0.855318	0.392375	0.97831	ENSG00000224763	NA	NA	6.88423	10.5719	10.9727	7.24959	5.22572	5.34718	1.75484	8.12998	2.64629	2.99494	4.45252	10.4995
ENSG00000231057.3	8.94558	0.666798	0.644402	1.03476	0.300783	0.97831	ENSG00000231057	NA	NA	3.93385	9.51475	7.68086	1.8124	6.27087	8.91196	11.4065	10.4528	14.1135	10.9814	8.90504	13.363
ENSG00000143493.12	886.821	-0.502041	0.276095	-1.81837	0.0690083	0.97831	ENSG00000143493	INTS7	25896	898.884	1032.88	1425.35	899.856	531.978	893.87	1038.86	646.915	903.266	897.483	714.629	757.874
ENSG00000143476.17	2927.44	-0.175963	0.292156	-0.602291	0.54698	0.97831	ENSG00000143476	DTL	51514	2846.14	3204.36	3337.88	2644.29	3324.6	2024.8	3505.29	3456.4	2474.28	2794.28	3776.85	1740.06
ENSG00000220749.4	27.949	0.473051	0.438605	1.07854	0.280794	0.97831	ENSG00000220749	RPL21P28	100131205	21.6362	24.3155	19.7508	19.9364	38.6703	30.3007	18.4258	39.4885	31.7554	20.9646	30.0545	40.0891
ENSG00000066027.11	826.124	-0.157851	0.23388	-0.674925	0.499723	0.97831	ENSG00000066027	PPP2R5A	5525	786.77	1029.71	840.506	705.929	1086.95	737.019	734.4	929.141	680.978	667.871	950.613	763.601
ENSG00000117691.9	478.985	-0.199301	0.215675	-0.924079	0.355445	0.97831	ENSG00000117691	NENF	29937	454.359	525.426	427.934	458.537	663.667	456.292	405.368	522.642	607.764	426.279	379.577	419.981
ENSG00000260805.2	16.3539	0.356693	0.490693	0.726918	0.467276	0.97831	ENSG00000260805	NA	NA	15.7354	15.8579	9.87539	14.4992	21.948	17.8239	11.4065	18.5828	17.6419	15.973	11.1313	25.7715
ENSG00000162772.16	1188.74	0.747626	0.657048	1.13786	0.255181	0.97831	ENSG00000162772	ATF3	467	1036.57	885.929	470.727	1711.81	1239.54	448.272	2186.53	1825.76	441.048	1899.79	1734.26	384.664
ENSG00000117697.14	1025.75	-0.270906	0.146382	-1.85068	0.0642152	0.97831	ENSG00000117697	NSL1	25936	1089.68	1115.34	1269.54	1083.81	916.592	798.512	1118.71	976.76	1061.16	1009.29	916.106	953.547
ENSG00000198468.7	119.901	0.158043	0.308871	0.51168	0.608875	0.97831	ENSG00000198468	FLVCR1-DT	642946	127.85	123.692	88.8785	101.494	182.9	88.2284	97.3936	114.981	133.196	109.814	135.802	134.585
ENSG00000143494.15	719.867	0.474999	0.477381	0.995011	0.319731	0.97831	ENSG00000143494	VASH2	79805	561.557	816.154	458.657	466.693	809.987	430.448	1152.05	915.204	474.567	686.839	1468.22	398.027
ENSG00000136643.11	912.433	-0.5064	0.333021	-1.52062	0.128354	0.97831	ENSG00000136643	RPS6KC1	26750	1013.95	1137.54	1378.17	944.259	444.186	1015.07	749.316	747.959	1034.7	881.51	562.13	1040.41
ENSG00000230461.8	45.8334	-0.211148	0.457042	-0.461988	0.64409	0.97831	ENSG00000230461	PROX1-AS1	100505832	42.2889	67.6605	26.3344	32.6232	78.3858	60.6013	55.2774	40.6499	28.2271	41.9291	44.5252	31.4985
[truncated: 17,099 more rows]

## Sheet: WT_v_del_in_HET_RNAseq
Gene	baseMean	log2FoldChange	lfcSE	stat	pvalue (Wald)	padj (Benjamini-Hochberg)	Geneid	symbol	entrez	AWIL110_WT_no_Del_Rep1	AWIL111_WT_no_Del_Rep2	AWIL112_WT_no_Del_Rep3	AWIL113_Del_in_INV_Rep1	AWIL114_Del_in_INV_Rep2	AWIL115_Del_in_INV_Rep3	AWIL116_Del_in_HET_Rep1	AWIL117_Del_in_HET_Rep2	AWIL118_Del_in_HET_Rep3	AWIL119_Del_in_WT_Rep1	AWIL120_Del_in_WT_Rep2	AWIL121_Del_in_WT_Rep3
ENSG00000272602.5	243.177	3.11846	0.215855	14.447	2.61759e-47	4.11747e-43	ENSG00000272602	ZNF595	152687	73.7597	46.5166	46.0852	223.831	180.81	219.234	469.42	533.095	449.869	245.585	217.06	212.854
ENSG00000263563.5	191.194	4.11542	0.366786	11.2202	3.2445e-29	2.5518e-25	ENSG00000263563	UBBP4	23666	11.8015	16.9151	17.5563	563.656	410.742	437.577	197.419	346.105	256.69	8.98481	7.79191	19.09
ENSG00000267260.1	123.387	2.99952	0.313099	9.58009	9.69562e-22	5.08373e-18	ENSG00000267260	LOC728485	728485	39.3385	28.5443	21.9453	36.248	25.0835	15.1503	229.007	271.774	221.406	216.634	210.381	165.129
ENSG00000173041.11	505.233	1.32586	0.139669	9.49283	2.24851e-21	8.84225e-18	ENSG00000173041	ZNF680	340252	309.791	285.443	273.219	283.64	343.852	267.359	694.916	745.636	738.314	688.835	670.104	761.692
ENSG00000186777.11	108.726	3.70978	0.421255	8.80649	1.29131e-18	4.06247e-15	ENSG00000186777	ZNF732	654254	10.8181	22.2011	6.58359	56.1843	119.146	90.0108	201.807	173.053	143.782	162.725	191.458	126.949
ENSG00000197128.11	216.645	2.04833	0.237061	8.64052	5.5956e-18	1.46698e-14	ENSG00000197128	ZNF772	400720	76.71	71.8892	62.5441	197.551	114.966	122.094	293.058	310.101	271.685	342.421	380.69	356.029
ENSG00000182109.7	216.845	-3.2951	0.393033	-8.38377	5.12584e-17	1.15185e-13	ENSG00000182109	NA	NA	288.154	153.293	141.547	265.516	362.665	349.349	22.8129	8.12998	27.345	322.455	283.848	377.028
ENSG00000250120.6	356.795	2.2646	0.285368	7.93573	2.09257e-15	4.11451e-12	ENSG00000250120	PCDHA10	56139	104.247	177.609	108.629	90.6199	155.726	145.265	558.916	789.77	528.375	492.168	563.244	566.974
ENSG00000189221.9	165.269	3.01636	0.411185	7.33578	2.20428e-13	3.85259e-10	ENSG00000189221	MAOA	4128	55.0739	65.5461	81.1977	29.9046	10.4514	30.3007	377.29	400.692	852.986	23.9595	23.3757	32.453
ENSG00000243970.1	68.0274	-3.96134	0.558752	-7.08962	1.34478e-12	2.11533e-09	ENSG00000243970	PPIEL	728448	102.28	49.6881	40.5988	83.3703	73.1601	120.311	6.14194	3.48428	2.64629	111.811	96.8423	125.994
ENSG00000178814.16	285.079	1.30885	0.188614	6.9393	3.94053e-12	5.16537e-09	ENSG00000178814	OPLAH	26873	139.652	163.865	130.575	313.545	289.505	328.851	423.794	346.105	305.205	370.374	304.997	304.486
ENSG00000178201.4	49.6314	2.47728	0.356641	6.94612	3.75464e-12	5.16537e-09	ENSG00000178201	VN1R1	57191	15.7354	10.5719	9.87539	27.186	35.5349	31.1919	65.8065	82.4613	55.572	75.8717	97.9554	87.8141
ENSG00000198155.5	195.42	1.41753	0.205242	6.90666	4.96188e-12	6.00387e-09	ENSG00000198155	ZNF876P	642280	92.4454	98.3191	106.435	172.178	174.539	169.327	317.626	247.384	227.581	287.514	242.662	209.036
ENSG00000133142.17	2139.35	1.0609	0.159592	6.64755	2.98019e-11	3.34846e-08	ENSG00000133142	TCEAL4	79921	1559.77	1329.95	1181.76	1538.73	1896.94	1378.68	2701.58	2763.03	3030.88	2825.22	2660.38	2805.28
ENSG00000196083.9	407.678	-2.19008	0.341808	-6.40736	1.48064e-10	1.5527e-07	ENSG00000196083	IL1RAP	3556	586.143	585.686	685.791	463.068	196.487	525.806	143.019	104.528	158.777	524.114	371.785	546.929
ENSG00000177932.6	1226.69	2.12846	0.360432	5.9053	3.51996e-09	3.46056e-06	ENSG00000177932	ZNF354C	30832	633.35	375.304	196.411	882.638	634.403	981.207	2072.47	1809.5	1390.18	2011.6	2050.38	1682.79
ENSG00000213967.10	115.321	2.47617	0.4204	5.89004	3.861e-09	3.57256e-06	ENSG00000213967	ZNF726	730087	19.6692	63.4317	32.918	3.6248	12.5417	2.67359	223.742	219.51	201.118	196.668	230.418	177.537
ENSG00000101974.14	4806.8	-1.06584	0.181312	-5.87848	4.1405e-09	3.61834e-06	ENSG00000101974	ATP11C	286410	6078.78	6427.74	7102.6	6387.8	5796.37	6283.82	3619.36	3228.77	2519.26	3457.16	3979.44	2800.51
ENSG00000223508.5	40.5522	2.2699	0.390266	5.8163	6.01633e-09	4.98089e-06	ENSG00000223508	NA	NA	22.6196	11.6291	7.68086	33.5294	19.8577	32.9743	69.3162	66.2013	68.8035	58.9004	44.5252	50.5886
ENSG00000180178.10	1421.22	1.90468	0.33675	5.65606	1.54888e-08	1.2182e-05	ENSG00000180178	NA	NA	300.939	534.94	469.63	1614.85	1121.44	2425.84	1641.65	1321.7	1922.97	1952.7	1343.55	2404.39
ENSG00000081665.13	260.49	1.16321	0.209072	5.56368	2.64138e-08	1.97852e-05	ENSG00000081665	ZNF506	440515	142.602	167.037	114.116	260.985	307.272	235.276	291.303	383.271	276.978	300.492	317.242	329.303
ENSG00000274840.4	24.0566	3.49661	0.633395	5.52043	3.38176e-08	2.41796e-05	ENSG00000274840	NA	NA	4.91731	1.05719	3.2918	9.96819	10.4514	15.1503	35.9742	37.1656	32.6375	28.9511	42.2989	66.8151
ENSG00000090013.9	268.905	1.05566	0.193024	5.46908	4.52387e-08	2.88287e-05	ENSG00000090013	BLVRB	645	193.742	148.007	147.034	251.017	296.821	299.442	293.936	405.338	320.201	278.529	281.622	311.167
ENSG00000169239.12	313.454	0.834631	0.152366	5.47782	4.30599e-08	2.88287e-05	ENSG00000169239	CA5B	11238	251.766	270.642	263.344	248.299	253.97	265.576	551.897	433.212	414.585	267.548	277.169	263.442
ENSG00000102030.15	1367.51	1.07868	0.197315	5.46682	4.5818e-08	2.88287e-05	ENSG00000102030	NAA10	8260	854.629	888.043	876.715	821.923	1216.55	869.808	1495.12	2073.15	1965.31	1610.28	1739.82	1998.73
ENSG00000129682.14	1332.1	-1.01876	0.188283	-5.41079	6.27481e-08	3.79626e-05	ENSG00000129682	FGF13	2258	2147.88	1771.86	1649.19	2102.38	1408.85	1507.01	908.129	969.791	871.51	929.429	925.011	794.145
ENSG00000135549.14	742.5	2.17328	0.402466	5.39989	6.66803e-08	3.88474e-05	ENSG00000135549	PKIB	5570	419.938	237.869	149.228	31.717	91.9727	88.2284	1266.99	1035.99	1339.02	1375.67	1556.16	1317.21
ENSG00000145908.12	1614.38	0.92062	0.171217	5.37693	7.57667e-08	4.25646e-05	ENSG00000145908	ZNF300	91975	1089.68	1065.65	1160.91	1029.44	927.043	1325.21	1934.71	2236.91	2106.44	1910.77	2086	2499.84
ENSG00000113248.5	529.045	2.27401	0.423955	5.3638	8.14891e-08	4.42008e-05	ENSG00000113248	PCDHB15	56121	92.4454	195.581	167.882	182.146	240.383	374.302	477.316	816.483	910.323	810.63	597.751	1483.3
ENSG00000085185.15	2243.27	-1.01275	0.192608	-5.25809	1.45558e-07	7.4806e-05	ENSG00000085185	BCORL1	63035	4059.73	3347.08	3042.72	2264.59	1997.27	1728.92	2052.28	1655.03	1471.34	1840.89	1937.96	1521.48
ENSG00000203930.10	213.607	-1.59475	0.30343	-5.25575	1.47424e-07	7.4806e-05	ENSG00000203930	LINC00632	286411	296.022	316.101	343.444	270.047	315.634	397.474	100.026	116.143	100.559	87.8515	63.4484	156.538
ENSG00000196604.12	212.313	1.83092	0.353046	5.18608	2.14767e-07	0.000105572	ENSG00000196604	POTEF	728378	47.2062	77.1752	85.5867	280.016	171.404	400.147	264.103	307.778	174.655	247.581	238.21	253.897
ENSG00000162623.15	1154.66	-0.783186	0.153511	-5.10182	3.36404e-07	0.000160352	ENSG00000162623	TYW3	127253	1053.29	1230.57	1261.86	1348.42	1490.38	1368.88	603.665	673.627	782.419	1261.87	1248.93	1531.97
ENSG00000043355.11	6185.71	1.0549	0.207215	5.09085	3.56465e-07	0.000164918	ENSG00000043355	ZIC2	7546	3402.78	3886.25	4231.06	4388.72	4776.31	5848.92	10490.4	6798.99	6642.18	7782.84	7795.25	8184.85
ENSG00000156709.13	2469.24	-0.723172	0.143221	-5.04936	4.43301e-07	0.000199232	ENSG00000156709	AIFM1	9131	2955.3	3495.09	3926.02	1893.05	2182.26	2259.18	2204.96	1954.68	2124.09	2385.97	2102.7	2147.63
ENSG00000131725.13	656.185	-0.857546	0.171956	-4.987	6.13238e-07	0.000267951	ENSG00000131725	WDR44	54521	840.86	787.61	896.466	858.171	666.802	824.357	525.574	498.252	370.48	560.053	525.397	520.203
ENSG00000197928.10	737.769	1.15572	0.238252	4.85082	1.22955e-06	0.000522724	ENSG00000197928	ZNF677	342926	395.352	622.688	331.374	254.642	310.408	311.919	1147.66	941.917	916.497	1255.88	1283.44	1081.45
ENSG00000212719.10	760.693	1.07388	0.227122	4.72819	2.26526e-06	0.000937697	ENSG00000212719	LINC02693	339263	695.308	524.368	536.563	644.308	381.478	698.698	1150.3	1267.12	1280.8	639.918	668.991	640.47
[truncated: 19,060 more rows]

## Sheet: WT_v_del_in_INV_RNAseq
Gene	baseMean	log2FoldChange	lfcSE	stat	pvalue (Wald)	padj (Benjamini-Hochberg)	Geneid	symbol	entrez	AWIL110_WT_no_Del_Rep1	AWIL111_WT_no_Del_Rep2	AWIL112_WT_no_Del_Rep3	AWIL113_Del_in_INV_Rep1	AWIL114_Del_in_INV_Rep2	AWIL115_Del_in_INV_Rep3	AWIL116_Del_in_HET_Rep1	AWIL117_Del_in_HET_Rep2	AWIL118_Del_in_HET_Rep3	AWIL119_Del_in_WT_Rep1	AWIL120_Del_in_WT_Rep2	AWIL121_Del_in_WT_Rep3
[truncated: 19,098 more rows]
