# Supplementary material for: A distant global control region is essential for normal expression of anterior HOXA genes during mouse and human craniofacial development
Source: Nat Commun. 2024 Jan 2;15:136. doi: 10.1038/s41467-023-44506-2 (PMC10762089; doi:10.1038/s41467-023-44506-2)
Supplement: Supplementary file 16 — Supplemental Table 12 [file 41467_2023_44506_MOESM16_ESM.xlsx]

## Sheet: README
Weights and cleft counts from litters of mice assessed at E17.5

## Sheet: Weights and cleft counts
genotype	weight (g)	litter
KO	0.805	A		Average	stderr
WT	0.837	A	KO	0.763286	0.10034	n=7
Het	0.603	A	WT	0.829	0.0533667	n=3
KO	0.796	A	Het	0.764875	0.115475	n=8
KO	0.784	A
KO	0.716	A
Het	0.892	A
Het	0.884	A
KO	0.622	A
Het	0.78	B
Het	0.73	B
WT	0.83	B
WT	0.82	B
Het	0.65	B
KO	0.81	B
Het	0.85	B
KO	0.81	B
Het	0.73	B
Cleft count	from 5 litters
	Cleft	Total	Percent
WT	0	11	0
Het	1	16	6.25
Hom	6	11	54.5455
