# Supplementary material for: A distant global control region is essential for normal expression of anterior HOXA genes during mouse and human craniofacial development
Source: Nat Commun. 2024 Jan 2;15:136. doi: 10.1038/s41467-023-44506-2 (PMC10762089; doi:10.1038/s41467-023-44506-2)
Supplement: Supplementary file 17 — Supplemental Table 13 [file 41467_2023_44506_MOESM17_ESM.xlsx]

## Sheet: README
Characteristics of CNVs in DECIPHER database that overlap chr7:25,580,400-25,849,400 (hg19)
Tab	Description
DECIPHER BED FILE	Characteristics of CNVs formatted as bed file with additional data from DECIPHER separate to the right, beneath bed file is summarized data formatted as a simple table
Fisher Exact Test	Use of Fisher Exact Test to compare frequency of phenotypes in individuals with CNVs of interest relative to the general DECIPHER population

## Sheet: DECIPHER BED FILE
track name="DECIPHER overlapping CNVs" description="CNVs overlapping superenhancer" visibility=2 itemRgb="On"
#chr	start	end	name	score	strand	thickStart	thickEnd	itemRgb		CF Pheno	HOXA overlap	Only CNV	Exclude from Fisher test	Genotype	Inheritance	Variant Class	Pathogenicity	genes overlapped	Phenotype(s) if known
chr7	1	58019982	277591	0	.	1	58019982	53,105,67		N	Y	Y	N	Heterozygous	De novo	Deletion	Unknown	5S_rRNA, AB074160, ABCA13, ABCB5, ACTB, ADAP1, ADCY1, ADCYAP1R1, AEBP1, AGMO, AGR2, AGR3, AHR, AIMP2, AK023033, AK024243, AK025321, AK057379, AK057873, AK090593, AK096766, AK123300, AK125311, AK127048, AMPH, AMZ1, ANKMY2, ANKRD61, ANLN, AOAH, AOAH-IT1, AP5Z1, ARL4A, AVL9, AX721280, AX746542, AX746562, AX746880, AX747182, AX748020, BBS9, BC008049, BC034268, BC034444, BC035176, BC035889, BC036258, …	Attention deficit hyperactivity disorder, Global developmental delay, Specific learning disability
chr7	2996438	26613851	259691	0	.	2996438	26613851	53,105,67		N	N	N (chr7:853726-1197306)	Y	Heterozygous	De novo	Duplication	Unknown	ABCB5, ACTB, AGMO, AGR2, AGR3, AHR, AIMP2, AK057379, AK057873, AK123300, ANKMY2, ANKRD61, AP5Z1, ARL4A, AX746880, BC038729, BC040327, BC040728, BC043576, BC044606, BC045805, BC075797, BX538274, BZW2, C1GALT1, C7orf26, C7orf31, CARD11, CBX3, CCDC126, CCZ1, CCZ1B, CDCA7L, CLK2P, COL28A1, CYCS, CYTH3, DAGLB, DFNA5, DGKB, DL490859, DNAH11, DQ579268, DQ594582, EIF2AK1, ETV1, FAM126A, FAM220A, FAM221A,…	Intellectual Disability
chr7	7126760	30426760	396369	0	.	7126760	30426760	92,20,94		Y	Y	Y	N	Heterozygous	Unknown	Deletion	Likely Pathogenic	ABCB5, AGMO, AGR2, AGR3, AHR, AK057379, AK057873, ANKMY2, ARL4A, AX746880, BC034444, BC035889, BC038570, BC040327, BC043576, BC075797, BC087859, BC121815, BX538274, BZW2, C1GALT1, C7orf31, C7orf41, C7orf71, CBX3, CCDC126, CDCA7L, CHN2, CLK2P, COL28A1, CPVL, CREB5, CYCS, DFNA5, DGKB, DKFZP586I1420, DNAH11, DPY19L2P3, DQ601810, ETV1, EVX1, FAM126A, FAM221A, FERD3L, FKBP14, GLCCI1, GPNMB, HDAC9, HIB…	Abnormal immunoglobulin level, Camptodactyly of finger, Choanal atresia, Craniosynostosis, Depressed nasal bridge, Hydronephrosis, Intellectual disability, Low-set ears, Plagiocephaly, Short toe, Wide nasal bridge
chr7	7916637	28206052	381947	0	.	7916637	28206052	92,20,94		Y	Y	N (chr1:28302539-28851439)	Y	Heterozygous	Unknown	Deletion	Pathogenic	ABCB5, AGMO, AGR2, AGR3, AHR, AK057379, AK057873, ANKMY2, ARL4A, AX746880, BC034444, BC035889, BC040327, BC043576, BC075797, BX538274, BZW2, C7orf31, C7orf71, CBX3, CCDC126, CDCA7L, CLK2P, CYCS, DFNA5, DGKB, DNAH11, ETV1, EVX1, FAM126A, FAM221A, FERD3L, GLCCI1, GPNMB, HDAC9, HIBADH, HNRNPA2B1, HOTAIRM1, HOTTIP, HOXA-AS3, HOXA-AS4, HOXA1, HOXA10, HOXA11, HOXA13, HOXA2, HOXA3, HOXA4, HOXA5, HOXA6, …	Anteriorly placed anus, Cleft palate, Coarctation of aorta, Craniosynostosis, Cryptorchidism, Hypospadias, Knee flexion contracture, Pelvic kidney, Rocker bottom foot, Unilateral vocal cord paresis, Ventricular septal defect
chr7	9080957	29334149	250623	0	.	9080957	29334149	0,0,0		NA	Y	N (chr7:36453887-37893186)	Y	Heterozygous	Unknown	Duplication	Unknown	ABCB5, AGMO, AGR2, AGR3, AHR, AK057379, AK057873, ANKMY2, ARL4A, BC034444, BC035889, BC040327, BC043576, BC075797, BC087859, BX538274, BZW2, C7orf31, C7orf71, CBX3, CCDC126, CDCA7L, CHN2, CLK2P, CPVL, CREB5, CYCS, DFNA5, DGKB, DNAH11, DQ601810, ETV1, EVX1, FAM126A, FAM221A, FERD3L, GPNMB, HDAC9, HIBADH, HNRNPA2B1, HOTAIRM1, HOTTIP, HOXA-AS3, HOXA-AS4, HOXA1, HOXA10, HOXA11, HOXA13, HOXA2, HOXA3, …	None listed
chr7	13326761	30526760	396373	0	.	13326761	30526760	92,20,94		Y	Y	N (chr7:10239-13726760; chr7:7126760-16426760)	Y	Heterozygous	De novo	Duplication	Likely Pathogenic	ABCB5, AGMO, AGR2, AGR3, AHR, AK057379, AK057873, ANKMY2, BC034444, BC035889, BC038570, BC043576, BC087859, BC121815, BX538274, BZW2, C7orf31, C7orf41, C7orf71, CBX3, CCDC126, CDCA7L, CHN2, CLK2P, CPVL, CREB5, CYCS, DFNA5, DGKB, DKFZP586I1420, DNAH11, DPY19L2P3, DQ601810, ETV1, EVX1, FAM126A, FAM221A, FERD3L, FKBP14, GPNMB, HDAC9, HIBADH, HNRNPA2B1, HOTAIRM1, HOTTIP, HOXA-AS3, HOXA-AS4, HOXA1, HO…	Abnormal immunoglobulin level, Abnormality of cardiovascular system morphology, Abnormality of the pinna, Aplasia/Hypoplasia of the earlobes, Camptodactyly of finger, Deep palmar crease, Delayed closure of the anterior fontanelle, Delayed speech and language development, Downslanted palpebral fissures, Hip dislocation, Intellectual disability, Long philtrum, Microcephaly, Micrognathia, Muscular h…
chr7	13726760	27926760	394278	0	.	13726760	27926760	92,20,94		Y	Y	Y	N	Heterozygous	De novo	Deletion	Likely Pathogenic	ABCB5, AGMO, AGR2, AGR3, AHR, AK057379, AK057873, ANKMY2, BC034444, BC035889, BC043576, BX538274, BZW2, C7orf31, C7orf71, CBX3, CCDC126, CDCA7L, CLK2P, CYCS, DFNA5, DGKB, DNAH11, ETV1, EVX1, FAM126A, FAM221A, FERD3L, GPNMB, HDAC9, HIBADH, HNRNPA2B1, HOTAIRM1, HOTTIP, HOXA-AS3, HOXA-AS4, HOXA1, HOXA10, HOXA11, HOXA13, HOXA2, HOXA3, HOXA4, HOXA5, HOXA6, HOXA7, HOXA9, IGF2BP3, IL6, ISPD, ITGB8, JAZF…	Anteverted nares, Camptodactyly of finger, Craniosynostosis, Cryptorchidism, Cutaneous finger syndactyly, Epicanthus, Finger clinodactyly, Flat occiput, Hypotelorism, Intellectual disability, Long philtrum, Low-set ears, Microcephaly, Micrognathia, Pectus excavatum, Posteriorly rotated ears, Prominent metopic ridge, Proportionate short stature, Proptosis, Ptosis, Short nose, Single transverse pal…
chr7	15503768	28238891	287225	0	.	15503768	28238891	0,0,0		NA	Y	N (chr11:88027109-88087270)	Y	Heterozygous	Unknown	Deletion	Unknown	ABCB5, AGMO, AGR2, AGR3, AHR, AK057379, AK057873, ANKMY2, BC034444, BC035889, BC043576, BX538274, BZW2, C7orf31, C7orf71, CBX3, CCDC126, CDCA7L, CLK2P, CYCS, DFNA5, DNAH11, EVX1, FAM126A, FAM221A, FERD3L, GPNMB, HDAC9, HIBADH, HNRNPA2B1, HOTAIRM1, HOTTIP, HOXA-AS3, HOXA-AS4, HOXA1, HOXA10, HOXA11, HOXA13, HOXA2, HOXA3, HOXA4, HOXA5, HOXA6, HOXA7, HOXA9, IGF2BP3, IL6, ISPD, ITGB8, JAZF1, JAZF1-AS1…	None listed
chr7	16005249	26964048	293884	0	.	16005249	26964048	0,0,0		NA	N	Y	Y	Heterozygous	Unknown	Deletion	Unknown	ABCB5, AGR2, AGR3, AHR, AK057379, AK057873, ANKMY2, BC043576, BZW2, C7orf31, C7orf71, CBX3, CCDC126, CDCA7L, CLK2P, CYCS, DFNA5, DNAH11, FAM126A, FAM221A, FERD3L, GPNMB, HDAC9, HNRNPA2B1, IGF2BP3, IL6, ISPD, ITGB8, KIAA0087, KLHL7, KLHL7-AS1, LOC100506025, LOC100506178, LOC441204, LOC541472, LRRC72, MACC1, MACC1-AS1, MALSU1, MIR148A, MIR3146, MPP6, Mir_1183, Mir_384, NFE2L3, NPVF, NPY, NUPL2, OSB…	None listed
chr7	16426760	30426760	395309	0	.	16426760	30426760	92,20,94		Y	Y	Y	N	Heterozygous	De novo	Deletion	Likely Pathogenic	ABCB5, AGR2, AGR3, AHR, AK057379, AK057873, ANKMY2, BC034444, BC035889, BC038570, BC043576, BC087859, BC121815, BZW2, C7orf31, C7orf41, C7orf71, CBX3, CCDC126, CDCA7L, CHN2, CLK2P, CPVL, CREB5, CYCS, DFNA5, DKFZP586I1420, DNAH11, DPY19L2P3, DQ601810, EVX1, FAM126A, FAM221A, FERD3L, FKBP14, GPNMB, HDAC9, HIBADH, HNRNPA2B1, HOTAIRM1, HOTTIP, HOXA-AS3, HOXA-AS4, HOXA1, HOXA10, HOXA11, HOXA13, HOXA2,…	Abnormality of the pinna, Anteverted nares, Broad hallux, Broad thumb, Congenital microcephaly, Craniosynostosis, Cryptorchidism, Depressed nasal bridge, Diastasis recti, Downslanted palpebral fissures, EEG abnormality, Epicanthus, Genu varum, High anterior hairline, High palate, Inguinal hernia, Intellectual disability, Low posterior hairline, Low-set ears, Microcephaly, Microtia, Narrow forehea…
chr7	16426760	37226760	394346	0	.	16426760	37226760	92,20,94		Y	Y	Y	N	Heterozygous	Unknown	Duplication	Likely Pathogenic	5S_rRNA, ABCB5, ADCYAP1R1, AGR2, AGR3, AHR, AK025321, AK057379, AK057873, ANKMY2, ANLN, AOAH, AOAH-IT1, AVL9, AX721280, BBS9, BC034444, BC035889, BC038570, BC043188, BC043264, BC043576, BC084560, BC087859, BC121815, BMPER, BZW2, C7orf31, C7orf41, C7orf71, CBX3, CCDC126, CCDC129, CDCA7L, CHN2, CLK2P, CPVL, CREB5, CRHR2, CYCS, DFNA5, DKFZP586I1420, DNAH11, DPY19L1, DPY19L1P1, DPY19L1P2, DPY19L2P1, …	Abnormal thumb morphology, Abnormality of finger, Downslanted palpebral fissures, Genu valgum, High palate, Intellectual disability, Low-set ears, Macrotia, Micrognathia, Micropenis, Muscular hypotonia, Premature birth, Protruding ear, Ptosis
chr7	16959443	26246803	2585	0	.	16959443	26246803	0,0,0		NA	N	N (chr8:131217167-132565229)	Y	Heterozygous	De novo	Deletion	Unknown	ABCB5, AHR, AK057379, AK057873, BC043576, C7orf31, CBX3, CCDC126, CDCA7L, CLK2P, CYCS, DFNA5, DNAH11, FAM126A, FAM221A, FERD3L, GPNMB, HDAC9, HNRNPA2B1, IGF2BP3, IL6, ITGB8, KLHL7, KLHL7-AS1, LOC100506178, LOC541472, MACC1, MACC1-AS1, MALSU1, MIR148A, MIR3146, MPP6, Mir_1183, Mir_384, NFE2L3, NPVF, NPY, NUPL2, OSBPL3, PRPS1L1, RAPGEF5, RNU6-16P, RPL23P8, RPS2P32, SNORD56, SNORD65, SNORD93, SNX13,…	None listed
chr7	17293837	29637360	259698	0	.	17293837	29637360	53,105,67		N	Y	Y	N	Heterozygous	Unknown	Deletion	Unknown	ABCB5, AHR, AK057379, AK057873, BC034444, BC035889, BC038570, BC043576, BC087859, C7orf31, C7orf71, CBX3, CCDC126, CDCA7L, CHN2, CLK2P, CPVL, CREB5, CYCS, DFNA5, DNAH11, DQ601810, EVX1, FAM126A, FAM221A, FERD3L, GPNMB, HDAC9, HIBADH, HNRNPA2B1, HOTAIRM1, HOTTIP, HOXA-AS3, HOXA-AS4, HOXA1, HOXA10, HOXA11, HOXA13, HOXA2, HOXA3, HOXA4, HOXA5, HOXA6, HOXA7, HOXA9, IGF2BP3, IL6, ITGB8, JAZF1, JAZF1-AS…	Cafe-au-lait spot, Cutaneous finger syndactyly, Motor delay
chr7	18270106	31379892	250013	0	.	18270106	31379892	0,0,0		NA	Y	Y	Y	Heterozygous	Unknown	Deletion	Unknown	ABCB5, ADCYAP1R1, AK057379, AK057873, BC034444, BC035889, BC038570, BC043576, BC087859, BC121815, C7orf31, C7orf41, C7orf71, CBX3, CCDC126, CDCA7L, CHN2, CLK2P, CPVL, CREB5, CRHR2, CYCS, DFNA5, DKFZP586I1420, DNAH11, DPY19L2P3, DQ601810, EVX1, FAM126A, FAM188B, FAM221A, FERD3L, FKBP14, GARS, GGCT, GHRHR, GPNMB, HDAC9, HIBADH, HNRNPA2B1, HOTAIRM1, HOTTIP, HOXA-AS3, HOXA-AS4, HOXA1, HOXA10, HOXA11,…	None listed
chr7	18360947	25743463	262899	0	.	18360947	25743463	0,0,0		NA	N	Y	Y	Heterozygous	Unknown	Deletion	Unknown	ABCB5, AK057379, AK057873, BC043576, C7orf31, CCDC126, CDCA7L, CLK2P, CYCS, DFNA5, DNAH11, FAM126A, FAM221A, FERD3L, GPNMB, HDAC9, IGF2BP3, IL6, ITGB8, KLHL7, KLHL7-AS1, LOC100506178, LOC541472, MACC1, MACC1-AS1, MALSU1, MIR3146, MPP6, Mir_1183, NPVF, NPY, NUPL2, OSBPL3, RAPGEF5, RPL23P8, RPS2P32, SNORD56, SNORD65, SNORD93, SP4, SP8, STEAP1B, STK31, TMEM196, TOMM7, TRA2A, TWIST1, TWISTNB, U3	None listed
chr7	18836861	28749226	256892	0	.	18836861	28749226	92,20,94		Y	Y	Y	N	Heterozygous	De novo	Deletion	Unknown	ABCB5, AK057379, AK057873, BC034444, BC035889, BC043576, BC087859, C7orf31, C7orf71, CBX3, CCDC126, CDCA7L, CLK2P, CREB5, CYCS, DFNA5, DNAH11, EVX1, FAM126A, FAM221A, FERD3L, GPNMB, HDAC9, HIBADH, HNRNPA2B1, HOTAIRM1, HOTTIP, HOXA-AS3, HOXA-AS4, HOXA1, HOXA10, HOXA11, HOXA13, HOXA2, HOXA3, HOXA4, HOXA5, HOXA6, HOXA7, HOXA9, IGF2BP3, IL6, ITGB8, JAZF1, JAZF1-AS1, KIAA0087, KLHL7, KLHL7-AS1, LOC100…	Abnormality of dental enamel, Abnormality of the pinna, Brachydactyly, Camptodactyly of finger, Camptodactyly of finger, Craniosynostosis, Downslanted palpebral fissures, Epicanthus, Flat occiput, Intellectual disability, Low-set ears, Microcephaly, Microtia, Proportionate short stature, Ptosis, Seizure, Short foot, Short stature, Talipes equinovarus
chr7	23187650	32932034	258192	0	.	23187650	32932034	92,20,94		Y	Y	Y	N	Heterozygous	De novo	Deletion	Pathogenic	ADCYAP1R1, AK057379, AK057873, AVL9, BC034444, BC035889, BC038570, BC043188, BC087859, BC121815, C7orf31, C7orf41, C7orf71, CBX3, CCDC126, CCDC129, CHN2, CLK2P, CPVL, CREB5, CRHR2, CYCS, DFNA5, DKFZP586I1420, DPY19L1P1, DPY19L1P2, DPY19L2P3, DQ601810, EVX1, FAM188B, FAM221A, FKBP14, GARS, GGCT, GHRHR, GPNMB, HIBADH, HNRNPA2B1, HOTAIRM1, HOTTIP, HOXA-AS3, HOXA-AS4, HOXA1, HOXA10, HOXA11, HOXA13, H…	Clinodactyly of the 5th finger, Epicanthus, Intellectual disability, mild, Intrauterine growth retardation, Proportionate short stature, Webbed neck
chr7	23236782	30690453	304283	0	.	23236782	30690453	0,0,0		NA	Y	N (chr7:20815539-20826517; chr7:8198128-8278892)	Y	Heterozygous	De novo	Deletion	Unknown	AK057379, AK057873, BC034444, BC035889, BC038570, BC087859, BC121815, C7orf31, C7orf41, C7orf71, CBX3, CCDC126, CHN2, CLK2P, CPVL, CREB5, CYCS, DFNA5, DKFZP586I1420, DPY19L2P3, DQ601810, EVX1, FAM221A, FKBP14, GARS, GGCT, GPNMB, HIBADH, HNRNPA2B1, HOTAIRM1, HOTTIP, HOXA-AS3, HOXA-AS4, HOXA1, HOXA10, HOXA11, HOXA13, HOXA2, HOXA3, HOXA4, HOXA5, HOXA6, HOXA7, HOXA9, IGF2BP3, JAZF1, JAZF1-AS1, KIAA00…	None listed
chr7	24268584	27062117	402045	0	.	24268584	27062117	53,105,67		N	N	Y	N	Heterozygous	De novo	Deletion	Unknown	AK057379, C7orf31, C7orf71, CBX3, CYCS, DFNA5, HNRNPA2B1, KIAA0087, LOC441204, MIR148A, MPP6, NFE2L3, NPVF, NPY, OSBPL3, RNU6-16P, SKAP2, SNX10, U3	Gastrostomy tube feeding in infancy, Global developmental delay, Laryngomalacia, Mild neurosensory hearing impairment
chr7	24672789	29748237	256413	0	.	24672789	29748237	92,20,94		Y	Y	Y	N	Heterozygous	De novo	Deletion	Unknown	AK057379, BC034444, BC035889, BC038570, BC087859, BC121815, C7orf31, C7orf71, CBX3, CHN2, CPVL, CREB5, CYCS, DFNA5, DPY19L2P3, DQ601810, EVX1, HIBADH, HNRNPA2B1, HOTAIRM1, HOTTIP, HOXA-AS3, HOXA-AS4, HOXA1, HOXA10, HOXA11, HOXA13, HOXA2, HOXA3, HOXA4, HOXA5, HOXA6, HOXA7, HOXA9, JAZF1, JAZF1-AS1, KIAA0087, LOC100506497, LOC402470, LOC441204, LOC646762, MIR148A, MIR196B, MIR550A3, MPP6, Mir_340, N…	Abnormality of the pinna, Ectopic anus, Microphthalmia, Microtia, Proportionate short stature, Ptosis, Vesicoureteral reflux
chr7	24876847	27632249	337194	0	.	24876847	27632249	53,105,67		N	Y	N (chr15:43888004-44014242)	Y	Heterozygous	Unknown	Deletion	Likely Pathogenic	AK057379, BC034444, BC035889, C7orf31, C7orf71, CBX3, CYCS, EVX1, HIBADH, HNRNPA2B1, HOTAIRM1, HOTTIP, HOXA-AS3, HOXA-AS4, HOXA1, HOXA10, HOXA11, HOXA13, HOXA2, HOXA3, HOXA4, HOXA5, HOXA6, HOXA7, HOXA9, KIAA0087, LOC402470, LOC441204, MIR148A, MIR196B, NFE2L3, NPVF, OSBPL3, RNU6-16P, SKAP2, SNX10, U3	Mild global developmental delay, Short attention span
Decipher ID	chr	start	end	CF Pheno	HOXA del	Only CNV	Exclude?	Genotype	Inheritance	Variant Class	Pathogenicity
277591	chr7	1	58019982	N	Y	Y	N	Heterozygous	De novo	Deletion	Unknown
259691	chr7	2996438	26613851	N	N	N	Y	Heterozygous	De novo	Duplication	Unknown
396369	chr7	7126760	30426760	Y	Y	Y	N	Heterozygous	Unknown	Deletion	Likely Pathogenic
381947	chr7	7916637	28206052	Y	Y	N	Y	Heterozygous	Unknown	Deletion	Pathogenic
250623	chr7	9080957	29334149	NA	Y	N	Y	Heterozygous	Unknown	Duplication	Unknown
396373	chr7	13326761	30526760	Y	Y	N	Y	Heterozygous	De novo	Duplication	Likely Pathogenic
394278	chr7	13726760	27926760	Y	Y	Y	N	Heterozygous	De novo	Deletion	Likely Pathogenic
287225	chr7	15503768	28238891	NA	Y	N	Y	Heterozygous	Unknown	Deletion	Unknown
293884	chr7	16005249	26964048	NA	N	Y	Y	Heterozygous	Unknown	Deletion	Unknown
395309	chr7	16426760	30426760	Y	Y	Y	N	Heterozygous	De novo	Deletion	Likely Pathogenic
394346	chr7	16426760	37226760	Y	Y	Y	N	Heterozygous	Unknown	Duplication	Likely Pathogenic
2585	chr7	16959443	26246803	NA	N	N	Y	Heterozygous	De novo	Deletion	Unknown
259698	chr7	17293837	29637360	N	Y	Y	N	Heterozygous	Unknown	Deletion	Unknown
250013	chr7	18270106	31379892	NA	Y	Y	Y	Heterozygous	Unknown	Deletion	Unknown
262899	chr7	18360947	25743463	NA	N	Y	Y	Heterozygous	Unknown	Deletion	Unknown
256892	chr7	18836861	28749226	Y	Y	Y	N	Heterozygous	De novo	Deletion	Unknown
258192	chr7	23187650	32932034	Y	Y	Y	N	Heterozygous	De novo	Deletion	Pathogenic
304283	chr7	23236782	30690453	NA	Y	N	Y	Heterozygous	De novo	Deletion	Unknown
402045	chr7	24268584	27062117	N	N	Y	N	Heterozygous	De novo	Deletion	Unknown
256413	chr7	24672789	29748237	Y	Y	Y	N	Heterozygous	De novo	Deletion	Unknown
337194	chr7	24876847	27632249	N	Y	N	Y	Heterozygous	Unknown	Deletion	Likely Pathogenic

## Sheet: Fisher Exact Test
DECIPHER total with phenotypic abnormality						Trait positive		Trait negative
30323		CNV- percent	CNV+ percent	Trait	DECIPHER Total	CNV +	CNV-	CNV +	CNV -	Fisher Exact test P val (two-sided)
		36.7103	60	Intellectual disability	11134	6	11128	4	19185	0.186648	ns		Where CNV+ represents the 10 cases with a single CNV that spans the superenhancer region and has phenotypes given and DECIPHER Total is the total number of trait positive cases (including any CNV+ cases). The sum of DECIPHER trait positive and trait negative sums to 29,997, representing the number of CNV- cases in DECIPHER in which phenotypic trait descriptions are provided. The grand total inclu…
		6.18217	50	Low-set ears	1879	5	1874	5	28439	0.000176	***			21 cases with CNVs that span superenhancer region
		5.31785	50	Proportionate short stature	1617	5	1612	5	28701	8.618e-05	***			8 cases with additional CNVs on Chr7 or other chromosomes
		0.692772	40	Craniosynostosis	214	4	210	6	30103	4.9e-07	***			10 cases with only one CNV and it spans the superenhancer region and has phenotypes given
		5.03414	40	Epicanthus	1530	4	1526	6	28787	0.001061	**			3 cases with only one CNV that spans superenhancer region but no phenotypes given
		2.50388	40	Ptosis	763	4	759	6	29554	7.401e-05	***
		9.45139	30	Abnormality of the pinna	2868	3	2865	7	27448	0.06114	ns		This study makes use of data generated by the DECIPHER community. A full list of centres who contributed to the generation of the data is available from https://deciphergenomics.org/about/stats and via email from contact@deciphergenomics.org. Funding for the DECIPHER project was provided by Wellcome.
		1.15462	30	Camptodactyly of finger	353	3	350	7	29963	0.0001767	***
		12.7008	30	Microcephaly	3853	3	3850	7	26463	0.1241	ns		DECIPHER: Database of Chromosomal Imbalance and Phenotype in Humans using Ensembl Resources. Firth, H.V. et al., 2009. Am.J.Hum.Genet 84, 524-533 (DOI: dx.doi.org/10/1016/j.ajhg.2009.03.010)
		1.28988	30	Microtia	394	3	391	7	29922	0.0002441	***		Those who carried out the original analysis and collection of the Data bear no responsibility for the further analysis or interpretation of the data
		3.07129	20	Anteverted nares	933	2	931	8	29382	0.03612	*
		3.23294	20	Cryptorchidism	982	2	980	8	29333	0.03968	*
		0.435457	20	Cutaneous finger syndactyly	134	2	132	8	30181	0.0008522	***
		3.0482	20	Depressed nasal bridge	926	2	924	8	29389	0.03563	*
		0.692772	20	Flat occiput	212	2	210	8	30103	0.00211	**						Trait	CNV- percent	CNV+ percent			Trait	CNV- percent	CNV+ percent
		0.349685	20	Genu valgum	108	2	106	8	30207	0.0005551	***						Intellectual disability	36.7103	60			Low-set ears	6.18217	50
		23.7489	20	Global developmental delay	7201	2	7199	8	23114	1	ns						Proportionate short stature	5.31785	50			Craniosynostosis	0.692772	40
		4.17313	20	High palate	1267	2	1265	8	29048	0.06283	ns						Camptodactyly of finger	1.15462	30			Epicanthus	5.03414	40
		5.65434	20	Micrognathia	1716	2	1714	8	28599	0.1065	ns						Cryptorchidism	3.23294	20			Ptosis	2.50388	40
		1.31627	20	Pectus excavatum	401	2	399	8	29914	0.007318	**						Cutaneous finger syndactyly	0.435457	20			Abnormality of the pinna	9.45139	30
		0.735658	20	Proptosis	225	2	223	8	30090	0.002372	**						Genu valgum	0.349685	20			Microcephaly	12.7008	30
		0.613598	20	Webbed neck	188	2	186	8	30127	0.001665	**						Global developmental delay	23.7489	20			Microtia	1.28988	30
		2.35872	10	Abnormal thumb morphology	716	1	715	9	29598	0.2126	ns						Pectus excavatum	1.31627	20			Anteverted nares	3.07129	20
		11.6485	10	Abnormality of finger	3532	1	3531	9	26782	1	ns						Abnormal thumb morphology	2.35872	10			Depressed nasal bridge	3.0482	20
		1.69894	10	ADHD	516	1	515	9	29798	0.1577	ns						Abnormality of finger	11.6485	10			Flat occiput	0.692772	20
		1.34596	10	Brachydactyly	409	1	408	9	29905	0.127	ns						ADHD	1.69894	10			High palate	4.17313	20
		0.514631	10	Broad hallux	157	1	156	9	30157	0.05059	ns						Brachydactyly	1.34596	10			Micrognathia	5.65434	20
		0.620196	10	Broad thumb	189	1	188	9	30125	0.06062	ns						Broad hallux	0.514631	10			Proptosis	0.735658	20
		0.352984	10	Choanal atresia	108	1	107	9	30206	0.03506	*						Broad thumb	0.620196	10			Webbed neck	0.613598	20
		1.89028	10	Clinodactyly of the 5th finger	574	1	573	9	29740	0.174	ns						Clinodactyly of the 5th finger	1.89028	10			Choanal atresia	0.352984	10
		0.204533	10	Diastasis recti	63	1	62	9	30251	0.02059	*						Diastasis recti	0.204533	10			High anterior hairline	1.26348	10
		0.465147	10	Ectopic anus	142	1	141	9	30172	0.04586	*						Ectopic anus	0.465147	10			Hypotelorism	1.01607	10
		3.6453	10	Finger clinodactyly	1106	1	1105	9	29208	0.3104	ns						Finger clinodactyly	3.6453	10			Long philtrum	2.30594	10
		0.313397	10	Gastrostomy tube feeding in infancy	96	1	95	9	30218	0.03122	*						Gastrostomy tube feeding in infancy	0.313397	10			Low posterior hairline	0.735658	10
		1.26348	10	High anterior hairline	384	1	383	9	29930	0.1197	ns						Hydronephrosis	0.722462	10			macrotia	1.86389	10
		0.722462	10	Hydronephrosis	220	1	219	9	30094	0.07024	ns						Hypotonia	11.1965	10			Narrow forehead	1.08534	10
		1.01607	10	Hypotelorism	309	1	308	9	30005	0.09737	ns						Inguinal hernia	1.46802	10			Plagiocephaly	1.62636	10
		11.1965	10	Hypotonia	3395	1	3394	9	26919	1	ns						Laryngomalacia	0.435457	10			Posteriorly rotated ears	2.1146	10
		1.46802	10	Inguinal hernia	446	1	445	9	29868	0.1377	ns						Micropenis	1.15792	10			Primary microcephaly	1.8243	10
		0.435457	10	Laryngomalacia	133	1	132	9	30181	0.04301	*						Mild neurosensory hearing impairment	0.0197935	10			Prominent metopic ridge	0.722462	10
		2.30594	10	Long philtrum	700	1	699	9	29614	0.2083	ns						Motor delay	3.14716	10			protruding ear	1.66925	10
		0.735658	10	Low posterior hairline	224	1	223	9	30090	0.07147	ns						Premature birth	1.77812	10			Short nose	2.39171	10
		1.86389	10	macrotia	566	1	565	9	29748	0.1718	ns						Seizure	10.7842	10			Strabismus	6.04361	10
		1.15792	10	Micropenis	352	1	351	9	29962	0.1102	ns						Short foot	1.11833	10			Trigonocephaly	0.719163	10
		0.0197935	10	Mild neurosensory hearing impairment	7	1	6	9	30307	0.002306	**						Short stature	11.8629	10			Wide nasal bridge	2.96902	10
		3.14716	10	Motor delay	955	1	954	9	29359	0.2739	ns						Short toe	0.765348	10
		1.08534	10	Narrow forehead	330	1	329	9	29984	0.1037	ns						Single transverse palmar crease	2.47419	10
		1.62636	10	Plagiocephaly	494	1	493	9	29820	0.1515	ns						Specific learning disability	2.91954	10
		2.1146	10	Posteriorly rotated ears	642	1	641	9	29672	0.1927	ns						Talipes equinovarus	1.55049	10
		1.77812	10	Premature birth	540	1	539	9	29774	0.1645	ns						Vesicoureteral reflux	0.527826	10
		1.8243	10	Primary microcephaly	554	1	553	9	29760	0.1684	ns						Wide intermamillary distance	1.29317	10
		0.722462	10	Prominent metopic ridge	220	1	219	9	30094	0.07024	ns						IUGR	2.16409	10
		1.66925	10	protruding ear	507	1	506	9	29807	0.1552	ns
		10.7842	10	Seizure	3270	1	3269	9	27044	1	ns
		1.11833	10	Short foot	340	1	339	9	29974	0.1066	ns
		2.39171	10	Short nose	726	1	725	9	29588	0.2152	ns
		11.8629	10	Short stature	3597	1	3596	9	26717	1	ns
		0.765348	10	Short toe	233	1	232	9	30081	0.07425	ns
		2.47419	10	Single transverse palmar crease	751	1	750	9	29563	0.2218	ns
		2.91954	10	Specific learning disability	886	1	885	9	29428	0.2566	ns
		6.04361	10	Strabismus	1833	1	1832	9	28481	0.464	ns
		1.55049	10	Talipes equinovarus	471	1	470	9	29843	0.1449	ns
		0.719163	10	Trigonocephaly	219	1	218	9	30095	0.06993	ns
		0.527826	10	Vesicoureteral reflux	161	1	160	9	30153	0.05185	ns
		1.29317	10	Wide intermamillary distance	393	1	392	9	29921	0.1223	ns
		2.96902	10	Wide nasal bridge	901	1	900	9	29413	0.2604	ns
		2.16409	10	IUGR	657	1	656	9	29657	0.1967	ns
