# Supplementary material for: A distant global control region is essential for normal expression of anterior HOXA genes during mouse and human craniofacial development
Source: Nat Commun. 2024 Jan 2;15:136. doi: 10.1038/s41467-023-44506-2 (PMC10762089; doi:10.1038/s41467-023-44506-2)
Supplement: Supplementary file 19 — Supplemental Table 15 [file 41467_2023_44506_MOESM19_ESM.xlsx]

## Sheet: Supplemental Table 15
	Gene	external_gene_name	entrezgene_id	hgnc_symbol	description	gene_biotype	chromosome_name	start_position	end_position	strand	band	baseMean	log2FoldChange	lfcSE	stat	pvalue (Wald)	padj (Benjamini-Hochberg)	CFM41-S10	CFM41-S11	CFM41-S12	CFM41-S13	CFM41-S14	CFM41-S15	CFM41-S1	CFM41-S2	CFM41-S3	CFM41-S4	CFM41-S5	CFM41-S6	CFM41-S7	CFM41-S8	CFM41-S9	CON72-S16	CON72-S17	CON72-S18	CON72-S19
1	ENSG00000000457	SCYL3	57147	SCYL3	SCY1 like pseudokinase 3 [Source:HGNC Symbol;Acc:HGNC:19285]	protein_coding	1	169849631	169894267	-1	q24.2	402.817	0.161302	0.114726	1.40598	0.159731	0.325304	385.493	409.28	370.586	485.642	446.205	421.904	399.434	451.332	415.552	409.445	377.537	321.542	443.385	354.666	458.112	416.711	391.156	362.108	333.43
2	ENSG00000000460	C1orf112	55732	C1orf112	chromosome 1 open reading frame 112 [Source:HGNC Symbol;Acc:HGNC:25565]	protein_coding	1	169662007	169854080	1	q24.2	435.868	-0.355177	0.1402	-2.53336	0.0112974	0.0493897	344.118	456.955	283.713	369.176	455.744	428.952	404.144	384.892	390.535	458.32	473.969	377.234	478.977	419.227	560.124	510.138	514.223	488.504	482.553
3	ENSG00000000938	FGR	2268	FGR	FGR proto-oncogene, Src family tyrosine kinase [Source:HGNC Symbol;Acc:HGNC:3697]	protein_coding	1	27612064	27635185	-1	p35.3	1.02632	-1.91662	1.37467	-1.39424	0.163246	NA	0	0.899517	0	0	0	1.00693	0	2.29103	2.08471	2.76652	2.72919	0	0	2.51536	0	0	2.66092	1.70806	0.837765
4	ENSG00000000971	CFH	3075	CFH	complement factor H [Source:HGNC Symbol;Acc:HGNC:4883]	protein_coding	1	196651754	196752476	1	q31.3	4.92493	-1.51658	1.09272	-1.38788	0.165172	0.333107	7.064	4.49759	0	1.09874	6.35921	6.04158	0	0	0	3.68869	6.3681	0	0	9.22299	0.94456	7.41479	8.648	20.4967	11.7287
5	ENSG00000001460	STPG1	90529	STPG1	sperm tail PG-rich repeat containing 1 [Source:HGNC Symbol;Acc:HGNC:28070]	protein_coding	1	24356999	24416934	-1	p36.11	206.499	0.659617	0.18457	3.5738	0.000351843	0.00351023	195.774	196.095	238.626	284.573	226.812	197.358	206.311	271.486	248.08	154.003	161.932	290.018	273.556	181.106	233.306	139.398	138.368	140.061	146.609
6	ENSG00000001461	NIPAL3	57185	NIPAL3	NIPA like domain containing 3 [Source:HGNC Symbol;Acc:HGNC:25233]	protein_coding	1	24415802	24472976	1	p36.11	263.749	1.02436	0.320789	3.19324	0.00140687	0.010139	253.295	295.042	254.022	772.412	240.59	355.446	203.485	189.01	215.42	162.303	173.758	216.463	273.556	202.067	493.06	215.029	190.921	153.725	151.635
7	ENSG00000003509	NDUFAF7	55471	NDUFAF7	NADH:ubiquinone oxidoreductase complex assembly factor 7 [Source:HGNC Symbol;Acc:HGNC:28816]	protein_coding	2	37231631	37253403	1	p22.2	564.75	-0.0291591	0.0828413	-0.351988	0.724847	0.844329	497.508	581.088	620.209	566.948	517.216	575.964	615.166	597.958	565.651	580.969	487.615	581.087	574.57	580.21	501.561	557.592	574.094	592.696	562.14
8	ENSG00000004455	AK2	204	AK2	adenylate kinase 2 [Source:HGNC Symbol;Acc:HGNC:362]	protein_coding	1	33007986	33080996	-1	p35.1	1950.22	0.023735	0.125495	0.189131	0.84999	0.919672	3062.75	2082.38	1797.95	2060.13	2158.95	2078.3	1376.35	1556.75	1624.68	1656.22	1792.17	1603.51	1807.1	1709.61	2002.47	2246.68	2136.06	2167.52	2134.63
9	ENSG00000004487	KDM1A	23028	KDM1A	lysine demethylase 1A [Source:HGNC Symbol;Acc:HGNC:29079]	protein_coding	1	23019443	23083689	1	p36.12	9279.72	-0.297618	0.120348	-2.47298	0.0133991	0.0559148	10825.1	9461.12	7914.26	6712.18	9474.17	9062.37	8089.48	8056.39	8404.85	9099.09	9946.97	9232.24	8410.07	9825.84	8000.42	10179	9995.76	11678	11947.4
10	ENSG00000006555	TTC22	55001	TTC22	tetratricopeptide repeat domain 22 [Source:HGNC Symbol;Acc:HGNC:26067]	protein_coding	1	54779712	54801323	-1	p32.3	1.5843	0.871751	1.2182	0.715607	0.474234	NA	2.01829	4.49759	0	0	1.05987	1.00693	0	2.29103	2.08471	0.922174	1.81946	1.05079	1.01694	5.86918	2.83368	2.96592	0.665231	0	0
11	ENSG00000007341	ST7L	54879	ST7L	suppression of tumorigenicity 7 like [Source:HGNC Symbol;Acc:HGNC:18441]	protein_coding	1	112523514	112620825	-1	p13.2	297.897	0.224331	0.135802	1.6519	0.0985558	0.234123	241.185	295.941	399.177	268.092	248.009	314.162	345.736	324.18	357.875	346.737	309.308	327.846	305.081	321.128	249.364	228.376	243.474	257.917	276.462
12	ENSG00000007908	SELE	6401	SELE	selectin E [Source:HGNC Symbol;Acc:HGNC:10718]	protein_coding	1	169722640	169764705	-1	q24.2	0.939009	-0.634244	1.43583	-0.441725	0.658688	NA	0	0.899517	1.09966	0	1.05987	0	2.82618	0	1.38981	0.922174	3.63891	0	0	1.67691	0.94456	0	0	1.70806	1.67553
13	ENSG00000007923	DNAJC11	55735	DNAJC11	DnaJ heat shock protein family (Hsp40) member C11 [Source:HGNC Symbol;Acc:HGNC:25570]	protein_coding	1	6634168	6701924	-1	p36.31	1209.64	-0.223085	0.140508	-1.5877	0.112355	0.256744	1130.24	1362.77	922.616	1205.31	1335.43	1440.92	1016.48	955.357	964.525	1025.46	1270.89	877.41	1150.16	1141.97	1427.23	1370.25	1409.62	1451.85	1524.73
14	ENSG00000007933	FMO3	2328	FMO3	flavin containing dimethylaniline monoxygenase 3 [Source:HGNC Symbol;Acc:HGNC:3771]	protein_coding	1	171090901	171117819	1	q24.3	1.13599	2.39241	1.57252	1.52139	0.128162	NA	4.03657	1.79903	0	4.39495	1.05987	4.02772	0	0	0	0	0	2.10158	0	0	2.83368	0	1.33046	0	0
15	ENSG00000007968	E2F2	1870	E2F2	E2F transcription factor 2 [Source:HGNC Symbol;Acc:HGNC:3114]	protein_coding	1	23506438	23531233	-1	p36.12	183.981	-0.185113	0.22594	-0.819301	0.412615	0.604512	63.576	166.411	117.664	130.75	138.843	149.026	274.14	240.558	221.674	168.758	185.585	222.767	362.03	240.636	234.251	145.33	158.99	124.688	149.96
16	ENSG00000008118	CAMK1G	57172	CAMK1G	calcium/calmodulin dependent protein kinase IG [Source:HGNC Symbol;Acc:HGNC:14585]	protein_coding	1	209583714	209613939	1	q32.2	258.292	0.756781	0.502244	1.5068	0.131862	0.286161	235.13	285.147	199.039	1053.69	178.058	321.211	122.468	92.7865	125.777	76.5404	97.341	148.161	235.929	120.737	719.755	263.967	286.049	163.973	181.795
17	ENSG00000008128	CDK11A	728642	CDK11A	cyclin dependent kinase 11A [Source:HGNC Symbol;Acc:HGNC:1730]	protein_coding	1	1702379	1724357	-1	p36.33	145.834	-0.171469	0.121267	-1.41398	0.157367	0.322141	108.987	141.224	160.551	128.552	165.34	137.949	130.946	148.917	158.438	130.949	143.737	155.517	139.32	148.406	147.351	145.33	168.303	143.477	167.553
18	ENSG00000008130	NADK	65220	NADK	NAD kinase [Source:HGNC Symbol;Acc:HGNC:29831]	protein_coding	1	1751232	1780457	-1	p36.33	1412.81	-0.193712	0.102725	-1.88573	0.0593317	0.163324	1491.51	1605.64	1170.04	1463.52	1528.33	1550.67	1006.12	1000.03	1145.9	1188.68	1367.32	1362.87	1362.7	1393.51	1485.79	1580.83	1557.31	1772.96	1809.57
19	ENSG00000008869	HEATR5B	54497	HEATR5B	HEAT repeat containing 5B [Source:HGNC Symbol;Acc:HGNC:29273]	protein_coding	2	36968383	37084372	-1	p22.2	1208.28	-0.0851451	0.122912	-0.692732	0.488478	0.671173	1502.61	1380.76	1141.45	1391	1382.07	1487.24	919.451	877.463	833.189	1011.62	1062.56	805.956	980.327	1017.88	1306.33	1500.75	1619.84	1395.48	1341.26
20	ENSG00000009307	CSDE1	7812	CSDE1	cold shock domain containing E1 [Source:HGNC Symbol;Acc:HGNC:29905]	protein_coding	1	114716913	114758676	-1	p13.2	24555.4	-0.0637363	0.042258	-1.50827	0.131486	0.28559	25761.4	23702.3	24167.3	22395.6	22925	22744.5	25806.8	25958.5	24926.2	26272.7	25006.6	25929.3	24030.2	24498.8	23699	24866.2	24665.4	24368.8	24828.8
21	ENSG00000009709	PAX7	5081	PAX7	paired box 7 [Source:HGNC Symbol;Acc:HGNC:8621]	protein_coding	1	18630846	18748866	1	p36.13	359.948	0.178136	0.659545	0.27009	0.787091	0.881717	428.886	951.689	80.2753	110.972	825.638	849.849	45.2189	147.771	100.066	224.088	312.037	24.1682	165.761	374.789	284.313	392.984	446.37	490.212	583.922
22	ENSG00000009724	MASP2	10747	MASP2	MBL associated serine protease 2 [Source:HGNC Symbol;Acc:HGNC:6902]	protein_coding	1	11022009	11047239	-1	p36.22	165.913	0.320076	0.230246	1.39015	0.164484	0.332022	87.7955	162.813	256.221	130.75	175.938	137.949	279.792	234.83	252.945	209.333	181.946	154.466	137.287	145.891	97.2897	126.051	125.729	121.272	134.042
23	ENSG00000009780	FAM76A	199870	FAM76A	family with sequence similarity 76 member A [Source:HGNC Symbol;Acc:HGNC:28530]	protein_coding	1	27725961	27763116	1	p35.3	323.427	0.370504	0.170693	2.17059	0.0299619	0.100307	272.469	318.429	379.383	490.037	293.584	329.266	385.303	329.908	341.197	304.317	271.099	428.722	286.776	313.582	330.596	216.512	297.358	280.121	276.462
24	ENSG00000009790	TRAF3IP3	80342	TRAF3IP3	TRAF3 interacting protein 3 [Source:HGNC Symbol;Acc:HGNC:30766]	protein_coding	1	209756032	209782320	1	q32.2	17.7708	3.32746	0.810378	4.10606	4.02471e-05	0.000625102	9.08229	10.7942	18.6942	164.811	10.5987	21.1455	11.3047	8.01859	4.16942	3.68869	3.63891	12.6095	11.1863	8.38454	23.614	4.44887	4.65662	5.12417	1.67553
25	ENSG00000010072	SPRTN	83932	SPRTN	SprT-like N-terminal domain [Source:HGNC Symbol;Acc:HGNC:25356]	protein_coding	1	231337104	231355023	1	q42.2	382.882	-0.302903	0.108327	-2.79618	0.00517104	0.0273643	310.816	378.697	285.912	401.039	342.338	411.834	376.824	351.672	341.892	382.702	384.815	394.046	370.165	353.827	440.165	434.507	482.958	413.35	417.207
26	ENSG00000010165	METTL13	51603	METTL13	methyltransferase 13, eEF1A lysine and N-terminal methyltransferase [Source:HGNC Symbol;Acc:HGNC:24248]	protein_coding	1	171781660	171814023	1	q24.3	1068.84	-0.0676288	0.0777454	-0.869876	0.384368	0.577969	1151.43	1181.97	1053.48	1014.13	1183.87	1183.14	842.202	927.865	950.627	907.419	984.326	992.996	1040.33	951.645	1219.43	1165.61	1205.4	1127.32	1224.81
27	ENSG00000010803	SCMH1	22955	SCMH1	Scm polycomb group protein homolog 1 [Source:HGNC Symbol;Acc:HGNC:19003]	protein_coding	1	41027202	41242306	-1	p34.2	732.728	-0.20137	0.062288	-3.23288	0.00122549	0.00913622	654.934	726.81	683.989	682.316	656.059	676.657	803.578	683.871	680.31	764.482	751.436	723.994	750.5	795.693	758.482	777.07	761.024	777.166	813.47
28	ENSG00000010932	FMO1	2326	FMO1	flavin containing dimethylaniline monoxygenase 1 [Source:HGNC Symbol;Acc:HGNC:3769]	protein_coding	1	171248471	171285978	1	q24.3	14.0528	1.09429	0.513863	2.12953	0.0332107	0.108246	11.1006	14.3923	16.4949	59.3318	11.6586	16.1109	6.59443	8.01859	11.8134	8.29956	10.9167	9.45711	12.2032	11.7384	17.9466	8.89775	13.3046	15.3725	3.35106
29	ENSG00000011007	ELOA	6924	ELOA	elongin A [Source:HGNC Symbol;Acc:HGNC:11620]	protein_coding	1	23743448	23762059	1	p36.11	1246.55	-0.375194	0.145684	-2.57539	0.0100127	0.0451039	1269.5	1338.48	934.712	1315.19	1208.25	1316.06	868.58	973.686	906.153	1042.06	1265.43	902.628	1131.85	1271.93	1556.63	1558.59	1585.91	1586.78	1652.07
30	ENSG00000011009	LYPLA2	11313	LYPLA2	lysophospholipase 2 [Source:HGNC Symbol;Acc:HGNC:6738]	protein_coding	1	23791145	23795539	1	p36.11	2073.34	-0.448369	0.155792	-2.878	0.00400205	0.0224501	1825.54	2099.47	1372.38	2376.57	2030.71	2243.44	1461.14	1635.79	1630.24	1649.77	1955.92	1600.35	2147.77	1789.26	2706.16	2682.67	2713.48	2708.98	2763.79
31	ENSG00000011021	CLCN6	1185	CLCN6	chloride voltage-gated channel 6 [Source:HGNC Symbol;Acc:HGNC:2024]	protein_coding	1	11806096	11848079	1	p36.22	1307.98	-0.370613	0.110331	-3.35909	0.000781988	0.00649079	1315.92	1172.97	1389.97	1013.04	1178.57	1108.63	1570.42	1285.27	1203.57	1324.24	1389.16	1168.48	1100.33	1437.11	1006.9	1554.14	1565.29	1528.71	1538.97
32	ENSG00000011566	MAP4K3	8491	MAP4K3	mitogen-activated protein kinase kinase kinase kinase 3 [Source:HGNC Symbol;Acc:HGNC:6865]	protein_coding	2	39249266	39437301	-1	p22.1	1505.11	-0.0439677	0.100623	-0.436953	0.662145	0.802381	1656	1583.15	1344.89	1531.64	1525.15	1704.73	1424.4	1371.18	1293.91	1445.97	1469.21	1160.07	1535.58	1349.07	1778.61	1611.98	1597.88	1586.78	1626.94
33	ENSG00000013016	EHD3	30845	EHD3	EH domain containing 3 [Source:HGNC Symbol;Acc:HGNC:3244]	protein_coding	2	31234152	31269451	1	p23.1	329.764	-0.115277	0.216898	-0.531478	0.595088	0.754394	217.975	300.439	299.108	610.898	260.728	286.975	340.084	312.725	325.215	264.664	310.217	315.237	323.386	303.52	366.489	379.637	313.989	370.648	363.59
34	ENSG00000014914	MTMR11	10903	MTMR11	myotubularin related protein 11 [Source:HGNC Symbol;Acc:HGNC:24307]	protein_coding	1	149928651	149936879	-1	q21.2	186.417	0.314466	0.311349	1.01001	0.31249	0.506522	180.637	208.688	133.059	417.52	256.488	254.753	104.569	122.57	104.93	132.793	108.258	111.384	170.845	129.96	328.707	238.756	232.831	143.477	161.689
35	ENSG00000016490	CLCA1	1179	CLCA1	chloride channel accessory 1 [Source:HGNC Symbol;Acc:HGNC:2015]	protein_coding	1	86468368	86500259	1	p22.3	0.0957609	-0.0864843	4.26746	-0.020266	0.983831	NA	0	0	0	0	0	0	0	0	0	0	1.81946	0	0	0	0	0	0	0	0
36	ENSG00000016602	CLCA4	22802	CLCA4	chloride channel accessory 4 [Source:HGNC Symbol;Acc:HGNC:2018]	protein_coding	1	86547078	86580754	1	p22.3	0.353014	0.650124	2.69224	0.241481	0.809183	NA	0	0	0	1.09874	0	2.01386	0.942061	0	0	0	0	0	0	0	0.94456	0	0	1.70806	0
37	ENSG00000018625	ATP1A2	477	ATP1A2	ATPase Na+/K+ transporting subunit alpha 2 [Source:HGNC Symbol;Acc:HGNC:800]	protein_coding	1	160115759	160143591	1	q23.2	5713.86	-0.0286125	0.44976	-0.0636173	0.949275	0.974408	10495.1	7476.79	4476.72	1238.28	7152	6558.14	5345.25	4429.7	5057.5	6476.42	6413.59	6219.63	2322.68	7241.73	2228.22	3734.09	3781.84	8895.56	9020.22
38	ENSG00000018699	TTC27	55622	TTC27	tetratricopeptide repeat domain 27 [Source:HGNC Symbol;Acc:HGNC:25986]	protein_coding	2	32628032	32821051	1	p22.3	433.479	-0.725172	0.112957	-6.4199	1.36362e-10	1.30593e-08	430.904	409.28	315.603	412.026	383.673	403.779	313.706	317.307	317.571	343.049	399.371	343.608	383.385	378.981	486.448	597.632	621.991	686.639	691.156
39	ENSG00000020129	NCDN	23154	NCDN	neurochondrin [Source:HGNC Symbol;Acc:HGNC:17597]	protein_coding	1	35557473	35567274	1	p34.3	696.914	-0.344641	0.1643	-2.09763	0.0359375	0.114558	699.336	846.446	521.239	654.847	786.423	816.62	502.118	451.332	517.703	612.323	733.241	445.535	603.044	669.086	720.699	861.599	933.319	918.935	947.512
40	ENSG00000020633	RUNX3	864	RUNX3	RUNX family transcription factor 3 [Source:HGNC Symbol;Acc:HGNC:10473]	protein_coding	1	24899511	24965121	-1	p36.11	1.06091	2.95154	1.38387	2.13282	0.0329398	NA	2.01829	0.899517	3.29898	1.09874	1.05987	1.00693	2.82618	1.14551	0.694903	0.922174	0	3.15237	2.03387	0	0	0	0	0	0
41	ENSG00000021574	SPAST	6683	SPAST	spastin [Source:HGNC Symbol;Acc:HGNC:11233]	protein_coding	2	32063556	32157637	1	p22.3	1057.73	0.134717	0.0744661	1.8091	0.0704356	0.184563	952.631	1181.97	1170.04	1004.25	1151.02	1129.78	1163.45	1069.91	1011.78	1078.02	1030.72	998.25	1104.39	1018.72	1026.74	980.235	935.314	1024.83	1064.8
42	ENSG00000021852	C8B	732	C8B	complement C8 beta chain [Source:HGNC Symbol;Acc:HGNC:1353]	protein_coding	1	56929207	56974383	-1	p32.2	0.23981	-0.326939	3.52442	-0.0927637	0.926091	NA	0	0	1.09966	0	0	0	0.942061	0	0	0	0	0	0	1.67691	0	0	0	0	0.837765
43	ENSG00000023572	GLRX2	51022	GLRX2	glutaredoxin 2 [Source:HGNC Symbol;Acc:HGNC:16065]	protein_coding	1	193090866	193106114	-1	q31.2	93.5199	-0.891815	0.387936	-2.29887	0.0215121	0.0790298	107.978	72.8609	30.7905	101.084	80.55	108.748	53.6975	42.384	45.1687	109.739	117.355	37.8284	44.7452	69.5917	133.183	143.847	148.346	162.265	166.715
44	ENSG00000023902	PLEKHO1	51177	PLEKHO1	pleckstrin homology domain containing O1 [Source:HGNC Symbol;Acc:HGNC:24310]	protein_coding	1	150149183	150164720	1	q21.2	1290.83	-1.03669	0.132117	-7.84677	4.26881e-15	1.15554e-12	940.522	1095.61	727.976	763.622	1004.76	1004.92	1267.07	1150.09	1097.25	1464.41	1642.06	1098.08	1189.82	1238.4	1261.93	1918.95	1737.58	1952.31	1970.42
45	ENSG00000023909	GCLM	2730	GCLM	glutamate-cysteine ligase modifier subunit [Source:HGNC Symbol;Acc:HGNC:4312]	protein_coding	1	93885199	93909456	-1	p22.1	209.74	-0.166205	0.322081	-0.516036	0.60583	0.762403	196.783	172.707	111.066	370.274	217.273	225.552	116.816	145.48	115.354	161.38	180.126	129.247	219.658	185.298	470.391	266.932	248.131	230.588	222.008
46	ENSG00000024526	DEPDC1	55635	DEPDC1	DEP domain containing 1 [Source:HGNC Symbol;Acc:HGNC:22949]	protein_coding	1	68474152	68497221	-1	p31.3	1437.18	0.207322	0.121849	1.70147	0.0888549	0.217228	1325.01	1375.36	1614.3	1115.22	1238.99	1346.27	1701.36	1710.25	1627.46	1422.91	1219.95	2094.22	1723.71	1645.88	1516.02	1196.75	1172.14	1158.06	1102.5
47	ENSG00000025800	KPNA6	23633	KPNA6	karyopherin subunit alpha 6 [Source:HGNC Symbol;Acc:HGNC:6399]	protein_coding	1	32108056	32176563	1	p35.2	1880.91	0.0300843	0.0517807	0.580994	0.561245	0.729659	1936.55	1915.97	2020.08	2071.12	1970.3	1962.51	1793.68	1697.65	1839.41	1639.62	1613.86	1930.3	1747.1	1927.61	1916.51	1844.8	1903.23	2022.34	1984.67
48	ENSG00000026751	SLAMF7	57823	SLAMF7	SLAM family member 7 [Source:HGNC Symbol;Acc:HGNC:21394]	protein_coding	1	160739057	160754821	1	q23.3	0.0578769	0.394393	4.26746	0.0924187	0.926365	NA	0	0	1.09966	0	0	0	0	0	0	0	0	0	0	0	0	0	0	0	0
49	ENSG00000027644	INSRR	3645	INSRR	insulin receptor related receptor [Source:HGNC Symbol;Acc:HGNC:6093]	protein_coding	1	156840063	156859117	-1	q23.1	19.4623	0.925321	0.828113	1.11738	0.26383	0.454483	7.064	15.2918	5.49831	172.502	20.1375	22.1525	0.942061	3.43654	2.77961	2.76652	9.09729	1.05079	9.15243	8.38454	4.7228	34.108	31.2658	8.54028	10.8909
50	ENSG00000027869	SH2D2A	9047	SH2D2A	SH2 domain containing 2A [Source:HGNC Symbol;Acc:HGNC:10821]	protein_coding	1	156806243	156816848	-1	q23.1	25.6005	0.184987	0.417152	0.443453	0.657438	0.799056	47.4297	35.0812	18.6942	10.9874	45.5744	19.1317	13.1889	13.7462	18.7624	22.1322	21.8335	31.5237	34.5759	36.0535	13.2238	10.3807	24.6135	40.9934	28.484
51	ENSG00000028116	VRK2	7444	VRK2	VRK serine/threonine kinase 2 [Source:HGNC Symbol;Acc:HGNC:12719]	protein_coding	2	57907629	58159920	1	p16.1	514.631	-0.111437	0.106312	-1.0482	0.294546	0.487374	427.877	463.251	467.356	581.232	439.846	483.327	502.118	622.013	570.515	573.592	515.816	462.348	505.418	474.565	626.243	519.035	518.88	526.082	498.47
52	ENSG00000028137	TNFRSF1B	7133	TNFRSF1B	TNF receptor superfamily member 1B [Source:HGNC Symbol;Acc:HGNC:11917]	protein_coding	1	12166991	12209228	1	p36.22	216.532	5.36026	1.23022	4.35715	NA	NA	37.3383	73.7604	7.69763	3650	22.2572	108.748	4.7103	10.3096	5.55922	4.61087	13.6459	5.25395	8.1355	10.0614	88.7886	14.8296	21.2874	15.3725	11.7287
53	ENSG00000031698	SARS1	6301	SARS1	seryl-tRNA synthetase 1 [Source:HGNC Symbol;Acc:HGNC:10537]	protein_coding	1	109213918	109238182	1	p13.3	3335.47	-0.0487022	0.0845089	-0.576297	0.564414	0.731736	3533.01	3158.2	3120.84	3991.71	3022.75	3329.92	3292.5	3105.48	3216.01	3426.8	3296.86	3653.6	2834.2	3114.86	3378.69	3516.09	3340.12	3433.19	3609.09
54	ENSG00000032389	EIPR1	7260	EIPR1	EARP complex and GARP complex interacting protein 1 [Source:HGNC Symbol;Acc:HGNC:12383]	protein_coding	2	3188925	3377830	-1	p25.3	603.266	-0.316843	0.10157	-3.11945	0.00181188	0.012293	614.568	541.509	514.641	608.7	483.3	534.68	562.41	622.013	625.413	570.825	644.088	694.572	607.112	521.518	576.182	659.916	599.373	707.136	774.095
55	ENSG00000033122	LRRC7	57554	LRRC7	leucine rich repeat containing 7 [Source:HGNC Symbol;Acc:HGNC:18531]	protein_coding	1	69567922	70151945	1	p31.1	104.626	-0.285772	0.283747	-1.00714	0.313869	0.50811	96.8778	120.535	101.169	63.7267	138.843	119.825	80.0752	83.6224	77.8291	119.883	150.105	77.7584	49.8299	132.476	53.8399	109.739	112.424	145.185	154.149
56	ENSG00000035115	SH3YL1	26751	SH3YL1	SH3 and SYLF domain containing 1 [Source:HGNC Symbol;Acc:HGNC:29546]	protein_coding	2	217730	266398	-1	p25.3	648.436	0.49865	0.269099	1.85304	0.0638769	0.172073	884.01	883.326	555.329	1236.08	997.337	921.341	325.953	328.762	376.637	457.398	473.969	230.123	722.025	512.295	831.213	645.087	641.948	647.354	650.106
57	ENSG00000035687	ADSS2	159	ADSS2	adenylosuccinate synthase 2 [Source:HGNC Symbol;Acc:HGNC:292]	protein_coding	1	244408494	244451909	-1	q44	2083.17	-0.169457	0.116583	-1.45353	0.146076	0.306586	1750.86	1766.65	2148.74	1657.99	1813.44	1943.38	2130.94	2334.55	2350.86	2290.68	2262.5	2978.99	1970.82	1932.64	1939.18	1958.99	2044.25	2169.23	2135.46
58	ENSG00000036549	ZZZ3	26009	ZZZ3	zinc finger ZZ-type containing 3 [Source:HGNC Symbol;Acc:HGNC:24523]	protein_coding	1	77562416	77683419	-1	p31.1	1811.52	-0.186972	0.0608417	-3.07309	0.00211855	0.0138699	1745.82	1815.23	1746.26	1600.86	1846.29	1783.27	1700.42	1743.47	1724.05	2010.34	1771.24	1713.84	1780.66	1784.23	1653.92	1982.71	1889.26	1988.18	2138.81
59	ENSG00000037637	FBXO42	54455	FBXO42	F-box protein 42 [Source:HGNC Symbol;Acc:HGNC:29249]	protein_coding	1	16246840	16352480	-1	p36.13	813.888	-0.0914443	0.104279	-0.876916	0.380532	0.574611	1113.09	834.752	810.45	791.091	877.572	768.288	743.286	644.924	742.851	690.708	744.158	732.401	723.042	752.931	801.931	818.593	861.474	1012.88	999.454
60	ENSG00000040487	SLC66A1	54896	SLC66A1	solute carrier family 66 member 1 [Source:HGNC Symbol;Acc:HGNC:26001]	protein_coding	1	19312326	19329300	1	p36.13	340.415	-0.217916	0.195483	-1.11476	0.264955	0.455848	230.085	348.113	232.029	493.333	321.14	383.64	291.097	301.27	284.91	313.539	355.704	266.901	339.657	311.905	440.165	369.257	398.473	351.86	434.8
61	ENSG00000041988	THAP3	90326	THAP3	THAP domain containing 3 [Source:HGNC Symbol;Acc:HGNC:20855]	protein_coding	1	6624868	6635586	1	p36.31	309.91	-0.0684141	0.14912	-0.458784	0.646389	0.791407	366.319	304.936	324.4	292.264	286.165	268.85	313.706	303.561	351.621	281.263	273.828	388.792	287.793	292.62	263.532	259.518	267.423	360.4	401.289
62	ENSG00000042781	USH2A	7399	USH2A	usherin [Source:HGNC Symbol;Acc:HGNC:12601]	protein_coding	1	215622891	216423448	-1	q41	8.572	0.931235	0.528249	1.76287	0.0779224	0.198083	8.07315	7.19614	4.39864	7.69116	9.53882	14.097	10.3627	20.6192	11.1184	11.9883	9.09729	6.30474	8.1355	10.8999	3.77824	7.41479	5.32185	6.83223	0
63	ENSG00000043514	TRIT1	54802	TRIT1	tRNA isopentenyltransferase 1 [Source:HGNC Symbol;Acc:HGNC:20286]	protein_coding	1	39838110	39883511	-1	p34.2	838.048	0.530067	0.137854	3.84512	0.000120492	0.00151059	1208.95	877.029	793.955	629.576	919.966	834.745	943.945	956.503	942.983	1016.24	1007.07	935.203	801.347	886.246	735.812	575.388	562.785	659.31	635.864
64	ENSG00000047410	TPR	7175	TPR	translocated promoter region, nuclear basket protein [Source:HGNC Symbol;Acc:HGNC:12017]	protein_coding	1	186311652	186375693	-1	q31.1	8043.15	0.182155	0.103601	1.75823	0.0787076	0.199449	7662.43	8565.2	7777.9	10558.9	8215.04	8666.65	7970.78	7999.11	7468.82	8006.31	7601.69	6899.49	7642.28	7895.72	9663.79	8160.72	8022.02	6886.89	7156.19
65	ENSG00000048707	VPS13D	55187	VPS13D	vacuolar protein sorting 13 homolog D [Source:HGNC Symbol;Acc:HGNC:23595]	protein_coding	1	12230030	12512047	1	p36.22	1183.3	0.227931	0.124688	1.828	0.067549	0.179015	1389.59	1376.26	1173.34	1447.04	1501.83	1418.76	983.512	966.813	895.73	1084.48	1106.23	888.968	1015.92	1061.48	1447.07	1312.42	1253.29	1023.13	1136.85
66	ENSG00000049089	COL9A2	1298	COL9A2	collagen type IX alpha 2 chain [Source:HGNC Symbol;Acc:HGNC:2218]	protein_coding	1	40300489	40317813	-1	p34.2	370.124	-0.0320788	0.225294	-0.142387	0.886775	0.940631	248.249	287.845	445.363	237.327	299.943	478.292	502.118	490.279	478.788	343.049	322.044	504.379	413.893	339.574	281.479	347.012	388.495	312.574	311.649
67	ENSG00000049239	H6PD	9563	H6PD	hexose-6-phosphate dehydrogenase/glucose 1-dehydrogenase [Source:HGNC Symbol;Acc:HGNC:4795]	protein_coding	1	9234774	9271337	1	p36.22	1006.22	0.1573	0.0823023	1.91125	0.0559731	0.157011	1131.25	1030.85	1044.68	903.162	1072.59	899.189	1031.56	965.667	1023.59	1024.53	1065.29	1185.29	1032.19	1078.25	989.899	1020.28	912.031	860.861	846.98
68	ENSG00000049245	VAMP3	9341	VAMP3	vesicle associated membrane protein 3 [Source:HGNC Symbol;Acc:HGNC:12644]	protein_coding	1	7771296	7781432	1	p36.23	1595.53	-0.00254534	0.142675	-0.0178401	0.985766	0.993074	1683.25	1677.6	1319.59	2356.79	1614.18	1709.77	1330.19	1339.1	1232.76	1385.1	1451.02	1283.01	1574.22	1422.02	2017.58	1763.24	1814.08	1699.52	1642.02
69	ENSG00000049246	PER3	8863	PER3	period circadian regulator 3 [Source:HGNC Symbol;Acc:HGNC:8847]	protein_coding	1	7784291	7845177	1	p36.23	164.671	0.756664	0.30328	2.49494	0.012598	0.0534549	124.125	149.32	283.713	90.0964	176.998	115.797	188.412	203.901	207.081	190.89	190.133	293.17	179.998	260.759	102.012	78.5968	77.832	119.564	96.343
70	ENSG00000049247	UTS2	10911	UTS2	urotensin 2 [Source:HGNC Symbol;Acc:HGNC:12636]	protein_coding	1	7843083	7853512	-1	p36.23	0.146785	-0.0864843	4.26746	-0.020266	0.983831	NA	0	0	0	0	0	0	0	0	0	1.84435	0	0	0	0	0.94456	0	0	0	0
71	ENSG00000049249	TNFRSF9	3604	TNFRSF9	TNF receptor superfamily member 9 [Source:HGNC Symbol;Acc:HGNC:11924]	protein_coding	1	7915871	7943165	-1	p36.23	1.94198	-0.412318	1.05367	-0.391315	0.695564	0.824299	4.03657	0.899517	1.09966	1.09874	6.35921	1.00693	0.942061	1.14551	0	0.922174	0	0	2.03387	0.838454	3.77824	7.41479	5.32185	0	0
72	ENSG00000049323	LTBP1	4052	LTBP1	latent transforming growth factor beta binding protein 1 [Source:HGNC Symbol;Acc:HGNC:6714]	protein_coding	2	32946953	33399509	1	p22.3	3629.62	0.445298	0.26097	1.70632	0.0879492	0.21565	4424.08	4471.5	2938.29	5162.96	5053.46	4286.5	2577.48	2969.17	2836.59	2337.71	2474.46	2070.06	4526.39	2955.55	6985.02	3827.51	3873.64	2463.02	2729.44
73	ENSG00000050628	PTGER3	5733	PTGER3	prostaglandin E receptor 3 [Source:HGNC Symbol;Acc:HGNC:9595]	protein_coding	1	70852353	71047816	-1	p31.1	22.8973	2.09859	0.586463	3.57838	0.000345732	0.00346359	54.4937	65.6647	7.69763	63.7267	49.8138	57.395	5.65237	3.43654	10.4235	1.84435	4.54864	2.10158	9.15243	21.7998	31.1705	11.8637	10.6437	8.54028	15.0798
74	ENSG00000052723	SIKE1	80143	SIKE1	suppressor of IKBKE 1 [Source:HGNC Symbol;Acc:HGNC:26119]	protein_coding	1	114769479	114780685	-1	p13.2	1659.33	0.10134	0.0623567	1.62517	0.104126	0.242921	1737.74	1623.63	1979.39	1609.65	1705.33	1624.18	1666.51	1648.39	1601.06	1730	1635.69	1612.96	1601.68	1728.89	1633.14	1560.07	1514.73	1629.49	1684.75
75	ENSG00000053371	AKR7A2	8574	AKR7A2	aldo-keto reductase family 7 member A2 [Source:HGNC Symbol;Acc:HGNC:389]	protein_coding	1	19303965	19312144	-1	p36.13	997.639	-0.164959	0.130415	-1.26488	0.205916	0.386537	1067.67	1106.41	681.79	1162.46	965.541	1110.64	750.823	822.478	859.595	840.1	931.562	1051.84	1000.67	866.123	1178.81	1118.15	1074.35	1202.47	1163.66
76	ENSG00000053372	MRTO4	51154	MRTO4	MRT4 homolog, ribosome maturation factor [Source:HGNC Symbol;Acc:HGNC:18477]	protein_coding	1	19251805	19260128	1	p36.13	960.079	-0.424561	0.137172	-3.09509	0.0019675	0.0131438	835.571	972.378	609.212	880.088	937.984	1022.03	729.155	857.989	870.019	901.886	1074.39	924.695	961.006	830.908	1128.75	1236.79	1166.81	1125.61	1176.22
77	ENSG00000054116	TRAPPC3	27095	TRAPPC3	trafficking protein particle complex subunit 3 [Source:HGNC Symbol;Acc:HGNC:19942]	protein_coding	1	36136570	36156053	-1	p34.3	913.594	0.114317	0.1158	0.987192	0.323548	0.517677	877.955	966.981	881.928	1253.66	870.152	985.785	785.679	892.354	926.306	778.314	828.763	958.32	907.108	788.147	1059.8	824.525	843.513	992.381	936.621
78	ENSG00000054118	THRAP3	9967	THRAP3	thyroid hormone receptor associated protein 3 [Source:HGNC Symbol;Acc:HGNC:22964]	protein_coding	1	36224432	36305357	1	p34.3	5999.61	-0.279651	0.043079	-6.49157	8.49461e-11	8.7343e-09	5000.31	5673.25	5088.13	5529.94	5243.17	5364.92	6073.47	6330.1	6231.2	6419.25	6422.68	6118.75	6175.86	6086.34	6428.67	6640.69	6698.87	6167.79	6299.16
79	ENSG00000054267	ARID4B	51742	ARID4B	AT-rich interaction domain 4B [Source:HGNC Symbol;Acc:HGNC:15550]	protein_coding	1	235131634	235328219	-1	q42.3	2484.06	0.18798	0.105642	1.77941	0.0751729	0.193347	2770.1	2281.18	3261.6	2331.52	2474.79	2326.01	2679.22	2509.82	2464.82	2694.59	2398.95	2815.07	2447.77	2616.81	2087.48	2228.89	2223.87	2268.3	2316.42
80	ENSG00000054277	OPN3	23596	OPN3	opsin 3 [Source:HGNC Symbol;Acc:HGNC:14007]	protein_coding	1	241590102	241677376	-1	q43	365.235	0.0410938	0.24173	0.169998	0.865011	0.928192	366.319	421.873	229.829	682.316	382.613	427.945	235.515	231.394	250.86	315.383	308.398	234.326	356.945	353.827	514.785	382.603	385.169	430.43	428.936
81	ENSG00000054282	SDCCAG8	10806	SDCCAG8	SHH signaling and ciliogenesis regulator SDCCAG8 [Source:HGNC Symbol;Acc:HGNC:10671]	protein_coding	1	243256034	243500091	1	q43	486.694	-0.133946	0.166055	-0.806637	0.419876	0.611164	782.086	510.026	413.473	524.097	564.91	526.625	325.953	342.508	350.231	447.254	406.649	339.405	346.776	440.188	494.005	566.49	532.185	691.763	642.566
82	ENSG00000054392	HHAT	55733	HHAT	hedgehog acyltransferase [Source:HGNC Symbol;Acc:HGNC:18270]	protein_coding	1	210328252	210676296	1	q32.2	378.955	0.395182	0.141813	2.78665	0.00532559	0.0279259	398.612	411.079	335.397	531.789	401.69	356.453	384.361	421.549	369.688	307.084	328.412	394.046	434.232	368.92	523.286	268.415	305.341	333.071	326.728
83	ENSG00000054523	KIF1B	23095	KIF1B	kinesin family member 1B [Source:HGNC Symbol;Acc:HGNC:16636]	protein_coding	1	10210570	10381603	1	p36.22	5588.85	0.159184	0.113489	1.40264	0.160725	0.326694	6089.17	5559.91	6861.89	5099.24	5749.79	5101.11	7075.82	5945.21	5817.03	5806.93	5473.84	4905.09	5138.58	6140	4854.09	5716.8	5715.66	4553.68	4584.25
84	ENSG00000055070	SZRD1	26099	SZRD1	SUZ RNA binding domain containing 1 [Source:HGNC Symbol;Acc:HGNC:30232]	protein_coding	1	16352575	16398145	1	p36.13	2293.77	-0.18237	0.0961316	-1.89709	0.0578159	0.160511	1918.38	2338.74	2246.61	2556.76	2166.37	2255.52	2089.49	2197.09	2256.35	2052.76	2184.26	2346.41	2169.13	2069.3	2531.42	2217.02	2279.75	2871.24	2835
85	ENSG00000055332	EIF2AK2	5610	EIF2AK2	eukaryotic translation initiation factor 2 alpha kinase 2 [Source:HGNC Symbol;Acc:HGNC:9437]	protein_coding	2	37099210	37157522	-1	p22.2	1302.59	0.216097	0.17066	1.26624	0.205426	0.385972	1127.21	1290.81	1185.43	2177.7	1418.1	1328.14	1228.45	1266.94	1260.55	1142.57	1088.95	980.387	1343.37	1385.13	1633.14	1247.17	1333.12	1178.56	1133.5
86	ENSG00000055732	MCOLN3	55283	MCOLN3	mucolipin TRP cation channel 3 [Source:HGNC Symbol;Acc:HGNC:13358]	protein_coding	1	85018082	85048500	-1	p22.3	60.711	-1.13844	0.449813	-2.53093	0.0113762	0.049628	40.3657	50.373	41.7871	85.7015	58.2928	42.2911	17.8992	34.3654	22.9318	11.9883	17.2848	14.7111	132.202	28.5074	87.8441	152.745	134.377	73.4464	106.396
87	ENSG00000055813	CCDC85A	114800	CCDC85A	coiled-coil domain containing 85A [Source:HGNC Symbol;Acc:HGNC:29400]	protein_coding	2	56183990	56386172	1	p16.1	21.0539	0.778225	0.308891	2.51942	0.0117549	0.0508206	14.128	31.4831	24.1925	30.7646	29.6763	29.201	23.5515	27.4923	18.0675	14.7548	15.4654	22.0666	24.4065	12.5768	20.7803	19.2785	19.2917	11.9564	10.8909
88	ENSG00000055917	PUM2	23369	PUM2	pumilio RNA binding family member 2 [Source:HGNC Symbol;Acc:HGNC:14958]	protein_coding	2	20248691	20352234	-1	p24.1	4025.45	-0.0485478	0.0752767	-0.644924	0.518976	0.695218	3600.62	3954.28	4011.56	3441.24	3927.87	3944.15	4620.81	4294.53	4079.08	4584.12	4255.71	4113.84	4066.73	4242.58	3574.21	4324.31	4218.89	3607.42	3621.66
89	ENSG00000057252	SOAT1	6646	SOAT1	sterol O-acyltransferase 1 [Source:HGNC Symbol;Acc:HGNC:11177]	protein_coding	1	179293714	179358680	1	q25.2	614.308	-0.071082	0.103281	-0.688237	0.491303	0.673416	478.334	568.495	597.116	751.536	558.551	565.895	682.052	615.14	630.972	620.623	574.039	587.392	621.349	689.209	670.638	613.945	647.27	596.112	603.191
90	ENSG00000057468	MSH4	4438	MSH4	mutS homolog 4 [Source:HGNC Symbol;Acc:HGNC:7327]	protein_coding	1	75796882	75913242	1	p31.1	2.49256	-1.77471	0.936554	-1.89493	0.0581015	0.161023	0	0.899517	1.09966	0	3.17961	3.02079	0.942061	2.29103	1.38981	5.53304	2.72919	1.05079	5.08469	0.838454	1.88912	0	10.6437	3.41611	3.35106
91	ENSG00000057757	PITHD1	57095	PITHD1	PITH domain containing 1 [Source:HGNC Symbol;Acc:HGNC:25022]	protein_coding	1	23778418	23788232	1	p36.11	1131.07	0.0753961	0.0620099	1.21587	0.224034	0.408381	1197.85	1174.77	1068.87	1149.28	1036.55	1182.14	1084.31	1130.62	1173	1089.09	1091.67	1211.56	1255.92	1111.79	1223.21	984.684	1059.71	1140.98	1124.28
92	ENSG00000057935	MTA3	57504	MTA3	metastasis associated 1 family member 3 [Source:HGNC Symbol;Acc:HGNC:23784]	protein_coding	2	42494569	42756947	1	p21	2635.5	0.394321	0.198649	1.98502	0.0471426	0.138904	2472.4	2270.38	4000.57	2443.59	2198.17	2187.05	3658.02	3426.23	3544.7	2776.66	2314.35	3503.33	2752.85	2794.57	1833.39	1824.04	1925.18	2090.66	2058.39
93	ENSG00000058085	LAMC2	3918	LAMC2	laminin subunit gamma 2 [Source:HGNC Symbol;Acc:HGNC:6493]	protein_coding	1	183186238	183245127	1	q25.3	352.798	1.10622	0.707802	1.5629	0.118077	0.265859	421.822	504.629	280.414	1116.32	464.223	586.033	16.015	164.954	162.607	45.1865	101.89	14.7111	524.74	180.268	1074.91	381.12	357.894	157.141	148.284
94	ENSG00000058453	CROCC	9696	CROCC	ciliary rootlet coiled-coil, rootletin [Source:HGNC Symbol;Acc:HGNC:21299]	protein_coding	1	16740273	16972964	1	p36.13	2399.99	0.461958	0.238377	1.93793	0.0526316	0.150122	1626.74	2115.66	3898.3	1703.04	1957.58	1970.56	4200.65	3575.14	3412.67	2677.07	2515.4	3224.87	2367.43	2293.17	1638.81	1528.93	1548.66	1574.83	1770.2
95	ENSG00000058668	ATP2B4	493	ATP2B4	ATPase plasma membrane Ca2+ transporting 4 [Source:HGNC Symbol;Acc:HGNC:817]	protein_coding	1	203626832	203744081	1	q32.1	3422.38	0.587069	0.231112	2.54019	0.0110792	0.0486764	4498.76	4011.85	2789.84	8028.47	3588.72	4012.62	2671.68	2321.95	2375.87	2642.03	2739.19	2582.84	2948.1	3126.59	4736.02	3112.73	3055.4	2787.55	2995.01
96	ENSG00000058673	ZC3H11A	9877	ZC3H11A	zinc finger CCCH-type containing 11A [Source:HGNC Symbol;Acc:HGNC:29093]	protein_coding	1	203795623	203854999	1	q32.1	6096.5	0.0341947	0.0610404	0.560198	0.575345	0.739854	6639.15	6463.93	6229.58	6243.02	6544.69	6236.93	6362.68	5655.4	5503.63	6705.12	6266.21	5675.32	5297.23	5906.07	5138.41	6366.34	6394.86	5959.41	6245.54
97	ENSG00000058799	YIPF1	54432	YIPF1	Yip1 domain family member 1 [Source:HGNC Symbol;Acc:HGNC:25231]	protein_coding	1	53851719	53889798	-1	p32.3	663.893	-0.184453	0.0903994	-2.04042	0.0413086	0.126525	578.239	617.968	650.999	746.042	528.875	629.331	679.226	691.89	687.259	687.941	649.546	740.807	668.128	587.756	629.077	694.024	673.879	713.968	759.015
98	ENSG00000058804	NDC1	55706	NDC1	NDC1 transmembrane nucleoporin [Source:HGNC Symbol;Acc:HGNC:25525]	protein_coding	1	53765478	53838463	-1	p32.3	1829.69	-0.147691	0.0966793	-1.52764	0.126603	0.278392	1834.62	1856.6	1438.36	1423.96	1945.92	1903.1	1838.9	1880.93	1862.34	2053.68	1990.49	1659.2	1731.84	1707.93	1953.35	2016.82	1989.71	1813.96	1862.35
99	ENSG00000059588	TARBP1	6894	TARBP1	TAR (HIV-1) RNA binding protein 1 [Source:HGNC Symbol;Acc:HGNC:11568]	protein_coding	1	234391313	234479179	-1	q42.2	2387.52	0.541564	0.146043	3.70826	0.000208691	0.00234087	2794.32	2685.96	3064.76	1762.37	3286.65	2632.12	2596.32	2658.73	2448.84	2374.6	2510.85	2216.12	2296.24	2812.17	1792.77	1861.11	1957.11	1776.38	1835.54
100	ENSG00000060642	PIGV	55650	PIGV	phosphatidylinositol glycan anchor biosynthesis class V [Source:HGNC Symbol;Acc:HGNC:26031]	protein_coding	1	26787054	26800659	1	p36.11	247.791	0.958428	0.170293	5.62813	1.82178e-08	9.32975e-07	343.109	248.267	313.403	299.955	258.608	253.746	237.399	303.561	274.487	236.999	193.772	368.827	313.217	256.567	213.471	137.915	139.698	177.638	137.393
101	ENSG00000060656	PTPRU	10076	PTPRU	protein tyrosine phosphatase receptor type U [Source:HGNC Symbol;Acc:HGNC:9683]	protein_coding	1	29236516	29326813	1	p35.3	1205.36	0.865545	0.18	4.80857	1.5201e-06	4.04061e-05	1199.87	1023.65	1741.86	1258.05	1175.39	924.362	1508.24	1662.14	1628.16	1173.93	1143.53	1791.6	1507.1	1352.43	1133.47	741.479	727.097	601.236	608.217
102	ENSG00000060688	SNRNP40	9410	SNRNP40	small nuclear ribonucleoprotein U5 subunit 40 [Source:HGNC Symbol;Acc:HGNC:30857]	protein_coding	1	31259568	31296788	-1	p35.2	1887.15	-0.483821	0.0988189	-4.89604	9.77894e-07	2.75096e-05	1471.33	1700.99	1561.52	1376.72	1506.07	1576.85	2048.98	2059.63	2077.07	1975.3	2065.08	2498.78	1851.84	1834.54	1676.59	1988.65	2030.95	2285.38	2269.51
103	ENSG00000060718	COL11A1	1301	COL11A1	collagen type XI alpha 1 chain [Source:HGNC Symbol;Acc:HGNC:2186]	protein_coding	1	102876467	103108872	-1	p21.1	3270.76	0.421711	0.436546	0.966017	0.334036	0.528907	4692.52	1494.1	4411.84	1806.32	2255.4	964.639	6554.86	6343.85	5071.4	4799.91	2943.88	5966.38	2631.83	3428.44	1003.12	2231.85	2215.88	1658.52	1669.67
104	ENSG00000064703	DDX20	11218	DDX20	DEAD-box helicase 20 [Source:HGNC Symbol;Acc:HGNC:2743]	protein_coding	1	111754832	111775602	1	p13.2	898.134	-0.691117	0.108958	-6.34297	2.25372e-10	2.02667e-08	686.217	809.565	581.721	683.414	748.268	837.766	854.449	868.299	829.714	990.414	974.319	750.264	906.091	864.446	1000.29	1247.17	1243.32	1086.32	1102.5
105	ENSG00000064886	CHI3L2	1117	CHI3L2	chitinase 3 like 2 [Source:HGNC Symbol;Acc:HGNC:1933]	protein_coding	1	111200771	111243440	1	p13.2	15.6884	4.96681	1.495	3.32229	0.000892821	0.00719027	0	19.7894	1.09966	146.132	10.5987	32.2218	0	1.14551	0.694903	0	1.81946	1.05079	6.10162	0	72.7311	1.48296	0.665231	1.70806	0.837765
106	ENSG00000065135	GNAI3	2773	GNAI3	G protein subunit alpha i3 [Source:HGNC Symbol;Acc:HGNC:4387]	protein_coding	1	109548615	109600195	1	p13.3	3158.82	-0.269005	0.0711902	-3.77868	0.000157663	0.00187219	3248.43	2935.12	2633.69	3270.94	2718.56	3060.06	3069.23	3047.06	2929.02	3353.95	3198.61	3003.16	2894.2	2938.78	3362.63	3679.22	3547.01	3532.26	3595.69
107	ENSG00000065183	WDR3	10885	WDR3	WD repeat domain 3 [Source:HGNC Symbol;Acc:HGNC:12755]	protein_coding	1	117929720	117966543	1	p12	1316.86	-0.397002	0.116553	-3.40619	0.000658757	0.00565685	1449.13	1423.04	1036.98	1007.54	1417.04	1288.87	970.323	1105.42	1096.56	1289.2	1306.37	1195.8	1212.19	1288.7	1240.21	1754.34	1702.99	1590.2	1645.37
108	ENSG00000065243	PKN2	5586	PKN2	protein kinase N2 [Source:HGNC Symbol;Acc:HGNC:9406]	protein_coding	1	88684222	88836255	1	p22.2	2231.65	0.0907134	0.0583563	1.55448	0.120071	0.26866	2202.96	2128.26	2446.75	2212.86	2122.92	2125.63	2514.36	2472.02	2302.21	2571.94	2386.22	2111.04	2000.32	2291.49	2229.16	2168.08	2130.73	1979.64	2004.77
109	ENSG00000065526	SPEN	23013	SPEN	spen family transcriptional repressor [Source:HGNC Symbol;Acc:HGNC:17575]	protein_coding	1	15836095	15940456	1	p36.21	3277.41	0.158427	0.116526	1.35959	0.173961	0.344674	3332.19	3357.9	4052.25	2629.28	3692.58	3198.01	3811.58	3600.35	3455.06	3443.4	3396.02	2759.37	2974.54	3708.48	2758.12	3311.45	3241.67	2768.76	2779.7
110	ENSG00000065600	PACC1	55248	PACC1	proton activated chloride channel 1 [Source:HGNC Symbol;Acc:HGNC:25593]	protein_coding	1	212363928	212414901	-1	q32.3	463.244	-0.343113	0.160987	-2.13131	0.0330639	0.107913	609.523	518.122	373.885	417.52	534.174	473.257	279.792	298.979	334.248	419.589	390.274	418.214	448.469	456.957	351.376	516.069	530.189	708.844	722.153
111	ENSG00000065978	YBX1	4904	YBX1	Y-box binding protein 1 [Source:HGNC Symbol;Acc:HGNC:8014]	protein_coding	1	42682418	42703805	1	p34.2	28274.8	-0.334693	0.102605	-3.26195	0.0011065	0.00845297	31303.6	26364.8	21992.1	21790.2	25278.9	26154	26498.3	27996.3	28363.9	29118.6	29840.9	32503	26044.8	27349.5	28081.8	29777.8	29304.1	34979.3	34479.9
112	ENSG00000066027	PPP2R5A	5525	PPP2R5A	protein phosphatase 2 regulatory subunit B'alpha [Source:HGNC Symbol;Acc:HGNC:9309]	protein_coding	1	212285410	212361853	1	q32.3	559.838	-0.0824082	0.15312	-0.538194	0.590443	0.750948	604.477	563.997	547.631	925.136	530.994	606.172	381.535	463.933	476.009	437.11	447.587	404.554	549.146	451.088	581.849	624.325	622.656	679.807	738.909
113	ENSG00000066056	TIE1	7075	TIE1	tyrosine kinase with immunoglobulin like and EGF like domains 1 [Source:HGNC Symbol;Acc:HGNC:11809]	protein_coding	1	43300982	43323108	1	p34.2	67.4998	0.745699	0.473905	1.57352	0.115599	0.26217	229.076	60.2676	61.581	24.1722	89.029	48.3327	57.4657	67.5852	64.626	73.7739	107.348	53.5903	24.4065	88.0376	29.2814	43.0058	49.2271	58.0739	53.617
114	ENSG00000066135	KDM4A	9682	KDM4A	lysine demethylase 4A [Source:HGNC Symbol;Acc:HGNC:22978]	protein_coding	1	43650149	43705518	1	p34.2	2311.68	-0.250788	0.0658135	-3.81058	0.000138641	0.00169592	2438.09	2381.02	2171.83	2309.54	2179.09	2457.92	2098.91	2016.1	2036.76	2120.08	2156.06	2109.99	2012.52	2141.41	2232	2454.3	2598.39	3011.3	2996.69
115	ENSG00000066136	NFYC	4802	NFYC	nuclear transcription factor Y subunit gamma [Source:HGNC Symbol;Acc:HGNC:7806]	protein_coding	1	40691648	40771603	1	p34.2	1146.99	-0.0669421	0.0842647	-0.794426	0.426947	0.617541	1158.5	1213.45	1095.26	1298.71	1053.51	1258.66	1064.53	1002.32	1053.47	1042.98	1148.08	1093.87	1095.24	1010.34	1259.1	1098.87	1182.12	1344.24	1319.48
116	ENSG00000066185	ZMYND12	84217	ZMYND12	zinc finger MYND-type containing 12 [Source:HGNC Symbol;Acc:HGNC:21192]	protein_coding	1	42430329	42456253	-1	p34.2	13.8738	0.927177	0.425451	2.17928	0.029311	0.0988133	25.2286	17.9903	19.7939	12.0861	18.0178	15.104	11.3047	16.0372	7.64393	17.5213	16.3751	19.965	6.10162	9.22299	9.4456	8.89775	3.99138	20.4967	8.37765
117	ENSG00000066279	ASPM	259266	ASPM	assembly factor for spindle microtubules [Source:HGNC Symbol;Acc:HGNC:19048]	protein_coding	1	197084121	197146694	-1	q31.3	4269.75	-0.000292413	0.139974	-0.00208906	0.998333	0.999275	4315.1	3939.88	3840.02	2578.74	4129.25	3728.66	5999.04	5527.1	4757.31	5249.01	4483.14	4436.43	4452.15	4859.68	3807.52	4270.92	4171	3195.77	3384.57
118	ENSG00000066294	CD84	8832	CD84	CD84 molecule [Source:HGNC Symbol;Acc:HGNC:1704]	protein_coding	1	160541095	160579516	-1	q23.3	0.158149	-1.17749	4.24443	-0.277421	0.781457	NA	1.00914	0	0	0	0	0	0	0	0	0	0	0	0	0	0	0	1.99569	0	0
119	ENSG00000066322	ELOVL1	64834	ELOVL1	ELOVL fatty acid elongase 1 [Source:HGNC Symbol;Acc:HGNC:14418]	protein_coding	1	43363398	43368074	-1	p34.2	601.784	0.0162414	0.344387	0.0471602	0.962386	0.981155	558.056	632.36	369.486	1412.98	565.97	781.378	342.91	364.273	348.146	386.391	467.601	300.526	458.639	444.38	1153.31	772.621	759.694	654.186	660.997
120	ENSG00000066557	LRRC40	55631	LRRC40	leucine rich repeat containing 40 [Source:HGNC Symbol;Acc:HGNC:26004]	protein_coding	1	70144805	70205579	-1	p31.1	1340.7	-0.208189	0.0974403	-2.13658	0.0326318	0.106846	1403.72	1260.22	1035.88	1110.82	1232.63	1248.59	1284.97	1404.4	1385.64	1659.91	1568.37	1384.94	1246.77	1349.07	1278.93	1303.52	1285.23	1470.64	1559.08
121	ENSG00000067208	EVI5	7813	EVI5	ecotropic viral integration site 5 [Source:HGNC Symbol;Acc:HGNC:3501]	protein_coding	1	92508696	92792404	-1	p22.1	442.586	0.0123128	0.117957	0.104384	0.916865	0.957526	420.813	434.467	493.748	525.196	482.24	443.049	490.814	458.205	421.111	416.822	388.454	405.605	343.725	416.712	412.773	401.882	379.182	544.87	529.468
122	ENSG00000067334	DNTTIP2	30836	DNTTIP2	deoxynucleotidyltransferase terminal interacting protein 2 [Source:HGNC Symbol;Acc:HGNC:24013]	protein_coding	1	93866284	93879918	-1	p22.1	1996.09	-0.364025	0.0891369	-4.08389	4.42882e-05	0.000672126	1721.6	1697.39	1473.55	1951.36	1682.01	1802.41	1759.77	2159.29	2118.76	2350.62	2305.25	2101.58	2080.65	1816.09	2045.92	2190.33	2182.62	2170.94	2315.58
123	ENSG00000067533	RRP15	51018	RRP15	ribosomal RNA processing 15 homolog [Source:HGNC Symbol;Acc:HGNC:24255]	protein_coding	1	218285293	218337983	1	q41	843.776	-0.31182	0.119677	-2.60552	0.00917339	0.0422779	735.665	860.838	705.983	687.809	829.877	897.175	841.26	766.348	753.97	881.598	893.354	660.947	849.143	814.977	950.227	1110.74	1071.69	847.196	872.951
124	ENSG00000067606	PRKCZ	5590	PRKCZ	protein kinase C zeta [Source:HGNC Symbol;Acc:HGNC:9412]	protein_coding	1	2050411	2185395	1	p36.33	594.17	0.781083	0.282009	2.76971	0.00561064	0.0290815	541.91	571.193	593.817	1482.2	466.342	674.643	577.483	548.701	589.278	389.157	415.746	729.248	665.077	468.696	897.332	449.336	481.627	360.4	387.047
125	ENSG00000067704	IARS2	55699	IARS2	isoleucyl-tRNA synthetase 2, mitochondrial [Source:HGNC Symbol;Acc:HGNC:29685]	protein_coding	1	220094132	220148041	1	q41	2631.9	0.0323437	0.0764679	0.422971	0.672316	0.808828	3051.65	2802.9	2336.78	2906.16	2659.21	2720.73	2190.29	2507.53	2443.97	2332.18	2469.91	2423.12	2768.1	2676.34	2967.81	2756.82	2571.78	2756.8	2664.09
126	ENSG00000068697	LAPTM4A	9741	LAPTM4A	lysosomal protein transmembrane 4 alpha [Source:HGNC Symbol;Acc:HGNC:6924]	protein_coding	2	20032650	20051628	-1	p24.1	5786.97	0.127285	0.167055	0.761934	0.446099	0.634775	4399.86	4734.16	5477.41	5676.07	4240.54	4573.48	8512.46	7732.21	7590.43	7209.55	5746.76	9647.3	5561.63	6325.3	4762.47	4241.26	4268.79	4640.79	4611.9
127	ENSG00000068724	TTC7A	57217	TTC7A	tetratricopeptide repeat domain 7A [Source:HGNC Symbol;Acc:HGNC:19750]	protein_coding	2	46915869	47076137	1	p21	638.189	0.0694383	0.144855	0.479363	0.63168	0.780831	474.297	660.245	580.621	897.668	620.023	664.574	681.11	596.812	609.43	587.425	604.06	588.442	670.162	586.918	828.379	591.7	619.995	635.397	628.324
128	ENSG00000068781	STON1-GTF2A1L	286749	STON1-GTF2A1L	STON1-GTF2A1L readthrough [Source:HGNC Symbol;Acc:HGNC:30651]	protein_coding	2	48529925	48776517	1	p16.3	3.16007	-1.08086	0.753061	-1.43529	0.151205	0.313569	3.02743	0	4.39864	1.09874	1.05987	2.01386	1.88412	3.43654	7.64393	1.84435	5.45837	4.20316	1.01694	3.35382	2.83368	4.44887	1.33046	5.12417	5.86436
129	ENSG00000068784	SRBD1	55133	SRBD1	S1 RNA binding domain 1 [Source:HGNC Symbol;Acc:HGNC:25521]	protein_coding	2	45388680	45612165	-1	p21	652.462	-0.28534	0.0740564	-3.853	0.000116677	0.00147321	663.007	619.767	555.329	647.156	653.939	564.888	559.584	587.648	626.108	636.3	615.886	672.505	589.824	726.939	672.527	747.411	770.337	734.464	753.151
130	ENSG00000068878	PSME4	23198	PSME4	proteasome activator subunit 4 [Source:HGNC Symbol;Acc:HGNC:20635]	protein_coding	2	53864069	53970993	-1	p16.2	2900.98	-0.320179	0.107222	-2.98613	0.00282533	0.0173056	2811.47	2758.82	2379.67	2742.45	2804.41	2901.97	2778.14	2701.12	2416.87	2960.18	3165.86	2251.84	2526.07	2957.23	3312.57	3692.57	3559.65	3236.77	3160.89
131	ENSG00000068912	ERLEC1	27248	ERLEC1	endoplasmic reticulum lectin 1 [Source:HGNC Symbol;Acc:HGNC:25222]	protein_coding	2	53787009	53833038	1	p16.2	942.75	0.259245	0.144027	1.79997	0.0718648	0.187143	876.946	993.966	923.715	1519.55	847.895	955.577	845.029	948.484	962.441	905.574	868.791	1051.84	1035.24	789.823	979.509	830.457	825.551	884.773	867.087
132	ENSG00000069248	NUP133	55746	NUP133	nucleoporin 133 [Source:HGNC Symbol;Acc:HGNC:18016]	protein_coding	1	229440259	229508341	-1	q42.13	2274.36	-0.159438	0.0650369	-2.4515	0.0142261	0.0584106	2493.59	2238	2109.15	1920.59	2122.92	2171.95	2300.51	2364.34	2227.86	2303.59	2179.71	2466.2	2219.97	2201.78	2169.65	2501.75	2432.75	2363.95	2424.49
133	ENSG00000069275	NUCKS1	64710	NUCKS1	nuclear casein kinase and cyclin dependent kinase substrate 1 [Source:HGNC Symbol;Acc:HGNC:29923]	protein_coding	1	205712822	205750182	-1	q32.1	21244	-0.248869	0.0682863	-3.6445	0.000267916	0.00283159	17968.8	19326.1	18707.4	15480.1	19377.6	19058.2	25135.1	24489.9	23703.1	24384.1	22578.6	24097.8	21051.6	21119.8	20078.5	21439.1	21486.3	22121	22032.4
134	ENSG00000069424	KCNAB2	8514	KCNAB2	potassium voltage-gated channel subfamily A regulatory beta subunit 2 [Source:HGNC Symbol;Acc:HGNC:6229]	protein_coding	1	5990927	6101193	1	p36.31	249.09	0.0883142	0.178101	0.495866	0.619989	0.772453	263.386	244.669	280.414	148.329	231.051	208.435	297.691	286.378	309.232	298.784	298.391	285.815	257.285	296.813	164.353	188.336	200.9	216.923	255.518
135	ENSG00000069702	TGFBR3	7049	TGFBR3	transforming growth factor beta receptor 3 [Source:HGNC Symbol;Acc:HGNC:11774]	protein_coding	1	91680343	91906335	-1	p22.1	892.389	-0.501429	0.278328	-1.80158	0.071612	0.18665	1663.07	731.307	862.134	716.376	841.536	691.761	605.745	562.447	560.092	1038.37	1013.44	551.665	492.198	956.676	472.28	1210.09	1269.93	1332.28	1383.99
136	ENSG00000069812	HES2	54626	HES2	hes family bHLH transcription factor 2 [Source:HGNC Symbol;Acc:HGNC:16005]	protein_coding	1	6412418	6424670	-1	p36.31	63.7533	2.63172	0.683361	3.85114	0.000117571	0.00148027	50.4572	91.7507	133.059	273.585	67.8316	102.707	7.53649	43.5295	66.0158	6.45521	25.4724	7.35553	92.5413	34.3766	131.294	28.1762	24.6135	13.6645	10.8909
137	ENSG00000070759	TESK2	10420	TESK2	testis associated actin remodelling kinase 2 [Source:HGNC Symbol;Acc:HGNC:11732]	protein_coding	1	45343883	45491163	-1	p34.1	284.899	0.643689	0.18451	3.48865	0.00048547	0.00447016	316.871	287.845	411.273	405.434	293.584	254.753	286.387	297.833	353.011	246.22	206.508	302.627	394.572	249.021	268.255	174.989	208.882	225.464	229.548
138	ENSG00000070785	EIF2B3	8891	EIF2B3	eukaryotic translation initiation factor 2B subunit gamma [Source:HGNC Symbol;Acc:HGNC:3259]	protein_coding	1	44850522	44986722	-1	p34.1	531.745	-0.443915	0.13327	-3.33096	0.000865478	0.00702122	592.367	505.529	424.469	370.274	449.384	478.292	460.668	510.899	494.771	580.969	563.122	653.591	426.097	504.749	528.954	594.666	624.652	666.142	673.563
139	ENSG00000070831	CDC42	998	CDC42	cell division cycle 42 [Source:HGNC Symbol;Acc:HGNC:1736]	protein_coding	1	22052627	22101360	1	p36.12	6065.72	-0.124408	0.142199	-0.874887	0.381636	0.575589	5625.97	5844.16	4256.79	8199.87	5565.37	6141.27	5733.38	5588.96	5438.31	6671.93	6233.46	5301.23	5805.69	5744.25	7202.27	6183.94	6104.82	6777.57	6829.46
140	ENSG00000070886	EPHA8	2046	EPHA8	EPH receptor A8 [Source:HGNC Symbol;Acc:HGNC:3391]	protein_coding	1	22563489	22603595	1	p36.12	15.1638	1.27941	0.733163	1.74506	0.0809752	0.203477	40.3657	33.2821	6.59797	14.2836	44.5145	40.2772	0	0	3.47451	7.37739	15.4654	1.05079	7.11856	14.2537	11.3347	7.41479	19.2917	11.9564	10.0532
141	ENSG00000071575	TRIB2	28951	TRIB2	tribbles pseudokinase 2 [Source:HGNC Symbol;Acc:HGNC:30809]	protein_coding	2	12716910	12742734	1	p24.3	2070	0.300791	0.19766	1.52176	0.128069	0.280709	1940.58	2077.88	2719.46	1322.88	1965	1842.68	2603.86	2577.4	2518.33	2037.08	2042.34	3038.88	2663.36	2024.87	1530.19	1465.16	1369.04	1819.08	1771.87
142	ENSG00000072694	FCGR2B	2213	FCGR2B	Fc gamma receptor IIb [Source:HGNC Symbol;Acc:HGNC:3618]	protein_coding	1	161663143	161678654	1	q23.3	0.315535	-0.807822	3.41539	-0.236524	0.813026	NA	0	0	0	0	0	0	0	0	0.694903	2.76652	0	1.05079	0	0	0	1.48296	0	0	0
143	ENSG00000073754	CD5L	922	CD5L	CD5 molecule like [Source:HGNC Symbol;Acc:HGNC:1690]	protein_coding	1	157830911	157898256	-1	q23.1	0.0529963	0.394393	4.26746	0.0924187	0.926365	NA	0	0	0	0	0	1.00693	0	0	0	0	0	0	0	0	0	0	0	0	0
144	ENSG00000073756	PTGS2	5743	PTGS2	prostaglandin-endoperoxide synthase 2 [Source:HGNC Symbol;Acc:HGNC:9605]	protein_coding	1	186671791	186680922	-1	q31.1	26.8751	0.549432	0.960043	0.572299	0.567119	0.733272	19.1737	21.5884	21.9932	88.9977	20.1375	13.0901	0	28.6378	32.6604	6.45521	3.63891	0	115.931	11.7384	42.5052	20.7614	31.9311	20.4967	10.8909
145	ENSG00000074800	ENO1	2023	ENO1	enolase 1 [Source:HGNC Symbol;Acc:HGNC:3350]	protein_coding	1	8861000	8879190	-1	p36.23	28259	0.834561	0.274948	3.03534	0.00240267	0.0152301	88940.8	34749.2	27492.6	25814.8	44294	29334.9	15709.8	21612.4	22778.9	17901.2	21459.6	22266.2	26041.7	21196.1	23634.8	24062.5	23232.5	23031.4	23366.9
146	ENSG00000074964	ARHGEF10L	55160	ARHGEF10L	Rho guanine nucleotide exchange factor 10 like [Source:HGNC Symbol;Acc:HGNC:25540]	protein_coding	1	17539698	17697874	1	p36.13	869.505	-0.565572	0.0958457	-5.90086	3.61616e-09	2.24659e-07	864.836	850.943	747.77	629.576	910.428	757.212	899.668	789.258	749.105	865.921	830.582	767.077	752.534	737.839	669.693	1220.47	1239.32	1135.86	1102.5
147	ENSG00000075151	EIF4G3	8672	EIF4G3	eukaryotic translation initiation factor 4 gamma 3 [Source:HGNC Symbol;Acc:HGNC:3298]	protein_coding	1	20806292	21177285	-1	p36.12	3758.11	-0.141918	0.0435559	-3.25829	0.00112085	0.00852951	3558.24	3841.84	3754.24	3402.79	3639.59	3767.93	3895.42	3682.82	3618.36	3877.74	3761.73	3476.01	3547.08	3845.15	3579.88	4017.33	4045.93	4007.1	4084.94
148	ENSG00000075391	RASAL2	9462	RASAL2	RAS protein activator like 2 [Source:HGNC Symbol;Acc:HGNC:9874]	protein_coding	1	178094104	178484147	1	q25.2	1349.75	0.525073	0.179263	2.92906	0.00339985	0.0198659	1298.77	1464.41	1337.19	2474.36	1342.85	1563.76	1469.62	1265.79	1218.16	1329.77	1287.27	934.152	1281.34	1332.3	1653.92	1164.12	1150.18	1038.5	1038.83
149	ENSG00000075426	FOSL2	2355	FOSL2	FOS like 2, AP-1 transcription factor subunit [Source:HGNC Symbol;Acc:HGNC:3798]	protein_coding	2	28392448	28417317	1	p23.2	658.344	0.835383	0.343395	2.43272	0.0149861	0.0607703	665.025	695.327	727.976	1727.21	711.172	733.045	551.106	517.772	537.855	530.25	440.309	291.069	597.959	526.549	1292.16	588.734	619.33	353.568	402.127
150	ENSG00000075945	KIFAP3	22920	KIFAP3	kinesin associated protein 3 [Source:HGNC Symbol;Acc:HGNC:17060]	protein_coding	1	169921326	170085208	-1	q24.2	743.109	-0.0392351	0.326816	-0.120053	0.904441	0.950332	1035.38	787.077	416.772	1474.5	846.835	878.043	365.52	365.419	366.214	616.934	683.206	318.389	528.807	615.425	1095.69	909.053	957.267	855.736	1002.8
151	ENSG00000076258	FMO4	2329	FMO4	flavin containing dimethylaniline monoxygenase 4 [Source:HGNC Symbol;Acc:HGNC:3772]	protein_coding	1	171314183	171342084	1	q24.3	92.5818	0.471916	0.16513	2.85785	0.00426526	0.0235482	99.9052	94.4493	107.767	125.256	89.029	103.714	74.4228	107.678	94.5068	93.1395	109.167	86.1648	78.3042	108.999	93.5114	88.9775	79.1625	47.8256	77.0744
152	ENSG00000076321	KLHL20	27252	KLHL20	kelch like family member 20 [Source:HGNC Symbol;Acc:HGNC:25056]	protein_coding	1	173714941	173786692	1	q25.1	560.477	-0.365344	0.10639	-3.434	0.000594741	0.00523989	601.449	546.906	444.263	462.568	550.072	571.936	546.395	522.354	487.127	571.748	580.407	441.332	593.891	544.156	457.167	642.121	679.866	679.807	725.505
153	ENSG00000076356	PLXNA2	5362	PLXNA2	plexin A2 [Source:HGNC Symbol;Acc:HGNC:9100]	protein_coding	1	208022242	208244384	-1	q32.2	1206.23	0.905578	0.54925	1.64875	0.099198	0.235231	787.132	1982.54	486.05	3953.26	1702.15	1973.58	423.927	579.629	522.567	516.417	696.852	303.678	932.531	726.101	3458.98	1269.41	1389.67	568.783	645.079
154	ENSG00000076864	RAP1GAP	5909	RAP1GAP	RAP1 GTPase activating protein [Source:HGNC Symbol;Acc:HGNC:9858]	protein_coding	1	21596221	21669357	-1	p36.12	107.389	0.330449	0.29767	1.11012	0.266948	0.457804	225.039	82.7556	137.458	62.628	87.9691	96.6653	90.4378	123.715	122.303	92.2174	104.619	141.857	97.626	132.476	76.5094	90.4604	83.1538	78.5706	113.936
155	ENSG00000077152	UBE2T	29089	UBE2T	ubiquitin conjugating enzyme E2 T [Source:HGNC Symbol;Acc:HGNC:25009]	protein_coding	1	202331544	202341984	-1	q32.1	823.999	-0.420363	0.186997	-2.24796	0.0245785	0.0870518	771.995	603.576	600.415	440.593	605.185	570.929	1004.24	1041.27	992.321	1060.5	906.09	1455.34	801.347	975.96	620.576	800.797	789.629	792.538	822.685
156	ENSG00000077157	PPP1R12B	4660	PPP1R12B	protein phosphatase 1 regulatory subunit 12B [Source:HGNC Symbol;Acc:HGNC:7619]	protein_coding	1	202348699	202592706	1	q32.1	808.052	0.570939	0.130936	4.36043	1.29807e-05	0.000245264	987.951	877.029	1099.66	881.187	837.297	924.362	992.932	846.534	803.308	808.746	839.68	709.283	741.347	926.491	560.124	548.694	575.425	690.055	702.885
157	ENSG00000077254	USP33	23032	USP33	ubiquitin specific peptidase 33 [Source:HGNC Symbol;Acc:HGNC:20059]	protein_coding	1	77695987	77759852	-1	p31.1	2062.52	-0.10328	0.0738522	-1.39847	0.16197	0.328322	2015.26	1928.56	2168.53	1971.13	1916.24	1932.3	2178.04	2218.86	2125.01	2170.8	1887.69	2005.96	2077.6	2168.24	1873.06	1967.89	1929.83	2322.96	2329.82
158	ENSG00000077522	ACTN2	88	ACTN2	actinin alpha 2 [Source:HGNC Symbol;Acc:HGNC:164]	protein_coding	1	236664141	236764631	1	q43	44.8	1.92586	0.472236	4.07818	4.53899e-05	0.000684538	43.3932	44.0763	39.5878	191.18	37.0954	57.395	29.2039	37.8019	31.9655	46.1087	41.8475	34.6761	25.4234	39.4073	80.2876	11.8637	15.9655	18.7886	25.133
159	ENSG00000077549	CAPZB	832	CAPZB	capping actin protein of muscle Z-line subunit beta [Source:HGNC Symbol;Acc:HGNC:1491]	protein_coding	1	19338775	19485539	-1	p36.13	3882.56	-0.256641	0.116462	-2.20365	0.0275488	0.0944205	3680.35	3575.58	3250.6	4663.04	3293.01	3535.33	3768.24	3575.14	3486.33	3071.76	3315.05	5171.99	3863.34	3525.7	4470.6	4444.43	4184.97	4502.44	4390.73
160	ENSG00000077585	GPR137B	7107	GPR137B	G protein-coupled receptor 137B [Source:HGNC Symbol;Acc:HGNC:11862]	protein_coding	1	236142505	236221865	1	q42.3	199.652	0.147603	0.129863	1.13661	0.255703	0.445185	251.277	225.779	208.936	175.798	272.386	222.532	155.44	179.845	185.539	188.123	211.057	160.771	157.625	210.452	167.187	204.648	192.917	220.339	202.739
161	ENSG00000078369	GNB1	2782	GNB1	G protein subunit beta 1 [Source:HGNC Symbol;Acc:HGNC:4396]	protein_coding	1	1785285	1892292	-1	p36.33	9800.35	-0.211659	0.0737094	-2.87153	0.00408491	0.0227896	9876.49	9310	9877.16	8714.08	8858.39	9115.74	10366.4	10281	10129.6	9359.14	9113.66	11248.7	8681.59	9183.58	9051.72	10408.9	10580.5	10818.8	11231.1
162	ENSG00000078618	NRDC	4898	NRDC	nardilysin convertase [Source:HGNC Symbol;Acc:HGNC:7995]	protein_coding	1	51789191	51878805	-1	p32.3	4998.5	-0.245632	0.0615282	-3.99219	6.5466e-05	0.000928707	5057.83	4584.84	4381.05	4780.6	4420.71	4616.78	5568.52	5157.1	4789.27	5303.42	5109.04	4693.88	4459.27	5083.55	4958	5301.58	5184.81	5604.13	5917.13
163	ENSG00000078808	SDF4	51150	SDF4	stromal cell derived factor 4 [Source:HGNC Symbol;Acc:HGNC:24188]	protein_coding	1	1216931	1232031	-1	p36.33	1647.3	-0.0676877	0.121422	-0.55746	0.577213	0.741436	1597.47	1685.69	1440.56	2263.4	1622.66	1796.36	1260.48	1438.76	1419.69	1320.55	1486.5	1503.68	1659.64	1460.59	2072.36	1786.96	1837.37	1848.12	1797.84
164	ENSG00000078900	TP73	7161	TP73	tumor protein p73 [Source:HGNC Symbol;Acc:HGNC:12003]	protein_coding	1	3652516	3736201	1	p36.32	120.035	1.1495	0.629809	1.82515	0.0679784	0.179865	150.362	319.329	81.3749	201.069	232.111	304.093	6.59443	44.675	54.8973	16.5991	41.8475	5.25395	167.795	52.8226	214.415	121.603	102.446	88.819	74.5611
165	ENSG00000079277	MKNK1	8569	MKNK1	MAPK interacting serine/threonine kinase 1 [Source:HGNC Symbol;Acc:HGNC:7110]	protein_coding	1	46557407	46616843	-1	p33	497.572	-0.08581	0.153751	-0.558109	0.57677	0.741091	435.95	617.968	392.579	624.083	551.132	589.054	419.217	374.583	380.112	422.355	452.135	380.386	412.877	502.234	627.188	539.797	547.485	579.031	605.704
166	ENSG00000079335	CDC14A	8556	CDC14A	cell division cycle 14A [Source:HGNC Symbol;Acc:HGNC:1718]	protein_coding	1	100345001	100520277	1	p21.2	540.233	0.215834	0.202028	1.06834	0.285369	0.47774	476.316	456.955	742.271	472.457	439.846	418.883	739.518	688.453	592.057	666.731	534.92	707.182	596.942	642.256	362.711	345.529	364.546	517.541	499.308
167	ENSG00000079739	PGM1	5236	PGM1	phosphoglucomutase 1 [Source:HGNC Symbol;Acc:HGNC:8905]	protein_coding	1	63593411	63660245	1	p31.3	1076.79	1.10336	0.263045	4.19459	2.73366e-05	0.000452034	3147.52	1555.26	1007.29	2295.26	1800.72	1344.25	422.043	483.406	576.769	628	638.63	548.512	776.94	659.863	1114.58	871.979	890.744	872.817	824.361
168	ENSG00000079785	DDX1	1653	DDX1	DEAD-box helicase 1 [Source:HGNC Symbol;Acc:HGNC:2734]	protein_coding	2	15591178	15634346	1	p24.3	3618.21	-0.390118	0.101005	-3.86237	0.000112294	0.00142737	3146.51	3625.05	2479.74	3172.05	3279.23	3463.84	3430.99	3474.34	3374.45	4201.42	4198.4	3429.78	3483.01	3398.25	3844.36	4253.12	4283.42	3984.9	4223.17
169	ENSG00000080910	CFHR2	3080	CFHR2	complement factor H related 2 [Source:HGNC Symbol;Acc:HGNC:4890]	protein_coding	1	196943738	196959622	1	q31.3	0.0497137	-0.0864928	4.26746	-0.020268	0.98383	NA	0	0	0	0	0	0	0	0	0	0	0	0	0	0	0.94456	0	0	0	0
170	ENSG00000080947	CROCCP3	NA	CROCCP3	CROCC pseudogene 3 [Source:HGNC Symbol;Acc:HGNC:29405]	transcribed_unprocessed_pseudogene	1	16474396	16491307	-1	p36.13	376.431	0.13467	0.15308	0.87974	0.379	0.573244	301.734	322.027	516.841	325.226	332.799	352.426	558.642	493.716	405.823	404.834	451.225	357.269	349.826	386.527	290.924	347.012	342.594	281.829	330.917
171	ENSG00000081019	RSBN1	54665	RSBN1	round spermatid basic protein 1 [Source:HGNC Symbol;Acc:HGNC:25642]	protein_coding	1	113761832	113812476	-1	p13.2	926.285	0.145044	0.130224	1.1138	0.265363	0.456148	1175.65	897.718	1108.46	728.463	1023.83	879.05	978.801	907.246	880.442	1000.56	856.964	1042.38	928.464	970.929	718.81	805.246	905.379	872.817	918.191
172	ENSG00000081026	MAGI3	260425	MAGI3	membrane associated guanylate kinase, WW and PDZ domain containing 3 [Source:HGNC Symbol;Acc:HGNC:29647]	protein_coding	1	113390515	113685923	1	p13.2	1124.78	0.660084	0.0930691	7.09242	1.31791e-12	2.04453e-10	1260.42	1344.78	1358.08	1095.44	1289.86	1270.75	1224.68	1226.84	1151.45	1042.98	1050.74	1196.85	1428.8	1182.22	1027.68	797.831	768.342	842.072	810.957
173	ENSG00000081237	PTPRC	5788	PTPRC	protein tyrosine phosphatase receptor type C [Source:HGNC Symbol;Acc:HGNC:9666]	protein_coding	1	198638457	198757476	1	q31.3	6.50478	6.68241	4.18746	1.59582	NA	NA	0	0.899517	0	118.664	0	4.02772	0	0	0	0	0	0	0	0	0	0	0	0	0
174	ENSG00000081248	CACNA1S	779	CACNA1S	calcium voltage-gated channel subunit alpha1 S [Source:HGNC Symbol;Acc:HGNC:1397]	protein_coding	1	201039512	201112451	-1	q32.1	45.4002	0.669082	0.369539	1.81059	0.0702046	0.184103	60.5486	83.6551	41.7871	68.1217	42.3948	91.6307	32.0301	22.9103	31.9655	36.8869	38.2086	22.0666	32.542	36.892	59.5073	63.7672	60.536	15.3725	21.7819
175	ENSG00000081277	PKP1	5317	PKP1	plakophilin 1 [Source:HGNC Symbol;Acc:HGNC:9023]	protein_coding	1	201283452	201332993	1	q32.1	9.79562	0.962769	0.632373	1.52247	0.127891	0.280435	13.1189	19.7894	7.69763	15.3823	14.8382	14.097	1.88412	4.58205	5.55922	11.9883	13.6459	0	8.1355	10.0614	16.0575	2.96592	2.66092	10.2483	13.4042
176	ENSG00000081692	JMJD4	65094	JMJD4	jumonji domain containing 4 [Source:HGNC Symbol;Acc:HGNC:25724]	protein_coding	1	227730425	227735411	-1	q42.13	162.49	-0.677737	0.17149	-3.95205	7.74848e-05	0.00106357	126.143	146.621	102.268	201.069	171.699	158.088	103.627	117.988	125.083	117.116	166.48	128.196	143.388	136.668	175.688	252.103	219.526	242.544	253.005
177	ENSG00000081721	DUSP12	11266	DUSP12	dual specificity phosphatase 12 [Source:HGNC Symbol;Acc:HGNC:3067]	protein_coding	1	161749758	161757238	1	q23.3	711.237	-0.569922	0.0955776	-5.96292	2.47774e-09	1.63914e-07	609.523	591.882	487.15	546.072	564.91	548.777	785.679	792.695	794.274	933.24	872.43	776.534	700.67	605.364	586.572	833.422	754.372	833.532	896.409
178	ENSG00000081870	HSPB11	51668	HSPB11	heat shock protein family B (small) member 11 [Source:HGNC Symbol;Acc:HGNC:25019]	protein_coding	1	53916574	53945699	-1	p32.3	596.035	-0.0345486	0.108185	-0.319347	0.749463	0.859678	552.001	500.131	705.983	558.158	462.103	515.548	680.168	694.181	680.31	668.576	624.984	700.877	597.959	611.233	522.342	554.626	557.463	589.28	548.736
179	ENSG00000081985	IL12RB2	3595	IL12RB2	interleukin 12 receptor subunit beta 2 [Source:HGNC Symbol;Acc:HGNC:5972]	protein_coding	1	67307364	67398724	1	p31.3	15.6742	0.214105	0.547223	0.391257	0.695607	0.824313	26.2377	26.9855	4.39864	9.88863	20.1375	20.1386	7.53649	4.58205	6.25413	11.0661	15.4654	3.15237	19.3218	18.446	40.6161	16.3125	13.3046	23.9128	10.0532
180	ENSG00000082482	KCNK2	3776	KCNK2	potassium two pore domain channel subfamily K member 2 [Source:HGNC Symbol;Acc:HGNC:6277]	protein_coding	1	215005775	215237090	1	q41	39.4506	-1.53533	0.466868	-3.28858	0.00100695	0.0078658	16.1463	44.0763	9.89695	18.6785	44.5145	35.2426	24.4936	18.3282	9.72864	52.5639	58.2226	15.7618	35.5928	25.9921	13.2238	90.4604	75.8363	85.4028	75.3989
181	ENSG00000082497	SERTAD4	56256	SERTAD4	SERTA domain containing 4 [Source:HGNC Symbol;Acc:HGNC:25236]	protein_coding	1	210232796	210246631	1	q32.2	143.322	0.624462	0.374649	1.66679	0.0955559	0.228989	176.6	187.999	97.8699	148.329	214.094	192.324	83.8434	99.6596	69.4903	80.2291	71.8686	66.1998	249.15	123.253	423.163	131.983	146.351	80.2787	80.4254
182	ENSG00000082512	TRAF5	7188	TRAF5	TNF receptor associated factor 5 [Source:HGNC Symbol;Acc:HGNC:12035]	protein_coding	1	211326615	211374946	1	q32.3	1122.03	0.472099	0.339987	1.38858	0.16496	0.332806	2090.94	1004.76	1755.06	480.148	1299.4	910.265	1291.57	1202.79	1072.93	1339	1204.48	1262	781.008	1564.55	435.442	925.366	866.13	908.686	924.055
183	ENSG00000082898	XPO1	7514	XPO1	exportin 1 [Source:HGNC Symbol;Acc:HGNC:12825]	protein_coding	2	61476032	61538741	-1	p15	12226.1	0.372073	0.128629	2.89261	0.00382053	0.0216747	16997	11869.1	16266.2	11487.3	13302.4	12195.9	12862.9	13308.6	12962	11790.9	10822.1	13605.6	11118.2	11491	9914.1	9875.02	9512.13	11520.8	11394.4
184	ENSG00000083444	PLOD1	5351	PLOD1	procollagen-lysine,2-oxoglutarate 5-dioxygenase 1 [Source:HGNC Symbol;Acc:HGNC:9081]	protein_coding	1	11934205	11975538	1	p36.22	1460.41	0.62513	0.233609	2.67596	0.00745148	0.0361112	3859.97	1786.44	1328.39	1860.16	2056.15	1601.02	913.799	894.645	933.95	902.808	976.139	1054.99	1315.92	1079.93	1783.33	1361.36	1269.26	1354.49	1414.99
185	ENSG00000084070	SMAP2	64744	SMAP2	small ArfGAP2 [Source:HGNC Symbol;Acc:HGNC:25082]	protein_coding	1	40344850	40423326	1	p34.2	435.524	-0.36859	0.160102	-2.30222	0.0213228	0.0785593	577.23	459.653	323.3	355.991	430.307	485.34	390.955	292.106	328.689	431.577	368.44	357.269	340.674	415.873	450.555	489.376	527.528	623.441	626.648
186	ENSG00000084072	PPIE	10450	PPIE	peptidylprolyl isomerase E [Source:HGNC Symbol;Acc:HGNC:9258]	protein_coding	1	39692182	39763914	1	p34.2	1090.46	0.542691	0.143723	3.77596	0.000159395	0.00188563	1317.94	987.67	1349.28	977.876	1111.8	1037.14	1218.08	1272.66	1434.97	1211.74	1131.7	1511.04	1093.21	998.598	961.562	671.78	715.788	843.78	872.113
187	ENSG00000084073	ZMPSTE24	10269	ZMPSTE24	zinc metallopeptidase STE24 [Source:HGNC Symbol;Acc:HGNC:12877]	protein_coding	1	40258041	40294180	1	p34.2	1037	-0.710993	0.214333	-3.31723	0.000909151	0.00729331	527.782	853.642	586.119	1229.49	839.416	1040.16	922.278	950.775	909.628	1167.47	1147.17	705.08	988.463	965.06	1330.88	1389.53	1484.8	1378.4	1286.81
188	ENSG00000084623	EIF3I	8668	EIF3I	eukaryotic translation initiation factor 3 subunit I [Source:HGNC Symbol;Acc:HGNC:3272]	protein_coding	1	32221077	32245397	1	p35.2	3049.56	0.100705	0.0960623	1.04833	0.294487	0.487316	3386.68	3212.18	2938.29	3493.98	2902.98	3024.82	2775.31	2877.53	3143.05	2583.93	2807.42	3644.14	3068.1	2875.06	3412.7	2736.06	2547.83	3322.17	3189.37
189	ENSG00000084628	NKAIN1	79570	NKAIN1	sodium/potassium transporting ATPase interacting 1 [Source:HGNC Symbol;Acc:HGNC:25743]	protein_coding	1	31179745	31239887	-1	p35.2	806.434	-0.558872	0.198911	-2.80966	0.00495945	0.0264451	669.062	939.995	624.608	357.089	884.991	702.837	751.765	720.527	693.513	781.081	957.035	877.41	737.279	835.938	683.861	898.673	990.529	1108.53	1107.53
190	ENSG00000084636	COL16A1	1307	COL16A1	collagen type XVI alpha 1 chain [Source:HGNC Symbol;Acc:HGNC:2193]	protein_coding	1	31652263	31704319	-1	p35.2	272.057	0.29446	0.304462	0.967149	0.33347	0.528231	277.514	362.505	237.527	380.163	469.522	421.904	132.831	177.554	222.369	128.182	130.091	163.923	291.861	164.337	441.109	397.433	365.877	206.675	197.713
191	ENSG00000084652	TXLNA	200081	TXLNA	taxilin alpha [Source:HGNC Symbol;Acc:HGNC:30685]	protein_coding	1	32179675	32198285	1	p35.2	2100.28	-0.115576	0.0748311	-1.54449	0.122469	0.272122	1813.43	2383.72	2105.85	2128.25	2236.32	2236.39	1883.18	1816.78	1952.68	1879.39	2065.08	1805.26	2032.86	2060.08	2190.43	2288.2	2378.2	2263.18	2385.95
192	ENSG00000084674	APOB	338	APOB	apolipoprotein B [Source:HGNC Symbol;Acc:HGNC:603]	protein_coding	2	21001429	21044073	-1	p24.1	64.9638	0.602418	0.707486	0.851491	0.394496	0.588019	21.192	103.444	10.9966	190.081	45.5744	104.721	38.6245	32.0744	22.9318	106.972	110.077	8.40632	22.3726	72.9455	135.072	68.2161	64.5274	35.8692	40.2127
193	ENSG00000084676	NCOA1	8648	NCOA1	nuclear receptor coactivator 1 [Source:HGNC Symbol;Acc:HGNC:7668]	protein_coding	2	24491254	24770702	1	p23.3	1342.28	-0.0130369	0.0976483	-0.133509	0.893791	0.944616	1274.55	1621.83	1319.59	1378.91	1426.58	1558.73	1364.1	1292.14	1191.06	1379.57	1305.46	908.933	1148.12	1311.34	1247.76	1423.64	1430.91	1474.05	1445.98
194	ENSG00000084693	AGBL5	60509	AGBL5	AGBL carboxypeptidase 5 [Source:HGNC Symbol;Acc:HGNC:26147]	protein_coding	2	27042364	27070622	1	p23.3	2092.89	0.0895023	0.125842	0.711227	0.476944	0.661869	1937.56	1971.74	2399.46	1811.82	1756.2	1878.93	2428.63	2395.27	2428.69	2113.62	2064.17	2848.69	2312.52	2211.84	1838.11	1653.5	1615.85	2024.05	2074.31
195	ENSG00000084710	EFR3B	22979	EFR3B	EFR3 homolog B [Source:HGNC Symbol;Acc:HGNC:29155]	protein_coding	2	25042076	25159135	1	p23.3	1557.6	0.302003	0.261728	1.15388	0.248548	0.437118	865.845	1193.66	2346.68	1102.03	1330.14	999.882	2877.05	2402.14	2215.35	2270.39	1783.98	1740.11	1401.34	2004.74	822.712	1015.83	1003.17	1101.7	1117.58
196	ENSG00000084731	KIF3C	3797	KIF3C	kinesin family member 3C [Source:HGNC Symbol;Acc:HGNC:6321]	protein_coding	2	25926598	25982749	-1	p23.3	1380.1	-0.143604	0.0571031	-2.51482	0.0119094	0.0513461	1425.92	1343.88	1444.95	1380.01	1317.42	1352.31	1305.7	1324.21	1305.03	1317.79	1407.35	1336.6	1147.11	1407.76	1319.55	1460.71	1500.1	1569.7	1555.73
197	ENSG00000084733	RAB10	10890	RAB10	RAB10, member RAS oncogene family [Source:HGNC Symbol;Acc:HGNC:9759]	protein_coding	2	26034084	26137454	1	p23.3	3768.31	-0.0795009	0.0894977	-0.8883	0.374379	0.568477	3745.94	3488.33	3930.19	4329.02	3485.91	3549.43	3608.09	3837.47	3844.2	3630.6	3389.65	4478.47	3420.98	3482.1	3506.21	3745.95	3744.58	4212.07	4168.72
198	ENSG00000084734	GCKR	2646	GCKR	glucokinase regulator [Source:HGNC Symbol;Acc:HGNC:4196]	protein_coding	2	27496839	27523684	1	p23.3	6.58535	2.86823	0.936107	3.064	0.00218399	0.0141709	3.02743	3.59807	19.7939	9.88863	6.35921	3.02079	4.7103	10.3096	12.5083	9.22174	3.63891	17.8634	7.11856	6.70763	2.83368	1.48296	1.33046	1.70806	0
199	ENSG00000084754	HADHA	3030	HADHA	hydroxyacyl-CoA dehydrogenase trifunctional multienzyme complex subunit alpha [Source:HGNC Symbol;Acc:HGNC:4801]	protein_coding	2	26190635	26244672	-1	p23.3	5124.38	-0.104941	0.110016	-0.953875	0.340147	0.534911	6835.94	5626.48	4247.99	5293.71	5307.82	5262.22	4068.76	4100.94	4131.89	4919.8	4917.08	4646.59	4594.52	4771.64	5281.98	5532.92	5597.92	5996.99	6227.95
200	ENSG00000084764	MAPRE3	22924	MAPRE3	microtubule associated protein RP/EB family member 3 [Source:HGNC Symbol;Acc:HGNC:6892]	protein_coding	2	26970637	27027219	1	p23.3	214.612	0.202492	0.209773	0.96529	0.3344	0.529356	121.097	176.305	257.321	256.006	195.016	229.58	310.88	225.666	252.25	210.256	225.613	298.424	204.404	243.152	156.797	188.336	168.969	167.39	190.173
201	ENSG00000084774	CAD	790	CAD	carbamoyl-phosphate synthetase 2, aspartate transcarbamylase, and dihydroorotase [Source:HGNC Symbol;Acc:HGNC:1424]	protein_coding	2	27217369	27243943	1	p23.3	3407.91	-0.0477063	0.108271	-0.440619	0.659489	0.800536	3002.2	4124.29	3506.82	2598.51	3879.12	3692.41	3143.66	3056.23	3188.21	2883.64	3505.18	3283.72	3413.86	3612.9	3523.21	3483.47	3561.65	3615.96	3675.28
202	ENSG00000085433	WDR47	22911	WDR47	WD repeat domain 47 [Source:HGNC Symbol;Acc:HGNC:29141]	protein_coding	1	108970214	109042113	-1	p13.3	364.409	-0.735236	0.185149	-3.97105	7.15558e-05	0.000996447	387.511	349.013	240.826	348.3	337.038	357.46	278.85	226.811	230.013	371.636	410.288	250.088	242.031	344.604	307.927	637.672	609.351	479.964	514.388
203	ENSG00000085465	OVGP1	5016	OVGP1	oviductal glycoprotein 1 [Source:HGNC Symbol;Acc:HGNC:8524]	protein_coding	1	111414319	111427735	-1	p13.2	71.1812	1.05102	0.290512	3.61781	0.000297109	0.00306797	92.8412	58.4686	148.454	105.479	78.4303	61.4227	85.7275	85.9134	86.8629	49.7974	50.9448	95.6219	61.0162	70.4301	46.2834	41.5228	38.5834	42.7014	51.9414
204	ENSG00000085491	SLC25A24	29957	SLC25A24	solute carrier family 25 member 24 [Source:HGNC Symbol;Acc:HGNC:20662]	protein_coding	1	108134043	108200849	-1	p13.3	1888.37	-0.418267	0.170417	-2.45437	0.0141133	0.058019	1766	1795.44	1138.15	1731.61	1924.72	2028.96	1562.88	1620.9	1397.45	2223.36	2193.36	1415.41	1692.18	1991.33	2145.1	2322.31	2335.63	2285.38	2308.88
205	ENSG00000085552	IGSF9	57549	IGSF9	immunoglobulin superfamily member 9 [Source:HGNC Symbol;Acc:HGNC:18132]	protein_coding	1	159927039	159945613	-1	q23.2	1175.47	0.157205	0.216248	0.726968	0.467246	0.65355	838.598	1671.3	1007.29	1053.69	1609.94	1666.47	1078.66	938.175	974.949	908.341	1202.66	772.331	1404.39	1053.94	1463.12	1248.65	1284.56	988.965	1167.84
206	ENSG00000085760	MTIF2	4528	MTIF2	mitochondrial translational initiation factor 2 [Source:HGNC Symbol;Acc:HGNC:7441]	protein_coding	2	55236595	55269347	-1	p16.1	1137.9	0.0361043	0.0919791	0.392527	0.694669	0.823642	1215.01	1040.74	1161.24	1145.98	1017.47	1071.37	1088.08	1241.74	1232.76	1279.05	1138.98	1431.18	1131.85	1030.46	1069.24	1081.08	1041.75	1081.2	1120.93
207	ENSG00000085831	TTC39A	22996	TTC39A	tetratricopeptide repeat domain 39A [Source:HGNC Symbol;Acc:HGNC:18657]	protein_coding	1	51287258	51345116	-1	p32.3	54.3726	-0.144795	0.509301	-0.284301	0.77618	0.875633	69.6309	46.7749	23.0929	130.75	68.8915	78.5406	12.2468	27.4923	17.3726	24.8987	52.7643	5.25395	43.7283	43.5996	80.2876	71.182	75.8363	81.9867	78.7499
208	ENSG00000085832	EPS15	2060	EPS15	epidermal growth factor receptor pathway substrate 15 [Source:HGNC Symbol;Acc:HGNC:3419]	protein_coding	1	51354263	51519328	-1	p32.3	1588.55	0.0111953	0.115788	0.096688	0.922974	0.960635	1845.72	1563.36	1438.36	2044.75	1605.7	1507.37	1494.11	1408.98	1219.55	1651.61	1462.84	1469	1348.46	1676.91	1826.78	1732.09	1623.16	1619.24	1644.53
209	ENSG00000085840	ORC1	4998	ORC1	origin recognition complex subunit 1 [Source:HGNC Symbol;Acc:HGNC:8487]	protein_coding	1	52372829	52404423	-1	p32.3	931.74	-0.202004	0.118256	-1.7082	0.0875986	0.215202	655.943	879.728	883.028	617.49	756.746	776.343	1172.87	1104.27	1210.52	932.317	1046.19	1226.27	1049.48	979.314	908.667	906.087	898.727	840.364	858.709
210	ENSG00000085998	POMGNT1	55624	POMGNT1	protein O-linked mannose N-acetylglucosaminyltransferase 1 (beta 1,2-) [Source:HGNC Symbol;Acc:HGNC:19139]	protein_coding	1	46188683	46220305	-1	p34.1	1774.59	0.0956026	0.123147	0.776329	0.437555	0.627226	1511.7	1605.64	2089.36	1778.86	1588.74	1529.53	1830.42	2104.31	2205.62	1773.34	1721.21	2292.82	1883.37	1820.28	1675.65	1462.2	1369.71	1730.26	1744.23
211	ENSG00000085999	RAD54L	8438	RAD54L	RAD54 like [Source:HGNC Symbol;Acc:HGNC:9826]	protein_coding	1	46246461	46278480	1	p34.1	755.652	-0.10371	0.123277	-0.841279	0.400192	0.592824	537.873	808.666	616.91	514.209	755.687	761.239	845.029	844.243	845.002	728.517	847.867	822.768	845.075	908.045	815.155	728.132	780.316	686.639	666.023
212	ENSG00000086015	MAST2	23139	MAST2	microtubule associated serine/threonine kinase 2 [Source:HGNC Symbol;Acc:HGNC:19035]	protein_coding	1	45786987	46036122	1	p34.1	1113.65	0.230654	0.125911	1.83189	0.0669679	0.178002	1447.11	1344.78	1119.46	1486.59	1284.56	1293.91	814.883	1003.47	906.153	867.765	978.868	891.07	810.499	1033.81	1347.89	1116.67	1200.74	1072.66	1138.52
213	ENSG00000086619	ERO1B	56605	ERO1B	endoplasmic reticulum oxidoreductase 1 beta [Source:HGNC Symbol;Acc:HGNC:14355]	protein_coding	1	236214681	236282019	-1	q42.3	105.463	0.788144	0.227782	3.46009	0.000539996	0.00485264	86.7863	75.5594	148.454	99.9851	116.586	79.5475	122.468	153.499	148.014	138.326	133.73	146.06	111.863	137.506	70.842	45.9717	56.5446	71.7384	60.3191
214	ENSG00000088035	ALG6	29929	ALG6	ALG6 alpha-1,3-glucosyltransferase [Source:HGNC Symbol;Acc:HGNC:23157]	protein_coding	1	63367575	63438553	1	p31.3	644.082	-0.164495	0.107075	-1.53626	0.124475	0.275328	627.687	562.198	549.831	554.862	644.4	677.664	676.4	652.942	641.395	776.47	651.366	680.912	552.197	721.07	565.791	594.666	625.317	724.216	758.177
215	ENSG00000088280	ASAP3	55616	ASAP3	ArfGAP with SH3 domain, ankyrin repeat and PH domain 3 [Source:HGNC Symbol;Acc:HGNC:14987]	protein_coding	1	23428563	23484568	-1	p36.12	603.918	0.229973	0.229073	1.00393	0.315414	0.509643	566.129	688.131	541.033	1042.7	657.119	653.498	322.185	498.298	466.975	482.297	503.99	357.269	816.601	680.824	839.714	519.035	527.528	616.609	694.507
216	ENSG00000090020	SLC9A1	6548	SLC9A1	solute carrier family 9 member A1 [Source:HGNC Symbol;Acc:HGNC:11071]	protein_coding	1	27098809	27166981	-1	p36.11	785.438	0.207297	0.267897	0.773793	0.439053	0.628492	567.139	863.536	597.116	1783.25	751.447	934.431	619.876	589.939	568.431	651.977	737.79	533.801	776.94	685.855	1088.13	812.661	838.191	778.874	743.935
217	ENSG00000090104	RGS1	5996	RGS1	regulator of G protein signaling 1 [Source:HGNC Symbol;Acc:HGNC:9991]	protein_coding	1	192575763	192580024	1	q31.2	0.0441291	-0.0864928	4.26746	-0.020268	0.98383	NA	0	0	0	0	0	0	0	0	0	0	0	0	0	0.838454	0	0	0	0	0
218	ENSG00000090273	NUDC	10726	NUDC	nuclear distribution C, dynein complex regulator [Source:HGNC Symbol;Acc:HGNC:8045]	protein_coding	1	26900238	26946871	1	p36.11	2301.98	-0.364433	0.105071	-3.46843	0.000523514	0.00474451	1918.38	2426.9	1843.03	2388.65	2064.62	2420.66	1912.38	2051.61	2123.62	1979.91	2287.06	2040.63	2287.09	2025.7	2755.28	2773.13	2803.95	2826.83	2808.19
219	ENSG00000090432	MUL1	79594	MUL1	mitochondrial E3 ubiquitin protein ligase 1 [Source:HGNC Symbol;Acc:HGNC:25762]	protein_coding	1	20499448	20508151	-1	p36.12	594.084	-0.357598	0.154339	-2.31696	0.0205056	0.0764545	549.983	612.571	414.572	737.252	536.294	563.881	486.103	504.026	528.126	536.705	616.796	476.008	580.671	487.142	737.701	658.433	661.239	833.532	766.555
220	ENSG00000090621	PABPC4	8761	PABPC4	poly(A) binding protein cytoplasmic 4 [Source:HGNC Symbol;Acc:HGNC:8557]	protein_coding	1	39560709	39576790	-1	p34.3	4687.85	-0.119881	0.0961044	-1.24741	0.212248	0.394177	3984.1	4905.97	4263.39	4977.28	4748.21	5011.49	4379.64	4042.51	4269.48	4214.33	4522.26	4361.83	4618.93	4470.64	6096.19	4822.58	5015.17	5072.93	5292.16
221	ENSG00000090686	USP48	84196	USP48	ubiquitin specific peptidase 48 [Source:HGNC Symbol;Acc:HGNC:18533]	protein_coding	1	21678298	21783606	-1	p36.12	2025.01	-0.0417824	0.107551	-0.388489	0.697654	0.825623	2500.66	2138.15	1759.46	1949.16	2239.5	2289.76	1873.76	1781.27	1719.88	1933.8	1931.35	1507.88	1799.98	1999.71	2213.1	2151.77	2167.99	2242.68	2275.37
222	ENSG00000091106	NLRC4	58484	NLRC4	NLR family CARD domain containing 4 [Source:HGNC Symbol;Acc:HGNC:16412]	protein_coding	2	32224453	32265732	-1	p22.3	19.5832	0.775468	0.283777	2.73267	0.00628232	0.031696	29.2652	18.8899	40.6875	31.8634	22.2572	22.1525	19.7833	16.0372	14.593	20.2878	16.3751	10.5079	13.2202	18.446	13.2238	14.8296	16.6308	18.7886	14.242
223	ENSG00000091483	FH	2271	FH	fumarate hydratase [Source:HGNC Symbol;Acc:HGNC:3700]	protein_coding	1	241497511	241519799	-1	q43	1753.14	-0.65509	0.136166	-4.81095	1.50212e-06	4.00887e-05	1640.87	1557.96	1068.87	1599.76	1539.99	1576.85	1327.36	1481.15	1424.55	1822.21	1934.99	1647.64	1461.34	1785.07	2005.3	2402.39	2204.57	2456.19	2372.55
224	ENSG00000092607	TBX15	6913	TBX15	T-box transcription factor 15 [Source:HGNC Symbol;Acc:HGNC:11594]	protein_coding	1	118883046	118989556	-1	p12	5.99553	-0.126657	0.672103	-0.188449	0.850524	0.919876	7.064	6.29662	0	19.7773	7.41908	7.04851	1.88412	1.14551	0.694903	1.84435	2.72919	0	8.1355	5.86918	9.4456	5.93183	6.65231	10.2483	11.7287
225	ENSG00000092621	PHGDH	26227	PHGDH	phosphoglycerate dehydrogenase [Source:HGNC Symbol;Acc:HGNC:8923]	protein_coding	1	119648411	119744218	1	p12	5718.82	-0.494544	0.09725	-5.08528	3.67075e-07	1.22952e-05	5093.15	5433.98	4482.22	4856.42	4627.39	4865.49	5004.23	5419.42	5503.63	4668.96	5107.22	6085.12	8252.45	5594.16	6085.8	7147.86	6911.75	6784.4	6733.96
226	ENSG00000092847	AGO1	26523	AGO1	argonaute RISC component 1 [Source:HGNC Symbol;Acc:HGNC:3262]	protein_coding	1	35869808	35930532	1	p34.3	2557.06	0.0203046	0.116565	0.174192	0.861714	0.926314	2222.13	3179.79	2674.38	2408.43	3067.26	2921.1	2528.49	2245.2	2068.03	2369.99	2473.55	1889.32	2359.29	2681.38	2666.49	2749.4	2722.79	2666.28	2690.9
227	ENSG00000092850	TEKT2	27285	TEKT2	tektin 2 [Source:HGNC Symbol;Acc:HGNC:11725]	protein_coding	1	36084094	36088275	1	p34.3	158.219	0.686042	0.31197	2.19907	0.0278733	0.0952618	127.152	125.033	225.431	102.183	119.765	133.922	268.487	271.486	240.436	177.979	147.376	260.596	207.455	180.268	70.842	84.5286	62.5317	112.732	87.9653
228	ENSG00000092853	CLSPN	63967	CLSPN	claspin [Source:HGNC Symbol;Acc:HGNC:19715]	protein_coding	1	35720218	35769978	-1	p34.3	1224.72	-0.677545	0.194344	-3.48632	0.000489707	0.00450137	611.541	1221.54	654.298	741.647	1048.21	1251.61	1319.83	1241.74	1218.16	1403.55	1559.28	1112.79	1174.56	1399.38	1415.9	1638.67	1600.55	1265.67	1390.69
229	ENSG00000092969	TGFB2	7042	TGFB2	transforming growth factor beta 2 [Source:HGNC Symbol;Acc:HGNC:11768]	protein_coding	1	218345336	218444619	1	q41	67.4041	-0.00885399	0.520302	-0.017017	0.986423	0.993366	99.9052	44.0763	63.7804	90.0964	111.286	40.2772	10.3627	48.1115	55.5922	34.1204	21.8335	15.7618	71.1856	63.7225	209.692	81.5627	95.7932	63.1981	60.3191
230	ENSG00000092978	GPATCH2	55105	GPATCH2	G-patch domain containing 2 [Source:HGNC Symbol;Acc:HGNC:25499]	protein_coding	1	217426992	217631090	-1	q41	718.355	-0.212079	0.083582	-2.53738	0.0111687	0.0489669	669.062	667.442	758.766	643.86	586.108	612.214	764.011	705.636	742.156	801.369	707.769	826.972	712.873	750.416	666.859	791.9	798.942	691.763	750.637
231	ENSG00000094963	FMO2	2327	FMO2	flavin containing dimethylaniline monoxygenase 2 [Source:HGNC Symbol;Acc:HGNC:3770]	protein_coding	1	171185249	171212686	1	q24.3	3.5602	1.29524	0.599136	2.16185	0.0306301	0.101976	7.064	8.09565	5.49831	7.69116	8.47895	7.04851	0.942061	2.29103	0.694903	2.76652	0	0	1.01694	2.51536	1.88912	4.44887	4.65662	1.70806	0.837765
232	ENSG00000094975	SUCO	51430	SUCO	SUN domain containing ossification factor [Source:HGNC Symbol;Acc:HGNC:1240]	protein_coding	1	172532349	172611833	1	q24.3	3883.44	0.451753	0.153827	2.93675	0.00331667	0.0195175	3696.49	3597.17	4037.96	6026.57	3951.19	4176.75	3798.39	3963.47	3901.88	3975.49	3814.49	3966.73	3587.75	3531.57	5339.6	3473.09	3537.7	2708.98	2700.12
233	ENSG00000095002	MSH2	4436	MSH2	mutS homolog 2 [Source:HGNC Symbol;Acc:HGNC:7325]	protein_coding	2	47403067	47663146	1	p21	3442.88	-0.354795	0.0487659	-7.27548	3.45185e-13	5.98501e-11	2887.16	3168.1	2987.78	2688.61	2928.42	3094.3	3651.43	3848.92	3701.05	3791.98	3682.58	3577.94	3453.52	3416.7	3407.03	3952.08	3910.89	3539.09	3727.22
234	ENSG00000097021	ACOT7	11332	ACOT7	acyl-CoA thioesterase 7 [Source:HGNC Symbol;Acc:HGNC:24157]	protein_coding	1	6264269	6393767	-1	p36.31	1058.27	-0.453223	0.11504	-3.93971	8.15818e-05	0.00110716	779.059	895.019	919.317	741.647	757.806	819.641	1265.19	1300.16	1302.25	1058.66	1136.25	1491.07	1096.26	1079.09	981.398	1055.87	1065.7	1154.65	1208.06
235	ENSG00000097033	SH3GLB1	51100	SH3GLB1	SH3 domain containing GRB2 like, endophilin B1 [Source:HGNC Symbol;Acc:HGNC:10833]	protein_coding	1	86704570	86748184	1	p22.3	1798.3	-0.0378143	0.10274	-0.368058	0.71283	0.836053	1792.24	1767.55	1682.48	2285.37	1728.65	1907.13	1790.86	1576.23	1560.06	1790.86	1705.74	1460.6	1647.44	1772.49	2062.92	1964.92	1989.71	1827.62	1854.81
236	ENSG00000097046	CDC7	8317	CDC7	cell division cycle 7 [Source:HGNC Symbol;Acc:HGNC:1745]	protein_coding	1	91500851	91525764	1	p22.1	2201.58	-0.444654	0.206891	-2.14922	0.0316167	0.104475	1676.19	1529.18	2584.2	1199.82	1633.26	1506.37	2970.32	2960	2774.05	2751.77	2321.63	3172.33	1962.69	2211.84	1386.61	2279.31	2354.92	2316.13	2239.35
237	ENSG00000097096	SYDE2	84144	SYDE2	synapse defective Rho GTPase homolog 2 [Source:HGNC Symbol;Acc:HGNC:25841]	protein_coding	1	85156889	85201724	-1	p22.3	822.233	0.422545	0.304326	1.38846	0.164996	0.332853	1037.4	966.081	693.886	1417.37	996.277	992.833	452.189	678.143	622.633	422.355	471.239	381.437	1529.47	686.694	1239.26	922.4	928.662	589.28	594.813
238	ENSG00000099260	PALMD	54873	PALMD	palmdelphin [Source:HGNC Symbol;Acc:HGNC:15846]	protein_coding	1	99646113	99694541	1	p21.2	6.19174	0.741221	0.849072	0.872978	0.382675	0.57637	0	10.7942	3.29898	26.3697	12.7184	13.0901	0	3.43654	2.08471	2.76652	1.81946	1.05079	10.1694	0	3.77824	5.93183	9.31323	6.83223	4.18883
239	ENSG00000107404	DVL1	1855	DVL1	dishevelled segment polarity protein 1 [Source:HGNC Symbol;Acc:HGNC:3084]	protein_coding	1	1335276	1349418	-1	p36.33	1205.27	-0.0390152	0.102873	-0.379258	0.704497	0.830347	1252.35	1332.18	1024.88	1456.93	1219.91	1252.62	1027.79	1132.91	1252.91	981.193	1089.86	1181.09	1236.6	998.598	1294.99	1213.06	1241.32	1357.91	1352.99
240	ENSG00000115128	SF3B6	51639	SF3B6	splicing factor 3b subunit 6 [Source:HGNC Symbol;Acc:HGNC:30096]	protein_coding	2	24067586	24076373	-1	p23.3	1384.59	-0.329741	0.15918	-2.0715	0.038312	0.120062	1358.31	1100.11	1116.16	1211.91	1091.67	1109.64	1255.77	1499.48	1745.6	1563.08	1615.68	2150.97	1275.24	1179.7	1176.92	1405.84	1288.55	1590.2	1572.49
241	ENSG00000115129	TP53I3	9540	TP53I3	tumor protein p53 inducible protein 3 [Source:HGNC Symbol;Acc:HGNC:19373]	protein_coding	2	24077433	24085861	-1	p23.3	582.762	-0.614099	0.361728	-1.69768	0.089568	0.218722	269.441	492.935	258.42	1107.53	404.87	618.255	399.434	431.858	390.535	545.005	579.497	330.999	533.892	441.865	1052.24	809.695	749.05	828.408	828.55
242	ENSG00000115137	DNAJC27	51277	DNAJC27	DnaJ heat shock protein family (Hsp40) member C27 [Source:HGNC Symbol;Acc:HGNC:30290]	protein_coding	2	24943636	24972094	-1	p23.3	284.585	0.0611984	0.184907	0.330969	0.740668	0.853992	403.657	231.176	328.799	187.884	304.182	231.594	333.49	326.471	331.469	342.126	274.738	274.256	261.353	287.59	210.637	223.927	247.466	295.494	310.811
243	ENSG00000115138	POMC	5443	POMC	proopiomelanocortin [Source:HGNC Symbol;Acc:HGNC:9201]	protein_coding	2	25160853	25168903	-1	p23.3	44.8941	0.620109	0.466348	1.32971	0.183613	0.357969	61.5577	66.5643	51.6841	147.231	51.9336	78.5406	6.59443	21.7647	15.9828	16.5991	13.6459	12.6095	31.5251	22.6383	56.6736	81.5627	74.5058	17.0806	24.2952
244	ENSG00000115155	OTOF	9381	OTOF	otoferlin [Source:HGNC Symbol;Acc:HGNC:8515]	protein_coding	2	26457203	26558756	-1	p23.3	35.9611	2.88567	0.758591	3.80399	0.000142385	0.00173028	12.1097	10.7942	133.059	19.7773	18.0178	7.04851	53.6975	74.4583	100.761	31.3539	29.1113	72.5045	43.7283	42.7611	16.0575	5.93183	5.32185	3.41611	3.35106
245	ENSG00000115163	CENPA	1058	CENPA	centromere protein A [Source:HGNC Symbol;Acc:HGNC:1851]	protein_coding	2	26764289	26801067	1	p23.3	417.615	-0.117924	0.126454	-0.932544	0.351056	0.545581	394.575	426.371	370.586	302.153	396.391	399.751	411.681	457.06	400.959	374.402	364.801	593.696	491.181	491.334	398.604	384.086	358.559	456.051	462.446
246	ENSG00000115194	SLC30A3	7781	SLC30A3	solute carrier family 30 member 3 [Source:HGNC Symbol;Acc:HGNC:11014]	protein_coding	2	27253684	27275817	-1	p23.3	9.93617	3.17623	1.09733	2.89451	0.00379752	0.0215699	2.01829	1.79903	7.69763	75.8128	3.17961	2.01386	16.9571	13.7462	14.593	6.45521	4.54864	15.7618	9.15243	5.03072	2.83368	2.96592	0	1.70806	2.5133
247	ENSG00000115204	MPV17	4358	MPV17	mitochondrial inner membrane protein MPV17 [Source:HGNC Symbol;Acc:HGNC:7224]	protein_coding	2	27309492	27325680	-1	p23.3	838.459	-0.0384692	0.0774204	-0.496888	0.619268	0.772026	920.339	866.235	822.547	865.805	835.177	857.905	853.507	729.692	731.038	830.878	809.659	745.01	755.584	903.015	867.106	837.871	834.199	895.022	970.132
248	ENSG00000115207	GTF3C2	2976	GTF3C2	general transcription factor IIIC subunit 2 [Source:HGNC Symbol;Acc:HGNC:4665]	protein_coding	2	27325849	27356999	-1	p23.3	1684.16	-0.30726	0.0789314	-3.89275	9.91138e-05	0.00129458	1473.35	1779.24	1392.17	1552.52	1578.15	1691.64	1527.08	1522.39	1543.38	1642.39	1731.21	1484.77	1693.2	1713.8	1864.56	2009.41	1997.69	1866.91	1935.24
249	ENSG00000115211	EIF2B4	8890	EIF2B4	eukaryotic translation initiation factor 2B subunit delta [Source:HGNC Symbol;Acc:HGNC:3260]	protein_coding	2	27364352	27370338	-1	p23.3	982.313	-0.233353	0.074542	-3.13049	0.00174515	0.0119533	810.342	975.976	878.629	1043.8	861.674	968.667	934.524	892.354	931.865	964.594	998.882	1044.49	1010.84	965.899	1036.18	1049.93	1005.16	1127.32	1162.82
250	ENSG00000115216	NRBP1	29959	NRBP1	nuclear receptor binding protein 1 [Source:HGNC Symbol;Acc:HGNC:7993]	protein_coding	2	27427790	27442259	1	p23.3	2712.99	-0.1379	0.131694	-1.04712	0.295042	0.487771	1815.45	2408.01	2579.81	2939.12	1962.88	2336.08	3098.44	3393.01	3503.01	2880.87	2762.85	3481.27	2807.76	2579.92	2699.55	2451.33	2420.77	2625.28	2801.49
251	ENSG00000115226	FNDC4	64838	FNDC4	fibronectin type III domain containing 4 [Source:HGNC Symbol;Acc:HGNC:20239]	protein_coding	2	27491883	27495200	-1	p23.3	172.496	0.398781	0.169457	2.35329	0.0186083	0.0711707	160.454	169.109	184.743	249.413	157.92	169.164	189.354	172.972	179.98	157.692	146.466	221.717	250.167	169.368	145.462	129.017	129.055	157.141	138.231
252	ENSG00000115234	SNX17	9784	SNX17	sorting nexin 17 [Source:HGNC Symbol;Acc:HGNC:14979]	protein_coding	2	27370496	27377535	1	p23.3	1408.12	-0.297919	0.0946338	-3.14813	0.00164319	0.0114144	1208.95	1298.9	1220.62	1433.85	1118.16	1333.18	1270.84	1356.29	1459.99	1402.63	1454.66	1662.35	1462.36	1351.59	1472.57	1393.98	1380.35	1786.63	1686.42
253	ENSG00000115239	ASB3	51130	ASB3	ankyrin repeat and SOCS box containing 3 [Source:HGNC Symbol;Acc:HGNC:16013]	protein_coding	2	53532672	53860160	-1	p16.2	59.0846	-0.0110166	0.177549	-0.062048	0.950525	0.975269	70.64	60.2676	38.4881	67.023	52.9935	65.4505	61.234	53.8391	56.982	73.7739	54.5837	68.3013	53.8977	52.8226	56.6736	51.9035	67.8535	58.0739	57.8058
254	ENSG00000115239	ASB3	100302652	ASB3	ankyrin repeat and SOCS box containing 3 [Source:HGNC Symbol;Acc:HGNC:16013]	protein_coding	2	53532672	53860160	-1	p16.2	59.0846	-0.0110166	0.177549	-0.062048	0.950525	0.975269	70.64	60.2676	38.4881	67.023	52.9935	65.4505	61.234	53.8391	56.982	73.7739	54.5837	68.3013	53.8977	52.8226	56.6736	51.9035	67.8535	58.0739	57.8058
255	ENSG00000115241	PPM1G	5496	PPM1G	protein phosphatase, Mg2+/Mn2+ dependent 1G [Source:HGNC Symbol;Acc:HGNC:9278]	protein_coding	2	27381195	27409591	-1	p23.3	3646.1	-0.379438	0.0842196	-4.50534	6.6268e-06	0.000140107	2742.85	3699.71	2877.81	3412.68	3022.75	3568.56	3560.05	3653.04	3690.63	3525.47	3897.28	3624.17	3676.23	3456.11	4107.89	4205.67	4203.59	4165.95	4185.47
256	ENSG00000115295	CLIP4	79745	CLIP4	CAP-Gly domain containing linker protein family member 4 [Source:HGNC Symbol;Acc:HGNC:26108]	protein_coding	2	29097705	29199777	1	p23.2	95.9262	-0.249211	0.411624	-0.605433	0.544891	0.716506	196.783	97.1478	58.282	51.6406	130.364	100.693	31.088	46.966	56.2871	123.571	113.716	36.7776	103.728	102.291	69.8974	105.29	109.763	138.353	149.96
257	ENSG00000115306	SPTBN1	6711	SPTBN1	spectrin beta, non-erythrocytic 1 [Source:HGNC Symbol;Acc:HGNC:11275]	protein_coding	2	54456317	54671446	1	p16.2	7167.28	0.0718063	0.206882	0.347088	0.728526	0.846688	8410.2	7609.01	5012.26	10073.2	8127.08	7562.05	5625.05	5262.48	4854.59	7339.58	7419.75	4906.14	6465.69	7115.12	10715.1	7199.76	7342.15	7518.87	7620.31
258	ENSG00000115310	RTN4	57142	RTN4	reticulon 4 [Source:HGNC Symbol;Acc:HGNC:14085]	protein_coding	2	54972187	55112621	-1	p16.1	6909.8	-0.299211	0.14544	-2.05728	0.0396597	0.122937	6786.49	6908.29	4849.51	8712.98	6892.33	7116.98	6503.05	5808.89	5653.73	6863.74	7060.4	5122.6	5045.03	6460.29	7650.94	8148.85	8544.22	8562.49	8595.47
259	ENSG00000115355	CCDC88A	55704	CCDC88A	coiled-coil domain containing 88A [Source:HGNC Symbol;Acc:HGNC:25523]	protein_coding	2	55287842	55419895	-1	p16.1	4641.13	-0.224652	0.177914	-1.2627	0.206696	0.387507	4715.73	4033.43	4878.1	2798.48	4358.18	3867.62	5571.35	5178.86	4874.74	6263.4	5485.66	5199.31	3487.08	5423.12	2842.18	4586.79	4551.51	5021.69	5044.18
260	ENSG00000115380	EFEMP1	2202	EFEMP1	EGF containing fibulin extracellular matrix protein 1 [Source:HGNC Symbol;Acc:HGNC:3218]	protein_coding	2	55865967	55924139	-1	p16.1	579.567	0.155473	0.301361	0.515903	0.605922	0.762414	776.031	616.169	462.957	959.197	605.185	725.997	240.226	347.09	351.621	220.399	315.676	505.43	955.921	345.443	1104.19	785.968	800.938	454.343	438.989
261	ENSG00000115392	FANCL	55120	FANCL	FA complementation group L [Source:HGNC Symbol;Acc:HGNC:20748]	protein_coding	2	58159243	58241410	-1	p16.1	864.832	-0.116675	0.155254	-0.751513	0.452344	0.64074	930.43	830.254	951.207	515.308	799.141	828.704	962.786	958.794	985.372	979.348	788.735	1069.7	777.957	875.346	668.748	919.434	892.074	852.32	846.143
262	ENSG00000115421	PAPOLG	64895	PAPOLG	poly(A) polymerase gamma [Source:HGNC Symbol;Acc:HGNC:14982]	protein_coding	2	60756253	60802086	1	p16.1	965.81	0.0539985	0.0947533	0.569885	0.568756	0.734529	1039.42	942.694	1155.74	846.027	898.769	906.237	1027.79	1005.76	1020.81	996.87	908.819	1101.23	934.565	1009.5	835.936	968.372	935.314	937.723	878.816
263	ENSG00000115464	USP34	9736	USP34	ubiquitin specific peptidase 34 [Source:HGNC Symbol;Acc:HGNC:20066]	protein_coding	2	61187463	61471087	-1	p15	4029.39	0.0765369	0.10052	0.76141	0.446412	0.635084	4568.39	4238.52	4640.57	3569.8	4308.37	4023.69	4344.78	4240.69	3853.24	4303.78	3838.15	3084.07	3546.06	4065.66	3909.53	4488.91	4319.34	3523.72	3691.19
264	ENSG00000115484	CCT4	10575	CCT4	chaperonin containing TCP1 subunit 4 [Source:HGNC Symbol;Acc:HGNC:1617]	protein_coding	2	61868085	61888671	-1	p15	6199.99	-0.0917455	0.122614	-0.748245	0.454313	0.6425	6919.7	5940.41	6851.99	5262.95	5644.86	5668.01	5761.64	6139.95	6441.06	5848.42	6005.12	8004.92	5676.54	6140.84	5708.92	5595.2	5545.36	7423.22	7220.7
265	ENSG00000115504	EHBP1	23301	EHBP1	EH domain binding protein 1 [Source:HGNC Symbol;Acc:HGNC:29144]	protein_coding	2	62673851	63046487	1	p15	1667.07	0.0496014	0.111467	0.444986	0.65633	0.798627	1417.85	1568.76	1507.64	1999.7	1306.82	1578.87	1895.43	1622.05	1667.77	1742.91	1655.71	1764.28	1870.15	1723.02	2313.23	1527.45	1547.33	1479.18	1486.2
266	ENSG00000115705	TPO	7173	TPO	thyroid peroxidase [Source:HGNC Symbol;Acc:HGNC:12015]	protein_coding	2	1374066	1543711	1	p25.3	10.4731	1.86122	0.724547	2.56881	0.0102049	0.0457678	14.128	19.7894	5.49831	24.1722	9.53882	16.1109	0.942061	9.1641	13.2032	0	5.45837	7.35553	33.5589	7.54608	16.0575	7.41479	3.99138	1.70806	3.35106
267	ENSG00000115738	ID2	3398	ID2	inhibitor of DNA binding 2 [Source:HGNC Symbol;Acc:HGNC:5361]	protein_coding	2	8678845	8684461	1	p25.1	1315.61	-0.0697113	0.163976	-0.425132	0.670741	0.807899	1498.58	1521.08	920.416	1244.87	1423.4	1422.79	1191.71	1138.64	1284.18	1030.07	1101.68	1574.08	1815.23	1110.11	1100.41	1591.21	1508.74	1240.05	1279.27
268	ENSG00000115750	TAF1B	9014	TAF1B	TATA-box binding protein associated factor, RNA polymerase I subunit B [Source:HGNC Symbol;Acc:HGNC:11533]	protein_coding	2	9843443	9934416	1	p25.1	672.58	-0.0360644	0.0844393	-0.427104	0.669303	0.807123	718.51	593.681	749.969	625.181	607.305	602.144	738.576	745.729	687.954	714.684	695.942	761.823	611.179	633.871	630.966	659.916	655.252	662.726	683.616
269	ENSG00000115756	HPCAL1	3241	HPCAL1	hippocalcin like 1 [Source:HGNC Symbol;Acc:HGNC:5145]	protein_coding	2	10302889	10427617	1	p25.1	150.056	0.246933	0.280304	0.880945	0.378347	0.572648	138.253	177.205	90.1722	330.72	125.065	207.428	107.395	99.6596	95.8966	113.427	137.369	110.333	152.541	155.952	210.637	142.364	154.999	134.936	166.715
270	ENSG00000115758	ODC1	4953	ODC1	ornithine decarboxylase 1 [Source:HGNC Symbol;Acc:HGNC:8109]	protein_coding	2	10439968	10448327	-1	p25.1	12437	0.288825	0.176697	1.63458	0.102138	0.239978	9796.76	9866.8	14708	12467.4	9489.01	9366.46	17568.5	17449.6	17037.6	13889.8	13131.9	18215.4	15579.5	10679.4	11206.3	8045.05	7762.58	10033.1	10010.5
271	ENSG00000115760	BIRC6	57448	BIRC6	baculoviral IAP repeat containing 6 [Source:HGNC Symbol;Acc:HGNC:13516]	protein_coding	2	32357023	32619571	1	p22.3	3870.09	-0.0245506	0.114434	-0.214539	0.830127	0.908032	4614.81	4139.58	3823.52	4004.9	4197.08	3900.85	3879.41	3438.83	3348.74	3735.72	3921.84	2794.05	3318.27	3758.79	3922.76	4853.72	4710.5	3499.81	3668.57
272	ENSG00000115761	NOL10	79954	NOL10	nucleolar protein 10 [Source:HGNC Symbol;Acc:HGNC:25862]	protein_coding	2	10562347	10689987	-1	p25.1	686.073	-0.38395	0.0984947	-3.89818	9.69191e-05	0.00127313	659.98	665.643	526.738	700.994	625.323	667.595	584.078	581.92	591.362	677.798	726.873	601.052	618.298	682.501	778.317	858.633	834.865	818.159	835.252
273	ENSG00000115808	STRN	6801	STRN	striatin [Source:HGNC Symbol;Acc:HGNC:11424]	protein_coding	2	36837698	36966536	-1	p22.2	1290.17	0.23535	0.156345	1.50533	0.13224	0.286747	1742.79	1432.03	1112.86	1628.33	1584.5	1466.09	1131.42	1001.18	1004.83	1290.12	1205.39	855.343	1138.97	1264.39	1577.42	1404.36	1356.41	1164.89	1151.93
274	ENSG00000115816	CEBPZ	10153	CEBPZ	CCAAT enhancer binding protein zeta [Source:HGNC Symbol;Acc:HGNC:24218]	protein_coding	2	37201612	37231596	-1	p22.2	1998.91	4.02047e-05	0.0827972	0.00048558	0.999613	0.999876	2115.16	1875.49	1757.26	1684.36	1819.8	1876.92	1983.98	2249.79	2391.86	2480.65	2353.47	2233.98	2032.86	1946.05	1756.88	1883.36	1887.26	1846.41	1803.71
275	ENSG00000115825	PRKD3	23683	PRKD3	protein kinase D3 [Source:HGNC Symbol;Acc:HGNC:9408]	protein_coding	2	37250502	37324833	-1	p22.2	2375.48	-0.15472	0.0766121	-2.01953	0.0434322	0.131131	2164.61	2289.27	2200.42	1770.07	2388.94	2201.15	2961.84	2726.32	2546.12	2650.33	2479.92	2298.08	2344.04	2293.17	2158.32	2426.12	2483.97	2445.94	2305.53
276	ENSG00000115828	QPCT	25797	QPCT	glutaminyl-peptide cyclotransferase [Source:HGNC Symbol;Acc:HGNC:9753]	protein_coding	2	37342827	37373322	1	p22.2	120.153	0.78735	0.578398	1.36126	0.173432	0.343985	76.6949	43.1768	173.746	114.269	85.8494	65.4505	292.039	235.976	286.3	76.5404	30.021	354.116	108.812	63.7225	60.4518	65.2502	69.184	46.1175	35.1861
277	ENSG00000115841	RMDN2	151393	RMDN2	regulator of microtubule dynamics 2 [Source:HGNC Symbol;Acc:HGNC:26567]	protein_coding	2	37923187	38067142	1	p22.2	84.2374	0.313029	0.152816	2.04841	0.0405203	0.124715	75.6857	92.6503	72.5776	75.8128	84.7895	78.5406	101.743	92.7865	92.4221	128.182	114.626	71.4537	83.3889	93.0684	85.955	57.8354	61.2012	64.9062	72.8856
278	ENSG00000115875	SRSF7	6432	SRSF7	serine and arginine rich splicing factor 7 [Source:HGNC Symbol;Acc:HGNC:10789]	protein_coding	2	38743599	38751494	-1	p22.1	7047.6	-0.569794	0.0829395	-6.87	6.42029e-12	8.64556e-10	5344.42	6038.46	4964.97	4982.77	5744.49	6023.46	7458.3	7900.6	7577.92	8738.52	8524.16	7924.01	6966.02	6678.28	6280.38	7981.28	7803.82	8419.01	8553.58
279	ENSG00000115884	SDC1	6382	SDC1	syndecan 1 [Source:HGNC Symbol;Acc:HGNC:10658]	protein_coding	2	20200797	20225433	-1	p24.1	1307.57	0.367717	0.517153	0.711041	NA	NA	460.169	862.637	789.557	5228.89	592.467	699.817	1678.75	1470.84	1473.19	1194.21	1095.31	1768.48	1079.99	1164.61	824.601	1070.7	1096.97	1127.32	1165.33
280	ENSG00000115904	SOS1	6654	SOS1	SOS Ras/Rac guanine nucleotide exchange factor 1 [Source:HGNC Symbol;Acc:HGNC:11187]	protein_coding	2	38962206	39124345	-1	p22.1	2083.91	0.102557	0.133113	0.77045	0.441033	0.630136	2261.49	2554.63	2134.44	2263.4	2501.29	2595.87	1765.42	1517.8	1523.23	1995.58	1965.01	1316.64	1964.72	2060.92	2287.72	2280.79	2341.61	2172.65	2091.06
281	ENSG00000115944	COX7A2L	9167	COX7A2L	cytochrome c oxidase subunit 7A2 like [Source:HGNC Symbol;Acc:HGNC:2289]	protein_coding	2	42333546	42425088	-1	p21	2187.07	-0.0563009	0.167903	-0.335318	0.737385	0.852235	2125.26	1817.92	2441.25	2188.68	1639.62	1858.79	2328.77	2411.3	2533.62	2219.67	2038.7	3514.89	2136.59	2076.85	1853.23	1788.45	1892.58	2416.9	2271.18
282	ENSG00000115970	THADA	63892	THADA	THADA armadillo repeat containing [Source:HGNC Symbol;Acc:HGNC:19217]	protein_coding	2	43230851	43596038	-1	p21	843.878	-0.123894	0.0736966	-1.68114	0.0927364	0.224319	798.232	889.622	693.886	810.868	862.733	856.898	833.724	855.698	855.426	891.742	800.561	774.432	801.347	821.685	914.334	891.258	924.671	912.102	844.467
283	ENSG00000116016	EPAS1	2034	EPAS1	endothelial PAS domain protein 1 [Source:HGNC Symbol;Acc:HGNC:3374]	protein_coding	2	46293667	46386697	1	p21	2788.06	4.06516	1.25637	3.23564	0.00121369	0.00906724	304.761	3783.37	177.045	22485.7	1711.69	5817.04	12.2468	50.4026	59.0668	25.8209	71.8686	8.40632	1787.78	98.9375	15214	560.558	518.88	131.52	154.149
284	ENSG00000116062	MSH6	2956	MSH6	mutS homolog 6 [Source:HGNC Symbol;Acc:HGNC:7329]	protein_coding	2	47695530	47810063	1	p16.3	6281.23	-0.288879	0.0930773	-3.10364	0.00191155	0.0128411	4763.16	5726.33	5986.56	4469.66	5362.94	5271.28	7414.96	7455	7051.88	6908	7056.77	7464.81	6397.55	6804.89	5488.84	6787.5	6674.93	6166.09	6092.23
285	ENSG00000116128	BCL9	607	BCL9	BCL9 transcription coactivator [Source:HGNC Symbol;Acc:HGNC:1008]	protein_coding	1	147541501	147626216	1	q21.2	3088.74	0.256658	0.123909	2.07134	0.0383267	0.120067	2892.2	3283.24	4172.11	2587.53	2990.95	2917.08	3706.07	3346.04	3544.7	3074.53	2923.87	3455	3346.74	3273.32	2656.1	2578.86	2426.76	2732.89	2778.03
286	ENSG00000116132	PRRX1	5396	PRRX1	paired related homeobox 1 [Source:HGNC Symbol;Acc:HGNC:9142]	protein_coding	1	170662728	170739421	1	q24.2	8.4387	-2.09711	0.544481	-3.85157	0.000117361	0.00147832	2.01829	3.59807	3.29898	8.7899	7.41908	2.01386	1.88412	1.14551	2.08471	5.53304	2.72919	1.05079	18.3049	11.7384	12.2793	19.2785	16.6308	17.0806	23.4574
287	ENSG00000116133	DHCR24	1718	DHCR24	24-dehydrocholesterol reductase [Source:HGNC Symbol;Acc:HGNC:2859]	protein_coding	1	54849627	54887195	-1	p32.3	6846.59	-1.23224	0.307065	-4.01296	5.99629e-05	0.000861232	3530.99	4831.31	1866.13	8789.9	3901.38	5192.74	7910.49	6189.2	5233.31	6152.74	7189.59	5120.5	4243.68	6370.57	9533.44	11624.9	11942.9	10157.8	10303.7
288	ENSG00000116138	DNAJC16	23341	DNAJC16	DnaJ heat shock protein family (Hsp40) member C16 [Source:HGNC Symbol;Acc:HGNC:29157]	protein_coding	1	15526813	15592379	1	p36.21	687.711	0.164226	0.1239	1.32547	0.185016	0.359831	532.828	710.618	889.626	824.053	683.616	620.269	780.026	685.017	687.259	616.012	629.532	663.048	714.907	727.778	769.816	640.638	665.896	611.484	614.082
289	ENSG00000116141	MARK1	4139	MARK1	microtubule affinity regulating kinase 1 [Source:HGNC Symbol;Acc:HGNC:6896]	protein_coding	1	220528136	220664461	1	q41	821.346	-0.547103	0.238671	-2.29229	0.0218888	0.0800475	1066.66	988.569	491.549	633.971	1133	977.729	486.103	485.697	472.534	608.635	766.901	391.945	578.637	635.548	733.923	1487.41	1493.44	1064.12	1109.2
290	ENSG00000116147	TNR	7143	TNR	tenascin R [Source:HGNC Symbol;Acc:HGNC:11953]	protein_coding	1	175315194	175743616	-1	q25.1	7.75765	2.19368	0.857509	2.5582	0.0105215	0.0468157	3.02743	13.4928	3.29898	49.4432	7.41908	16.1109	0	2.29103	0.694903	0.922174	1.81946	2.10158	6.10162	3.35382	23.614	4.44887	3.32615	3.41611	2.5133
291	ENSG00000116151	MORN1	79906	MORN1	MORN repeat containing 1 [Source:HGNC Symbol;Acc:HGNC:25852]	protein_coding	1	2321253	2391707	-1	p36.32	230.101	0.0510158	0.109921	0.464115	0.642565	0.788435	198.801	225.779	268.317	214.254	208.794	209.441	262.835	237.121	255.724	247.143	221.974	222.767	273.556	223.029	255.976	232.824	218.196	174.222	221.17
292	ENSG00000116157	GPX7	2882	GPX7	glutathione peroxidase 7 [Source:HGNC Symbol;Acc:HGNC:4559]	protein_coding	1	52602371	52609051	1	p32.3	291.646	-0.251707	0.210393	-1.19637	0.231552	0.417779	301.734	232.075	290.311	197.773	239.53	180.241	350.447	376.874	353.706	386.391	292.933	412.96	308.132	286.751	185.134	261.001	208.882	324.531	351.861
293	ENSG00000116161	CACYBP	27101	CACYBP	calcyclin binding protein [Source:HGNC Symbol;Acc:HGNC:30423]	protein_coding	1	174999163	175012027	1	q25.1	2106.35	-0.389926	0.0777743	-5.01356	5.3432e-07	1.68343e-05	1846.73	1849.41	1713.27	1739.3	1798.6	2059.17	2032.03	2122.63	2136.13	2368.14	2353.47	2356.92	1899.64	2113.74	2010.02	2268.93	2258.46	2577.46	2516.65
294	ENSG00000116171	SCP2	6342	SCP2	sterol carrier protein 2 [Source:HGNC Symbol;Acc:HGNC:10606]	protein_coding	1	52927276	53051698	1	p32.3	1162.19	-0.123473	0.147885	-0.834924	0.40376	0.596485	1090.88	1036.24	800.553	1548.12	914.667	1082.45	1102.21	1152.39	1190.37	1319.63	1240.87	1451.14	1186.77	1043.04	1222.26	1085.53	1150.85	1219.55	1244.08
295	ENSG00000116183	PAPPA2	60676	PAPPA2	pappalysin 2 [Source:HGNC Symbol;Acc:HGNC:14615]	protein_coding	1	176463171	176845601	1	q25.2	2171.12	8.926	1.31254	6.80054	1.04229e-11	1.35538e-09	15.1371	2481.77	103.368	24309.6	699.514	4156.61	81.9593	57.2756	59.0668	55.3304	40.9378	96.6727	515.587	44.438	8490.65	16.3125	11.9742	5.12417	10.0532
296	ENSG00000116191	RALGPS2	55103	RALGPS2	Ral GEF with PH domain and SH3 binding motif 2 [Source:HGNC Symbol;Acc:HGNC:30279]	protein_coding	1	178725165	178921842	1	q25.2	2293.01	0.295849	0.128259	2.30666	0.0210739	0.0779486	2454.24	2206.52	2987.78	1896.42	2357.15	2123.62	2778.14	2740.07	2658	2628.19	2150.6	2717.34	2083.7	2332.58	1838.11	1930.81	1950.46	1820.79	1912.62
297	ENSG00000116194	ANGPTL1	9068	ANGPTL1	angiopoietin like 1 [Source:HGNC Symbol;Acc:HGNC:489]	protein_coding	1	178849535	178871077	-1	q25.2	4.09302	1.00531	0.691909	1.45296	0.146236	0.306764	4.03657	5.3971	3.29898	4.39495	4.23948	9.06237	2.82618	3.43654	4.86432	7.37739	6.3681	2.10158	1.01694	2.51536	4.7228	8.89775	0.665231	1.70806	0.837765
298	ENSG00000116198	CEP104	9731	CEP104	centrosomal protein 104 [Source:HGNC Symbol;Acc:HGNC:24866]	protein_coding	1	3812086	3857396	-1	p36.32	669.873	0.352626	0.0910645	3.87227	0.000107829	0.00138321	804.287	834.752	788.457	915.248	810.8	784.399	519.076	549.846	516.313	473.075	497.622	590.544	667.111	595.302	807.599	613.945	628.643	626.857	703.723
299	ENSG00000116199	FAM20B	9917	FAM20B	FAM20B glycosaminoglycan xylosylkinase [Source:HGNC Symbol;Acc:HGNC:23017]	protein_coding	1	179025804	179076567	1	q25.2	1497.33	-0.0875464	0.0816187	-1.07263	0.283439	0.475976	1593.44	1559.76	1343.79	1373.42	1724.41	1582.89	1336.78	1399.82	1305.03	1398.02	1394.61	1266.2	1518.29	1566.23	1584.97	1732.09	1639.79	1532.13	1597.62
300	ENSG00000116205	TCEANC2	127428	TCEANC2	transcription elongation factor A N-terminal and central domain containing 2 [Source:HGNC Symbol;Acc:HGNC:26494]	protein_coding	1	54053584	54112519	1	p32.3	594.894	0.258383	0.146265	1.76654	0.0773057	0.197132	766.949	602.676	829.145	480.148	702.693	695.789	600.093	550.992	604.566	566.215	471.239	597.899	517.621	598.656	442.054	502.723	537.506	676.391	559.627
301	ENSG00000116209	TMEM59	9528	TMEM59	transmembrane protein 59 [Source:HGNC Symbol;Acc:HGNC:1239]	protein_coding	1	54026681	54053504	-1	p32.3	2032.12	-0.0459344	0.113462	-0.404842	0.685593	0.817964	2400.75	1852.11	1805.64	2489.74	1919.42	1927.26	1767.31	1815.64	1919.32	2188.32	2034.15	2386.34	1856.93	1837.89	1878.73	2009.41	2040.26	2234.14	2246.89
302	ENSG00000116212	LRRC42	115353	LRRC42	leucine rich repeat containing 42 [Source:HGNC Symbol;Acc:HGNC:28792]	protein_coding	1	53946085	53968168	1	p32.3	1191.85	-0.0286638	0.0916149	-0.312873	0.754377	0.86274	1055.56	1088.42	1186.53	1238.28	1011.12	1054.26	1263.3	1389.51	1321.71	1088.16	1117.15	1528.9	1306.76	1210.73	1269.49	1135.95	1062.37	1170.02	1146.9
303	ENSG00000116213	WRAP73	49856	WRAP73	WD repeat containing, antisense to TP73 [Source:HGNC Symbol;Acc:HGNC:12759]	protein_coding	1	3630767	3652761	-1	p36.32	506.925	-0.195384	0.0891034	-2.19278	0.0283231	0.0963647	445.032	556.801	439.864	470.259	535.234	592.075	433.348	441.022	460.721	459.242	448.496	491.77	552.197	466.18	514.785	565.007	566.777	604.652	588.111
304	ENSG00000116218	NPHS2	7827	NPHS2	NPHS2 stomatin family member, podocin [Source:HGNC Symbol;Acc:HGNC:13394]	protein_coding	1	179550539	179575952	-1	q25.2	0.0441291	-0.0864928	4.26746	-0.020268	0.98383	NA	0	0	0	0	0	0	0	0	0	0	0	0	0	0.838454	0	0	0	0	0
305	ENSG00000116221	MRPL37	51253	MRPL37	mitochondrial ribosomal protein L37 [Source:HGNC Symbol;Acc:HGNC:14034]	protein_coding	1	54184041	54225464	1	p32.3	1377.03	-0.164631	0.0701914	-2.34545	0.019004	0.0723298	1405.74	1433.83	1227.22	1414.07	1240.05	1336.2	1219.03	1191.33	1315.45	1286.43	1323.66	1504.73	1388.12	1326.43	1522.63	1474.06	1375.7	1564.58	1614.37
306	ENSG00000116237	ICMT	23463	ICMT	isoprenylcysteine carboxyl methyltransferase [Source:HGNC Symbol;Acc:HGNC:5350]	protein_coding	1	6221193	6235972	-1	p36.31	2988.88	-0.286737	0.125037	-2.29322	0.0218352	0.0799069	1720.59	2726.44	2500.63	3007.24	2391.06	2829.47	3526.13	3327.71	3495.36	2991.53	3033.95	3398.25	3141.32	2875.9	3482.59	3249.16	3167.83	2929.32	2994.17
307	ENSG00000116251	RPL22	6146	RPL22	ribosomal protein L22 [Source:HGNC Symbol;Acc:HGNC:10315]	protein_coding	1	6185020	6209389	-1	p36.31	20170.4	0.0830395	0.165852	0.500684	0.616593	0.769886	25313.4	18357.3	21759	16817.3	18046.4	18371.4	20376.8	22336.3	23282.7	22022.4	20173.2	30347.9	18786.9	17931.2	14629.3	18106.9	17606	19782.7	19190.7
308	ENSG00000116254	CHD5	26038	CHD5	chromodomain helicase DNA binding protein 5 [Source:HGNC Symbol;Acc:HGNC:16816]	protein_coding	1	6101787	6180321	-1	p36.31	45.55	-0.6715	0.393099	-1.70822	0.0875956	0.215202	14.128	62.9662	46.1858	23.0735	44.5145	70.4851	21.6674	19.4737	38.2197	35.0426	67.3199	25.219	31.5251	36.0535	51.9508	71.182	64.5274	61.49	80.4254
309	ENSG00000116260	QSOX1	5768	QSOX1	quiescin sulfhydryl oxidase 1 [Source:HGNC Symbol;Acc:HGNC:9756]	protein_coding	1	180154869	180204030	1	q25.2	1507.96	0.555601	0.158903	3.49648	0.000471433	0.00438275	1777.1	1673.1	1331.69	2682.02	1818.74	1585.92	1181.34	1345.98	1319.62	1128.74	1286.36	1573.03	1734.89	1318.05	1966.57	1263.48	1230.68	1156.35	1277.59
310	ENSG00000116266	STXBP3	6814	STXBP3	syntaxin binding protein 3 [Source:HGNC Symbol;Acc:HGNC:11446]	protein_coding	1	108746674	108809523	1	p13.3	1161.01	0.137084	0.110142	1.24461	0.213275	0.395813	1181.71	987.67	1220.62	1302	1034.43	1064.33	1223.74	1318.48	1253.6	1402.63	1184.47	1474.26	1127.78	1117.66	1044.68	957.991	955.271	1164.89	1043.02
311	ENSG00000116273	PHF13	148479	PHF13	PHD finger protein 13 [Source:HGNC Symbol;Acc:HGNC:22983]	protein_coding	1	6613731	6624030	1	p36.31	1541.04	0.139139	0.198311	0.701622	0.482915	0.666776	906.211	1185.56	2056.37	1511.86	1053.51	1131.79	2230.8	2118.05	2081.93	1698.64	1552	2091.07	1774.56	1730.57	1409.28	1297.59	1273.25	1067.54	1109.2
312	ENSG00000116285	ERRFI1	54206	ERRFI1	ERBB receptor feedback inhibitor 1 [Source:HGNC Symbol;Acc:HGNC:18185]	protein_coding	1	8004404	8026309	-1	p36.23	1904.69	0.995465	0.252145	3.94799	7.88089e-05	0.00107597	2084.89	2171.43	2125.65	4313.64	1887.63	2409.58	1561.94	1816.78	1911.68	1425.68	1248.15	1598.25	2079.64	1432.08	3109.49	1520.03	1406.96	1033.37	1052.23
313	ENSG00000116288	PARK7	11315	PARK7	Parkinsonism associated deglycase [Source:HGNC Symbol;Acc:HGNC:16369]	protein_coding	1	7954291	7985505	1	p36.23	4124.73	-0.380311	0.104583	-3.63647	0.000276402	0.00290162	4493.72	3957.87	2895.41	3764.27	3598.26	3982.41	3551.57	3737.81	3851.85	4133.18	4396.72	4292.48	3746.4	3797.36	4474.38	4875.97	4768.37	5170.29	4881.66
314	ENSG00000116299	ELAPOR1	57535	ELAPOR1	endosome-lysosome associated apoptosis and autophagy regulator 1 [Source:HGNC Symbol;Acc:HGNC:29618]	protein_coding	1	109113679	109206781	1	p13.3	30.6243	1.63022	0.534107	3.05224	0.00227139	0.0145965	10.0914	22.4879	60.4814	32.9621	8.47895	21.1455	53.6975	44.675	38.9146	40.5756	42.7573	76.7077	30.5081	46.115	19.8358	1.48296	10.6437	10.2483	10.0532
315	ENSG00000116329	OPRD1	4985	OPRD1	opioid receptor delta 1 [Source:HGNC Symbol;Acc:HGNC:8153]	protein_coding	1	28812170	28871267	1	p35.3	172.983	0.250282	0.650223	0.384917	0.700299	0.827612	395.584	268.056	50.5844	35.1596	288.284	234.615	58.4078	60.7122	56.2871	260.975	338.419	59.895	38.6436	240.636	187.023	174.989	160.321	189.594	188.497
316	ENSG00000116337	AMPD2	271	AMPD2	adenosine monophosphate deaminase 2 [Source:HGNC Symbol;Acc:HGNC:469]	protein_coding	1	109616104	109632051	1	p13.3	667.656	-0.168453	0.120296	-1.40032	0.161417	0.327526	702.364	707.92	520.14	603.207	717.531	703.844	713.14	492.57	548.973	678.72	700.491	628.372	675.246	687.532	638.523	676.229	705.145	816.451	769.068
317	ENSG00000116350	SRSF4	6429	SRSF4	serine and arginine rich splicing factor 4 [Source:HGNC Symbol;Acc:HGNC:10786]	protein_coding	1	29147743	29181900	-1	p35.3	3246.23	-0.0124209	0.0677616	-0.183303	0.854561	0.922211	3575.39	3364.19	3527.71	3185.24	3049.24	3188.95	3473.38	3179.94	3156.94	2872.57	3092.17	3427.68	2970.47	2969.8	3274.79	3253.61	3295.55	3282.89	3537.88
318	ENSG00000116353	MECR	51102	MECR	mitochondrial trans-2-enoyl-CoA reductase [Source:HGNC Symbol;Acc:HGNC:19691]	protein_coding	1	29192657	29230942	-1	p35.3	497.407	-0.00193303	0.109382	-0.0176724	0.9859	0.993088	620.623	509.127	450.861	538.381	518.276	507.493	381.535	437.586	442.653	440.799	462.142	480.211	488.13	447.734	619.631	508.655	468.322	577.323	551.249
319	ENSG00000116396	KCNC4	3749	KCNC4	potassium voltage-gated channel subfamily C member 4 [Source:HGNC Symbol;Acc:HGNC:6236]	protein_coding	1	110210314	110283100	1	p13.3	176.831	-0.281476	0.165109	-1.70479	0.0882339	0.216168	208.893	177.205	175.946	140.638	213.034	154.06	195.949	148.917	173.031	171.524	159.203	145.009	135.253	151.76	144.518	272.864	262.101	165.682	164.202
320	ENSG00000116406	EDEM3	80267	EDEM3	ER degradation enhancing alpha-mannosidase like protein 3 [Source:HGNC Symbol;Acc:HGNC:16787]	protein_coding	1	184690237	184754907	-1	q25.3	1038.33	-0.0586313	0.118851	-0.493318	0.621788	0.773784	1151.43	1260.22	941.31	1288.82	1191.29	1260.68	768.722	712.509	733.123	912.952	878.798	736.604	1014.9	872.83	1077.74	1127.05	1249.97	1320.33	1229
321	ENSG00000116455	WDR77	79084	WDR77	WD repeat domain 77 [Source:HGNC Symbol;Acc:HGNC:29652]	protein_coding	1	111439890	111449256	-1	p13.2	651.287	-0.458415	0.179071	-2.55996	0.0104685	0.0466265	396.593	720.513	392.579	718.574	596.706	691.761	600.093	585.357	569.82	621.545	655.914	500.176	632.535	655.671	815.155	785.968	826.882	797.663	810.957
322	ENSG00000116459	ATP5PB	515	ATP5PB	ATP synthase peripheral stalk-membrane subunit b [Source:HGNC Symbol;Acc:HGNC:840]	protein_coding	1	111448864	111462773	1	p13.2	3572.29	-0.332062	0.0907497	-3.65909	0.000253108	0.0027173	3410.9	3180.69	2903.11	3819.21	2968.69	3224.19	3206.78	3483.5	3462.7	3756.93	3761.73	4060.25	3327.42	3186.12	3748.96	3934.29	3845.03	4270.14	4322.87
323	ENSG00000116473	RAP1A	5906	RAP1A	RAP1A, member of RAS oncogene family [Source:HGNC Symbol;Acc:HGNC:9855]	protein_coding	1	111542218	111716691	1	p13.2	763.858	-0.0795644	0.121238	-0.656268	0.511652	0.6885	838.598	770.886	612.511	1029.52	739.789	874.015	581.252	687.308	654.599	745.116	684.116	680.912	670.162	685.855	830.268	837.871	849.5	888.19	852.845
324	ENSG00000116478	HDAC1	3065	HDAC1	histone deacetylase 1 [Source:HGNC Symbol;Acc:HGNC:4852]	protein_coding	1	32292083	32333635	1	p35.2	3343.62	0.0613734	0.167947	0.365433	0.714788	0.837224	2929.54	2708.45	4620.78	2997.35	2615.76	2622.05	4162.03	3987.53	4124.25	3299.54	2880.2	4678.12	3493.18	3434.31	3160.5	2842.83	2919.7	3069.38	2983.28
325	ENSG00000116489	CAPZA1	829	CAPZA1	capping actin protein of muscle Z-line subunit alpha 1 [Source:HGNC Symbol;Acc:HGNC:1488]	protein_coding	1	112619805	112671616	1	p13.2	3960.7	-0.208803	0.0914167	-2.28408	0.0223669	0.0813881	3632.92	3434.36	3211.01	4507.02	3368.26	3695.43	3725.85	4034.5	4104.1	4557.38	4111.06	3999.31	3877.58	3986.01	4174.01	3932.8	3898.92	4405.08	4597.65
326	ENSG00000116497	S100PBP	64766	S100PBP	S100P binding protein [Source:HGNC Symbol;Acc:HGNC:25768]	protein_coding	1	32816767	32858875	1	p35.1	1081.66	0.150054	0.133512	1.1239	0.261057	0.451234	926.394	1076.72	1407.57	926.235	964.481	984.778	1316.06	1174.15	1249.44	1116.75	1045.28	1353.42	1160.33	1139.46	932.281	888.292	844.178	1006.05	1039.67
327	ENSG00000116514	RNF19B	127544	RNF19B	ring finger protein 19B [Source:HGNC Symbol;Acc:HGNC:26886]	protein_coding	1	32936445	32964809	-1	p35.1	474.035	0.192153	0.205805	0.933666	0.350476	0.545272	386.502	628.762	409.074	762.523	496.019	620.269	332.548	356.254	421.806	291.407	369.35	362.522	520.672	416.712	703.697	510.138	497.593	490.212	430.611
328	ENSG00000116521	SCAMP3	10067	SCAMP3	secretory carrier membrane protein 3 [Source:HGNC Symbol;Acc:HGNC:10565]	protein_coding	1	155255979	155262430	-1	q22	831.911	-0.20707	0.064	-3.23547	0.00121441	0.00906724	795.205	810.465	758.766	897.668	756.746	818.634	771.548	785.822	771.342	759.871	779.638	857.445	802.363	781.439	928.502	901.638	906.044	994.089	929.081
329	ENSG00000116525	TRIM62	55223	TRIM62	tripartite motif containing 62 [Source:HGNC Symbol;Acc:HGNC:25574]	protein_coding	1	33145399	33182059	-1	p35.1	339.152	-0.476415	0.278181	-1.71261	0.0867846	0.21388	337.054	411.079	194.64	387.854	396.391	350.412	205.369	207.338	242.521	279.419	327.502	160.771	329.488	242.313	445.832	625.808	612.678	331.363	356.05
330	ENSG00000116539	ASH1L	55870	ASH1L	ASH1 like histone lysine methyltransferase [Source:HGNC Symbol;Acc:HGNC:19088]	protein_coding	1	155335268	155563162	-1	q22	1962.9	0.252263	0.108508	2.32485	0.0200802	0.0752769	2297.82	2107.57	2386.26	1845.88	2236.32	2023.93	2359.86	2067.65	1987.42	1879.39	1728.48	1622.42	1757.27	2044.15	1735.16	2024.24	1954.45	1569.7	1667.15
331	ENSG00000116544	DLGAP3	58512	DLGAP3	DLG associated protein 3 [Source:HGNC Symbol;Acc:HGNC:30368]	protein_coding	1	34865436	34929650	-1	p34.3	53.1956	-0.113211	0.293275	-0.386023	0.699479	0.826883	37.3383	65.6647	57.1824	37.3571	36.0355	50.3465	61.234	67.5852	64.626	47.0308	40.9378	45.184	86.4397	59.5302	52.8954	65.2502	71.1797	20.4967	44.4015
332	ENSG00000116560	SFPQ	6421	SFPQ	splicing factor proline and glutamine rich [Source:HGNC Symbol;Acc:HGNC:10774]	protein_coding	1	35176378	35193446	-1	p34.3	20055.9	-0.143245	0.136709	-1.04781	0.294727	0.487621	15626.6	21737.7	20102.9	16807.4	21178.3	21668.1	21864.3	19462.3	16961.2	21215.5	22305.6	13316.7	20064.2	21541.6	20977.7	21059.5	21383.8	21873.4	21915.1
333	ENSG00000116574	RHOU	58480	RHOU	ras homolog family member U [Source:HGNC Symbol;Acc:HGNC:17794]	protein_coding	1	228735479	228746664	1	q42.13	2463.99	0.701502	0.411422	1.70506	0.0881824	0.216122	1722.61	2095.87	1525.23	7302.21	1863.25	2480.07	3213.37	2018.39	2215.35	1706.02	1311.83	3936.26	1785.74	2159.86	4515.94	2092.45	2250.48	1296.42	1324.51
334	ENSG00000116580	GON4L	54856	GON4L	gon-4 like [Source:HGNC Symbol;Acc:HGNC:25973]	protein_coding	1	155749659	155859400	-1	q22	2353.14	0.0791981	0.0787845	1.00525	0.314776	0.508892	2331.12	2422.4	2448.95	2288.67	2435.58	2401.53	2312.76	2152.42	2277.89	2600.53	2576.35	2058.5	2309.46	2662.09	2396.35	2394.98	2415.45	2056.5	2168.14
335	ENSG00000116584	ARHGEF2	9181	ARHGEF2	Rho/Rac guanine nucleotide exchange factor 2 [Source:HGNC Symbol;Acc:HGNC:682]	protein_coding	1	155946851	156007070	-1	q22	2343.31	0.0270589	0.160952	0.168118	0.866491	0.928851	2310.94	1872.79	3037.26	2178.8	1996.79	1671.5	2814.88	2604.9	2826.17	2318.34	2136.95	3260.6	2501.67	2495.24	1946.74	2131.01	2114.77	2157.28	2146.35
336	ENSG00000116586	LAMTOR2	28956	LAMTOR2	late endosomal/lysosomal adaptor, MAPK and MTOR activator 2 [Source:HGNC Symbol;Acc:HGNC:29796]	protein_coding	1	156054782	156058506	1	q22	558.21	-0.180877	0.0964004	-1.87631	0.0606132	0.165703	621.632	507.328	480.552	617.49	497.079	465.202	485.161	526.936	559.397	520.106	539.469	658.845	552.197	550.026	609.241	615.428	568.107	630.273	601.515
337	ENSG00000116604	MEF2D	4209	MEF2D	myocyte enhancer factor 2D [Source:HGNC Symbol;Acc:HGNC:6997]	protein_coding	1	156463727	156500779	-1	q22	603.106	-0.0601734	0.0908512	-0.662329	0.507761	0.685074	656.952	598.179	637.804	684.513	599.886	623.29	583.136	491.425	514.923	570.825	589.504	518.039	542.028	545.833	665.915	716.269	714.458	597.82	608.217
338	ENSG00000116641	DOCK7	85440	DOCK7	dedicator of cytokinesis 7 [Source:HGNC Symbol;Acc:HGNC:19190]	protein_coding	1	62454298	62688386	-1	p31.3	2873.61	-0.191015	0.0981472	-1.94621	0.0516298	0.147967	3252.47	2819.09	2442.35	2635.87	3035.46	2720.73	2934.52	2701.12	2507.21	2991.53	3043.04	2254.99	2619.63	2929.56	2845.01	3508.68	3350.77	2975.44	3031.03
339	ENSG00000116649	SRM	6723	SRM	spermidine synthase [Source:HGNC Symbol;Acc:HGNC:11296]	protein_coding	1	11054584	11060020	-1	p36.22	910.983	-0.591888	0.176981	-3.34436	0.000824718	0.00677761	815.388	1043.44	539.934	803.177	873.332	995.854	627.413	617.431	720.614	650.132	957.944	719.791	883.718	816.654	1146.7	1285.72	1266.6	1260.55	1284.29
340	ENSG00000116652	DLEU2L	NA	DLEU2L	deleted in lymphocytic leukemia 2 like [Source:HGNC Symbol;Acc:HGNC:13225]	lncRNA	1	63547082	63550636	1	p31.3	35.6028	1.11102	0.314117	3.53697	0.000404739	0.00389866	39.3566	31.4831	64.88	24.1722	45.5744	51.3534	53.6975	35.5109	39.6095	43.3422	32.7502	47.2855	34.5759	33.5382	17.9466	17.7955	18.6265	29.037	15.9175
341	ENSG00000116661	FBXO2	26232	FBXO2	F-box protein 2 [Source:HGNC Symbol;Acc:HGNC:13581]	protein_coding	1	11637018	11655785	-1	p36.22	147.839	1.60987	0.440836	3.65186	0.000260352	0.00276634	227.057	156.516	302.407	206.563	117.645	201.386	86.6696	177.554	192.488	47.0308	51.8545	205.955	163.727	77.9762	330.596	78.5968	97.7889	44.4095	42.726
342	ENSG00000116663	FBXO6	26270	FBXO6	F-box protein 6 [Source:HGNC Symbol;Acc:HGNC:13585]	protein_coding	1	11664200	11674354	1	p36.22	41.658	1.03221	0.328194	3.14511	0.00166023	0.0115078	46.4206	34.1816	34.0895	93.3926	40.275	52.3604	37.6824	63.0032	55.5922	31.3539	34.5697	49.3871	45.7622	31.8612	45.3389	29.6592	31.9311	15.3725	19.2686
343	ENSG00000116667	C1orf21	81563	C1orf21	chromosome 1 open reading frame 21 [Source:HGNC Symbol;Acc:HGNC:15494]	protein_coding	1	184387029	184629019	1	q25.3	2270.47	0.865419	0.334323	2.58857	0.00963746	0.043868	1441.06	1336.68	3665.17	2358.99	1249.59	1195.23	4697.12	4220.07	3795.56	2971.24	2104.2	4138.01	2205.74	2216.87	1428.17	1021.76	1051.06	1048.75	993.589
344	ENSG00000116668	SWT1	54823	SWT1	SWT1 RNA endoribonuclease homolog [Source:HGNC Symbol;Acc:HGNC:16785]	protein_coding	1	185157080	185291781	1	q25.3	317.758	0.0553882	0.11297	0.490292	0.623927	0.775103	390.538	300.439	282.613	327.424	374.134	356.453	280.734	309.288	281.436	336.593	310.217	284.764	273.556	326.997	293.758	341.08	274.075	333.071	360.239
345	ENSG00000116670	MAD2L2	10459	MAD2L2	mitotic arrest deficient 2 like 2 [Source:HGNC Symbol;Acc:HGNC:6764]	protein_coding	1	11658918	11691811	-1	p36.22	1484.58	-0.275183	0.12671	-2.17176	0.0298737	0.100074	1625.73	1345.68	1275.61	1077.86	1339.67	1315.05	1442.3	1556.75	1625.38	1390.64	1513.79	1876.71	1598.63	1324.76	1456.51	1420.67	1368.38	1820.79	1832.19
346	ENSG00000116675	DNAJC6	9829	DNAJC6	DnaJ heat shock protein family (Hsp40) member C6 [Source:HGNC Symbol;Acc:HGNC:15469]	protein_coding	1	65248219	65415871	1	p31.3	400.132	0.445507	0.400425	1.11259	0.265886	0.456645	473.288	422.773	311.204	927.334	368.834	518.569	237.399	256.595	241.131	165.991	188.314	250.088	372.199	254.89	1135.36	490.859	489.61	242.544	255.518
347	ENSG00000116678	LEPR	3953	LEPR	leptin receptor [Source:HGNC Symbol;Acc:HGNC:6554]	protein_coding	1	65420652	65641559	1	p31.3	530.001	1.43577	0.24326	5.90219	3.587e-09	2.23371e-07	677.135	632.36	697.185	981.172	624.263	696.796	434.29	474.242	499.635	404.834	344.787	554.817	460.673	384.012	1142.92	259.518	262.101	251.084	288.191
348	ENSG00000116679	IVNS1ABP	10625	IVNS1ABP	influenza virus NS1A binding protein [Source:HGNC Symbol;Acc:HGNC:16951]	protein_coding	1	185296388	185317273	-1	q25.3	6473.63	-0.0657891	0.122868	-0.535444	0.592343	0.752404	8272.96	6908.29	4893.49	5418.97	7500.69	6589.35	6038.61	6070.07	5592.58	6653.48	6510.93	5968.49	5853.49	6558.39	6547.69	7227.94	7159.88	6663.13	6570.59
349	ENSG00000116685	KIAA2013	90231	KIAA2013	KIAA2013 [Source:HGNC Symbol;Acc:HGNC:28513]	protein_coding	1	11919591	11926428	-1	p36.22	1146.65	-0.114404	0.0963746	-1.18708	0.235198	0.42209	1272.53	1146.88	1085.37	1284.42	1121.34	1037.14	977.859	1146.66	1136.17	924.018	1019.81	1209.46	1216.26	940.745	1248.71	1281.28	1188.77	1303.25	1245.76
350	ENSG00000116688	MFN2	9927	MFN2	mitofusin 2 [Source:HGNC Symbol;Acc:HGNC:16877]	protein_coding	1	11980181	12015211	1	p36.22	2641.19	-0.165849	0.0818538	-2.02616	0.0427488	0.129688	2497.63	2820.89	2253.21	2876.49	2506.59	2702.6	2454.07	2339.14	2384.91	2450.22	2601.82	2328.55	2696.92	2502.78	3057.54	2997.06	2929.01	2823.42	2959.82
351	ENSG00000116690	PRG4	10216	PRG4	proteoglycan 4 [Source:HGNC Symbol;Acc:HGNC:9364]	protein_coding	1	186296279	186314567	1	q31.1	4.98994	0.530273	0.572653	0.925995	0.354449	0.548877	10.0914	2.69855	8.79729	8.7899	5.29935	4.02772	2.82618	2.29103	3.47451	5.53304	6.3681	3.15237	0	7.54608	5.66736	4.44887	5.32185	5.12417	3.35106
352	ENSG00000116691	MIIP	60672	MIIP	migration and invasion inhibitory protein [Source:HGNC Symbol;Acc:HGNC:25715]	protein_coding	1	12019466	12032045	1	p36.22	961.25	-0.128486	0.162278	-0.791764	0.428498	0.618926	744.748	946.292	1019.39	784.498	860.614	858.911	1095.62	1147.8	1145.2	941.539	981.597	1414.36	881.685	891.276	749.036	784.485	855.487	1088.03	1073.18
353	ENSG00000116698	SMG7	9887	SMG7	SMG7 nonsense mediated mRNA decay factor [Source:HGNC Symbol;Acc:HGNC:16792]	protein_coding	1	183472216	183598246	1	q25.3	2622.93	-0.0843304	0.106566	-0.791342	0.428744	0.619147	2642.95	2909.04	2567.71	3159.97	2969.75	2840.55	2154.49	2057.34	2266.77	2074.89	2198.81	1873.56	2718.27	2462.54	2861.07	3355.93	3179.8	2751.68	2790.6
354	ENSG00000116701	NCF2	4688	NCF2	neutrophil cytosolic factor 2 [Source:HGNC Symbol;Acc:HGNC:7661]	protein_coding	1	183554461	183590905	-1	q25.3	2.83517	0.664376	0.883248	0.752197	0.451933	0.640328	1.00914	4.49759	0	8.7899	3.17961	4.02772	2.82618	1.14551	2.77961	1.84435	5.45837	0	2.03387	1.67691	6.61192	1.48296	3.99138	0	2.5133
355	ENSG00000116703	PDC	5132	PDC	phosducin [Source:HGNC Symbol;Acc:HGNC:8759]	protein_coding	1	186443566	186461114	-1	q31.1	2.23731	-0.235132	0.741561	-0.317076	0.751186	0.86082	4.03657	2.69855	4.39864	4.39495	2.11974	0	0	0	1.38981	2.76652	2.72919	2.10158	0	1.67691	0.94456	1.48296	3.32615	3.41611	5.02659
356	ENSG00000116704	SLC35D1	23169	SLC35D1	solute carrier family 35 member D1 [Source:HGNC Symbol;Acc:HGNC:20800]	protein_coding	1	66999350	67054148	-1	p31.3	500.875	-0.358657	0.314548	-1.14023	0.25419	0.443512	647.87	590.983	306.805	711.982	547.952	635.373	217.616	241.703	236.962	328.294	396.642	169.177	395.589	368.081	780.207	812.661	828.212	676.391	624.135
357	ENSG00000116711	PLA2G4A	5321	PLA2G4A	phospholipase A2 group IVA [Source:HGNC Symbol;Acc:HGNC:9035]	protein_coding	1	186828949	186988981	1	q31.1	150.817	0.647312	0.506755	1.27737	0.201472	0.380927	180.637	207.788	174.846	265.894	165.34	183.261	24.4936	127.152	134.811	89.4508	114.626	23.1174	412.877	112.353	147.351	94.9093	103.776	153.725	149.122
358	ENSG00000116717	GADD45A	1647	GADD45A	growth arrest and DNA damage inducible alpha [Source:HGNC Symbol;Acc:HGNC:4095]	protein_coding	1	67685201	67688334	1	p31.3	890.271	0.514379	0.209521	2.45502	0.0140877	0.0579914	1198.86	899.517	825.846	1631.62	882.871	999.882	534.149	733.128	777.596	705.463	791.464	752.366	834.905	905.53	1438.56	803.763	818.899	664.434	716.289
359	ENSG00000116726	PRAMEF12	390999	PRAMEF12	PRAME family member 12 [Source:HGNC Symbol;Acc:HGNC:22125]	protein_coding	1	12773738	12777906	1	p36.21	0.0497137	-0.0864928	4.26746	-0.020268	0.98383	NA	0	0	0	0	0	0	0	0	0	0	0	0	0	0	0.94456	0	0	0	0
360	ENSG00000116729	WLS	79971	WLS	Wnt ligand secretion mediator [Source:HGNC Symbol;Acc:HGNC:30238]	protein_coding	1	68098473	68233120	-1	p31.3	11258.4	1.16282	0.32555	3.57185	0.000354468	0.0035258	7078.13	8970.88	23575.6	10886.3	7976.57	9569.86	19648.6	18807	17857.6	12301.8	9725	18614.7	8017.53	12969.2	7645.27	5150.31	4971.93	5031.94	5110.37
361	ENSG00000116731	PRDM2	7799	PRDM2	PR/SET domain 2 [Source:HGNC Symbol;Acc:HGNC:9347]	protein_coding	1	13700188	13825079	1	p36.21	1687.78	-0.0630866	0.0989335	-0.637667	0.52369	0.699035	1549.03	1896.18	1753.96	1841.48	1758.32	1875.91	1451.72	1457.09	1449.57	1461.65	1570.19	1263.05	1775.57	1567.91	1963.74	1825.52	1865.97	1819.08	1921.83
362	ENSG00000116741	RGS2	5997	RGS2	regulator of G protein signaling 2 [Source:HGNC Symbol;Acc:HGNC:9998]	protein_coding	1	192809039	192812275	1	q31.2	303.261	-0.560615	0.29346	-1.91036	0.0560863	0.157212	357.237	371.501	151.753	161.514	351.877	319.197	183.702	231.394	234.877	340.282	409.378	243.783	241.014	323.643	154.908	390.018	337.272	450.927	507.686
363	ENSG00000116745	RPE65	6121	RPE65	retinoid isomerohydrolase RPE65 [Source:HGNC Symbol;Acc:HGNC:10294]	protein_coding	1	68428822	68449954	-1	p31.3	3.59101	-2.43252	1.23964	-1.96228	0.0497299	0.144021	1.00914	1.79903	0	1.09874	0	0	13.1889	3.43654	0	15.6769	8.18756	2.10158	1.01694	5.86918	0	1.48296	0.665231	6.83223	5.86436
364	ENSG00000116747	RO60	6738	RO60	Ro60, Y RNA binding protein [Source:HGNC Symbol;Acc:HGNC:11313]	protein_coding	1	193059454	193091777	1	q31.2	1798.19	0.184421	0.107666	1.71289	0.086733	0.213774	1803.34	1655.11	2247.71	1627.23	2012.69	1786.29	1933.11	1884.37	1710.16	2102.56	1772.15	1734.85	1639.3	2135.54	1589.69	1760.27	1613.85	1571.41	1585.89
365	ENSG00000116748	AMPD1	270	AMPD1	adenosine monophosphate deaminase 1 [Source:HGNC Symbol;Acc:HGNC:468]	protein_coding	1	114673090	114695618	-1	p13.2	0.0440929	-0.807827	4.26746	-0.189299	0.849858	NA	0	0	0	0	0	0	0	0	0	0	0	0	0	0	0	0	0	0	0.837765
366	ENSG00000116750	UCHL5	51377	UCHL5	ubiquitin C-terminal hydrolase L5 [Source:HGNC Symbol;Acc:HGNC:19678]	protein_coding	1	193012250	193060080	-1	q31.2	822.542	-0.199106	0.139191	-1.43045	0.152589	0.315327	1060.61	860.838	647.7	661.44	840.476	853.877	661.327	745.729	697.683	893.586	869.701	738.705	645.755	860.254	817.989	920.917	890.744	999.213	961.754
367	ENSG00000116752	BCAS2	10286	BCAS2	BCAS2 pre-mRNA processing factor [Source:HGNC Symbol;Acc:HGNC:975]	protein_coding	1	114567557	114581629	-1	p13.2	1201.59	-0.316932	0.0749558	-4.22826	2.3551e-05	0.000401776	1091.89	1077.62	952.307	1284.42	1014.29	1089.5	1160.62	1254.34	1213.3	1356.52	1189.93	1240.98	1170.49	1132.75	1196.76	1392.5	1365.72	1308.37	1337.91
368	ENSG00000116754	SRSF11	9295	SRSF11	serine and arginine rich splicing factor 11 [Source:HGNC Symbol;Acc:HGNC:10782]	protein_coding	1	70205682	70253052	1	p31.1	9015.9	0.00956861	0.0579769	0.165042	0.868911	0.930176	9544.48	8937.6	9553.86	7977.93	9202.84	9353.37	9495.97	9107.97	8957.99	9941.95	9658.59	8675.32	7872.11	8880.06	8005.15	8884.4	9325.87	9071.49	8855.18
369	ENSG00000116761	CTH	1491	CTH	cystathionine gamma-lyase [Source:HGNC Symbol;Acc:HGNC:2501]	protein_coding	1	70411218	70439851	1	p31.1	270.046	-0.174229	0.128341	-1.35755	0.174606	0.345513	357.237	236.573	249.623	237.327	258.608	245.691	257.183	289.815	242.521	288.64	245.627	297.374	245.082	240.636	243.696	275.83	268.088	327.947	323.377
370	ENSG00000116771	AGMAT	79814	AGMAT	agmatinase [Source:HGNC Symbol;Acc:HGNC:18407]	protein_coding	1	15571699	15585051	-1	p36.21	14.7716	-0.588475	0.325192	-1.80962	0.0703547	0.184406	9.08229	6.29662	12.0963	20.876	10.5987	10.0693	13.1889	18.3282	18.0675	15.6769	11.8265	15.7618	18.3049	13.4153	20.7803	17.7955	20.6222	11.9564	15.9175
371	ENSG00000116774	OLFML3	56944	OLFML3	olfactomedin like 3 [Source:HGNC Symbol;Acc:HGNC:24956]	protein_coding	1	113979391	114035572	1	p13.2	420.485	1.59538	0.520692	3.06396	0.00218429	0.0141709	173.573	394.888	366.187	1664.59	225.752	602.144	315.59	392.911	402.349	190.89	231.981	297.374	507.452	270.821	1196.76	203.165	200.9	177.638	174.255
372	ENSG00000116783	TNNI3K	51086	TNNI3K	TNNI3 interacting kinase [Source:HGNC Symbol;Acc:HGNC:19661]	protein_coding	1	74235387	74544428	1	p31.1	6.64177	1.99853	0.74913	2.6678	0.00763499	0.0367455	9.08229	11.6937	8.79729	6.59242	5.29935	4.02772	8.47855	12.6006	8.33884	8.29956	7.27783	17.8634	6.10162	5.03072	0	0	3.32615	1.70806	1.67553
373	ENSG00000116785	CFHR3	10878	CFHR3	complement factor H related 3 [Source:HGNC Symbol;Acc:HGNC:16980]	protein_coding	1	196774813	196795407	1	q31.3	4.80649	-0.168281	0.651882	-0.258147	0.796294	0.887224	2.01829	1.79903	8.79729	3.29621	3.17961	4.02772	4.7103	6.87308	11.8134	1.84435	1.81946	9.45711	6.10162	5.86918	2.83368	4.44887	3.99138	3.41611	5.02659
374	ENSG00000116786	PLEKHM2	23207	PLEKHM2	pleckstrin homology and RUN domain containing M2 [Source:HGNC Symbol;Acc:HGNC:29131]	protein_coding	1	15684320	15734769	1	p36.21	1468.06	-0.169741	0.05537	-3.06558	0.00217249	0.014122	1339.13	1495	1398.77	1470.11	1475.34	1437.9	1342.44	1425.02	1400.23	1397.09	1435.55	1380.74	1507.1	1462.26	1460.29	1511.13	1508.74	1699.52	1746.74
375	ENSG00000116791	CRYZ	1429	CRYZ	crystallin zeta [Source:HGNC Symbol;Acc:HGNC:2419]	protein_coding	1	74705482	74733408	-1	p31.1	1022.59	0.139718	0.176062	0.793576	0.427443	0.617908	902.174	801.47	1076.57	1015.23	741.908	832.731	1200.19	1317.34	1376.6	1178.54	1099.86	1812.61	942.701	976.799	906.778	818.593	839.521	770.334	819.334
376	ENSG00000116793	PHTF1	10745	PHTF1	putative homeodomain transcription factor 1 [Source:HGNC Symbol;Acc:HGNC:8939]	protein_coding	1	113696831	113759489	-1	p13.2	1290.44	-0.435581	0.165604	-2.63025	0.00853227	0.0400467	688.236	946.292	1339.39	988.863	840.476	978.736	2009.42	1603.72	1510.02	1676.51	1583.84	1431.18	1207.1	1505.02	1000.29	1388.05	1490.78	1132.44	1198
377	ENSG00000116809	ZBTB17	7709	ZBTB17	zinc finger and BTB domain containing 17 [Source:HGNC Symbol;Acc:HGNC:12936]	protein_coding	1	15941869	15976132	-1	p36.13	668.227	-0.288955	0.0846751	-3.41252	0.000643655	0.00555173	611.541	727.709	552.03	565.849	606.245	714.92	610.455	646.069	651.819	646.444	645.907	654.642	664.06	600.333	712.198	753.343	743.063	814.743	774.933
378	ENSG00000116815	CD58	965	CD58	CD58 molecule [Source:HGNC Symbol;Acc:HGNC:1688]	protein_coding	1	116514534	116571039	-1	p13.1	97.4784	-0.2559	0.211584	-1.20945	0.226489	0.411275	119.079	84.5546	61.581	112.071	108.107	110.762	81.0172	72.1673	72.2699	106.05	106.438	50.4379	94.5752	95.5837	102.957	105.29	120.407	128.104	120.638
379	ENSG00000116819	TFAP2E	339488	TFAP2E	transcription factor AP-2 epsilon [Source:HGNC Symbol;Acc:HGNC:30774]	protein_coding	1	35573314	35595328	1	p34.3	37.6926	0.526971	0.231046	2.2808	0.0225601	0.0818818	55.5029	61.1672	29.6909	45.0482	62.5323	63.4366	19.7833	24.0558	22.9318	28.5874	34.5697	27.3205	24.4065	31.8612	38.727	31.1421	39.2486	39.2853	36.8617
380	ENSG00000116824	CD2	914	CD2	CD2 molecule [Source:HGNC Symbol;Acc:HGNC:1639]	protein_coding	1	116754430	116769229	1	p13.1	0.0578283	0.394393	4.26746	0.0924187	0.926365	NA	0	0	0	1.09874	0	0	0	0	0	0	0	0	0	0	0	0	0	0	0
381	ENSG00000116830	TTF2	8458	TTF2	transcription termination factor 2 [Source:HGNC Symbol;Acc:HGNC:12398]	protein_coding	1	117060326	117107453	1	p13.1	1207.93	-0.210883	0.19144	-1.10156	0.270651	0.461934	1257.39	1437.43	857.736	962.494	1493.36	1398.63	1008.95	888.918	962.441	1028.22	1249.06	733.451	1236.6	1224.14	1495.24	1568.97	1532.03	1366.45	1249.11
382	ENSG00000116833	NR5A2	2494	NR5A2	nuclear receptor subfamily 5 group A member 2 [Source:HGNC Symbol;Acc:HGNC:7984]	protein_coding	1	200027614	200177420	1	q32.1	1.88492	0.275175	0.865656	0.317881	0.750575	0.860395	1.00914	1.79903	1.09966	3.29621	3.17961	2.01386	0.942061	1.14551	1.38981	1.84435	0.909729	4.20316	4.06775	1.67691	0.94456	2.96592	3.32615	0	0
383	ENSG00000116852	KIF21B	23046	KIF21B	kinesin family member 21B [Source:HGNC Symbol;Acc:HGNC:29442]	protein_coding	1	200969390	201023714	-1	q32.1	1773.14	-0.623368	0.635414	-0.981042	0.326572	0.520568	3177.79	2575.32	512.442	256.006	2259.64	2451.88	676.4	486.843	396.79	2385.66	2851.09	524.344	436.266	1998.87	1163.7	2323.8	2315.67	3470.77	3426.46
384	ENSG00000116857	TMEM9	252839	TMEM9	transmembrane protein 9 [Source:HGNC Symbol;Acc:HGNC:18823]	protein_coding	1	201134772	201171574	-1	q32.1	2199.52	-0.226658	0.129021	-1.75676	0.0789592	0.199907	2375.52	1897.98	2197.12	2165.61	1873.85	1897.06	2303.34	2344.86	2514.16	1924.58	1885.87	2816.12	2116.25	1744.82	2054.42	2274.86	2257.79	2570.63	2576.13
385	ENSG00000116863	ADPRS	54936	ADPRS	ADP-ribosylserine hydrolase [Source:HGNC Symbol;Acc:HGNC:21304]	protein_coding	1	36088892	36093932	1	p34.3	624.189	-0.122337	0.0842283	-1.45244	0.146379	0.306948	734.656	644.054	548.731	602.108	616.844	619.262	546.395	569.32	637.226	551.46	557.664	646.236	633.552	552.541	664.97	674.746	658.578	686.639	714.614
386	ENSG00000116871	MAP7D1	55700	MAP7D1	MAP7 domain containing 1 [Source:HGNC Symbol;Acc:HGNC:25514]	protein_coding	1	36155579	36180849	1	p34.3	3291.73	-0.148831	0.0643094	-2.3143	0.0206511	0.0768132	3039.54	3151.01	3372.66	3041.3	2958.09	3047.98	3548.74	3552.23	3573.89	3274.64	3511.55	2935.91	3062	3126.59	3593.11	3229.88	3284.24	3533.97	3705.43
387	ENSG00000116874	WARS2	10352	WARS2	tryptophanyl tRNA synthetase 2, mitochondrial [Source:HGNC Symbol;Acc:HGNC:12730]	protein_coding	1	119031216	119140654	-1	p12	362.664	0.221683	0.0856135	2.58935	0.00961569	0.0438053	403.657	377.797	388.18	395.545	369.894	371.557	359.867	308.143	397.485	368.869	346.607	396.148	338.64	343.766	404.272	347.012	311.993	317.699	343.484
388	ENSG00000116882	HAO2	51179	HAO2	hydroxyacid oxidase 2 [Source:HGNC Symbol;Acc:HGNC:4810]	protein_coding	1	119368779	119394130	1	p12	1.06081	-0.647678	1.18337	-0.547316	0.584162	NA	1.00914	0.899517	0	3.29621	0	1.00693	0.942061	1.14551	0.694903	0.922174	1.81946	0	0	0.838454	1.88912	0	0.665231	0	5.02659
389	ENSG00000116885	OSCP1	127700	OSCP1	organic solute carrier partner 1 [Source:HGNC Symbol;Acc:HGNC:29971]	protein_coding	1	36415827	36450451	-1	p34.3	157.619	0.219914	0.121879	1.80436	0.0711756	0.185816	145.317	143.923	151.753	150.527	170.639	154.06	196.891	184.428	164.692	177.979	146.466	193.345	181.015	166.852	152.074	124.568	134.377	105.9	149.96
390	ENSG00000116898	MRPS15	64960	MRPS15	mitochondrial ribosomal protein S15 [Source:HGNC Symbol;Acc:HGNC:14504]	protein_coding	1	36455718	36464384	-1	p34.3	1153.09	-0.463709	0.126577	-3.66345	0.00024884	0.00268082	1020.24	1072.22	710.381	1269.04	969.78	1051.24	926.046	1066.47	1065.98	1137.04	1198.11	1200	1109.48	1131.07	1376.22	1428.09	1317.16	1453.56	1406.61
391	ENSG00000116903	EXOC8	149371	EXOC8	exocyst complex component 8 [Source:HGNC Symbol;Acc:HGNC:24659]	protein_coding	1	231332753	231337852	-1	q42.2	358.821	0.0465556	0.0938757	0.495928	0.619945	0.772453	348.154	342.716	361.789	451.581	362.475	372.564	297.691	300.124	321.74	337.516	318.405	337.304	397.622	384.85	439.22	341.08	365.877	377.481	359.401
392	ENSG00000116906	GNPAT	8443	GNPAT	glyceronephosphate O-acyltransferase [Source:HGNC Symbol;Acc:HGNC:4416]	protein_coding	1	231241207	231277973	1	q42.2	2144.59	-0.260657	0.101869	-2.55874	0.0105052	0.0467668	1905.26	1901.58	2127.84	1631.62	1916.24	1876.92	2522.84	2333.41	2288.32	2378.29	2171.52	2563.93	1989.13	2212.68	1851.34	2089.49	2003.01	2464.73	2519.16
393	ENSG00000116918	TSNAX	7257	TSNAX	translin associated factor X [Source:HGNC Symbol;Acc:HGNC:12380]	protein_coding	1	231528541	231566524	1	q42.2	724.115	-0.0775195	0.0991961	-0.781477	0.434522	0.624315	721.537	707.92	607.013	816.362	681.496	767.281	685.82	644.924	742.156	746.961	759.623	730.299	669.145	688.371	753.759	705.888	642.613	867.693	819.334
394	ENSG00000116922	C1orf109	54955	C1orf109	chromosome 1 open reading frame 109 [Source:HGNC Symbol;Acc:HGNC:26039]	protein_coding	1	37681570	37692249	-1	p34.3	653.476	-0.241411	0.106639	-2.26382	0.0235853	0.0844976	653.925	670.14	633.405	460.371	697.394	647.456	569.947	546.409	597.617	645.521	706.859	634.677	708.805	661.54	619.631	708.854	767.011	719.092	767.393
395	ENSG00000116954	RRAGC	64121	RRAGC	Ras related GTP binding C [Source:HGNC Symbol;Acc:HGNC:19902]	protein_coding	1	38838198	38859772	-1	p34.3	387.866	0.0635608	0.210202	0.30238	0.762362	0.867839	326.962	381.395	358.49	732.858	381.553	454.126	310.88	304.706	274.487	344.893	354.794	261.647	334.572	367.243	500.617	419.677	409.117	409.934	441.502
396	ENSG00000116962	NID1	4811	NID1	nidogen 1 [Source:HGNC Symbol;Acc:HGNC:7821]	protein_coding	1	235975830	236065109	-1	q42.3	3157.48	-0.45112	0.325096	-1.38765	0.165242	0.333223	6053.85	2793	2663.38	1409.68	3086.34	2300.84	2649.08	2253.22	1964.49	3873.13	3789.93	2435.73	2001.33	4035.48	1996.8	3563.55	3560.98	4748.4	4812.96
397	ENSG00000116977	LGALS8	3964	LGALS8	galectin 8 [Source:HGNC Symbol;Acc:HGNC:6569]	protein_coding	1	236518000	236552981	1	q43	526.67	-0.022397	0.188571	-0.118772	0.905456	0.951096	631.724	475.845	446.462	844.929	562.79	505.479	426.754	466.224	412.772	570.825	533.101	304.729	422.029	475.403	581.849	576.871	585.403	560.243	623.297
398	ENSG00000116983	HPCAL4	51440	HPCAL4	hippocalcin like 4 [Source:HGNC Symbol;Acc:HGNC:18212]	protein_coding	1	39678648	39691485	-1	p34.2	3.70894	1.25336	0.885182	1.41594	0.156793	0.321215	3.02743	1.79903	4.39864	2.19747	2.11974	4.02772	4.7103	12.6006	10.4235	1.84435	2.72919	6.30474	3.05081	5.03072	1.88912	1.48296	1.99569	0	0.837765
399	ENSG00000116984	MTR	4548	MTR	5-methyltetrahydrofolate-homocysteine methyltransferase [Source:HGNC Symbol;Acc:HGNC:7468]	protein_coding	1	236795260	236921278	1	q43	2249.28	0.412225	0.197852	2.0835	0.0372053	0.117557	4198.04	2924.33	2171.83	2640.26	3553.74	2778.12	1300.99	1400.96	1298.77	1777.95	2031.42	1322.94	1672.86	2081.04	2431.3	2472.09	2319.66	2211.93	2148.03
400	ENSG00000116985	BMP8B	656	BMP8B	bone morphogenetic protein 8b [Source:HGNC Symbol;Acc:HGNC:1075]	protein_coding	1	39757182	39788865	-1	p34.2	34.1491	0.776999	0.247858	3.13486	0.00171936	0.0118256	56.512	42.2773	38.4881	26.3697	41.3349	34.2356	36.7404	33.2199	28.491	30.4317	48.2156	37.8284	29.4912	41.9227	29.2814	20.7614	23.2831	27.3289	22.6197
401	ENSG00000116990	MYCL	4610	MYCL	MYCL proto-oncogene, bHLH transcription factor [Source:HGNC Symbol;Acc:HGNC:7555]	protein_coding	1	39895426	39902256	-1	p34.2	850.178	-0.504084	0.28945	-1.74152	0.0815919	0.204631	1164.55	945.392	531.136	350.497	1047.15	1029.08	523.786	648.36	662.243	824.423	1195.38	625.22	470.842	749.578	593.184	1098.87	1144.2	1284.46	1265.03
402	ENSG00000116991	SIPA1L2	57568	SIPA1L2	signal induced proliferation associated 1 like 2 [Source:HGNC Symbol;Acc:HGNC:23800]	protein_coding	1	232397965	232630571	-1	q42.2	1834.42	0.454644	0.178055	2.5534	0.0106677	0.0473471	2194.89	2265.88	1900.21	2731.46	2007.39	2326.01	1652.37	1610.59	1522.53	1317.79	1527.43	1346.06	1757.27	1531.86	2633.43	1926.36	1945.13	1316.91	1340.42
403	ENSG00000116996	ZP4	57829	ZP4	zona pellucida glycoprotein 4 [Source:HGNC Symbol;Acc:HGNC:15770]	protein_coding	1	237877864	237890922	-1	q43	0.260013	0.875295	2.75283	0.317962	0.750514	NA	1.00914	0	0	0	1.05987	0	0	0	0	0	0.909729	0	1.01694	0	0.94456	0	0	0	0
404	ENSG00000117000	RLF	6018	RLF	RLF zinc finger [Source:HGNC Symbol;Acc:HGNC:10025]	protein_coding	1	40161387	40240921	1	p34.2	1586.64	0.463588	0.164168	2.82387	0.00474478	0.0255988	2961.84	1740.57	2136.64	1348.15	2066.74	1507.37	1475.27	1529.26	1449.57	1504.07	1436.46	1391.25	1261	1412.79	1239.26	1346.53	1403.64	1460.39	1475.3
405	ENSG00000117009	KMO	8564	KMO	kynurenine 3-monooxygenase [Source:HGNC Symbol;Acc:HGNC:6381]	protein_coding	1	241532134	241595642	1	q43	12.8106	0.13157	0.580479	0.226658	0.82069	0.902548	16.1463	6.29662	2.19932	46.1469	15.898	15.104	6.59443	5.72756	6.94903	10.1439	10.007	2.10158	13.2202	11.7384	14.1684	14.8296	23.2831	11.9564	10.8909
406	ENSG00000117010	ZNF684	127396	ZNF684	zinc finger protein 684 [Source:HGNC Symbol;Acc:HGNC:28418]	protein_coding	1	40531573	40548167	1	p34.2	95.8689	-0.168916	0.176833	-0.955231	0.339461	0.534212	81.7406	104.344	86.8732	70.3192	93.2685	96.6653	81.0172	96.2231	85.4731	107.894	88.2437	139.755	112.88	111.514	68.0083	88.9775	107.102	95.6512	105.558
407	ENSG00000117013	KCNQ4	9132	KCNQ4	potassium voltage-gated channel subfamily Q member 4 [Source:HGNC Symbol;Acc:HGNC:6298]	protein_coding	1	40783787	40840452	1	p34.2	82.6948	0.81804	0.235104	3.47948	0.000502379	0.00459239	45.4114	71.9614	82.4746	92.2939	63.5921	81.5613	127.178	116.842	112.574	125.416	117.355	73.5553	123.049	109.837	67.0638	23.7273	48.5618	40.9934	47.7526
408	ENSG00000117016	RIMS3	9783	RIMS3	regulating synaptic membrane exocytosis 3 [Source:HGNC Symbol;Acc:HGNC:21292]	protein_coding	1	40620680	40665682	-1	p34.2	1187.65	0.102832	0.240966	0.42675	0.669561	0.807259	1277.58	1155.88	1353.68	649.354	1084.25	949.535	1498.82	1248.61	1109.76	1578.76	1584.75	1506.83	1047.45	1791.78	712.198	1217.51	1113.6	811.327	873.789
409	ENSG00000117020	AKT3	10000	AKT3	AKT serine/threonine kinase 3 [Source:HGNC Symbol;Acc:HGNC:393]	protein_coding	1	243488233	243851079	-1	q44	1195.02	0.158204	0.197015	0.803006	0.421971	0.613003	1678.21	1007.46	1453.75	1036.11	1251.71	864.953	1553.46	1299.01	1245.96	1247.7	1023.44	1465.85	1000.67	1259.36	962.507	1282.76	1277.91	924.059	870.438
410	ENSG00000117036	ETV3	2117	ETV3	ETS variant transcription factor 3 [Source:HGNC Symbol;Acc:HGNC:3492]	protein_coding	1	157121191	157138474	-1	q23.1	1063.6	-0.0837434	0.101827	-0.822407	0.410845	0.602831	1112.08	1243.13	1057.87	1171.25	1166.92	1064.33	768.722	888.918	906.848	892.664	970.681	861.648	1123.72	913.915	1252.49	1244.2	1251.96	1137.57	1179.57
411	ENSG00000117054	ACADM	34	ACADM	acyl-CoA dehydrogenase medium chain [Source:HGNC Symbol;Acc:HGNC:89]	protein_coding	1	75724431	75787575	1	p31.1	1357.68	-0.577417	0.139541	-4.13798	3.50383e-05	0.000555587	1214	1240.43	835.743	1215.2	1131.94	1323.11	1108.81	1282.97	1212.61	1741.99	1611.13	1116.99	1197.95	1362.49	1274.21	1647.57	1681.04	1827.62	1770.2
412	ENSG00000117069	ST6GALNAC5	81849	ST6GALNAC5	ST6 N-acetylgalactosaminide alpha-2,6-sialyltransferase 5 [Source:HGNC Symbol;Acc:HGNC:19342]	protein_coding	1	76867480	77067546	1	p31.1	471.48	0.450265	0.378519	1.18954	0.234225	0.420877	231.094	339.118	608.113	440.593	301.003	268.85	877.059	749.165	643.48	521.028	322.044	1351.32	535.926	441.027	260.699	287.694	270.084	244.252	265.572
413	ENSG00000117091	CD48	962	CD48	CD48 molecule [Source:HGNC Symbol;Acc:HGNC:1683]	protein_coding	1	160678746	160711831	-1	q23.3	0.0497137	-0.0864928	4.26746	-0.020268	0.98383	NA	0	0	0	0	0	0	0	0	0	0	0	0	0	0	0.94456	0	0	0	0
414	ENSG00000117114	ADGRL2	23266	ADGRL2	adhesion G protein-coupled receptor L2 [Source:HGNC Symbol;Acc:HGNC:18582]	protein_coding	1	81306147	81993932	1	p31.1	7396.76	0.33339	0.157991	2.11018	0.0348426	0.111928	6683.56	6109.52	9949.73	6961.6	5984.02	5530.06	10187.4	9886.92	9270.7	8136.34	6414.5	9410.87	8421.26	7651.73	8132.66	5656	5747.59	5224.95	5179.06
415	ENSG00000117115	PADI2	11240	PADI2	peptidyl arginine deiminase 2 [Source:HGNC Symbol;Acc:HGNC:18341]	protein_coding	1	17066761	17119451	-1	p36.13	154.344	1.43839	0.749985	1.91789	0.0551253	0.155282	839.607	192.497	53.8834	45.0482	285.105	148.019	33.9142	43.5295	31.9655	223.166	202.87	35.7269	45.7622	276.69	89.7332	66.7331	64.5274	128.104	125.665
416	ENSG00000117118	SDHB	6390	SDHB	succinate dehydrogenase complex iron sulfur subunit B [Source:HGNC Symbol;Acc:HGNC:10681]	protein_coding	1	17018722	17054032	-1	p36.13	484.077	-0.18659	0.14241	-1.31023	0.190117	0.366179	387.511	433.567	377.184	622.984	430.307	446.07	433.348	508.608	500.33	438.955	444.857	639.931	460.673	487.98	536.51	447.853	466.992	587.572	546.223
417	ENSG00000117122	MFAP2	4237	MFAP2	microfibril associated protein 2 [Source:HGNC Symbol;Acc:HGNC:7033]	protein_coding	1	16974502	16980632	-1	p36.13	2053.66	0.0494357	0.260288	0.189927	0.849367	0.919336	1255.37	1412.24	2688.67	1448.14	1200.83	1263.7	3033.44	3050.5	3177.79	2146.82	2025.06	4108.59	2258.62	2299.88	1678.48	1336.15	1305.85	1682.44	1647.05
418	ENSG00000117133	RPF1	80135	RPF1	ribosome production factor 1 homolog [Source:HGNC Symbol;Acc:HGNC:30350]	protein_coding	1	84479259	84498352	1	p22.3	873.795	-0.399906	0.0937736	-4.2646	2.00263e-05	0.000349689	802.269	756.494	720.278	677.921	694.214	747.142	903.436	973.686	1013.17	954.45	937.021	1110.68	864.397	779.762	794.375	935.747	918.018	1012.88	1006.16
419	ENSG00000117139	KDM5B	10765	KDM5B	lysine demethylase 5B [Source:HGNC Symbol;Acc:HGNC:18039]	protein_coding	1	202724495	202808487	-1	q32.1	7676.41	0.285241	0.110349	2.58489	0.00974095	0.0442351	11696	8058.77	9192.07	7567	8399.46	7357.64	7261.41	7123.94	7088.01	6915.38	6772.02	7374.44	7463.3	7898.23	7090.81	7623.89	7638.85	6603.35	6727.25
420	ENSG00000117143	UAP1	6675	UAP1	UDP-N-acetylglucosamine pyrophosphorylase 1 [Source:HGNC Symbol;Acc:HGNC:12457]	protein_coding	1	162561722	162601240	1	q23.3	862.875	-0.326602	0.117961	-2.76872	0.00562767	0.0291507	969.787	779.881	622.408	818.559	877.572	817.627	837.492	827.06	765.088	898.197	937.021	879.511	737.279	778.085	757.537	952.059	865.465	1159.77	1114.23
421	ENSG00000117148	ACTL8	81569	ACTL8	actin like 8 [Source:HGNC Symbol;Acc:HGNC:24018]	protein_coding	1	17755333	17827063	1	p36.13	1.34678	-1.06926	1.14682	-0.932372	0.351144	NA	0	0	0	2.19747	1.05987	4.02772	0	0	1.38981	0.922174	0.909729	3.15237	1.01694	0	0.94456	4.44887	1.33046	0	4.18883
422	ENSG00000117151	CTBS	1486	CTBS	chitobiase [Source:HGNC Symbol;Acc:HGNC:2496]	protein_coding	1	84549611	84574480	-1	p22.3	174.836	1.04422	0.305867	3.41398	0.000640204	0.00552663	174.582	116.937	318.902	241.722	146.262	116.804	222.326	269.195	281.436	226.855	134.64	266.901	138.303	185.298	122.793	96.3923	94.4628	71.7384	96.343
423	ENSG00000117152	RGS4	5999	RGS4	regulator of G protein signaling 4 [Source:HGNC Symbol;Acc:HGNC:10000]	protein_coding	1	163068775	163076802	1	q23.3	65.4775	-1.10206	0.76891	-1.43328	0.151779	0.314213	34.3109	154.717	6.59797	29.6659	101.747	117.811	7.53649	2.29103	3.47451	20.2878	39.1183	3.15237	16.271	13.4153	56.6736	212.063	198.239	114.44	112.261
424	ENSG00000117153	KLHL12	59349	KLHL12	kelch like family member 12 [Source:HGNC Symbol;Acc:HGNC:19360]	protein_coding	1	202891116	202928636	-1	q32.1	1548.13	-0.0224545	0.0901197	-0.249163	0.803235	0.8918	1520.78	1485.1	1604.41	1450.33	1355.57	1384.53	1852.09	1671.3	1629.55	1647	1533.8	1755.87	1587.44	1608.15	1359.22	1371.74	1337.78	1718.31	1541.49
425	ENSG00000117154	IGSF21	84966	IGSF21	immunoglobin superfamily member 21 [Source:HGNC Symbol;Acc:HGNC:28246]	protein_coding	1	18107798	18378483	1	p36.13	144.299	2.41854	0.476641	5.07414	3.89261e-07	1.2924e-05	63.576	97.1478	325.5	118.664	87.9691	79.5475	232.689	248.576	243.216	212.1	190.133	304.729	150.507	245.667	46.2834	25.2103	21.2874	15.3725	33.5106
426	ENSG00000117155	SSX2IP	117178	SSX2IP	SSX family member 2 interacting protein [Source:HGNC Symbol;Acc:HGNC:16509]	protein_coding	1	84643706	84690803	-1	p22.3	1073.27	0.233256	0.218744	1.06634	0.28627	0.478602	477.325	794.274	1363.58	920.742	717.531	783.392	1645.78	1688.49	1756.02	1535.42	1183.56	1450.09	1222.36	1097.54	888.831	747.411	754.372	702.011	663.51
427	ENSG00000117174	ZNHIT6	54680	ZNHIT6	zinc finger HIT-type containing 6 [Source:HGNC Symbol;Acc:HGNC:26089]	protein_coding	1	85649417	85708433	-1	p22.3	863.628	-0.242725	0.0845972	-2.86919	0.00411528	0.0229041	902.174	937.297	851.138	844.929	818.219	922.348	706.546	686.162	687.259	820.734	845.138	763.924	797.279	737.839	925.669	1100.35	1031.77	980.425	1049.72
428	ENSG00000117222	RBBP5	5929	RBBP5	RB binding protein 5, histone lysine methyltransferase complex subunit [Source:HGNC Symbol;Acc:HGNC:9888]	protein_coding	1	205086142	205122015	-1	q32.1	781.331	-0.154931	0.070091	-2.21043	0.0270757	0.0933117	796.214	823.058	785.158	743.845	815.039	830.717	715.966	642.633	636.531	706.385	683.206	660.947	805.414	845.161	801.931	851.218	920.679	884.773	896.409
429	ENSG00000117226	GBP3	2635	GBP3	guanylate binding protein 3 [Source:HGNC Symbol;Acc:HGNC:4184]	protein_coding	1	89006679	89022894	-1	p22.2	3.22864	0.371386	0.892715	0.416019	0.677396	0.812202	0	2.69855	5.49831	13.1848	3.17961	2.01386	0	3.43654	1.38981	0.922174	1.81946	1.05079	5.08469	1.67691	6.61192	4.44887	6.65231	0	1.67553
430	ENSG00000117228	GBP1	2633	GBP1	guanylate binding protein 1 [Source:HGNC Symbol;Acc:HGNC:4182]	protein_coding	1	89051882	89065360	-1	p22.2	5.8508	-2.03717	0.969896	-2.1004	0.0356937	0.113959	1.00914	8.09565	0	10.9874	2.11974	0	1.88412	1.14551	1.38981	3.68869	3.63891	1.05079	1.01694	5.03072	9.4456	29.6592	25.944	1.70806	3.35106
431	ENSG00000117242	PINK1-AS	100861548	PINK1-AS	PINK1 antisense RNA [Source:HGNC Symbol;Acc:HGNC:38872]	lncRNA	1	20642657	20652193	-1	p36.12	110.611	-0.218412	0.217654	-1.00348	0.315627	0.509801	65.5943	90.8512	70.3783	139.54	108.107	116.804	125.294	109.969	93.117	101.439	151.015	92.4695	109.829	108.999	157.742	121.603	107.767	124.688	106.396
432	ENSG00000117245	KIF17	57576	KIF17	kinesin family member 17 [Source:HGNC Symbol;Acc:HGNC:19167]	protein_coding	1	20664014	20718017	-1	p36.12	189.196	-0.118122	0.448461	-0.263395	0.792246	0.884877	371.365	187.999	229.829	62.628	229.992	154.06	113.989	137.462	146.625	208.411	241.988	235.377	109.829	194.521	75.5648	102.324	107.767	336.487	348.51
433	ENSG00000117262	GPR89A	653519	GPR89A	G protein-coupled receptor 89A [Source:HGNC Symbol;Acc:HGNC:31984]	protein_coding	1	145607988	145670650	1	q21.1	961.374	-0.282177	0.064476	-4.37647	1.20616e-05	0.000230942	835.571	888.723	895.124	904.26	904.068	833.738	928.872	972.54	983.983	1072.49	1111.69	954.117	845.075	924.815	937.003	1144.84	1049.73	1062.41	1017.05
434	ENSG00000117266	CDK18	5129	CDK18	cyclin dependent kinase 18 [Source:HGNC Symbol;Acc:HGNC:8751]	protein_coding	1	205504596	205532793	1	q32.1	753.963	-0.518052	0.14454	-3.58413	0.0003382	0.0033984	923.366	706.121	756.567	691.106	790.662	528.638	659.443	613.995	592.752	626.156	670.47	746.061	598.976	705.14	517.619	882.36	946.623	1190.52	1178.74
435	ENSG00000117280	RAB29	8934	RAB29	RAB29, member RAS oncogene family [Source:HGNC Symbol;Acc:HGNC:9789]	protein_coding	1	205767986	205775482	-1	q32.1	167.973	0.625743	0.213476	2.93122	0.00337639	0.019768	226.048	205.09	166.049	370.274	180.178	228.573	76.3069	122.57	107.71	91.2952	96.4312	156.568	162.71	162.66	243.696	134.949	143.025	167.39	149.96
436	ENSG00000117281	CD160	11126	CD160	CD160 molecule [Source:HGNC Symbol;Acc:HGNC:17013]	protein_coding	1	145719471	145739288	1	q21.1	9.9572	-0.122622	0.455233	-0.269361	0.787652	0.882229	10.0914	5.3971	4.39864	15.3823	18.0178	16.1109	8.47855	9.1641	4.16942	9.22174	4.54864	4.20316	5.08469	10.8999	12.2793	20.7614	10.6437	11.9564	8.37765
437	ENSG00000117298	ECE1	1889	ECE1	endothelin converting enzyme 1 [Source:HGNC Symbol;Acc:HGNC:3146]	protein_coding	1	21217247	21345572	-1	p36.12	1820	0.519909	0.46383	1.1209	0.262329	0.452813	3367.51	3048.46	599.315	2835.84	2810.77	2751.94	634.007	663.252	638.616	1940.25	2179.71	497.024	1219.31	1907.48	2319.84	1743.96	1774.17	1759.3	1889.16
438	ENSG00000117305	HMGCL	3155	HMGCL	3-hydroxy-3-methylglutaryl-CoA lyase [Source:HGNC Symbol;Acc:HGNC:5005]	protein_coding	1	23801885	23838620	-1	p36.11	534.83	0.810202	0.147513	5.4924	3.96508e-08	1.84213e-06	691.263	534.313	629.006	748.24	532.054	515.548	536.975	597.958	613.599	463.853	428.482	733.451	631.518	570.987	545.956	302.523	314.654	386.021	385.372
439	ENSG00000117308	GALE	2582	GALE	UDP-galactose-4-epimerase [Source:HGNC Symbol;Acc:HGNC:4116]	protein_coding	1	23795599	23800781	-1	p36.11	469.498	-0.230902	0.168351	-1.37156	0.170202	0.339839	397.602	462.352	312.304	640.564	435.606	477.285	378.708	416.967	416.247	402.99	495.802	371.98	492.198	467.019	620.576	522.001	526.863	536.33	547.061
440	ENSG00000117318	ID3	3399	ID3	inhibitor of DNA binding 3 [Source:HGNC Symbol;Acc:HGNC:5362]	protein_coding	1	23557926	23559501	-1	p36.12	2482.55	-0.513123	0.272512	-1.88294	0.0597086	0.164089	2491.57	2755.22	1560.42	2102.98	2645.43	2250.49	1383.89	1695.36	1387.72	2975.85	3318.69	1419.62	2618.61	3346.27	2079.92	2989.64	3056.07	3604	3486.78
441	ENSG00000117322	CR2	1380	CR2	complement C3d receptor 2 [Source:HGNC Symbol;Acc:HGNC:2336]	protein_coding	1	207453024	207489895	1	q32.2	4.64663	1.91552	0.806333	2.37559	0.0175209	0.0681016	3.02743	12.5932	6.59797	4.39495	8.47895	5.03465	1.88412	4.58205	2.77961	0.922174	0.909729	0	12.2032	10.0614	7.55648	0	1.33046	3.41611	2.5133
442	ENSG00000117335	CD46	4179	CD46	CD46 molecule [Source:HGNC Symbol;Acc:HGNC:6953]	protein_coding	1	207752037	207795513	1	q32.2	3492.29	0.328666	0.0811216	4.05152	5.08852e-05	0.000753923	3918.5	3465.84	3935.69	4182.89	3798.57	3569.57	3932.16	3686.26	3417.53	3904.48	3159.49	3512.79	3295.89	3430.95	3006.53	3204.67	3252.31	2864.41	2814.89
443	ENSG00000117360	PRPF3	9129	PRPF3	pre-mRNA processing factor 3 [Source:HGNC Symbol;Acc:HGNC:17348]	protein_coding	1	150321479	150353233	1	q21.2	1651.88	-0.0469071	0.069412	-0.675777	0.499182	0.679176	1413.81	1644.32	1748.46	1506.37	1655.52	1628.21	1776.73	1799.6	1806.05	1632.25	1707.56	1509.98	1759.3	1615.7	1569.86	1563.04	1565.95	1733.68	1749.25
444	ENSG00000117362	APH1A	51107	APH1A	aph-1 homolog A, gamma-secretase subunit [Source:HGNC Symbol;Acc:HGNC:29509]	protein_coding	1	150265399	150269580	-1	q21.2	2787.89	-0.146816	0.113477	-1.29379	0.195736	0.373776	2476.44	2747.12	2352.18	3497.28	2522.49	2701.59	2462.55	2685.08	2904	2570.1	2559.98	2908.59	2833.19	2358.57	3360.74	2977.78	2806.61	3084.75	3160.89
445	ENSG00000117385	P3H1	64175	P3H1	prolyl 3-hydroxylase 1 [Source:HGNC Symbol;Acc:HGNC:19316]	protein_coding	1	42746335	42767084	-1	p34.2	1607.63	-0.256239	0.154853	-1.65472	0.0979814	0.233138	2016.27	1640.72	1502.14	1119.61	1561.19	1530.53	1500.7	1512.08	1405.09	1647	1620.23	1791.6	1232.53	1713.8	1287.44	1601.59	1607.2	2123.11	2132.11
446	ENSG00000117394	SLC2A1	6513	SLC2A1	solute carrier family 2 member 1 [Source:HGNC Symbol;Acc:HGNC:11005]	protein_coding	1	42925353	42958893	-1	p34.2	9175.86	2.4194	0.280586	8.62269	6.54014e-18	2.94062e-15	15504.5	10416.4	15367.8	19710.2	10773.6	10063.3	12760.2	12120.7	12181	6927.37	5595.74	13383.9	6273.49	6432.62	6632.7	2786.48	2838.54	2312.71	2260.29
447	ENSG00000117395	EBNA1BP2	10969	EBNA1BP2	EBNA1 binding protein 2 [Source:HGNC Symbol;Acc:HGNC:15531]	protein_coding	1	43164175	43270936	-1	p34.2	976.959	-0.380566	0.156547	-2.43101	0.0150568	0.0609473	707.409	1022.75	737.873	1148.18	914.667	1040.16	731.039	800.713	786.63	904.652	988.875	814.362	974.226	860.254	1294.99	1127.05	1199.41	1269.09	1239.89
448	ENSG00000117399	CDC20	991	CDC20	cell division cycle 20 [Source:HGNC Symbol;Acc:HGNC:1723]	protein_coding	1	43358981	43363203	1	p34.2	2130.39	0.683675	0.150471	4.54357	5.53085e-06	0.000119773	2396.72	2166.04	2094.85	1603.06	1951.22	2091.39	2579.36	2522.42	2672.6	1989.13	2151.51	3633.63	2659.29	2264.66	2590.93	1124.08	1083.66	1494.55	1408.28
449	ENSG00000117400	MPL	4352	MPL	MPL proto-oncogene, thrombopoietin receptor [Source:HGNC Symbol;Acc:HGNC:7217]	protein_coding	1	43337818	43354466	1	p34.2	3.82431	1.20539	0.786021	1.53354	0.125143	0.276443	3.02743	2.69855	4.39864	1.09874	1.05987	9.06237	6.59443	6.87308	6.94903	7.37739	4.54864	1.05079	4.06775	2.51536	4.7228	4.44887	1.33046	0	0.837765
450	ENSG00000117407	ARTN	9048	ARTN	artemin [Source:HGNC Symbol;Acc:HGNC:727]	protein_coding	1	43933320	43937240	1	p34.1	17.6485	-0.0147953	0.423633	-0.0349249	0.97214	0.986103	19.1737	5.3971	23.0929	8.7899	6.35921	9.06237	29.2039	24.0558	29.1859	21.21	14.5557	37.8284	20.3387	20.9613	17.9466	13.3466	8.648	10.2483	15.9175
451	ENSG00000117408	IPO13	9670	IPO13	importin 13 [Source:HGNC Symbol;Acc:HGNC:16853]	protein_coding	1	43946950	43968022	1	p34.1	668.193	-0.422985	0.189986	-2.22639	0.0259878	0.0905948	537.873	777.183	433.267	811.967	681.496	822.662	463.494	476.533	456.551	526.561	638.63	449.738	566.434	593.625	826.49	950.576	870.122	855.736	956.728
452	ENSG00000117410	ATP6V0B	533	ATP6V0B	ATPase H+ transporting V0 subunit b [Source:HGNC Symbol;Acc:HGNC:861]	protein_coding	1	43974487	43978295	1	p34.1	1105.94	-0.572826	0.160409	-3.57102	0.00035559	0.00353167	879.973	1056.03	698.285	1476.7	939.044	1032.1	850.681	861.425	938.119	983.959	1062.56	990.895	1048.46	922.299	1239.26	1411.78	1413.62	1668.77	1538.97
453	ENSG00000117411	B4GALT2	8704	B4GALT2	beta-1,4-galactosyltransferase 2 [Source:HGNC Symbol;Acc:HGNC:925]	protein_coding	1	43978943	43991170	1	p34.1	1421.41	-0.392409	0.122121	-3.21327	0.00131231	0.00963015	1358.31	1510.29	1038.08	1028.42	1474.28	1335.19	1179.46	1397.53	1359.93	1305.8	1608.4	1423.82	1418.63	1387.64	1398.89	1503.72	1608.53	1913.02	1756.79
454	ENSG00000117419	ERI3	79033	ERI3	ERI1 exoribonuclease family member 3 [Source:HGNC Symbol;Acc:HGNC:17276]	protein_coding	1	44221070	44355260	-1	p34.1	1119.2	-0.2856	0.0941153	-3.03457	0.00240878	0.0152506	1112.08	1139.69	911.619	946.012	1098.02	1096.55	1049.46	1140.93	1049.3	1040.21	1219.95	1064.45	1093.21	1096.7	1073.96	1132.98	1128.9	1480.89	1389.85
455	ENSG00000117425	PTCH2	8643	PTCH2	patched 2 [Source:HGNC Symbol;Acc:HGNC:9586]	protein_coding	1	44819844	44843253	-1	p34.1	18.8993	-0.433377	0.299695	-1.44606	0.14816	0.309407	16.1463	13.4928	13.1959	14.2836	11.6586	18.1247	23.5515	20.6192	22.9318	23.0543	39.1183	22.0666	15.2541	10.8999	17.0021	11.8637	19.2917	23.9128	22.6197
456	ENSG00000117448	AKR1A1	10327	AKR1A1	aldo-keto reductase family 1 member A1 [Source:HGNC Symbol;Acc:HGNC:380]	protein_coding	1	45550543	45570049	1	p34.1	2064.38	0.00381806	0.173661	0.0219857	0.982459	0.991391	1988.01	1849.41	2245.51	1783.25	1704.27	1672.51	2239.28	2421.61	2675.38	1807.46	1871.31	3349.92	2314.55	1899.94	1923.12	1598.63	1573.94	2193.15	2112.01
457	ENSG00000117450	PRDX1	5052	PRDX1	peroxiredoxin 1 [Source:HGNC Symbol;Acc:HGNC:9352]	protein_coding	1	45510914	45542732	-1	p34.1	5329.85	-0.423971	0.137934	-3.07373	0.00211403	0.0138574	5734.96	4747.65	3543.11	5857.37	4352.88	5035.66	4204.42	5052.86	4857.37	5306.19	5565.72	4478.47	5077.57	5163.2	6105.64	5983.74	5961.13	7337.81	6901.51
458	ENSG00000117461	PIK3R3	8503	PIK3R3	phosphoinositide-3-kinase regulatory subunit 3 [Source:HGNC Symbol;Acc:HGNC:8981]	protein_coding	1	46040140	46133036	-1	p34.1	1717.29	-0.633036	0.100065	-6.32626	2.5117e-10	2.22844e-08	1303.81	1438.33	1330.59	1376.72	1214.61	1493.28	2197.83	1741.18	1777.56	1777.03	1698.46	1969.18	1469.47	1889.04	1516.96	2090.97	2050.24	2100.91	2192.43
459	ENSG00000117472	TSPAN1	10103	TSPAN1	tetraspanin 1 [Source:HGNC Symbol;Acc:HGNC:20657]	protein_coding	1	46175073	46185962	1	p34.1	7.60994	0.202353	0.582749	0.347238	0.728412	0.846688	7.064	5.3971	4.39864	15.3823	9.53882	13.0901	4.7103	6.87308	6.94903	3.68869	7.27783	0	13.2202	5.86918	11.3347	7.41479	13.9698	1.70806	6.70212
460	ENSG00000117475	BLZF1	8548	BLZF1	basic leucine zipper nuclear factor 1 [Source:HGNC Symbol;Acc:HGNC:1065]	protein_coding	1	169367970	169396540	1	q24.2	539.446	-0.117202	0.122945	-0.953286	0.340445	0.535132	545.947	467.749	504.745	722.969	463.163	537.701	450.305	510.899	502.415	536.705	484.885	486.516	544.061	530.741	615.853	648.053	618.665	567.075	511.037
461	ENSG00000117477	CCDC181	57821	CCDC181	coiled-coil domain containing 181 [Source:HGNC Symbol;Acc:HGNC:28051]	protein_coding	1	169394870	169460669	-1	q24.2	263.089	0.089847	0.176554	0.508893	0.610827	0.76541	248.249	238.372	250.723	205.464	209.854	216.49	317.475	317.307	396.095	331.06	305.669	385.64	283.725	264.951	170.021	182.404	194.913	232.296	247.978
462	ENSG00000117479	SLC19A2	10560	SLC19A2	solute carrier family 19 member 2 [Source:HGNC Symbol;Acc:HGNC:10938]	protein_coding	1	169463909	169485944	-1	q24.2	733.969	0.268808	0.144422	1.86127	0.0627065	0.169864	845.662	774.484	658.697	1181.14	846.835	775.336	565.237	643.778	647.65	616.012	702.311	618.915	714.907	711.009	834.991	768.172	792.955	609.776	637.539
463	ENSG00000117480	FAAH	2166	FAAH	fatty acid amide hydrolase [Source:HGNC Symbol;Acc:HGNC:3553]	protein_coding	1	46394317	46413848	1	p33	112.813	-1.45153	0.289192	-5.01926	5.18704e-07	1.64202e-05	51.4663	101.645	52.7837	109.874	100.688	114.79	49.9292	73.3128	67.4056	47.953	76.4172	39.93	95.5921	63.7225	128.46	213.546	228.839	271.581	255.518
464	ENSG00000117481	NSUN4	387338	NSUN4	NOP2/Sun RNA methyltransferase 4 [Source:HGNC Symbol;Acc:HGNC:31802]	protein_coding	1	46340789	46365152	1	p33	550.577	-0.186322	0.100306	-1.85753	0.0632353	0.170927	579.248	583.787	494.848	515.308	625.323	611.207	437.116	406.657	486.432	489.674	562.212	486.516	529.824	520.68	543.122	593.183	595.382	688.347	712.1
465	ENSG00000117500	TMED5	50999	TMED5	transmembrane p24 trafficking protein 5 [Source:HGNC Symbol;Acc:HGNC:24251]	protein_coding	1	93149742	93180516	-1	p22.1	964.928	-0.177183	0.182226	-0.972326	0.330889	0.525366	920.339	956.187	733.474	1417.37	947.523	1196.23	723.503	752.602	699.072	922.174	815.117	672.505	830.838	820.008	1275.16	1170.05	1191.43	1166.6	1123.44
466	ENSG00000117501	MROH9	80133	MROH9	maestro heat like repeat family member 9 [Source:HGNC Symbol;Acc:HGNC:26287]	protein_coding	1	170935526	171064765	1	q24.3	1.27986	0.410968	0.950057	0.432572	0.665326	NA	4.03657	2.69855	0	0	2.11974	3.02079	0.942061	1.14551	0.694903	0.922174	0.909729	0	1.01694	0.838454	0	2.96592	1.33046	0	1.67553
467	ENSG00000117505	DR1	1810	DR1	down-regulator of transcription 1 [Source:HGNC Symbol;Acc:HGNC:3017]	protein_coding	1	93345907	93369493	1	p22.1	1726.29	-0.0131785	0.0771909	-0.170725	0.86444	0.927954	2033.42	1788.24	1854.03	1668.98	1669.29	1743	1691	1725.14	1687.22	1571.38	1439.19	1857.8	1716.59	1564.55	1550.02	1717.27	1800.78	1906.19	1815.44
468	ENSG00000117507	FMO6P	388714	FMO6P	flavin containing dimethylaniline monoxygenase 6, pseudogene [Source:HGNC Symbol;Acc:HGNC:24024]	transcribed_unitary_pseudogene	1	171137740	171161568	1	q24.3	0.376509	-0.621707	1.92424	-0.323093	0.746625	NA	1.00914	0	0	1.09874	0	0	0.942061	0	0	0	0	0	0	0.838454	0.94456	1.48296	0	0	0.837765
469	ENSG00000117519	CNN3	1266	CNN3	calponin 3 [Source:HGNC Symbol;Acc:HGNC:2157]	protein_coding	1	94896949	94927223	-1	p21.3	9065.06	0.0671044	0.195827	0.342673	0.731845	0.848604	7344.54	6224.66	10313.7	8765.72	6184.34	6179.53	13448.9	12439.1	11695.9	11408.2	9184.62	14691.1	9269.38	9461.95	6980.3	6502.77	6584.45	7725.54	7831.43
470	ENSG00000117523	PRRC2C	23215	PRRC2C	proline rich coiled-coil 2C [Source:HGNC Symbol;Acc:HGNC:24903]	protein_coding	1	171485530	171593511	1	q24.3	11138.1	0.164238	0.0531557	3.08976	0.00200322	0.0133353	11761.6	12497.9	12267.8	11623.5	12588.1	11771	10851.6	10256.9	10048.3	10691.7	11128.7	9948.88	10108.4	11662.1	11284.7	11018.4	11105.4	10441.4	10568.4
471	ENSG00000117525	F3	2152	F3	coagulation factor III, tissue factor [Source:HGNC Symbol;Acc:HGNC:3541]	protein_coding	1	94529173	94541759	-1	p21.3	124.577	1.19329	0.479094	2.49071	0.0127487	0.0538619	69.6309	104.344	145.155	229.636	84.7895	144.998	156.382	127.152	145.235	69.163	64.5907	88.2663	191.184	77.1377	443.943	69.699	86.48	25.6209	43.5638
472	ENSG00000117528	ABCD3	5825	ABCD3	ATP binding cassette subfamily D member 3 [Source:HGNC Symbol;Acc:HGNC:67]	protein_coding	1	94418389	94518666	1	p21.3	996.251	-0.14454	0.197734	-0.730983	0.46479	0.651657	950.613	974.177	733.474	1494.28	899.829	1185.16	715.024	754.893	735.207	839.178	818.756	792.296	995.582	845.161	1599.14	1124.08	1178.79	1152.94	1140.2
473	ENSG00000117533	VAMP4	8674	VAMP4	vesicle associated membrane protein 4 [Source:HGNC Symbol;Acc:HGNC:12645]	protein_coding	1	171700160	171742074	-1	q24.3	418.386	0.0200622	0.120357	0.16669	0.867614	0.929492	512.645	422.773	418.971	360.386	414.409	410.828	443.711	430.713	436.399	457.398	430.302	495.973	331.522	399.942	311.705	430.058	398.473	413.35	429.773
474	ENSG00000117543	DPH5	51611	DPH5	diphthamide biosynthesis 5 [Source:HGNC Symbol;Acc:HGNC:24270]	protein_coding	1	100989623	101026088	-1	p21.2	1278.4	0.257719	0.17563	1.46739	0.142269	0.301242	1414.82	1223.34	1550.52	1029.52	1160.56	1295.92	1392.37	1471.98	1460.69	1274.44	1227.22	1980.74	1258.97	1330.63	936.059	950.576	896.731	1231.51	1203.03
475	ENSG00000117560	FASLG	356	FASLG	Fas ligand [Source:HGNC Symbol;Acc:HGNC:11936]	protein_coding	1	172659103	172666876	1	q24.3	0.579037	1.9107	2.31089	0.826822	0.408338	NA	0	0	0	5.49368	0	2.01386	0	0	0.694903	0	0	0	1.01694	0	0.94456	0	0	0	0.837765
476	ENSG00000117569	PTBP2	58155	PTBP2	polypyrimidine tract binding protein 2 [Source:HGNC Symbol;Acc:HGNC:17662]	protein_coding	1	96721665	96823738	1	p21.3	2253.57	-0.180806	0.120368	-1.50211	0.133069	0.287839	2042.51	1894.38	2025.58	1569	2001.03	1942.37	2581.25	2593.44	2505.82	3397.29	3149.48	2245.54	2116.25	2455.83	1625.59	2199.23	2163.33	2177.77	2132.11
477	ENSG00000117586	TNFSF4	7292	TNFSF4	TNF superfamily member 4 [Source:HGNC Symbol;Acc:HGNC:11934]	protein_coding	1	173183731	173207331	-1	q25.1	80.263	0.474789	0.218875	2.16922	0.0300657	0.100552	83.7589	128.631	82.4746	119.762	87.9691	111.769	43.3348	57.2756	73.6597	62.7078	73.688	46.2348	81.355	71.2686	102.957	86.0116	63.1969	78.5706	70.3723
478	ENSG00000117592	PRDX6	9588	PRDX6	peroxiredoxin 6 [Source:HGNC Symbol;Acc:HGNC:16753]	protein_coding	1	173477330	173488815	1	q25.1	6153.16	0.297191	0.111828	2.65757	0.00787059	0.0376279	6191.09	7081	5764.42	8038.36	6463.08	7115.98	5240.68	5913.14	5972	5128.21	5521.14	6117.7	7056.53	5299.03	7952.25	5596.68	5734.29	5339.39	5385.15
479	ENSG00000117593	DARS2	55157	DARS2	aspartyl-tRNA synthetase 2, mitochondrial [Source:HGNC Symbol;Acc:HGNC:25538]	protein_coding	1	173824653	173858808	1	q25.1	857.904	-0.0626986	0.0820551	-0.764104	0.444805	0.633682	765.94	884.225	743.371	880.088	830.937	842.801	840.318	790.404	844.307	860.388	852.416	803.854	903.04	923.976	1090.97	857.15	834.199	836.948	914.839
480	ENSG00000117594	HSD11B1	3290	HSD11B1	hydroxysteroid 11-beta dehydrogenase 1 [Source:HGNC Symbol;Acc:HGNC:5208]	protein_coding	1	209686178	209734949	1	q32.2	0.825492	3.09833	1.57739	1.96422	0.049505	NA	5.04572	0	1.09966	1.09874	1.05987	2.01386	0.942061	1.14551	1.38981	0	0	0	0	0	1.88912	0	0	0	0
481	ENSG00000117595	IRF6	3664	IRF6	interferon regulatory factor 6 [Source:HGNC Symbol;Acc:HGNC:6121]	protein_coding	1	209785617	209806175	-1	q32.2	417.222	0.560813	0.738918	0.758965	0.447873	0.636515	493.471	560.399	265.018	1264.65	589.287	585.026	12.2468	146.626	134.116	44.2643	137.369	13.6603	644.738	157.629	1180.7	639.155	587.399	210.091	261.383
482	ENSG00000117597	UTP25	27042	UTP25	UTP25 small subunit processome component [Source:HGNC Symbol;Acc:HGNC:28440]	protein_coding	1	209827972	209857565	1	q32.2	457.586	-0.34088	0.139497	-2.44363	0.0145402	0.059342	467.233	498.332	352.991	384.558	493.899	471.243	349.505	371.146	362.044	436.188	453.955	358.319	477.96	435.158	532.732	590.217	655.918	479.964	522.765
483	ENSG00000117598	PLPPR5	163404	PLPPR5	phospholipid phosphatase related 5 [Source:HGNC Symbol;Acc:HGNC:31703]	protein_coding	1	98890245	99227929	-1	p21.3	3.37307	-0.732551	0.787896	-0.929756	0.352498	0.546836	3.02743	2.69855	1.09966	1.09874	1.05987	4.02772	2.82618	4.58205	4.86432	6.45521	4.54864	6.30474	0	5.86918	1.88912	1.48296	1.33046	1.70806	9.21542
484	ENSG00000117600	PLPPR4	9890	PLPPR4	phospholipid phosphatase related 4 [Source:HGNC Symbol;Acc:HGNC:23496]	protein_coding	1	99264292	99309590	1	p21.3	40.2478	0.118682	0.279107	0.425218	0.670677	0.807899	24.2194	43.1768	63.7804	35.1596	45.5744	57.395	41.4507	36.6564	37.5248	30.4317	36.3891	36.7776	40.6775	41.9227	30.2259	19.2785	35.9225	47.8256	60.3191
485	ENSG00000117601	SERPINC1	462	SERPINC1	serpin family C member 1 [Source:HGNC Symbol;Acc:HGNC:775]	protein_coding	1	173903800	173917327	-1	q25.1	2.27815	-0.56597	0.902674	-0.626993	0.530664	0.705001	2.01829	1.79903	0	3.29621	2.11974	1.00693	2.82618	1.14551	0	2.76652	5.45837	2.10158	5.08469	1.67691	1.88912	5.93183	3.32615	0	0.837765
486	ENSG00000117602	RCAN3	11123	RCAN3	RCAN family member 3 [Source:HGNC Symbol;Acc:HGNC:3042]	protein_coding	1	24502351	24541040	1	p36.11	447.019	0.872211	0.261713	3.33269	0.000860093	0.00698822	438.977	609.873	421.17	955.901	529.935	548.777	302.402	405.511	394.01	268.352	302.94	287.916	511.519	451.088	787.763	354.427	348.581	326.239	247.978
487	ENSG00000117614	SYF2	25949	SYF2	SYF2 pre-mRNA splicing factor [Source:HGNC Symbol;Acc:HGNC:19824]	protein_coding	1	25222276	25232502	-1	p36.11	1272.29	0.00640624	0.124263	0.0515538	0.958884	0.979648	1254.37	1117.2	1389.97	1283.32	1035.49	1135.82	1252	1404.4	1469.72	1452.42	1280.9	1765.33	1299.65	1170.48	1072.08	1224.92	1181.45	1214.43	1169.52
488	ENSG00000117616	RSRP1	57035	RSRP1	arginine and serine rich protein 1 [Source:HGNC Symbol;Acc:HGNC:25234]	protein_coding	1	25242249	25338213	-1	p36.11	1329	0.179525	0.120669	1.48774	0.13682	0.293678	1354.27	1140.59	1763.86	1436.05	1236.87	1397.62	1345.26	1394.09	1411.35	1286.43	1228.13	1422.77	1400.32	1337.33	1198.65	1362.84	1411.62	1057.29	1065.64
489	ENSG00000117620	SLC35A3	23443	SLC35A3	solute carrier family 35 member A3 [Source:HGNC Symbol;Acc:HGNC:11023]	protein_coding	1	99969351	100035634	1	p21.2	551.342	0.255267	0.149503	1.70744	0.0877409	0.215399	576.221	487.538	537.734	729.561	555.371	648.463	604.803	567.029	544.109	554.226	493.073	416.113	579.654	589.433	621.52	548.694	602.034	427.014	392.912
490	ENSG00000117625	RCOR3	55758	RCOR3	REST corepressor 3 [Source:HGNC Symbol;Acc:HGNC:25594]	protein_coding	1	211258377	211316385	1	q32.2	1144.41	-0.0141961	0.0912259	-0.155615	0.876336	0.934533	1204.92	1040.74	1135.95	1218.5	1092.72	1092.52	1208.66	1205.08	1079.18	1226.49	1273.62	852.191	1151.17	1193.96	1201.48	1181.92	1143.53	1101.7	1139.36
491	ENSG00000117632	STMN1	3925	STMN1	stathmin 1 [Source:HGNC Symbol;Acc:HGNC:6510]	protein_coding	1	25884181	25906991	-1	p36.11	17376.2	-0.681913	0.190995	-3.57032	0.000356542	0.00353715	17248.3	17758.3	9165.68	12819	17235.6	18627.2	12228.9	12969.5	12285.2	17900.3	19692	14069	14173.1	16266.8	18399.1	23945.3	24413.3	25801.9	25149.7
492	ENSG00000117640	MTFR1L	56181	MTFR1L	mitochondrial fission regulator 1 like [Source:HGNC Symbol;Acc:HGNC:28836]	protein_coding	1	25818640	25832942	1	p36.11	694.255	-0.316934	0.115249	-2.75	0.00595948	0.0304142	709.428	744.8	578.422	695.5	648.64	746.135	622.702	552.137	605.955	733.128	725.964	564.274	579.654	660.702	596.017	702.922	789.629	990.673	944.161
493	ENSG00000117643	MAN1C1	57134	MAN1C1	mannosidase alpha class 1C member 1 [Source:HGNC Symbol;Acc:HGNC:19080]	protein_coding	1	25616791	25786206	1	p36.11	592.508	-1.03863	0.561806	-1.84873	0.0644971	0.173246	519.709	887.823	194.64	117.565	820.339	793.461	204.427	163.808	170.946	745.116	895.173	273.205	122.032	483.788	299.425	963.923	941.967	1340.82	1319.48
494	ENSG00000117650	NEK2	4751	NEK2	NIMA related kinase 2 [Source:HGNC Symbol;Acc:HGNC:7745]	protein_coding	1	211658657	211675630	-1	q32.3	885.095	0.144844	0.185539	0.780664	0.435	0.624742	1242.26	748.398	932.513	555.961	837.297	744.121	942.061	1032.11	1079.88	838.256	809.659	1292.47	994.565	884.569	830.268	699.956	729.758	833.532	789.175
495	ENSG00000117676	RPS6KA1	6195	RPS6KA1	ribosomal protein S6 kinase A1 [Source:HGNC Symbol;Acc:HGNC:10430]	protein_coding	1	26529761	26575030	1	p36.11	606.405	0.289609	0.206146	1.40487	0.160059	0.325792	383.474	507.328	725.776	908.655	502.378	454.126	682.994	741.147	779.681	568.981	523.094	742.908	768.805	591.11	744.313	459.717	461.005	450.927	525.279
496	ENSG00000117682	DHDDS	79947	DHDDS	dehydrodolichyl diphosphate synthase subunit [Source:HGNC Symbol;Acc:HGNC:20603]	protein_coding	1	26432282	26471306	1	p36.11	831.944	0.0881646	0.128527	0.685962	0.492737	0.674686	602.459	809.565	748.869	1133.9	797.022	817.627	874.233	849.97	927.001	827.19	846.957	796.499	857.278	871.153	971.952	765.206	811.582	732.756	765.717
497	ENSG00000117691	NENF	29937	NENF	neudesin neurotrophic factor [Source:HGNC Symbol;Acc:HGNC:30384]	protein_coding	1	212432920	212446379	1	q32.3	209.89	0.346845	0.25196	1.37659	0.16864	0.337713	253.295	235.673	169.348	409.829	209.854	237.636	97.0323	129.443	159.133	123.571	145.557	188.091	331.522	157.629	345.709	219.478	199.569	187.886	187.659
498	ENSG00000117697	NSL1	25936	NSL1	NSL1 component of MIS12 kinetochore complex [Source:HGNC Symbol;Acc:HGNC:24548]	protein_coding	1	212726153	212791782	-1	q32.3	766.194	-0.446686	0.10633	-4.20093	2.65824e-05	0.000443507	621.632	666.542	671.893	584.528	670.897	679.678	710.314	839.661	886.696	894.508	764.172	896.324	733.212	711.847	679.139	821.559	755.702	1000.92	968.456
499	ENSG00000117707	PROX1	5629	PROX1	prospero homeobox 1 [Source:HGNC Symbol;Acc:HGNC:9459]	protein_coding	1	213983181	214041510	1	q32.3	218.891	0.503805	0.283032	1.78003	0.0750712	0.19318	270.45	201.492	307.905	164.811	226.812	190.31	307.112	198.174	196.658	294.173	272.919	249.037	151.524	359.697	127.516	106.773	134.377	198.135	201.064
500	ENSG00000117713	ARID1A	8289	ARID1A	AT-rich interaction domain 1A [Source:HGNC Symbol;Acc:HGNC:11110]	protein_coding	1	26693236	26782104	1	p36.11	6219	0.0872492	0.0930878	0.937278	0.348616	0.543078	5553.32	6848.92	6849.79	6070.52	6761.96	6653.79	6371.16	5756.2	5803.13	5794.02	6181.61	5153.07	6393.48	6267.44	7393.07	6520.57	6330.34	5740.78	5717.75
501	ENSG00000117724	CENPF	1063	CENPF	centromere protein F [Source:HGNC Symbol;Acc:HGNC:1857]	protein_coding	1	214603185	214664574	1	q41	11950.6	-0.0411767	0.102162	-0.403052	0.68691	0.81888	10778.7	11645.1	10080.6	7714.23	10891.2	10715.8	15177.5	15147.1	13645.1	13713.6	12857.2	12726.1	13633.1	13738.1	12187.7	11463.3	11308.3	9746.17	9892.33
502	ENSG00000117748	RPA2	6118	RPA2	replication protein A2 [Source:HGNC Symbol;Acc:HGNC:10290]	protein_coding	1	27891524	27914746	-1	p35.3	1560.05	-0.187108	0.110966	-1.68617	0.0917625	0.222593	1273.54	1468.91	1578.01	1164.66	1285.62	1312.03	1766.36	1864.89	1945.03	1733.69	1621.14	1990.2	1627.1	1576.29	1294.99	1527.45	1445.55	1603.87	1561.59
503	ENSG00000117751	PPP1R8	5511	PPP1R8	protein phosphatase 1 regulatory subunit 8 [Source:HGNC Symbol;Acc:HGNC:9296]	protein_coding	1	27830782	27851676	1	p35.3	1464.28	-0.316436	0.0643238	-4.91943	8.67988e-07	2.50555e-05	1206.94	1289.01	1336.09	1231.68	1214.61	1314.04	1521.43	1660.99	1709.46	1630.4	1590.21	1625.57	1465.41	1385.96	1328.05	1537.83	1484.8	1660.23	1628.62
504	ENSG00000117758	STX12	23673	STX12	syntaxin 12 [Source:HGNC Symbol;Acc:HGNC:11430]	protein_coding	1	27773219	27824443	1	p35.3	538.873	0.0739293	0.156252	0.473143	0.636111	0.783777	642.824	553.203	501.446	816.362	535.234	630.338	451.247	398.638	394.705	535.783	498.531	401.402	418.978	488.819	642.301	600.598	616.004	551.702	560.465
505	ENSG00000117791	MTARC2	54996	MTARC2	mitochondrial amidoxime reducing component 2 [Source:HGNC Symbol;Acc:HGNC:26064]	protein_coding	1	220748225	220784815	1	q41	43.511	2.42191	0.982536	2.46496	0.0137028	0.0567854	22.2012	29.6841	3.29898	482.345	26.4967	69.4782	0.942061	3.43654	2.08471	4.61087	8.18756	1.05079	16.271	5.86918	71.7866	23.7273	14.6351	20.4967	20.1064
506	ENSG00000117834	SLC5A9	200010	SLC5A9	solute carrier family 5 member 9 [Source:HGNC Symbol;Acc:HGNC:22146]	protein_coding	1	48222685	48248644	1	p33	10.5375	-0.868859	0.439378	-1.97747	0.0479881	0.140654	3.02743	11.6937	5.49831	8.7899	13.7783	10.0693	8.47855	10.3096	8.33884	12.9104	11.8265	1.05079	7.11856	8.38454	15.113	22.2444	17.9612	8.54028	15.0798
507	ENSG00000117859	OSBPL9	114883	OSBPL9	oxysterol binding protein like 9 [Source:HGNC Symbol;Acc:HGNC:16386]	protein_coding	1	51577179	51798427	1	p32.3	3783.67	0.00983528	0.145482	0.0676048	0.9461	0.972798	4210.15	3486.53	3161.53	5011.34	3433.98	3801.16	3558.16	3593.47	3266.04	3835.32	3578.87	3366.73	3433.18	3460.3	5395.33	4063.31	3906.24	3612.54	3715.49
508	ENSG00000117862	TXNDC12	51060	TXNDC12	thioredoxin domain containing 12 [Source:HGNC Symbol;Acc:HGNC:24626]	protein_coding	1	52020131	52055191	-1	p32.3	1769.01	0.0585617	0.102056	0.57382	0.56609	0.732802	1737.74	1639.82	1700.08	1882.14	1459.44	1559.73	1868.11	2030.99	1980.47	2015.87	1678.45	2345.36	1930.15	1623.25	1770.11	1561.55	1507.41	1648.27	1672.18
509	ENSG00000118004	COLEC11	78989	COLEC11	collectin subfamily member 11 [Source:HGNC Symbol;Acc:HGNC:17213]	protein_coding	2	3594832	3644644	1	p25.3	12.6452	5.91607	1.09643	5.39577	6.8232e-08	2.89609e-06	17.1554	18.8899	43.9864	9.88863	19.0776	11.0762	16.9571	17.1827	11.1184	15.6769	11.8265	8.40632	14.2371	18.446	5.66736	0	0.665231	0	0
510	ENSG00000118193	KIF14	9928	KIF14	kinesin family member 14 [Source:HGNC Symbol;Acc:HGNC:19181]	protein_coding	1	200551497	200620751	-1	q32.1	1647.64	0.17044	0.130642	1.30464	0.192017	0.36865	1806.37	1358.27	1718.77	1145.98	1550.59	1441.92	2227.97	2214.28	2005.49	1724.46	1600.21	1932.4	1714.56	1915.87	1605.75	1405.84	1402.97	1236.63	1296.86
511	ENSG00000118194	TNNT2	7139	TNNT2	troponin T2, cardiac type [Source:HGNC Symbol;Acc:HGNC:11949]	protein_coding	1	201359008	201377764	-1	q32.1	349.899	1.47849	0.940762	1.57159	0.116046	0.262975	89.8138	491.136	93.4712	1567.9	255.428	759.225	24.4936	77.8949	61.8464	29.5096	68.2297	30.4729	265.421	39.4073	2014.75	292.143	259.44	112.732	114.774
512	ENSG00000118197	DDX59	83479	DDX59	DEAD-box helicase 59 [Source:HGNC Symbol;Acc:HGNC:25360]	protein_coding	1	200623896	200669907	-1	q32.1	511.312	0.0400553	0.119372	0.335551	0.737209	0.852143	504.572	443.462	599.315	513.11	435.606	461.174	576.541	594.521	567.041	497.974	495.802	672.505	489.147	480.434	466.613	480.478	455.683	479.964	500.984
513	ENSG00000118200	CAMSAP2	23271	CAMSAP2	calmodulin regulated spectrin associated protein family member 2 [Source:HGNC Symbol;Acc:HGNC:29188]	protein_coding	1	200738893	200860704	1	q32.1	2290.68	-0.030499	0.0884127	-0.344961	0.730123	0.847498	2251.4	2294.67	2263.1	2792.99	2359.27	2428.72	2078.19	2072.23	1972.83	2444.68	2340.73	1858.85	1957.6	2383.72	2229.16	2423.15	2482.64	2408.36	2480.62
514	ENSG00000118217	ATF6	22926	ATF6	activating transcription factor 6 [Source:HGNC Symbol;Acc:HGNC:791]	protein_coding	1	161766298	161977574	1	q23.3	1588.3	-0.042267	0.0769468	-0.549301	0.582799	0.745587	1648.94	1655.11	1472.45	1906.31	1578.15	1604.04	1475.27	1452.51	1380.08	1599.05	1565.64	1341.86	1487.78	1635.82	1605.75	1702.44	1681.7	1641.44	1743.39
515	ENSG00000118292	C1orf54	79630	C1orf54	chromosome 1 open reading frame 54 [Source:HGNC Symbol;Acc:HGNC:26258]	protein_coding	1	150268200	150280916	1	q21.2	348.371	0.304774	0.345821	0.881307	0.378152	0.572515	381.456	222.181	504.745	217.55	213.034	201.386	495.524	489.134	575.38	413.134	364.801	738.705	364.064	343.766	154.908	200.199	189.591	259.625	289.867
516	ENSG00000118298	CA14	23632	CA14	carbonic anhydrase 14 [Source:HGNC Symbol;Acc:HGNC:1372]	protein_coding	1	150257251	150265078	1	q21.2	1122.44	0.296002	0.286844	1.03193	0.302106	0.495115	1354.27	859.039	1593.41	594.417	852.135	765.267	1504.47	1388.36	1410.65	1203.44	1165.36	2083.72	1353.54	1284.51	645.134	713.303	681.196	924.059	950.026
517	ENSG00000118454	ANKRD13C	81573	ANKRD13C	ankyrin repeat domain 13C [Source:HGNC Symbol;Acc:HGNC:25374]	protein_coding	1	70258999	70354734	-1	p31.1	886.296	-0.0862377	0.0705249	-1.2228	0.221406	0.405458	901.165	819.46	853.337	859.212	834.117	859.918	865.754	878.608	851.951	936.006	890.624	987.742	846.092	902.176	930.392	811.178	848.834	932.599	1030.45
518	ENSG00000118473	SGIP1	84251	SGIP1	SH3GL interacting endocytic adaptor 1 [Source:HGNC Symbol;Acc:HGNC:25412]	protein_coding	1	66533267	66751139	1	p31.3	47.0639	0.0872002	0.369667	0.235889	0.813519	0.898498	66.6035	35.0812	30.7905	21.9747	65.7119	35.2426	61.234	27.4923	29.1859	75.6182	59.1324	51.4887	37.6267	82.1685	54.7845	56.3524	41.2443	25.6209	36.8617
519	ENSG00000118655	DCLRE1B	64858	DCLRE1B	DNA cross-link repair 1B [Source:HGNC Symbol;Acc:HGNC:17641]	protein_coding	1	113904619	113914086	1	p13.2	489.452	-0.618708	0.154452	-4.00583	6.18011e-05	0.000882853	381.456	511.825	292.51	366.978	425.007	504.472	423.927	445.604	432.925	504.429	526.733	360.421	506.435	510.618	562.958	695.507	625.982	589.28	632.513
520	ENSG00000118729	CASQ2	845	CASQ2	calsequestrin 2 [Source:HGNC Symbol;Acc:HGNC:1513]	protein_coding	1	115700021	115768714	-1	p13.1	69.1856	1.68829	1.16531	1.44879	0.147397	0.308541	17.1554	80.057	7.69763	508.715	43.4546	125.866	0.942061	6.87308	4.16942	8.29956	14.5557	0	31.5251	7.54608	295.647	53.3865	42.5748	37.5773	28.484
521	ENSG00000118733	OLFM3	118427	OLFM3	olfactomedin 3 [Source:HGNC Symbol;Acc:HGNC:17990]	protein_coding	1	101802560	101996926	-1	p21.1	396.354	0.149325	0.343238	0.435046	0.663529	0.803052	178.618	320.228	399.177	325.226	304.182	353.433	552.048	494.861	384.976	1015.31	777.818	278.459	191.184	648.963	175.688	253.586	245.47	298.91	332.593
522	ENSG00000118873	RAB3GAP2	25782	RAB3GAP2	RAB3 GTPase activating non-catalytic protein subunit 2 [Source:HGNC Symbol;Acc:HGNC:17168]	protein_coding	1	220148293	220272529	-1	q41	2162.72	0.104398	0.0775307	1.34654	0.178128	0.350235	2512.77	2147.15	2600.7	2089.8	2201.35	2044.07	2225.15	2226.88	2128.49	2236.27	2040.52	2117.34	2015.57	2204.29	1873.06	2208.12	2177.3	2013.8	2029.07
523	ENSG00000118960	HS1BP3	64342	HS1BP3	HCLS1 binding protein 3 [Source:HGNC Symbol;Acc:HGNC:24979]	protein_coding	2	20560448	20651130	-1	p24.1	405.585	0.0294871	0.177451	0.166171	0.868023	0.929775	386.502	447.959	296.909	587.824	329.619	477.285	341.026	364.273	321.74	355.959	440.309	415.062	347.793	446.896	495.894	363.325	359.225	454.343	474.175
524	ENSG00000118961	LDAH	60526	LDAH	lipid droplet associated hydrolase [Source:HGNC Symbol;Acc:HGNC:26145]	protein_coding	2	20684014	20823130	-1	p24.1	991.054	-0.456181	0.0782899	-5.82681	5.64968e-09	3.34542e-07	873.918	927.402	974.3	865.805	940.104	963.632	890.248	906.1	839.443	1030.99	981.597	1008.76	822.702	941.584	791.541	1273.86	1243.98	1260.55	1293.51
525	ENSG00000118965	WDR35	57539	WDR35	WD repeat domain 35 [Source:HGNC Symbol;Acc:HGNC:29250]	protein_coding	2	19910263	19990105	-1	p24.1	1163.83	-0.179422	0.131963	-1.35964	0.173945	0.344668	944.558	1093.81	1177.74	728.463	1059.87	1072.38	1483.75	1364.31	1288.35	1549.25	1383.7	1102.28	1104.39	1328.95	842.547	1098.87	1135.55	1183.68	1170.36
526	ENSG00000119185	ITGB1BP1	9270	ITGB1BP1	integrin subunit beta 1 binding protein 1 [Source:HGNC Symbol;Acc:HGNC:23927]	protein_coding	2	9403475	9423528	-1	p25.1	916.942	-0.679014	0.148995	-4.55729	5.1817e-06	0.00011351	870.891	792.474	575.123	1124.01	724.95	874.015	695.241	811.023	748.411	862.232	865.152	822.768	724.059	699.27	936.059	1303.52	1206.73	1340.82	1445.14
527	ENSG00000119203	CPSF3	51692	CPSF3	cleavage and polyadenylation specific factor 3 [Source:HGNC Symbol;Acc:HGNC:2326]	protein_coding	2	9423651	9473101	1	p25.1	2922.79	-0.278708	0.0749723	-3.71747	0.000201224	0.00228123	2713.59	2858.67	2502.83	2285.37	2564.88	2606.94	3147.43	3027.59	2989.47	3235.91	3127.65	3371.98	2787.42	3099.76	2650.44	3007.44	3046.76	3182.11	3326.77
528	ENSG00000119280	C1orf198	84886	C1orf198	chromosome 1 open reading frame 198 [Source:HGNC Symbol;Acc:HGNC:25900]	protein_coding	1	230837119	230869589	-1	q42.2	2739.64	-0.424893	0.248524	-1.70966	0.0873283	0.214763	3527.96	3222.97	1403.17	2056.84	3179.61	3111.41	1870.93	1853.44	1845.66	2820.01	3120.37	1535.2	2178.28	2611.78	2945.14	3464.19	3540.36	3942.2	3823.56
529	ENSG00000119283	TRIM67	440730	TRIM67	tripartite motif containing 67 [Source:HGNC Symbol;Acc:HGNC:31859]	protein_coding	1	231162058	231221565	1	q42.2	2.22558	-1.32667	0.817414	-1.62301	0.104587	0.243655	2.01829	0.899517	0	1.09874	2.11974	3.02079	1.88412	1.14551	1.38981	2.76652	0.909729	2.10158	1.01694	2.51536	5.66736	0	5.32185	1.70806	6.70212
530	ENSG00000119285	HEATR1	55127	HEATR1	HEAT repeat containing 1 [Source:HGNC Symbol;Acc:HGNC:25517]	protein_coding	1	236549005	236604516	-1	q43	2382.95	-0.195924	0.110988	-1.76528	0.0775171	0.197428	2471.39	2599.6	2101.45	1992.01	2530.97	2463.96	2028.26	2050.47	2031.9	2290.68	2481.74	1960.77	2271.84	2449.12	2740.17	2970.36	2898.41	2430.56	2512.46
531	ENSG00000119535	CSF3R	1441	CSF3R	colony stimulating factor 3 receptor [Source:HGNC Symbol;Acc:HGNC:2439]	protein_coding	1	36466043	36483278	-1	p34.3	78.7186	4.1982	1.06257	3.951	7.78255e-05	0.00106585	13.1189	102.545	20.8936	894.372	44.5145	185.275	5.65237	5.72756	0.694903	2.76652	6.3681	4.20316	19.3218	7.54608	136.961	14.8296	17.296	8.54028	5.02659
532	ENSG00000119729	RHOQ	23433	RHOQ	ras homolog family member Q [Source:HGNC Symbol;Acc:HGNC:17736]	protein_coding	2	46541806	46584688	1	p21	760.773	-0.508748	0.130364	-3.90253	9.51906e-05	0.00125508	871.9	638.657	685.089	603.207	848.955	698.81	694.299	626.595	605.26	782.925	800.561	548.512	579.654	734.485	613.019	1103.32	1118.92	992.381	908.137
533	ENSG00000119737	GPR75	10936	GPR75	G protein-coupled receptor 75 [Source:HGNC Symbol;Acc:HGNC:4526]	protein_coding	2	53852912	53859967	-1	p16.2	53.5135	-0.843943	0.338499	-2.49319	0.0126601	0.0536582	25.2286	48.5739	34.0895	46.1469	67.8316	61.4227	38.6245	42.384	26.4063	41.4978	66.4102	17.8634	38.6436	58.6918	65.1746	102.324	94.4628	56.3659	84.6143
534	ENSG00000119760	SUPT7L	9913	SUPT7L	SPT7 like, STAGA complex subunit gamma [Source:HGNC Symbol;Acc:HGNC:30632]	protein_coding	2	27650809	27663840	-1	p23.3	1418.55	0.0163366	0.061791	0.264384	0.791484	0.884323	1480.41	1501.29	1377.88	1577.79	1555.89	1546.64	1304.75	1272.66	1284.18	1387.87	1421	1172.68	1372.87	1326.43	1403.62	1579.35	1449.54	1474.05	1463.58
535	ENSG00000119771	KLHL29	114818	KLHL29	kelch like family member 29 [Source:HGNC Symbol;Acc:HGNC:29404]	protein_coding	2	23385179	23708611	1	p24.1	226.583	0.708834	0.480455	1.47534	0.140121	0.298334	182.655	356.209	84.6739	702.093	249.069	433.987	93.264	71.0218	75.7444	127.26	165.571	111.384	195.252	151.76	486.448	262.484	268.753	136.645	150.798
536	ENSG00000119772	DNMT3A	1788	DNMT3A	DNA methyltransferase 3 alpha [Source:HGNC Symbol;Acc:HGNC:2978]	protein_coding	2	25227855	25342590	-1	p23.3	4032.76	-0.0893475	0.0601234	-1.48607	0.137261	0.294338	3996.21	4095.5	4509.71	3469.81	3946.95	3998.52	3928.39	3910.78	3960.25	3836.24	3768.1	4325.05	3815.55	4062.31	3964.32	4224.95	4244.17	4280.39	4285.17
537	ENSG00000119777	TMEM214	54867	TMEM214	transmembrane protein 214 [Source:HGNC Symbol;Acc:HGNC:25983]	protein_coding	2	27032910	27041694	1	p23.3	891.552	-0.00944681	0.208466	-0.0453159	0.963855	0.982032	925.384	1033.55	635.604	1471.21	930.565	1055.26	611.398	592.23	663.632	696.241	755.985	576.884	835.922	805.754	1289.32	989.133	1017.14	1016.29	1037.99
538	ENSG00000119778	ATAD2B	54454	ATAD2B	ATPase family AAA domain containing 2B [Source:HGNC Symbol;Acc:HGNC:29230]	protein_coding	2	23748664	23927123	-1	p23.3	1092.46	-0.0585724	0.109982	-0.532564	0.594335	0.753802	1437.02	1126.2	1176.64	882.286	1164.8	1151.93	940.177	966.813	940.204	1098.31	1075.3	907.882	918.294	1126.88	1025.79	1189.33	1181.45	1209.3	1238.22
539	ENSG00000119782	FKBP1B	2281	FKBP1B	FKBP prolyl isomerase 1B [Source:HGNC Symbol;Acc:HGNC:3712]	protein_coding	2	24049701	24063681	1	p23.3	226.093	0.598803	0.291444	2.05461	0.0399166	0.123315	196.783	160.114	347.493	294.461	160.04	178.227	281.676	295.542	326.604	214.866	179.217	450.789	229.828	203.744	187.023	118.637	123.733	184.47	162.526
540	ENSG00000119787	ATL2	64225	ATL2	atlastin GTPase 2 [Source:HGNC Symbol;Acc:HGNC:24047]	protein_coding	2	38293954	38377285	-1	p22.1	1673.32	-0.205161	0.0750199	-2.73475	0.00624275	0.0315323	1999.11	1525.58	1648.39	1570.1	1724.41	1517.44	1438.53	1576.23	1545.46	1617.49	1509.24	1630.83	1588.46	1541.92	1688.87	1819.59	1918.53	1959.14	1973.77
541	ENSG00000119801	YPEL5	51646	YPEL5	yippee like 5 [Source:HGNC Symbol;Acc:HGNC:18329]	protein_coding	2	30146941	30160533	1	p23.1	1274.06	0.244791	0.146596	1.66983	0.094952	0.228015	1337.11	1154.98	1152.44	1959.05	1136.18	1287.86	1282.14	1263.5	1168.13	1512.36	1133.52	1362.87	1194.9	1208.21	1538.69	1168.57	1140.21	1081.2	1125.12
542	ENSG00000119812	FAM98A	25940	FAM98A	family with sequence similarity 98 member A [Source:HGNC Symbol;Acc:HGNC:24520]	protein_coding	2	33532744	33599347	-1	p22.3	945.872	-0.496156	0.230303	-2.15436	0.0312117	0.103408	861.808	1059.63	566.326	1017.43	966.601	1140.85	625.528	565.883	624.718	878.831	1023.44	544.309	692.534	914.753	1210.93	1404.36	1305.85	1233.22	1334.56
543	ENSG00000119820	YIPF4	84272	YIPF4	Yip1 domain family member 4 [Source:HGNC Symbol;Acc:HGNC:28145]	protein_coding	2	32277904	32316594	1	p22.3	1008.99	-0.0445411	0.0894603	-0.497887	0.618564	0.77129	1011.16	876.13	1044.68	948.21	893.47	946.514	1070.18	1087.09	1076.4	1161.94	1068.93	1222.07	946.769	1020.4	865.217	1048.45	1023.12	939.431	920.704
544	ENSG00000119866	BCL11A	53335	BCL11A	BAF chromatin remodeling complex subunit BCL11A [Source:HGNC Symbol;Acc:HGNC:13221]	protein_coding	2	60450520	60554467	-1	p16.1	52.2936	2.53977	0.739546	3.43423	0.000594243	0.00523896	89.8138	139.425	6.59797	168.107	125.065	141.977	3.76824	5.72756	2.77961	11.0661	11.8265	5.25395	35.5928	16.7691	152.074	19.2785	9.31323	29.037	20.1064
545	ENSG00000119878	CRIPT	9419	CRIPT	CXXC repeat containing interactor of PDZ3 domain [Source:HGNC Symbol;Acc:HGNC:14312]	protein_coding	2	46616416	46630176	1	p21	351.259	-0.331317	0.122264	-2.70984	0.00673155	0.0333778	386.502	268.956	279.314	354.892	337.038	340.342	280.734	324.18	323.825	377.169	372.989	400.351	347.793	321.966	311.705	425.609	448.366	384.313	387.885
546	ENSG00000119888	EPCAM	4072	EPCAM	epithelial cell adhesion molecule [Source:HGNC Symbol;Acc:HGNC:11529]	protein_coding	2	47345158	47387601	1	p21	1209.11	0.600154	0.655023	0.916233	0.359545	0.553347	1631.78	1374.46	843.44	3256.66	1428.7	1665.46	81.9593	672.416	692.818	207.489	544.018	83.0124	1962.69	562.602	3479.76	1374.7	1434.24	814.743	862.06
547	ENSG00000120332	TNN	63923	TNN	tenascin N [Source:HGNC Symbol;Acc:HGNC:22942]	protein_coding	1	175067833	175148075	1	q25.1	4.3981	0.333796	1.00521	0.332067	0.739838	0.853412	5.04572	2.69855	0	15.3823	2.11974	6.04158	2.82618	0	0.694903	0.922174	9.09729	1.05079	1.01694	4.19227	16.0575	2.96592	6.65231	5.12417	1.67553
548	ENSG00000120333	MRPS14	63931	MRPS14	mitochondrial ribosomal protein S14 [Source:HGNC Symbol;Acc:HGNC:14049]	protein_coding	1	175010789	175023425	-1	q25.1	627.235	-0.421846	0.0709206	-5.94814	2.71214e-09	1.76776e-07	547.965	555.902	509.143	587.824	524.635	578.985	566.179	580.775	632.362	653.821	657.734	705.08	589.824	610.394	659.303	759.275	720.445	748.129	729.693
549	ENSG00000120334	CENPL	91687	CENPL	centromere protein L [Source:HGNC Symbol;Acc:HGNC:17879]	protein_coding	1	173799550	173824883	-1	q25.1	367.644	0.0715597	0.0919131	0.778558	0.43624	0.625883	330.999	350.812	395.878	343.905	355.056	374.578	357.983	400.929	425.281	373.48	352.975	431.875	390.504	405.812	331.541	311.421	343.259	362.108	346.835
550	ENSG00000120337	TNFSF18	8995	TNFSF18	TNF superfamily member 18 [Source:HGNC Symbol;Acc:HGNC:11932]	protein_coding	1	173039202	173050941	-1	q25.1	1.61995	1.11052	1.00054	1.10992	0.267034	NA	2.01829	2.69855	1.09966	3.29621	1.05987	3.02079	0.942061	1.14551	1.38981	0	2.72919	0	2.03387	2.51536	2.83368	1.48296	0	0	2.5133
551	ENSG00000120341	SEC16B	89866	SEC16B	SEC16 homolog B, endoplasmic reticulum export factor [Source:HGNC Symbol;Acc:HGNC:30301]	protein_coding	1	177923956	177984303	-1	q25.2	2.11511	0.752431	0.873923	0.860981	0.389249	0.582871	0	3.59807	1.09966	5.49368	2.11974	3.02079	1.88412	3.43654	0.694903	4.61087	2.72919	1.05079	1.01694	2.51536	0.94456	2.96592	1.33046	0	1.67553
552	ENSG00000120341	SEC16B	111240474	SEC16B	SEC16 homolog B, endoplasmic reticulum export factor [Source:HGNC Symbol;Acc:HGNC:30301]	protein_coding	1	177923956	177984303	-1	q25.2	2.11511	0.752431	0.873923	0.860981	0.389249	0.582871	0	3.59807	1.09966	5.49368	2.11974	3.02079	1.88412	3.43654	0.694903	4.61087	2.72919	1.05079	1.01694	2.51536	0.94456	2.96592	1.33046	0	1.67553
553	ENSG00000120370	GORAB	92344	GORAB	golgin, RAB6 interacting [Source:HGNC Symbol;Acc:HGNC:25676]	protein_coding	1	170531819	170553834	1	q24.2	360.751	-0.438161	0.110118	-3.97901	6.92026e-05	0.000970812	275.496	300.439	337.596	341.707	312.661	309.128	410.739	372.292	368.299	411.289	332.961	401.402	348.809	345.443	289.035	418.194	363.216	433.846	481.715
554	ENSG00000120656	TAF12	6883	TAF12	TATA-box binding protein associated factor 12 [Source:HGNC Symbol;Acc:HGNC:11545]	protein_coding	1	28587829	28648291	-1	p35.3	627.343	0.0502372	0.141806	0.354267	0.723139	0.843302	620.623	555.002	599.315	787.794	509.797	589.054	624.586	676.998	694.208	693.474	574.949	854.292	606.095	553.379	621.52	513.103	530.854	661.018	653.457
555	ENSG00000120937	NPPB	4879	NPPB	natriuretic peptide B [Source:HGNC Symbol;Acc:HGNC:7940]	protein_coding	1	11857464	11858945	-1	p36.22	241.968	0.637386	0.595111	1.07104	0.284153	0.476637	263.386	310.333	134.159	405.434	287.225	491.382	58.4078	119.133	115.354	92.2174	120.994	30.4729	189.15	119.06	1050.35	238.756	280.727	140.061	150.798
556	ENSG00000120942	UBIAD1	29914	UBIAD1	UbiA prenyltransferase domain containing 1 [Source:HGNC Symbol;Acc:HGNC:30791]	protein_coding	1	11273198	11296049	1	p36.22	467.511	-0.24239	0.0877328	-2.76282	0.00573048	0.0295238	386.502	469.548	460.758	497.728	395.331	419.89	523.786	485.697	496.856	427.889	486.705	437.129	489.147	408.327	421.274	536.831	504.91	515.833	518.577
557	ENSG00000120948	TARDBP	23435	TARDBP	TAR DNA binding protein [Source:HGNC Symbol;Acc:HGNC:11571]	protein_coding	1	11012344	11030528	1	p36.22	4351.78	-0.178488	0.101098	-1.76551	0.0774789	0.197379	3633.92	3718.6	5110.13	3686.26	3790.09	3935.08	5107.85	4725.24	4687.82	4763.03	4382.16	4885.12	4026.05	4284.5	3938.81	4757.33	4836.89	4288.93	4125.99
558	ENSG00000120949	TNFRSF8	943	TNFRSF8	TNF receptor superfamily member 8 [Source:HGNC Symbol;Acc:HGNC:11923]	protein_coding	1	12063303	12144207	1	p36.22	1.75801	0.20349	1.02754	0.198036	0.843017	0.915676	1.00914	0	1.09966	6.59242	1.05987	3.02079	0.942061	3.43654	1.38981	0	0	1.05079	0	2.51536	3.77824	2.96592	1.99569	1.70806	0.837765
559	ENSG00000121310	ECHDC2	55268	ECHDC2	enoyl-CoA hydratase domain containing 2 [Source:HGNC Symbol;Acc:HGNC:23408]	protein_coding	1	52895910	52927212	-1	p32.3	340.488	0.947354	0.408027	2.32179	0.0202441	0.0757454	329.99	384.993	374.984	998.752	392.152	490.375	129.062	214.211	251.555	110.661	132.82	145.009	628.467	197.875	661.192	304.006	271.414	230.588	221.17
560	ENSG00000121446	RGSL1	353299	RGSL1	regulator of G protein signaling like 1 [Source:HGNC Symbol;Acc:HGNC:18636]	protein_coding	1	182409192	182560599	1	q25.3	0.0938428	-0.0864928	4.26746	-0.020268	0.98383	NA	0	0	0	0	0	0	0	0	0	0	0	0	0	0.838454	0.94456	0	0	0	0
561	ENSG00000121454	LHX4	89884	LHX4	LIM homeobox 4 [Source:HGNC Symbol;Acc:HGNC:21734]	protein_coding	1	180230264	180278984	1	q25.2	70.6104	-0.243287	0.275932	-0.88169	0.377944	0.572299	48.4389	82.7556	37.3885	70.3192	69.9514	91.6307	79.1331	61.8577	54.8973	61.7856	91.8826	39.93	70.1687	76.2993	89.7332	91.9434	102.446	64.9062	56.1303
562	ENSG00000121481	RNF2	6045	RNF2	ring finger protein 2 [Source:HGNC Symbol;Acc:HGNC:10061]	protein_coding	1	185045526	185102603	1	q25.3	923.319	-0.204597	0.0798682	-2.56168	0.0104167	0.0464626	809.333	760.092	851.138	808.67	771.585	859.918	953.366	995.45	1031.93	1180.38	1012.53	1077.06	954.904	891.276	848.215	960.957	951.945	949.68	874.627
563	ENSG00000121486	TRMT1L	81627	TRMT1L	tRNA methyltransferase 1 like [Source:HGNC Symbol;Acc:HGNC:16782]	protein_coding	1	185118101	185157072	-1	q25.3	697.202	-0.00614959	0.0919064	-0.0669114	0.946652	0.972987	818.415	655.748	822.547	710.883	702.693	667.595	589.73	632.323	629.582	594.802	602.24	841.683	699.653	689.209	664.026	673.263	701.153	734.464	816.821
564	ENSG00000121644	DESI2	51029	DESI2	desumoylating isopeptidase 2 [Source:HGNC Symbol;Acc:HGNC:24264]	protein_coding	1	244653103	244709033	1	q44	1773.55	-0.0613653	0.0878526	-0.698503	0.484863	0.668396	1614.63	1604.74	1905.71	1797.53	1536.81	1562.76	1981.15	1940.5	2043.71	1758.58	1648.43	2099.48	1802.01	1691.16	1737.05	1674.26	1678.38	1836.16	1784.44
565	ENSG00000121753	ADGRB2	576	ADGRB2	adhesion G protein-coupled receptor B2 [Source:HGNC Symbol;Acc:HGNC:944]	protein_coding	1	31727117	31764893	-1	p35.2	605.017	1.06083	0.258218	4.10826	3.98652e-05	0.000620625	413.749	505.529	842.341	870.2	532.054	466.209	947.713	784.676	831.104	592.958	429.392	1042.38	782.025	700.947	595.073	336.631	332.615	244.252	245.465
566	ENSG00000121764	HCRTR1	3061	HCRTR1	hypocretin receptor 1 [Source:HGNC Symbol;Acc:HGNC:4848]	protein_coding	1	31617686	31632518	1	p35.2	5.19074	-0.371102	0.813908	-0.45595	0.648426	0.792855	8.07315	0.899517	1.09966	10.9874	9.53882	3.02079	1.88412	0	3.47451	1.84435	1.81946	6.30474	3.05081	6.70763	11.3347	11.8637	13.3046	3.41611	0
567	ENSG00000121766	ZCCHC17	51538	ZCCHC17	zinc finger CCHC-type containing 17 [Source:HGNC Symbol;Acc:HGNC:30246]	protein_coding	1	31296982	31364953	1	p35.2	1299.24	-0.437177	0.156161	-2.79953	0.00511777	0.0271149	1492.52	1213.45	842.341	1003.15	1240.05	1173.07	1101.27	1241.74	1173.69	1592.59	1552.91	1384.94	1006.77	1280.32	1096.63	1493.34	1419.6	1725.14	1652.07
568	ENSG00000121769	FABP3	2170	FABP3	fatty acid binding protein 3 [Source:HGNC Symbol;Acc:HGNC:3557]	protein_coding	1	31365253	31376850	-1	p35.2	156.853	-1.94872	0.323164	-6.03012	1.63836e-09	1.14075e-07	140.271	85.4541	96.7702	76.9116	74.1908	75.5198	108.337	112.26	89.6425	176.135	182.855	68.3013	65.084	143.376	72.7311	510.138	477.636	211.799	212.792
569	ENSG00000121774	KHDRBS1	10657	KHDRBS1	KH RNA binding domain containing, signal transduction associated 1 [Source:HGNC Symbol;Acc:HGNC:18116]	protein_coding	1	32013868	32060850	1	p35.2	9330.8	-0.228046	0.0468354	-4.86908	1.12119e-06	3.10469e-05	8897.62	8553.51	9049.11	7865.86	8164.17	8573	9857.73	9559.3	9562.56	9688.36	9587.63	10278.8	9064.98	9561.73	9126.34	9808.28	10029	9826.45	10230.8
570	ENSG00000121775	TMEM39B	55116	TMEM39B	transmembrane protein 39B [Source:HGNC Symbol;Acc:HGNC:25510]	protein_coding	1	32072031	32102866	1	p35.2	470.142	-0.165417	0.0923709	-1.79079	0.0733274	0.190056	426.868	457.854	426.669	330.72	421.828	413.848	566.179	562.447	536.465	497.974	484.885	535.903	477.96	503.072	430.719	478.995	449.696	476.548	454.069
571	ENSG00000121851	POLR3GL	84265	POLR3GL	RNA polymerase III subunit GL [Source:HGNC Symbol;Acc:HGNC:28466]	protein_coding	1	145964690	145978848	1	q21.1	171.372	-0.256005	0.254411	-1.00627	0.314286	0.508532	269.441	169.109	97.8699	123.059	186.537	189.303	128.12	134.025	132.726	183.513	176.487	150.263	159.659	200.39	129.405	155.711	150.342	256.209	263.896
572	ENSG00000121900	TMEM54	113452	TMEM54	transmembrane protein 54 [Source:HGNC Symbol;Acc:HGNC:24143]	protein_coding	1	32894594	32901438	-1	p35.1	346.31	1.16516	0.331397	3.51591	0.000438257	0.00414182	366.319	412.878	519.04	821.855	313.721	398.744	178.992	341.363	338.418	137.404	142.827	390.894	502.367	275.013	598.851	237.273	275.406	182.762	145.771
573	ENSG00000121903	ZSCAN20	7579	ZSCAN20	zinc finger and SCAN domain containing 20 [Source:HGNC Symbol;Acc:HGNC:13093]	protein_coding	1	33472645	33501643	1	p35.1	193.819	0.0804258	0.117131	0.68663	0.492316	0.674351	191.737	185.301	265.018	182.39	187.597	171.178	188.412	193.592	195.268	192.734	179.217	225.92	184.066	198.714	193.635	183.887	178.947	198.135	186.822
574	ENSG00000121904	CSMD2	114784	CSMD2	CUB and Sushi multiple domains 2 [Source:HGNC Symbol;Acc:HGNC:19290]	protein_coding	1	33513998	34165842	-1	p35.1	254.374	1.16124	0.39216	2.96115	0.00306495	0.0183994	156.417	295.042	315.603	117.565	299.943	258.781	384.361	277.214	251.555	465.698	533.101	245.885	98.6429	533.257	170.965	84.5286	99.7846	95.6512	149.122
575	ENSG00000121905	HPCA	3208	HPCA	hippocalcin [Source:HGNC Symbol;Acc:HGNC:5144]	protein_coding	1	32885994	32898441	1	p35.1	91.462	-0.892345	0.243993	-3.65726	0.000254922	0.00273105	135.225	90.8512	60.4814	94.4914	85.8494	100.693	48.0451	52.6936	57.6769	56.2526	59.1324	45.184	35.5928	59.5302	54.7845	223.927	239.483	129.812	108.072
576	ENSG00000121931	LRIF1	55791	LRIF1	ligand dependent nuclear receptor interacting factor 1 [Source:HGNC Symbol;Acc:HGNC:30299]	protein_coding	1	110947190	110963965	-1	p13.3	399.861	0.255939	0.11786	2.17156	0.029889	0.100113	456.133	362.505	527.837	499.925	405.93	391.696	351.389	397.493	380.112	387.313	305.669	448.687	380.335	419.227	407.105	327.734	377.186	413.35	357.726
577	ENSG00000121933	TMIGD3	57413	TMIGD3	transmembrane and immunoglobulin domain containing 3 [Source:HGNC Symbol;Acc:HGNC:51375]	protein_coding	1	111483348	111563962	-1	p13.2	1.80221	1.85605	1.31072	1.41606	0.156758	0.321178	2.01829	0.899517	0	1.09874	3.17961	0	3.76824	2.29103	2.08471	2.76652	1.81946	3.15237	6.10162	3.35382	0	0	0	1.70806	0
578	ENSG00000121940	CLCC1	23155	CLCC1	chloride channel CLIC like 1 [Source:HGNC Symbol;Acc:HGNC:29675]	protein_coding	1	108881885	108963527	-1	p13.3	525.486	0.0854766	0.097746	0.874477	0.381859	0.575729	595.395	538.811	480.552	617.49	616.844	539.715	515.307	455.914	433.619	533.938	528.552	450.789	456.605	555.895	539.344	498.274	542.163	534.622	550.412
579	ENSG00000121957	GPSM2	29899	GPSM2	G protein signaling modulator 2 [Source:HGNC Symbol;Acc:HGNC:29501]	protein_coding	1	108875350	108934545	1	p13.3	640.026	0.30129	0.129553	2.32561	0.0200393	0.0752339	807.315	717.815	528.937	817.46	704.813	641.415	735.75	602.54	573.99	631.689	609.518	602.103	608.128	617.102	679.139	484.927	501.584	628.565	667.699
580	ENSG00000122176	FMOD	2331	FMOD	fibromodulin [Source:HGNC Symbol;Acc:HGNC:3774]	protein_coding	1	203340628	203351758	-1	q32.1	90.1482	-0.282864	0.676563	-0.418089	0.675882	0.811066	85.7772	189.798	27.4915	23.0735	151.561	222.532	19.7833	49.257	40.3044	93.1395	105.529	30.4729	6.10162	64.5609	34.9487	38.5569	59.8708	223.755	246.303
581	ENSG00000122180	MYOG	4656	MYOG	myogenin [Source:HGNC Symbol;Acc:HGNC:7612]	protein_coding	1	203083129	203086012	-1	q32.1	0.775013	2.50681	1.5327	1.63555	0.101934	NA	4.03657	0.899517	2.19932	0	2.11974	2.01386	0	0	0	0	0.909729	0	0	0.838454	0	0	0	1.70806	0
582	ENSG00000122188	LAX1	54900	LAX1	lymphocyte transmembrane adaptor 1 [Source:HGNC Symbol;Acc:HGNC:26005]	protein_coding	1	203765177	203776372	1	q32.1	0.400713	-0.655937	2.6857	-0.244233	0.807051	NA	0	0	0	2.19747	0	0	0	0	0	0	1.81946	1.05079	0	0	0	0	0	1.70806	0.837765
583	ENSG00000122218	COPA	1314	COPA	COPI coat complex subunit alpha [Source:HGNC Symbol;Acc:HGNC:2230]	protein_coding	1	160288594	160343566	-1	q23.2	4868.3	-0.0339373	0.120566	-0.281483	0.77834	0.877062	6058.9	5261.28	4173.21	6293.56	4989.86	5220.93	4151.66	3876.41	3944.96	4298.25	4402.18	3689.32	4165.37	4519.27	5612.58	5273.4	5258.65	5573.39	5734.5
584	ENSG00000122223	CD244	51744	CD244	CD244 molecule [Source:HGNC Symbol;Acc:HGNC:18171]	protein_coding	1	160830160	160862887	-1	q23.3	0.125329	-1.29367	4.25581	-0.303978	0.761145	NA	0	0	0	0	0	0	0	0	0	0	0	1.05079	0	0	0	0	1.33046	0	0
585	ENSG00000122224	LY9	4063	LY9	lymphocyte antigen 9 [Source:HGNC Symbol;Acc:HGNC:6730]	protein_coding	1	160796074	160828261	1	q23.3	0.33563	1.34006	2.28134	0.587402	0.556934	NA	0	0.899517	1.09966	1.09874	0	0	0	0	1.38981	0	0	1.05079	0	0.838454	0	0	0	0	0
586	ENSG00000122406	RPL5	6125	RPL5	ribosomal protein L5 [Source:HGNC Symbol;Acc:HGNC:10360]	protein_coding	1	92832013	92841924	1	p22.1	44850.5	0.151778	0.158388	0.958269	0.337927	0.532658	55706.7	43323.4	51760	39401.8	42250.6	40555.1	43996.1	49631.6	51941.9	45563.7	42528	64728.7	41892.7	39718.4	35335	36946.4	35921.1	46115.8	44843.1
587	ENSG00000122417	ODF2L	57489	ODF2L	outer dense fiber of sperm tails 2 like [Source:HGNC Symbol;Acc:HGNC:29225]	protein_coding	1	86346824	86396342	-1	p22.3	989.455	-0.0746299	0.132701	-0.562394	0.573848	0.738624	1153.45	1031.75	914.918	1124.01	1182.81	1139.85	722.561	785.822	744.241	932.317	954.305	663.048	795.245	938.23	1122.14	1195.26	1190.76	1086.32	1122.61
588	ENSG00000122420	PTGFR	5737	PTGFR	prostaglandin F receptor [Source:HGNC Symbol;Acc:HGNC:9600]	protein_coding	1	78303884	78540701	1	p31.1	0.792845	1.67681	1.5447	1.08552	0.27769	NA	0	0	3.29898	2.19747	0	1.00693	0	2.29103	0.694903	0.922174	1.81946	1.05079	0	0	0.94456	0	0	0	0.837765
589	ENSG00000122432	SPATA1	100505741	SPATA1	spermatogenesis associated 1 [Source:HGNC Symbol;Acc:HGNC:14682]	protein_coding	1	84506300	84567379	1	p22.3	18.5396	0.408444	0.481201	0.848801	0.395992	0.589393	13.1189	10.7942	31.8902	9.88863	10.5987	10.0693	32.9721	32.0744	37.5248	14.7548	16.3751	44.1332	15.2541	19.2844	10.3902	11.8637	12.6394	10.2483	8.37765
590	ENSG00000122435	TRMT13	54482	TRMT13	tRNA methyltransferase 13 homolog [Source:HGNC Symbol;Acc:HGNC:25502]	protein_coding	1	100133150	100150496	1	p21.2	641.196	-0.108623	0.0737081	-1.47369	0.140566	0.298865	698.327	617.968	661.996	599.91	642.281	638.394	602.919	631.177	576.075	664.887	697.762	603.153	593.891	644.771	535.565	686.61	719.78	705.427	661.834
591	ENSG00000122477	LRRC39	127495	LRRC39	leucine rich repeat containing 39 [Source:HGNC Symbol;Acc:HGNC:28228]	protein_coding	1	100148448	100178273	-1	p21.2	44.5111	0.0958766	0.180742	0.530462	0.595792	0.754829	47.4297	48.5739	57.1824	38.4558	45.5744	41.2841	55.5816	48.1115	40.3044	54.4082	47.3059	36.7776	34.5759	38.5689	39.6715	48.9376	48.5618	35.8692	38.5372
592	ENSG00000122481	RWDD3	25950	RWDD3	RWD domain containing 3 [Source:HGNC Symbol;Acc:HGNC:21393]	protein_coding	1	95234210	95247225	1	p21.3	139.119	0.105936	0.161076	0.657682	0.510743	0.687694	146.326	118.736	178.145	116.466	109.167	138.956	152.614	160.372	159.133	157.692	131.001	170.228	158.642	139.183	103.902	143.847	114.42	121.272	123.151
593	ENSG00000122482	ZNF644	84146	ZNF644	zinc finger protein 644 [Source:HGNC Symbol;Acc:HGNC:29222]	protein_coding	1	90915298	91022272	-1	p22.2	2584.49	-0.280625	0.109542	-2.56181	0.0104127	0.0464566	2371.49	2167.84	2418.16	1790.94	2200.29	2111.53	2948.65	2773.29	2773.36	3718.2	3194.06	2844.49	2319.63	2749.29	2146.04	2584.8	2571.12	2731.18	2690.9
594	ENSG00000122483	CCDC18	343099	CCDC18	coiled-coil domain containing 18 [Source:HGNC Symbol;Acc:HGNC:30370]	protein_coding	1	93179919	93278730	1	p22.1	708.67	-0.313635	0.09383	-3.34258	0.000830022	0.00680644	566.129	603.576	621.309	475.753	671.957	664.574	845.029	815.605	737.987	853.933	751.436	752.366	661.009	774.731	681.028	797.831	732.419	722.508	735.558
595	ENSG00000122484	RPAP2	79871	RPAP2	RNA polymerase II associated protein 2 [Source:HGNC Symbol;Acc:HGNC:25791]	protein_coding	1	92299059	92402056	1	p22.1	875.688	-0.413103	0.195051	-2.11792	0.0341818	0.110474	867.863	976.875	563.027	882.286	941.164	1088.49	628.355	563.592	603.176	840.1	879.708	502.278	770.838	830.908	974.786	1196.75	1177.46	1257.13	1093.28
596	ENSG00000123080	CDKN2C	1031	CDKN2C	cyclin dependent kinase inhibitor 2C [Source:HGNC Symbol;Acc:HGNC:1789]	protein_coding	1	50960745	50974634	1	p32.3	22.277	0.0586496	0.328579	0.178495	0.858335	0.924403	41.3749	22.4879	13.1959	20.876	16.9579	25.1733	27.3198	24.0558	14.593	19.3656	16.3751	25.219	25.4234	25.9921	13.2238	34.108	18.6265	18.7886	20.1064
597	ENSG00000123091	RNF11	26994	RNF11	ring finger protein 11 [Source:HGNC Symbol;Acc:HGNC:10056]	protein_coding	1	51236273	51273447	1	p32.3	1695.45	0.384958	0.11123	3.46091	0.00053836	0.00484451	1669.12	1761.25	1799.05	2546.87	1798.6	1993.72	1597.74	1672.45	1666.38	1611.96	1504.69	1988.09	1515.24	1624.08	1559.47	1444.4	1465.5	1489.43	1505.46
598	ENSG00000123472	ATPAF1	64756	ATPAF1	ATP synthase mitochondrial F1 complex assembly factor 1 [Source:HGNC Symbol;Acc:HGNC:18803]	protein_coding	1	46632737	46673867	-1	p33	1478.18	-0.171607	0.0784807	-2.18661	0.028771	0.0974495	1252.35	1311.5	1503.24	1173.45	1272.9	1365.4	1697.59	1678.18	1744.9	1602.74	1563.82	1637.13	1561	1447.17	1357.33	1352.46	1423.59	1573.12	1567.46
599	ENSG00000123473	STIL	6491	STIL	STIL centriolar assembly protein [Source:HGNC Symbol;Acc:HGNC:10879]	protein_coding	1	47250139	47314892	-1	p33	944.55	-0.215027	0.109305	-1.96722	0.0491583	0.142943	904.192	895.919	806.052	611.996	947.523	882.071	1015.54	987.432	969.39	990.414	995.243	963.574	986.429	1053.1	1035.24	1060.32	1104.95	855.736	881.329
600	ENSG00000123684	LPGAT1	9926	LPGAT1	lysophosphatidylglycerol acyltransferase 1 [Source:HGNC Symbol;Acc:HGNC:28985]	protein_coding	1	211743457	211830763	-1	q32.3	343.986	-0.230902	0.416379	-0.554548	0.579204	0.742887	292.652	350.812	172.647	739.45	412.289	404.786	116.816	169.536	143.15	179.824	247.446	81.9616	490.164	258.244	619.631	514.586	473.644	449.219	418.883
601	ENSG00000123685	BATF3	55509	BATF3	basic leucine zipper ATF-like transcription factor 3 [Source:HGNC Symbol;Acc:HGNC:28915]	protein_coding	1	212686417	212699840	-1	q32.3	9.48619	-0.325108	0.393636	-0.825911	0.408854	0.601058	9.08229	8.09565	10.9966	6.59242	16.9579	4.02772	7.53649	8.01859	11.1184	7.37739	11.8265	10.5079	6.10162	9.22299	5.66736	10.3807	7.98277	13.6645	15.0798
602	ENSG00000123689	G0S2	50486	G0S2	G0/G1 switch 2 [Source:HGNC Symbol;Acc:HGNC:30229]	protein_coding	1	209675412	209676390	1	q32.2	7.47668	1.13677	0.709111	1.60309	0.108915	0.251032	27.2469	2.69855	10.9966	2.19747	11.6586	5.03465	3.76824	9.1641	18.0675	2.76652	7.27783	7.35553	6.10162	7.54608	2.83368	4.44887	5.32185	1.70806	5.86436
603	ENSG00000123836	PFKFB2	5208	PFKFB2	6-phosphofructo-2-kinase/fructose-2,6-biphosphatase 2 [Source:HGNC Symbol;Acc:HGNC:8873]	protein_coding	1	207034366	207081024	1	q32.1	313.645	0.152338	0.159209	0.956838	0.338649	0.533461	285.588	313.032	326.599	473.556	301.003	299.058	290.155	295.542	336.333	279.419	282.926	278.459	248.133	326.159	423.163	317.353	288.045	304.034	290.704
604	ENSG00000123838	C4BPA	722	C4BPA	complement component 4 binding protein alpha [Source:HGNC Symbol;Acc:HGNC:1325]	protein_coding	1	207104233	207144972	1	q32.2	0.524088	0.394407	2.29153	0.172115	0.863347	NA	0	0	0	0	1.05987	0	1.88412	1.14551	0.694903	0	1.81946	0	0	3.35382	0	0	0	0	0
605	ENSG00000123843	C4BPB	725	C4BPB	complement component 4 binding protein beta [Source:HGNC Symbol;Acc:HGNC:1328]	protein_coding	1	207088860	207099993	1	q32.1	2.66711	3.89501	1.8906	2.06019	0.03938	0.122384	0	7.19614	0	13.1848	1.05987	8.05544	0	0	0	0	0	0	1.01694	1.67691	17.0021	1.48296	0	0	0
606	ENSG00000125459	MSTO1	55154	MSTO1	misato mitochondrial distribution and morphology regulator 1 [Source:HGNC Symbol;Acc:HGNC:29678]	protein_coding	1	155563235	155614951	1	q22	1124.28	-0.341055	0.0968746	-3.52059	0.000430594	0.00408433	938.503	1136.99	909.42	1029.52	1037.61	1163	1036.27	1016.07	1024.98	1170.24	1279.99	915.238	1146.09	1134.43	1172.2	1291.66	1326.47	1344.24	1288.48
607	ENSG00000125462	MIR9-1HG	10485	MIR9-1HG	MIR9-1 host gene [Source:HGNC Symbol;Acc:HGNC:30780]	lncRNA	1	156404250	156456763	-1	q22	863.276	3.55363	0.662633	5.3629	8.18973e-08	3.40537e-06	15.1371	519.921	1120.55	1160.27	320.08	157.081	1885.06	2415.89	1938.08	2348.78	1360.04	384.589	772.872	1278.64	538.399	66.7331	62.5317	32.4531	25.133
608	ENSG00000125703	ATG4C	84938	ATG4C	autophagy related 4C cysteine peptidase [Source:HGNC Symbol;Acc:HGNC:16040]	protein_coding	1	62784132	62865516	1	p31.3	483.083	0.0816812	0.131751	0.619966	0.53528	0.708685	673.099	515.423	459.658	428.507	530.994	470.236	416.391	492.57	455.161	468.464	424.843	555.868	462.706	457.796	423.163	424.126	426.413	565.367	527.792
609	ENSG00000125944	HNRNPR	10236	HNRNPR	heterogeneous nuclear ribonucleoprotein R [Source:HGNC Symbol;Acc:HGNC:5047]	protein_coding	1	23303771	23344336	-1	p36.12	10188.2	-0.350511	0.0542304	-6.46337	1.02395e-10	1.01356e-08	8298.19	9611.34	8844.58	8281.18	8767.24	9665.52	10673.6	11030.1	10727.9	11671	11137.8	9683.03	10381.9	9883.69	9467.32	11079.2	11053.5	11500.3	11819.2
610	ENSG00000125945	ZNF436	80818	ZNF436	zinc finger protein 436 [Source:HGNC Symbol;Acc:HGNC:20814]	protein_coding	1	23359448	23369836	-1	p36.12	441.581	0.13277	0.141832	0.936106	0.349218	0.543817	425.858	511.825	436.566	495.53	419.708	465.202	374.94	368.855	362.044	491.518	474.878	334.151	602.027	477.919	473.225	410.779	429.074	432.138	403.803
611	ENSG00000126067	PSMB2	5690	PSMB2	proteasome 20S subunit beta 2 [Source:HGNC Symbol;Acc:HGNC:9539]	protein_coding	1	35599541	35641526	-1	p34.3	2202.71	-0.472482	0.143314	-3.29684	0.000977792	0.00771173	2186.81	2158.84	1398.77	2331.52	1975.6	2183.02	1840.79	1854.58	1817.87	2055.52	2368.02	1723.3	1977.94	2001.39	2659.88	2939.22	2974.25	2753.39	2650.69
612	ENSG00000126070	AGO3	192669	AGO3	argonaute RISC catalytic component 3 [Source:HGNC Symbol;Acc:HGNC:18421]	protein_coding	1	35930718	36072500	1	p34.3	899.411	0.22925	0.101343	2.26212	0.0236901	0.0847356	965.75	995.765	1150.25	921.84	1053.51	939.466	928.872	757.184	737.987	914.796	826.943	785.991	765.754	1011.18	905.833	909.053	890.079	833.532	795.039
613	ENSG00000126088	UROD	7389	UROD	uroporphyrinogen decarboxylase [Source:HGNC Symbol;Acc:HGNC:12591]	protein_coding	1	45010950	45015575	1	p34.1	1105.04	-0.608981	0.145176	-4.19477	2.73143e-05	0.000452023	691.263	908.512	722.477	1116.32	771.585	1011.96	1034.38	1110	1174.39	1211.74	1296.36	1287.22	1111.51	1057.29	1175.98	1158.19	1113.6	1595.33	1447.66
614	ENSG00000126091	ST3GAL3	6487	ST3GAL3	ST3 beta-galactoside alpha-2,3-sialyltransferase 3 [Source:HGNC Symbol;Acc:HGNC:10866]	protein_coding	1	43705824	43931165	1	p34.1	407.66	-0.466833	0.19437	-2.40177	0.0163158	0.0646007	354.209	340.917	437.665	248.315	319.021	328.259	493.64	434.149	483.652	412.212	439.399	547.462	335.589	430.965	271.089	354.427	401.799	539.746	573.031
615	ENSG00000126106	TMEM53	79639	TMEM53	transmembrane protein 53 [Source:HGNC Symbol;Acc:HGNC:26186]	protein_coding	1	44635238	44674481	-1	p34.1	166.862	-0.48002	0.145882	-3.29048	0.00100017	0.00782454	128.161	146.621	120.963	210.957	152.621	133.922	147.904	162.663	138.981	177.979	179.217	150.263	152.541	160.145	176.633	179.438	206.222	235.712	209.441
616	ENSG00000126107	HECTD3	79654	HECTD3	HECT domain E3 ubiquitin protein ligase 3 [Source:HGNC Symbol;Acc:HGNC:26117]	protein_coding	1	45002540	45011324	-1	p34.1	993.594	0.0700838	0.155948	0.449405	0.65314	0.796163	914.284	1108.2	923.715	1555.81	1054.57	1195.23	780.026	798.422	815.816	756.182	810.568	793.346	963.04	897.984	1221.32	914.985	936.645	1245.17	1192.98
617	ENSG00000126698	DNAJC8	22826	DNAJC8	DnaJ heat shock protein family (Hsp40) member C8 [Source:HGNC Symbol;Acc:HGNC:15470]	protein_coding	1	28199456	28233029	-1	p35.3	3524.1	-0.445072	0.0893914	-4.97892	6.39415e-07	1.96241e-05	2917.43	3052.96	2728.26	3188.53	2821.37	3169.82	3273.66	3718.33	3949.83	3946.9	3744.44	4187.4	3409.79	3362.2	3252.12	3765.23	3724.63	4555.39	4189.66
618	ENSG00000126705	AHDC1	27245	AHDC1	AT-hook DNA binding motif containing 1 [Source:HGNC Symbol;Acc:HGNC:25230]	protein_coding	1	27534035	27604431	-1	p35.3	2641.94	-0.0319551	0.169394	-0.188643	0.850372	0.919824	2751.93	3466.74	2384.07	2761.13	3122.37	3453.77	1783.32	1898.11	1999.93	2163.42	2540.87	1659.2	2305.4	2255.44	3424.03	3191.33	3260.3	2813.17	2962.34
619	ENSG00000126709	IFI6	2537	IFI6	interferon alpha inducible protein 6 [Source:HGNC Symbol;Acc:HGNC:4054]	protein_coding	1	27666064	27672212	-1	p35.3	378.992	2.95443	1.13177	2.61046	NA	NA	96.8778	123.234	21.9932	5250.86	71.0112	231.594	24.4936	19.4737	31.2706	74.6961	68.2297	35.7269	37.6267	78.8147	536.51	103.807	126.394	140.061	128.178
620	ENSG00000127054	INTS11	54973	INTS11	integrator complex subunit 11 [Source:HGNC Symbol;Acc:HGNC:26052]	protein_coding	1	1311585	1324687	-1	p36.33	1992.95	-0.0553339	0.0624524	-0.886017	0.375608	0.569746	1879.02	2112.97	1978.29	2037.06	2160.01	2063.2	1806.87	1965.7	1970.74	1723.54	1975.93	1953.42	1939.3	1880.65	1944.85	1964.92	1991.04	2222.18	2296.31
621	ENSG00000127074	RGS13	6003	RGS13	regulator of G protein signaling 13 [Source:HGNC Symbol;Acc:HGNC:9995]	protein_coding	1	192636138	192660311	1	q31.2	0.0557826	0.394393	4.26746	0.0924187	0.926365	NA	0	0	0	0	1.05987	0	0	0	0	0	0	0	0	0	0	0	0	0	0
622	ENSG00000127124	HIVEP3	59269	HIVEP3	HIVEP zinc finger 3 [Source:HGNC Symbol;Acc:HGNC:13561]	protein_coding	1	41506365	42035925	-1	p34.2	31.5092	-0.745679	0.356757	-2.09016	0.0366037	0.116096	25.2286	34.1816	15.3953	32.9621	25.4369	27.1871	15.073	13.7462	23.6267	34.1204	31.8405	21.0158	37.6267	31.0228	51.0062	74.1479	51.888	20.4967	32.6728
623	ENSG00000127125	PPCS	79717	PPCS	phosphopantothenoylcysteine synthetase [Source:HGNC Symbol;Acc:HGNC:25686]	protein_coding	1	42456117	42473385	1	p34.2	613.343	-0.169434	0.108921	-1.55557	0.119811	0.268214	615.577	617.968	487.15	793.288	575.509	590.061	531.322	532.663	563.566	595.724	596.782	581.087	591.857	542.48	679.139	692.541	697.162	698.595	671.05
624	ENSG00000127129	EDN2	1907	EDN2	endothelin 2 [Source:HGNC Symbol;Acc:HGNC:3177]	protein_coding	1	41478775	41484683	-1	p34.2	0.600698	1.64075	1.48925	1.10173	0.27058	NA	1.00914	0.899517	0	2.19747	2.11974	0	0	0	0.694903	0.922174	0.909729	1.05079	0	0	0.94456	0	0.665231	0	0
625	ENSG00000127423	AUNIP	79000	AUNIP	aurora kinase A and ninein interacting protein [Source:HGNC Symbol;Acc:HGNC:28363]	protein_coding	1	25831913	25859458	-1	p36.11	206.405	-0.783044	0.166469	-4.70384	2.55309e-06	6.25377e-05	100.914	172.707	96.7702	152.724	160.04	184.268	216.674	206.192	223.064	259.131	219.245	205.955	241.014	231.413	250.308	290.66	228.174	257.917	224.521
626	ENSG00000127463	EMC1	23065	EMC1	ER membrane protein complex subunit 1 [Source:HGNC Symbol;Acc:HGNC:28957]	protein_coding	1	19215660	19251552	-1	p36.13	2141.12	0.205443	0.0647901	3.1709	0.00151966	0.0107819	2417.91	2367.53	2253.21	2380.96	2358.21	2305.87	1911.44	1909.57	1858.17	1888.61	2034.15	1980.74	2096.92	2198.43	2582.43	2076.14	2088.16	1942.06	2030.74
627	ENSG00000127472	PLA2G5	5322	PLA2G5	phospholipase A2 group V [Source:HGNC Symbol;Acc:HGNC:9038]	protein_coding	1	20028179	20091911	1	p36.13	0.159516	0.875279	4.26746	0.205105	0.83749	NA	0	0	0	0	0	2.01386	0	0	0	0	0	0	1.01694	0	0	0	0	0	0
628	ENSG00000127481	UBR4	23352	UBR4	ubiquitin protein ligase E3 component n-recognin 4 [Source:HGNC Symbol;Acc:HGNC:30313]	protein_coding	1	19074510	19210266	-1	p36.13	6917.52	0.164578	0.0789662	2.08415	0.0371461	0.117451	7292.07	7344.56	8464.09	6709.99	7593.96	6932.71	7485.62	6902.86	6704.42	6227.44	6266.21	6453.95	6594.84	7159.56	6935.9	6891.31	7227.07	6154.13	6092.23
629	ENSG00000127483	HP1BP3	50809	HP1BP3	heterochromatin protein 1 binding protein 3 [Source:HGNC Symbol;Acc:HGNC:24973]	protein_coding	1	20740266	20787323	-1	p36.12	6302.74	-0.146938	0.0701957	-2.09327	0.0363255	0.115406	5928.72	6280.43	6166.9	5591.47	6341.2	6459.46	6736.68	6131.93	5580.07	6356.54	6338.99	5322.25	6460.6	6458.61	6457.96	6439	6707.52	6984.24	7009.58
630	ENSG00000127603	MACF1	23499	MACF1	microtubule actin crosslinking factor 1 [Source:HGNC Symbol;Acc:HGNC:13664]	protein_coding	1	39081316	39487177	1	p34.3	10652.1	0.198832	0.121053	1.64252	0.100481	0.237193	9658.51	10199.6	13428	9600.76	10345.4	9759.17	14159.2	12647.6	11724.4	10866	10612	11462	9620.23	11435.7	10287.2	10247.2	10204.6	7957.84	8174.07
631	ENSG00000130508	PXDN	7837	PXDN	peroxidasin [Source:HGNC Symbol;Acc:HGNC:14966]	protein_coding	2	1631887	1744852	-1	p25.3	9134.71	0.703916	0.269844	2.6086	0.00909138	0.0420067	5491.76	7220.42	14952.1	12823.4	6253.23	6186.58	14298.6	13214.6	12251.8	9791.64	7479.79	13296.7	9338.53	9309.35	9989.67	5061.34	5121.61	5771.52	5706.86
632	ENSG00000130695	CEP85	64793	CEP85	centrosomal protein 85 [Source:HGNC Symbol;Acc:HGNC:25309]	protein_coding	1	26234200	26278808	1	p36.11	1630.9	-0.220861	0.092892	-2.37761	0.0174254	0.0678398	1511.7	1688.39	1797.95	1340.46	1528.33	1493.28	1679.69	1680.47	1669.16	1483.78	1475.58	1774.78	1477.61	1726.38	1391.34	1868.53	1886.59	1692.68	1820.46
633	ENSG00000130762	ARHGEF16	27237	ARHGEF16	Rho guanine nucleotide exchange factor 16 [Source:HGNC Symbol;Acc:HGNC:15515]	protein_coding	1	3454665	3481113	1	p36.32	214.078	0.113333	0.31289	0.362213	0.717193	0.838875	237.149	271.654	169.348	298.856	299.943	262.809	82.9014	138.607	199.437	98.6726	141.918	117.688	318.301	131.637	350.432	283.245	286.049	184.47	194.361
634	ENSG00000130764	LRRC47	57470	LRRC47	leucine rich repeat containing 47 [Source:HGNC Symbol;Acc:HGNC:29207]	protein_coding	1	3778559	3796498	-1	p36.32	1210.12	-0.171326	0.115904	-1.47817	0.139364	0.297237	1134.28	1335.78	1017.19	1419.57	1212.49	1340.22	1029.67	954.212	1094.47	930.473	1148.99	1090.72	1235.58	1015.37	1426.29	1401.4	1242.65	1525.29	1437.6
635	ENSG00000130766	SESN2	83667	SESN2	sestrin 2 [Source:HGNC Symbol;Acc:HGNC:20746]	protein_coding	1	28259518	28282491	1	p35.3	598.383	0.128053	0.270159	0.473991	0.635507	0.783429	672.089	615.27	489.349	1364.63	550.072	729.017	348.563	395.202	432.925	373.48	363.891	391.945	534.909	442.704	969.118	699.956	648.6	638.813	708.749
636	ENSG00000130768	SMPDL3B	27293	SMPDL3B	sphingomyelin phosphodiesterase acid like 3B [Source:HGNC Symbol;Acc:HGNC:21416]	protein_coding	1	27935000	27959157	1	p35.3	58.7243	-0.172505	0.602176	-0.286469	0.774519	0.87495	46.4206	69.2628	20.8936	185.687	64.652	63.4366	4.7103	24.0558	22.9318	8.29956	30.021	8.40632	108.812	27.669	92.5669	88.9775	91.8018	70.0303	87.1276
637	ENSG00000130770	ATP5IF1	93974	ATP5IF1	ATP synthase inhibitory factor subunit 1 [Source:HGNC Symbol;Acc:HGNC:871]	protein_coding	1	28236109	28246906	1	p35.3	1462.69	-0.151199	0.122744	-1.23183	0.218012	0.401708	1560.14	1261.12	1200.83	1728.31	1147.84	1334.18	1330.19	1493.75	1537.13	1428.45	1389.16	1853.59	1498.97	1264.39	1669.04	1568.97	1561.96	1496.26	1466.93
638	ENSG00000130772	MED18	54797	MED18	mediator complex subunit 18 [Source:HGNC Symbol;Acc:HGNC:25944]	protein_coding	1	28329002	28335965	1	p35.3	338.428	-0.116235	0.117006	-0.993411	0.32051	0.514553	249.258	329.223	350.792	353.793	301.003	323.225	315.59	342.508	357.18	327.372	314.766	468.652	342.708	322.805	355.155	349.978	337.937	327.947	360.239
639	ENSG00000130775	THEMIS2	9473	THEMIS2	thymocyte selection associated family member 2 [Source:HGNC Symbol;Acc:HGNC:16839]	protein_coding	1	27872543	27886685	1	p35.3	55.8235	0.423823	0.367999	1.1517	0.249445	0.438202	85.7772	48.5739	91.2719	36.2583	40.275	32.2218	48.0451	58.4211	81.9986	52.5639	45.4864	91.4187	68.1348	77.1377	34.0042	29.6592	26.6092	71.7384	41.0505
640	ENSG00000130939	UBE4B	10277	UBE4B	ubiquitination factor E4B [Source:HGNC Symbol;Acc:HGNC:12500]	protein_coding	1	10032832	10181239	1	p36.22	2781.03	0.0906435	0.0671284	1.3503	0.17692	0.348649	2913.4	3086.24	3047.16	3279.73	2734.46	2909.02	2818.65	2482.33	2469.69	2386.59	2319.81	2674.26	2800.65	2769.41	2892.24	2623.35	2715.47	3035.22	2881.91
641	ENSG00000130940	CASZ1	54897	CASZ1	castor zinc finger 1 [Source:HGNC Symbol;Acc:HGNC:26002]	protein_coding	1	10636604	10796650	-1	p36.22	181.913	0.327361	0.244571	1.33851	0.18073	0.353809	149.353	217.683	199.039	146.132	253.309	209.441	204.427	179.845	187.624	135.56	186.494	226.971	210.506	201.229	125.626	222.444	196.908	97.3592	106.396
642	ENSG00000131233	GJA9	81025	GJA9	gap junction protein alpha 9 [Source:HGNC Symbol;Acc:HGNC:19155]	protein_coding	1	38874069	38881587	-1	p34.3	0.792494	0.701869	1.33058	0.527493	0.597852	NA	0	0.899517	1.09966	2.19747	0	1.00693	1.88412	1.14551	0.694903	0.922174	0	1.05079	0	0.838454	0.94456	0	0.665231	1.70806	0
643	ENSG00000131236	CAP1	10487	CAP1	cyclase associated actin cytoskeleton regulatory protein 1 [Source:HGNC Symbol;Acc:HGNC:20040]	protein_coding	1	40040233	40072649	1	p34.2	5532.65	-0.333067	0.155568	-2.14097	0.0322762	0.10607	5322.22	5283.76	3986.27	6896.77	4857.38	5452.53	4529.43	4646.2	4355.65	5752.52	5923.24	4242.04	4612.83	5654.53	6900.01	6781.57	6597.09	6685.33	6640.96
644	ENSG00000131238	PPT1	5538	PPT1	palmitoyl-protein thioesterase 1 [Source:HGNC Symbol;Acc:HGNC:9325]	protein_coding	1	40072710	40097260	-1	p34.2	2910.86	-0.138651	0.0835126	-1.66024	0.0968666	0.23144	2484.51	2617.59	2855.82	2395.25	2403.78	2533.44	3429.1	3301.37	3251.45	3252.51	3134.02	3656.75	3026.41	2974.83	2764.73	2577.38	2595.07	3009.6	3042.76
645	ENSG00000131584	ACAP3	116983	ACAP3	ArfGAP with coiled-coil, ankyrin repeat and PH domains 3 [Source:HGNC Symbol;Acc:HGNC:16754]	protein_coding	1	1292390	1309609	-1	p36.33	1718.57	-0.228979	0.284145	-0.805854	0.420327	0.611557	1669.12	2188.52	1120.55	1387.7	2552.16	2569.69	1191.71	998.887	862.375	1650.69	2216.1	851.14	1145.07	1653.43	1619.92	2351.97	2433.41	2059.92	2130.44
646	ENSG00000131591	C1orf159	54991	C1orf159	chromosome 1 open reading frame 159 [Source:HGNC Symbol;Acc:HGNC:26062]	protein_coding	1	1081818	1116361	-1	p36.33	379.788	-0.00178772	0.0968689	-0.018455	0.985276	0.992821	352.191	432.668	321.101	342.806	426.067	402.772	372.114	418.112	383.586	347.659	361.162	370.929	382.368	388.204	400.493	342.563	408.452	370.648	392.074
647	ENSG00000131686	CA6	765	CA6	carbonic anhydrase 6 [Source:HGNC Symbol;Acc:HGNC:1380]	protein_coding	1	8945867	8975092	1	p36.23	0.324498	0.0410629	2.27089	0.0180823	0.985573	NA	1.00914	0	0	0	0	2.01386	0	0	0.694903	0	0	0	0	0	0.94456	0	0.665231	0	0.837765
648	ENSG00000131697	NPHP4	261734	NPHP4	nephrocystin 4 [Source:HGNC Symbol;Acc:HGNC:19104]	protein_coding	1	5862811	5992473	-1	p36.31	741.143	-0.380195	0.123577	-3.07658	0.00209392	0.0137541	691.263	740.303	674.092	543.875	781.123	703.844	782.853	635.759	650.429	785.692	811.478	635.728	598.976	842.646	614.909	842.32	832.869	929.183	984.374
649	ENSG00000131778	CHD1L	9557	CHD1L	chromodomain helicase DNA binding protein 1 like [Source:HGNC Symbol;Acc:HGNC:1916]	protein_coding	1	147242654	147295765	1	q21.1	2291.97	-0.24343	0.102563	-2.37347	0.0176219	0.0683941	2461.3	2250.59	1869.42	1718.42	2241.62	2263.58	2281.67	2239.48	2123.62	2338.63	2622.75	2109.99	2218.96	2520.39	2178.16	2319.35	2407.47	2695.31	2686.71
650	ENSG00000131779	PEX11B	8799	PEX11B	peroxisomal biogenesis factor 11 beta [Source:HGNC Symbol;Acc:HGNC:8853]	protein_coding	1	145911350	145918717	-1	q21.1	433.894	-0.20261	0.146572	-1.38233	0.166871	0.335325	496.498	447.06	311.204	480.148	437.726	479.299	314.648	341.363	400.264	459.242	439.399	319.44	443.385	382.335	458.112	473.064	492.936	512.417	555.438
651	ENSG00000131781	FMO5	2330	FMO5	flavin containing dimethylaniline monoxygenase 5 [Source:HGNC Symbol;Acc:HGNC:3773]	protein_coding	1	147175351	147243050	-1	q21.1	45.3597	-0.0917724	0.2144	-0.428043	0.66862	0.806629	42.384	60.2676	41.7871	52.7394	37.0954	55.3812	30.1459	37.8019	45.8636	37.8091	39.1183	23.1174	49.8299	53.661	47.228	56.3524	47.2314	51.2417	52.7792
652	ENSG00000131788	PIAS3	10401	PIAS3	protein inhibitor of activated STAT 3 [Source:HGNC Symbol;Acc:HGNC:16861]	protein_coding	1	145848522	145859836	-1	q21.1	910.88	0.0953706	0.100827	0.945888	0.344206	0.539025	705.391	854.541	977.599	816.362	788.543	779.364	1212.43	1066.47	1039.57	955.372	1050.74	1033.98	1011.85	1080.77	859.55	756.309	692.505	797.663	827.712
653	ENSG00000131791	PRKAB2	5565	PRKAB2	protein kinase AMP-activated non-catalytic subunit beta 2 [Source:HGNC Symbol;Acc:HGNC:9379]	protein_coding	1	147155106	147172550	-1	q21.1	1361.58	0.309208	0.133794	2.31108	0.0208282	0.0772663	2353.32	1493.2	1454.85	1395.4	1530.45	1524.49	1087.14	1098.55	1174.39	1250.47	1303.64	1294.57	1117.61	1253.49	1290.27	1167.09	1250.63	1431.35	1399.07
654	ENSG00000131910	NR0B2	8431	NR0B2	nuclear receptor subfamily 0 group B member 2 [Source:HGNC Symbol;Acc:HGNC:7961]	protein_coding	1	26911489	26913975	-1	p36.11	0.358195	-0.993422	2.16774	-0.458275	0.646755	NA	0	0	0	1.09874	0	1.00693	0.942061	0	0	0	0	0	0	0	0.94456	1.48296	1.33046	0	0
655	ENSG00000131914	LIN28A	79727	LIN28A	lin-28 homolog A [Source:HGNC Symbol;Acc:HGNC:15986]	protein_coding	1	26410817	26429728	1	p36.11	32541.4	0.147919	0.129896	1.13874	0.25481	0.444207	32991.9	30603.4	43751.1	31615.1	29607.4	30428.4	35918	34297.8	35725	31240.5	30958.1	41331.8	32296.9	31759.8	26023.6	28238.5	27695.6	32058.5	31745.4
656	ENSG00000132031	MATN3	4148	MATN3	matrilin 3 [Source:HGNC Symbol;Acc:HGNC:6909]	protein_coding	2	19992052	20012668	-1	p24.1	35.2632	0.657789	0.502069	1.31016	0.190143	0.366179	11.1006	18.8899	20.8936	68.1217	9.53882	23.1594	59.3498	72.1673	75.0495	41.4978	27.2919	58.8442	30.5081	27.669	63.2855	8.89775	23.2831	15.3725	15.0798
657	ENSG00000132122	SPATA6	54558	SPATA6	spermatogenesis associated 6 [Source:HGNC Symbol;Acc:HGNC:18309]	protein_coding	1	48295373	48472208	-1	p33	643.744	0.564844	0.174186	3.24277	0.00118375	0.00890596	564.111	593.681	850.038	514.209	632.742	571.936	938.293	848.825	826.935	841.944	719.595	747.112	651.857	819.169	429.775	382.603	361.22	464.591	472.499
658	ENSG00000132128	LRRC41	10489	LRRC41	leucine rich repeat containing 41 [Source:HGNC Symbol;Acc:HGNC:16917]	protein_coding	1	46261196	46303616	-1	p33	1864.55	-0.18903	0.0819203	-2.30749	0.0210273	0.07782	1824.53	1898.88	1708.87	2171.1	1803.9	1814.49	1664.62	1672.45	1726.14	1642.39	1783.98	1695.97	1844.72	1598.09	2048.75	2006.44	2008.33	2188.02	2324.8
659	ENSG00000132185	FCRLA	84824	FCRLA	Fc receptor like A [Source:HGNC Symbol;Acc:HGNC:18504]	protein_coding	1	161706972	161714352	1	q23.3	2.29545	-3.51677	1.38934	-2.53125	0.0113656	0.0495979	3.02743	0	0	0	1.05987	0	0	0	0	3.68869	3.63891	0	0	0.838454	0	1.48296	5.32185	13.6645	10.8909
660	ENSG00000132196	HSD17B7	51478	HSD17B7	hydroxysteroid 17-beta dehydrogenase 7 [Source:HGNC Symbol;Acc:HGNC:5215]	protein_coding	1	162790702	162812823	1	q23.3	470.233	-0.87426	0.177854	-4.91561	8.85079e-07	2.54178e-05	389.529	337.319	345.294	360.386	334.919	319.197	637.775	466.224	383.586	468.464	456.684	650.439	290.844	521.518	422.218	608.013	619.995	661.018	660.997
661	ENSG00000132485	ZRANB2	9406	ZRANB2	zinc finger RANBP2-type containing 2 [Source:HGNC Symbol;Acc:HGNC:13058]	protein_coding	1	71063291	71081289	-1	p31.1	4480.71	-0.132947	0.0737514	-1.80264	0.071445	0.186343	3926.58	4134.18	4584.49	3626.93	4231	4198.9	4909.08	4873.01	4966.47	5579.15	4990.77	4754.82	4109.44	4383.44	3812.24	4528.95	4669.25	4382.87	4471.99
662	ENSG00000132676	DAP3	7818	DAP3	death associated protein 3 [Source:HGNC Symbol;Acc:HGNC:2673]	protein_coding	1	155687960	155739010	1	q22	2232.22	0.00278932	0.0836603	0.0333411	0.973403	0.986684	2194.89	2201.12	2117.95	2829.25	2070.98	2232.36	2010.36	2228.02	2132.66	2295.29	2275.23	2082.67	2168.11	2128	2361.4	2222.95	2156.68	2391.28	2313.07
663	ENSG00000132677	RHBG	57127	RHBG	Rh family B glycoprotein [Source:HGNC Symbol;Acc:HGNC:14572]	protein_coding	1	156369211	156385219	1	q22	4.69319	2.70798	1.23678	2.18955	0.0285572	0.0969374	0	3.59807	4.39864	41.752	0	2.01386	3.76824	9.1641	5.55922	2.76652	3.63891	0	1.01694	3.35382	2.83368	2.96592	0.665231	0	1.67553
664	ENSG00000132680	KHDC4	22889	KHDC4	KH domain containing 4, pre-mRNA splicing factor [Source:HGNC Symbol;Acc:HGNC:29145]	protein_coding	1	155913045	155934413	-1	q22	1978.17	0.184932	0.201498	0.917784	0.358732	0.552928	1726.64	1534.58	3017.47	1472.31	1677.77	1756.09	2438.05	2641.55	2769.19	2094.26	2026.88	2527.15	2031.84	1993	1320.49	1675.74	1786.14	1571.41	1524.73
665	ENSG00000132681	ATP1A4	480	ATP1A4	ATPase Na+/K+ transporting subunit alpha 4 [Source:HGNC Symbol;Acc:HGNC:14073]	protein_coding	1	160151586	160186980	1	q23.2	39.2531	1.3628	0.390771	3.48746	0.000487629	0.0044864	47.4297	46.7749	42.8868	159.317	61.4724	42.2911	30.1459	18.3282	18.0675	25.8209	25.4724	24.1682	21.3557	28.5074	50.0617	28.1762	20.6222	23.9128	30.9973
666	ENSG00000132688	NES	10763	NES	nestin [Source:HGNC Symbol;Acc:HGNC:7756]	protein_coding	1	156668763	156677407	-1	q23.1	23782.8	0.0886489	0.33165	0.267297	0.789241	0.883227	10949.2	13166.2	35118.8	15683.4	10843.5	12080.1	54567	41632.5	41694.2	36875	29958.3	35007.1	16218.1	24836.7	11904.3	16486	16688.6	13481.7	14682.7
667	ENSG00000132692	BCAN	63827	BCAN	brevican [Source:HGNC Symbol;Acc:HGNC:23059]	protein_coding	1	156641390	156659532	1	q23.1	114.45	-0.551826	0.45821	-1.20431	0.22847	0.413738	195.774	168.21	29.6909	192.279	131.424	207.428	25.4356	14.8917	22.9318	28.5874	44.5767	23.1174	46.7791	28.5074	111.458	268.415	290.041	167.39	177.606
668	ENSG00000132693	CRP	1401	CRP	C-reactive protein [Source:HGNC Symbol;Acc:HGNC:2367]	protein_coding	1	159712289	159714589	-1	q23.2	0.0440929	-0.807827	4.26746	-0.189299	0.849858	NA	0	0	0	0	0	0	0	0	0	0	0	0	0	0	0	0	0	0	0.837765
669	ENSG00000132694	ARHGEF11	9826	ARHGEF11	Rho guanine nucleotide exchange factor 11 [Source:HGNC Symbol;Acc:HGNC:14580]	protein_coding	1	156934840	157045742	-1	q23.1	1875.92	-0.017761	0.0828146	-0.214467	0.830183	0.908057	2017.28	2050	1900.21	1639.32	2320.05	1923.24	1811.58	1750.34	1659.43	1883.08	1879.5	1553.07	1690.15	1842.92	1724.77	1969.37	1965.76	1986.47	2075.98
670	ENSG00000132698	RAB25	57111	RAB25	RAB25, member RAS oncogene family [Source:HGNC Symbol;Acc:HGNC:18238]	protein_coding	1	156061160	156070504	1	q22	498.376	0.896342	0.525031	1.70722	0.0877819	0.215399	784.104	743.901	334.297	1412.98	704.813	724.99	78.1911	280.651	319.655	82.0734	206.508	104.028	773.889	264.113	970.063	578.354	544.824	285.245	276.462
671	ENSG00000132702	HAPLN2	60484	HAPLN2	hyaluronan and proteoglycan link protein 2 [Source:HGNC Symbol;Acc:HGNC:17410]	protein_coding	1	156619331	156625725	1	q23.1	17.1359	1.38828	0.658425	2.10848	0.0349894	0.112305	8.07315	10.7942	47.2854	8.7899	14.8382	11.0762	37.6824	18.3282	30.5757	24.8987	12.7362	44.1332	8.1355	19.2844	3.77824	2.96592	5.32185	6.83223	10.0532
672	ENSG00000132716	DCAF8	50717	DCAF8	DDB1 and CUL4 associated factor 8 [Source:HGNC Symbol;Acc:HGNC:24891]	protein_coding	1	160215715	160262549	-1	q23.2	1799.31	0.131166	0.0744054	1.76285	0.0779256	0.198083	1891.13	1769.35	2069.56	1649.2	1936.38	1801.4	1949.12	1850	1835.24	1780.72	1873.13	1819.97	1814.22	1806.03	1583.08	1775.1	1851.34	1556.04	1575.84
673	ENSG00000132718	SYT11	23208	SYT11	synaptotagmin 11 [Source:HGNC Symbol;Acc:HGNC:19239]	protein_coding	1	155859567	155885199	1	q22	2122.06	0.733635	0.301679	2.43184	0.0150224	0.0608513	1325.01	1326.79	2674.38	1270.14	1312.12	1217.38	4911.91	3089.45	3088.15	3857.45	3059.42	3835.38	1992.18	2745.94	954.95	986.167	920.014	869.401	883.004
674	ENSG00000132763	MMACHC	25974	MMACHC	metabolism of cobalamin associated C [Source:HGNC Symbol;Acc:HGNC:24525]	protein_coding	1	45500300	45513382	1	p34.1	207.894	0.0435571	0.103687	0.420081	0.674426	0.810138	180.637	235.673	239.726	198.871	229.992	212.462	187.47	170.681	186.929	184.435	173.758	214.361	236.946	241.475	211.581	209.097	184.269	223.755	227.872
675	ENSG00000132768	DPH2	1802	DPH2	diphthamide biosynthesis 2 [Source:HGNC Symbol;Acc:HGNC:3004]	protein_coding	1	43970000	43973369	1	p34.1	503.36	-0.582788	0.166923	-3.49136	0.000480572	0.00443835	394.575	567.595	378.283	432.902	499.198	545.756	336.316	355.109	380.112	368.869	500.351	364.624	524.74	435.158	664.97	717.752	717.119	691.763	688.643
676	ENSG00000132773	TOE1	114034	TOE1	target of EGR1, exonuclease [Source:HGNC Symbol;Acc:HGNC:15954]	protein_coding	1	45340052	45343973	1	p34.1	322.961	-1.08441	0.227642	-4.76365	1.90122e-06	4.8919e-05	179.628	324.726	162.75	250.512	242.71	292.01	238.341	246.285	264.758	346.737	427.573	199.65	235.929	301.843	367.434	449.336	452.357	575.615	578.058
677	ENSG00000132780	NASP	4678	NASP	nuclear autoantigenic sperm protein [Source:HGNC Symbol;Acc:HGNC:7644]	protein_coding	1	45583846	45618904	1	p34.1	16927.8	-0.371495	0.106713	-3.48125	0.000499087	0.00456859	12203.6	16852.5	13299.3	12213.6	15522.8	17086.6	17723	17278.9	16850.7	18650	19921.2	15112.5	17732.3	18310.2	17683.1	19589.9	19591	17733	18274.2
678	ENSG00000132781	MUTYH	4595	MUTYH	mutY DNA glycosylase [Source:HGNC Symbol;Acc:HGNC:7527]	protein_coding	1	45329163	45340893	-1	p34.1	707.406	0.112049	0.124694	0.898592	0.36887	0.562734	726.583	673.738	711.481	562.553	640.161	671.622	861.986	871.735	901.984	715.607	729.602	890.019	742.364	699.27	582.793	559.075	547.485	642.229	710.425
679	ENSG00000132849	PATJ	10207	PATJ	PATJ crumbs cell polarity complex component [Source:HGNC Symbol;Acc:HGNC:28881]	protein_coding	1	61742477	62178675	1	p31.3	1340.71	0.762453	0.35806	2.1294	0.0332213	0.108267	2160.58	1734.27	1345.99	2754.53	1872.79	1853.76	566.179	964.522	927.001	448.176	601.331	623.118	1615.91	836.777	2562.59	1566	1538.01	778.874	722.991
680	ENSG00000132854	KANK4	163782	KANK4	KN motif and ankyrin repeat domains 4 [Source:HGNC Symbol;Acc:HGNC:27263]	protein_coding	1	62236165	62319434	-1	p31.3	1624.09	0.144194	1.02528	0.140638	0.888156	0.941423	2625.79	2900.94	95.6705	2754.53	2612.58	3135.58	130.004	101.951	38.2197	1711.55	1965.92	29.4221	396.606	1246.78	2590.93	1650.53	1514.73	2779.01	2576.97
681	ENSG00000132855	ANGPTL3	27329	ANGPTL3	angiopoietin like 3 [Source:HGNC Symbol;Acc:HGNC:491]	protein_coding	1	62597520	62606313	1	p31.3	5.0025	-0.108738	0.595288	-0.182664	0.855062	0.922489	8.07315	2.69855	4.39864	2.19747	7.41908	3.02079	3.76824	12.6006	4.16942	3.68869	3.63891	8.40632	3.05081	5.03072	1.88912	4.44887	4.65662	8.54028	3.35106
682	ENSG00000132879	FBXO44	93611	FBXO44	F-box protein 44 [Source:HGNC Symbol;Acc:HGNC:24847]	protein_coding	1	11654375	11663327	1	p36.22	362.617	0.608949	0.229606	2.65215	0.00799812	0.0381402	421.822	350.812	611.412	361.484	373.074	331.28	405.086	407.802	435.704	236.999	225.613	569.528	406.775	319.451	362.711	292.143	270.749	242.544	264.734
683	ENSG00000132881	CPLANE2	79363	CPLANE2	ciliogenesis and planar polarity effector complex subunit 2 [Source:HGNC Symbol;Acc:HGNC:28127]	protein_coding	1	16231692	16237183	-1	p36.13	88.8966	0.460539	0.164758	2.79525	0.0051859	0.0274112	113.024	99.8464	90.1722	113.17	103.867	117.811	71.5966	89.35	92.4221	58.0969	70.9588	91.4187	112.88	86.3607	68.9529	86.0116	81.8234	71.7384	69.5345
684	ENSG00000132906	CASP9	842	CASP9	caspase 9 [Source:HGNC Symbol;Acc:HGNC:1511]	protein_coding	1	15490832	15526534	-1	p36.21	384.551	0.510291	0.200213	2.54875	0.010811	0.0477674	258.341	389.491	437.665	609.799	346.577	400.758	487.988	449.041	473.924	340.282	334.78	405.605	418.978	362.212	446.777	232.824	251.457	341.611	318.351
685	ENSG00000133019	CHRM3	1131	CHRM3	cholinergic receptor muscarinic 3 [Source:HGNC Symbol;Acc:HGNC:1952]	protein_coding	1	239386565	239915452	1	q43	29.549	1.51845	0.320485	4.73799	2.15853e-06	5.42248e-05	24.2194	43.1768	38.4881	45.0482	41.3349	67.4643	15.073	16.0372	31.9655	27.6652	18.1946	29.4221	35.5928	34.3766	33.0596	7.41479	13.9698	20.4967	18.4308
686	ENSG00000133048	CHI3L1	1116	CHI3L1	chitinase 3 like 1 [Source:HGNC Symbol;Acc:HGNC:1932]	protein_coding	1	203178931	203186704	-1	q32.1	25.9526	2.41459	0.678587	3.55827	0.000373311	0.00366785	10.0914	20.6889	10.9966	15.3823	23.3171	26.1802	32.0301	29.7833	22.2369	71.0074	95.5215	22.0666	6.10162	71.2686	22.6694	2.96592	3.99138	5.12417	1.67553
687	ENSG00000133055	MYBPH	4608	MYBPH	myosin binding protein H [Source:HGNC Symbol;Acc:HGNC:7552]	protein_coding	1	203167811	203175826	-1	q32.1	0.744957	1.79185	2.1741	0.824179	0.409838	NA	0	0.899517	1.09966	2.19747	0	0	0.942061	0	0	4.61087	0	1.05079	0	3.35382	0	0	0	0	0
688	ENSG00000133056	PIK3C2B	5287	PIK3C2B	phosphatidylinositol-4-phosphate 3-kinase catalytic subunit type 2 beta [Source:HGNC Symbol;Acc:HGNC:8972]	protein_coding	1	204422628	204494805	-1	q32.1	1602.39	-0.141589	0.168093	-0.842327	0.399605	0.592219	1190.79	1585.85	2196.02	1204.22	1401.15	1522.48	2178.99	1728.58	1730.31	1639.62	1637.51	1623.47	1270.15	1660.14	1182.59	1591.21	1442.89	1764.42	1895.02
689	ENSG00000133059	DSTYK	25778	DSTYK	dual serine/threonine and tyrosine protein kinase [Source:HGNC Symbol;Acc:HGNC:29043]	protein_coding	1	205142505	205211702	-1	q32.1	895.033	0.31022	0.0966594	3.20942	0.00133004	0.00973333	839.607	882.426	1105.16	1016.33	802.321	816.62	1118.23	1006.91	954.102	942.461	912.458	888.968	885.752	985.183	910.556	713.303	721.775	775.458	728.018
690	ENSG00000133063	CHIT1	1118	CHIT1	chitinase 1 [Source:HGNC Symbol;Acc:HGNC:1936]	protein_coding	1	203212827	203273641	-1	q32.1	1.71614	-0.781945	0.979315	-0.798462	0.424603	0.615545	2.01829	0	0	1.09874	3.17961	2.01386	0.942061	3.43654	2.08471	3.68869	0.909729	0	0	3.35382	0	2.96592	2.66092	3.41611	0.837765
691	ENSG00000133065	SLC41A1	254428	SLC41A1	solute carrier family 41 member 1 [Source:HGNC Symbol;Acc:HGNC:19429]	protein_coding	1	205789094	205813748	-1	q32.1	703.071	-0.158244	0.120588	-1.31226	0.189432	0.365411	923.366	692.628	715.879	629.576	797.022	633.359	604.803	557.865	593.447	674.109	684.116	596.849	614.23	792.339	578.071	808.212	786.303	869.401	806.768
692	ENSG00000133067	LGR6	59352	LGR6	leucine rich repeat containing G protein-coupled receptor 6 [Source:HGNC Symbol;Acc:HGNC:19719]	protein_coding	1	202193799	202319781	1	q32.1	31.5007	-1.40004	0.367887	-3.80563	0.000141442	0.00172112	22.2012	32.3826	16.4949	13.1848	18.0178	29.201	14.1309	21.7647	20.1522	35.0426	36.3891	10.5079	29.4912	44.438	21.7249	50.4206	39.2486	68.3223	75.3989
693	ENSG00000133069	TMCC2	9911	TMCC2	transmembrane and coiled-coil domain family 2 [Source:HGNC Symbol;Acc:HGNC:24239]	protein_coding	1	205227946	205285632	1	q32.1	419.368	-0.417923	0.116956	-3.57333	0.000352471	0.00351385	352.191	411.979	429.968	386.755	376.254	354.439	406.028	411.239	436.399	401.145	429.392	456.043	369.148	402.458	290.924	569.456	572.764	435.555	475.851
694	ENSG00000133216	EPHB2	2048	EPHB2	EPH receptor B2 [Source:HGNC Symbol;Acc:HGNC:3393]	protein_coding	1	22710839	22921500	1	p36.12	2731.8	-0.218048	0.33824	-0.644654	0.519151	0.695382	1467.29	1741.46	3821.32	1608.55	1364.05	1363.38	5632.58	4048.24	4445.29	3453.54	3023.94	4950.27	2224.04	2734.2	1212.81	2021.27	2068.87	2322.96	2400.2
695	ENSG00000133226	SRRM1	10250	SRRM1	serine and arginine repetitive matrix 1 [Source:HGNC Symbol;Acc:HGNC:16638]	protein_coding	1	24631716	24673281	1	p36.11	4403.73	0.431131	0.153142	2.81523	0.00487421	0.0261092	5125.44	4308.69	6890.48	4055.44	4589.23	4052.89	4773.42	4647.34	4709.36	4113.82	3858.16	5562.88	4295.54	4848.78	3489.2	3530.92	3513.08	3701.36	3604.9
696	ENSG00000134184	GSTM1	2944	GSTM1	glutathione S-transferase mu 1 [Source:HGNC Symbol;Acc:HGNC:4632]	protein_coding	1	109687814	109709039	1	p13.3	101.742	-2.63897	0.177769	-14.8449	7.50313e-50	3.98086e-46	59.5395	51.2725	60.4814	41.752	45.5744	33.2287	59.3498	44.675	47.2534	47.0308	47.3059	61.9966	47.796	40.2458	33.0596	271.381	268.088	326.239	346.835
697	ENSG00000134186	PRPF38B	55119	PRPF38B	pre-mRNA processing factor 38B [Source:HGNC Symbol;Acc:HGNC:25512]	protein_coding	1	108692310	108702928	1	p13.3	2319.69	-0.197157	0.0880485	-2.23919	0.0251438	0.0885106	2487.54	2372.93	2188.33	2299.66	2281.9	2472.01	1896.37	1907.28	1792.15	2342.32	2358.02	2077.41	2136.59	2247.06	2439.8	2793.89	2881.78	2534.76	2564.4
698	ENSG00000134193	REG4	83998	REG4	regenerating family member 4 [Source:HGNC Symbol;Acc:HGNC:22977]	protein_coding	1	119794017	119811580	-1	p12	0.254412	-0.0864928	4.26746	-0.020268	0.98383	NA	0	0	0	0	0	0	0	0	0	0	0	0	3.05081	0.838454	0.94456	0	0	0	0
699	ENSG00000134198	TSPAN2	10100	TSPAN2	tetraspanin 2 [Source:HGNC Symbol;Acc:HGNC:20659]	protein_coding	1	115048011	115089503	-1	p13.2	538.27	0.342427	0.265759	1.28849	0.197576	0.375881	471.27	338.218	765.364	491.135	398.511	347.391	862.928	756.038	623.328	670.42	426.663	846.937	712.873	478.757	561.069	446.37	487.614	274.997	267.247
700	ENSG00000134200	TSHB	7252	TSHB	thyroid stimulating hormone subunit beta [Source:HGNC Symbol;Acc:HGNC:12372]	protein_coding	1	115029826	115034302	1	p13.2	0.750392	1.382	1.82484	0.757326	0.448855	NA	0	0	2.19932	0	1.05987	0	2.82618	1.14551	0.694903	0	4.54864	0	0	0.838454	0.94456	0	0	0	0
701	ENSG00000134201	GSTM5	2949	GSTM5	glutathione S-transferase mu 5 [Source:HGNC Symbol;Acc:HGNC:4637]	protein_coding	1	109711780	109775428	1	p13.3	25.2118	2.12424	1.02873	2.06492	0.0389305	0.121385	6.05486	8.99517	71.478	35.1596	37.0954	4.02772	2.82618	56.1301	49.3381	74.6961	3.63891	1.05079	55.9315	46.9534	0.94456	7.41479	4.65662	3.41611	9.21542
702	ENSG00000134202	GSTM3	2947	GSTM3	glutathione S-transferase mu 3 [Source:HGNC Symbol;Acc:HGNC:4635]	protein_coding	1	109733932	109741038	-1	p13.3	104.498	-1.14042	0.33159	-3.43925	0.000583329	0.00516162	107.978	90.8512	32.9898	169.205	87.9691	65.4505	56.5237	46.966	43.084	76.5404	61.8616	70.4029	67.1179	57.0149	136.961	188.336	184.934	208.383	232.899
703	ENSG00000134207	SYT6	148281	SYT6	synaptotagmin 6 [Source:HGNC Symbol;Acc:HGNC:18638]	protein_coding	1	114089291	114153880	-1	p13.2	182.748	1.81047	0.484196	3.73914	0.000184653	0.00212977	56.512	75.5594	358.49	150.527	63.5921	85.5891	406.028	387.183	337.723	156.769	137.369	281.612	367.114	150.922	306.037	44.4887	27.9397	44.4095	34.3484
704	ENSG00000134215	VAV3	10451	VAV3	vav guanine nucleotide exchange factor 3 [Source:HGNC Symbol;Acc:HGNC:12659]	protein_coding	1	107571161	107965180	-1	p13.3	158.58	0.6393	0.403765	1.58335	0.113342	0.258445	90.8229	170.009	115.464	512.011	180.178	160.102	93.264	106.533	120.218	95.906	92.7923	93.5203	347.793	152.599	155.852	130.5	136.372	143.477	115.612
705	ENSG00000134216	CHIA	27159	CHIA	chitinase acidic [Source:HGNC Symbol;Acc:HGNC:17432]	protein_coding	1	111290851	111320566	1	p13.2	1.14743	2.6442	2.72922	0.968848	0.332621	NA	0	0	0	5.49368	1.05987	1.00693	0	0	0	0	0	0	1.01694	0	13.2238	0	0	0	0
706	ENSG00000134222	PSRC1	84722	PSRC1	proline and serine rich coiled-coil 1 [Source:HGNC Symbol;Acc:HGNC:24472]	protein_coding	1	109279556	109283186	-1	p13.3	1447.69	-0.109509	0.151004	-0.725205	0.468327	0.654305	1627.75	1268.32	1459.25	980.073	1224.15	1211.34	1508.24	1603.72	1589.94	1392.48	1313.65	2269.71	1653.54	1450.53	1364.89	1299.07	1337.78	1421.1	1530.6
707	ENSG00000134240	HMGCS2	3158	HMGCS2	3-hydroxy-3-methylglutaryl-CoA synthase 2 [Source:HGNC Symbol;Acc:HGNC:5008]	protein_coding	1	119748002	119768905	-1	p12	0.700907	-1.13664	2.67823	-0.424399	0.671275	NA	0	0.899517	0	0	0	0	0	0	0	0	0	0	9.15243	0	0.94456	1.48296	0	0	0.837765
708	ENSG00000134242	PTPN22	26191	PTPN22	protein tyrosine phosphatase non-receptor type 22 [Source:HGNC Symbol;Acc:HGNC:9652]	protein_coding	1	113813811	113871753	-1	p13.2	0.877388	0.526555	1.24944	0.421432	0.67344	NA	1.00914	1.79903	0	0	3.17961	2.01386	0.942061	0	0	0	0.909729	0	1.01694	1.67691	0.94456	0	0.665231	0	2.5133
709	ENSG00000134243	SORT1	6272	SORT1	sortilin 1 [Source:HGNC Symbol;Acc:HGNC:11186]	protein_coding	1	109309568	109397918	-1	p13.3	2770.52	0.167313	0.211719	0.790263	0.429374	0.619686	1973.88	2992.69	2914.1	4697.1	2535.21	2886.87	2777.2	2902.73	2792.12	2274.08	2097.83	2374.79	2986.74	2286.46	3463.7	3271.41	3081.35	2128.24	2203.32
710	ENSG00000134245	WNT2B	7482	WNT2B	Wnt family member 2B [Source:HGNC Symbol;Acc:HGNC:12781]	protein_coding	1	112466541	112530165	1	p13.2	1022.77	0.834783	0.390085	2.14	0.0323547	0.106239	207.884	948.99	1140.35	1161.36	620.023	1446.96	1221.85	1288.7	1375.21	1927.34	2356.2	460.246	841.007	1417.83	953.061	428.575	447.7	599.528	589.787
711	ENSG00000134247	PTGFRN	5738	PTGFRN	prostaglandin F2 receptor inhibitor [Source:HGNC Symbol;Acc:HGNC:9601]	protein_coding	1	116909916	116990353	1	p13.1	1109.1	0.690806	0.207952	3.32196	0.000893889	0.00719232	1359.32	1262.92	1155.74	2131.55	1259.12	1201.27	935.466	966.813	936.034	738.661	712.318	961.473	1396.25	862.769	1737.99	931.298	961.924	766.918	795.039
712	ENSG00000134248	LAMTOR5	10542	LAMTOR5	late endosomal/lysosomal adaptor, MAPK and MTOR activator 5 [Source:HGNC Symbol;Acc:HGNC:17955]	protein_coding	1	110401249	110407942	-1	p13.3	1150.87	-0.231361	0.132879	-1.74114	0.0816585	0.204748	1318.95	1011.06	887.427	1151.48	1005.82	1044.19	944.887	1095.11	1209.13	1254.16	1195.38	1549.92	1065.75	1055.61	1050.35	1330.21	1192.76	1294.71	1209.73
713	ENSG00000134249	ADAM30	11085	ADAM30	ADAM metallopeptidase domain 30 [Source:HGNC Symbol;Acc:HGNC:208]	protein_coding	1	119893533	119896515	-1	p12	0.0440929	-0.807827	4.26746	-0.189299	0.849858	NA	0	0	0	0	0	0	0	0	0	0	0	0	0	0	0	0	0	0	0.837765
714	ENSG00000134250	NOTCH2	4853	NOTCH2	notch receptor 2 [Source:HGNC Symbol;Acc:HGNC:7882]	protein_coding	1	119911553	120100779	-1	p12	5369.86	0.399458	0.12518	3.19107	0.00141749	0.0102025	6214.3	5918.82	6658.45	4004.9	6324.24	5904.64	6208.18	5607.28	5108.23	5679.67	5380.14	5525.05	4761.3	6191.14	4838.04	4061.82	4253.49	4649.33	4738.4
715	ENSG00000134253	TRIM45	80263	TRIM45	tripartite motif containing 45 [Source:HGNC Symbol;Acc:HGNC:19018]	protein_coding	1	117111060	117122587	-1	p13.1	819.366	0.236955	0.133831	1.77056	0.0766338	0.19586	692.272	890.522	791.756	860.311	850.015	909.258	910.973	925.574	907.543	789.381	735.061	664.099	1168.46	788.985	860.494	685.127	728.428	690.055	719.64
716	ENSG00000134255	CEPT1	10390	CEPT1	choline/ethanolamine phosphotransferase 1 [Source:HGNC Symbol;Acc:HGNC:24289]	protein_coding	1	111139479	111185104	1	p13.3	514.175	0.392548	0.107164	3.66306	0.000249221	0.00268318	631.724	549.605	611.412	741.647	568.09	536.694	458.784	485.697	444.738	449.099	429.392	534.852	408.809	495.526	578.071	447.853	447.035	454.343	495.957
717	ENSG00000134256	CD101	9398	CD101	CD101 molecule [Source:HGNC Symbol;Acc:HGNC:5949]	protein_coding	1	117001750	117036552	1	p13.1	23.2812	-0.696592	0.394461	-1.76593	0.077407	0.197258	15.1371	24.287	12.0963	41.752	20.1375	21.1455	18.8412	13.7462	11.8134	18.4435	13.6459	9.45711	23.3896	12.5768	42.5052	38.5569	39.9138	20.4967	44.4015
718	ENSG00000134258	VTCN1	79679	VTCN1	V-set domain containing T cell activation inhibitor 1 [Source:HGNC Symbol;Acc:HGNC:28873]	protein_coding	1	117143587	117210960	-1	p12	1504.4	3.26447	1.18094	2.76429	0.0057046	0.0294191	218.984	2383.72	156.152	11520.3	1228.39	3522.24	10.3627	48.1115	52.1177	43.3422	47.3059	8.40632	1072.87	57.0149	6894.34	517.552	528.858	112.732	160.851
719	ENSG00000134259	NGF	4803	NGF	nerve growth factor [Source:HGNC Symbol;Acc:HGNC:7808]	protein_coding	1	115285904	115338770	-1	p13.2	21.2607	0.358555	0.528022	0.679054	0.497104	0.67762	30.2743	22.4879	10.9966	23.0735	22.2572	43.298	5.65237	5.72756	18.7624	6.45521	17.2848	9.45711	28.4742	20.1229	61.3964	20.7614	34.592	13.6645	9.21542
720	ENSG00000134262	AP4B1	10717	AP4B1	adaptor related protein complex 4 subunit beta 1 [Source:HGNC Symbol;Acc:HGNC:572]	protein_coding	1	113894194	113905201	-1	p13.2	485.807	0.0163651	0.118957	0.137571	0.890579	0.942711	481.361	501.93	456.359	368.077	536.294	547.77	548.279	477.679	439.874	477.686	524.004	439.23	485.079	569.31	471.335	480.478	533.515	476.548	415.531
721	ENSG00000134308	YWHAQ	10971	YWHAQ	tyrosine 3-monooxygenase/tryptophan 5-monooxygenase activation protein theta [Source:HGNC Symbol;Acc:HGNC:12854]	protein_coding	2	9583967	9630997	-1	p25.1	12499.9	-0.455806	0.106538	-4.27834	1.88291e-05	0.000331893	10594	12088.6	8786.29	12334.4	11174.2	12458.7	11310.4	11299.3	11112.2	12980.5	13277.5	11541.9	11214.8	11478.4	14182.6	14315	14631.8	16426.4	16291.2
722	ENSG00000134313	KIDINS220	57498	KIDINS220	kinase D interacting substrate 220 [Source:HGNC Symbol;Acc:HGNC:29508]	protein_coding	2	8721081	8837630	-1	p25.1	3467.91	0.0308917	0.0959138	0.322078	0.747394	0.85812	4251.52	3889.51	3149.43	3824.7	3829.31	3932.06	3056.05	2908.46	2710.12	3264.49	3300.5	2608.06	3393.52	3317.76	3528.88	3772.65	3828.4	3580.09	3744.81
723	ENSG00000134317	GRHL1	29841	GRHL1	grainyhead like transcription factor 1 [Source:HGNC Symbol;Acc:HGNC:17923]	protein_coding	2	9951693	10002277	1	p25.1	702.561	1.17385	0.382955	3.06525	0.0021749	0.0141307	800.251	957.086	740.072	2498.53	903.008	941.48	290.155	421.549	378.722	355.959	425.753	213.31	887.786	512.295	1002.18	624.325	643.278	384.313	368.617
724	ENSG00000134318	ROCK2	9475	ROCK2	Rho associated coiled-coil containing protein kinase 2 [Source:HGNC Symbol;Acc:HGNC:10252]	protein_coding	2	11179759	11348330	-1	p25.1	2205.76	-0.161202	0.173149	-0.930999	0.351854	0.546262	2348.28	2220.01	1746.26	2444.69	2438.76	2385.42	1983.04	1742.32	1541.29	2438.23	2469.91	1377.59	1756.25	2294.01	2597.54	2670.81	2622.34	2401.53	2431.19
725	ENSG00000134321	RSAD2	91543	RSAD2	radical S-adenosyl methionine domain containing 2 [Source:HGNC Symbol;Acc:HGNC:30908]	protein_coding	2	6865557	6898239	1	p25.2	5.8465	0.418068	0.818537	0.51075	0.609526	0.764551	4.03657	5.3971	1.09966	34.0608	6.35921	9.06237	0.942061	0	4.86432	2.76652	0.909729	0	6.10162	0.838454	4.7228	8.89775	6.65231	6.83223	7.53989
726	ENSG00000134323	MYCN	4613	MYCN	MYCN proto-oncogene, bHLH transcription factor [Source:HGNC Symbol;Acc:HGNC:7559]	protein_coding	2	15940550	15947007	1	p24.3	2428.37	-0.710312	0.588033	-1.20795	0.227068	0.41193	3645.03	3148.31	317.802	1184.44	3421.26	2675.41	1015.54	846.534	589.278	3454.46	3949.13	474.957	1314.9	2588.31	1814.5	3407.84	3387.36	4364.09	4539.85
727	ENSG00000134324	LPIN1	23175	LPIN1	lipin 1 [Source:HGNC Symbol;Acc:HGNC:13345]	protein_coding	2	11677595	11827409	1	p25.1	1355.49	-0.0422079	0.119647	-0.352772	0.724259	0.8442	1817.47	1370.86	1244.82	1387.7	1581.32	1459.04	1181.34	1209.66	1104.2	1110.3	1232.68	924.695	1258.97	1375.06	1416.84	1530.41	1553.98	1409.15	1585.89
728	ENSG00000134326	CMPK2	129607	CMPK2	cytidine/uridine monophosphate kinase 2 [Source:HGNC Symbol;Acc:HGNC:27015]	protein_coding	2	6840570	6866635	-1	p25.2	15.9233	0.291669	0.60021	0.485946	0.627006	0.777216	15.1371	22.4879	9.89695	60.4305	9.53882	15.104	1.88412	13.7462	9.03374	2.76652	6.3681	7.35553	28.4742	5.03072	22.6694	26.6932	14.6351	15.3725	15.9175
729	ENSG00000134330	IAH1	285148	IAH1	isoamyl acetate hydrolyzing esterase 1 (putative) [Source:HGNC Symbol;Acc:HGNC:27696]	protein_coding	2	9473658	9496543	1	p25.1	384.964	1.36494	0.15294	8.92466	4.4705e-19	2.37187e-16	410.721	327.424	376.084	496.629	397.451	336.315	449.363	536.1	516.313	463.853	443.948	636.779	464.74	386.527	466.613	134.949	164.977	162.265	143.258
730	ENSG00000134365	CFHR4	10877	CFHR4	complement factor H related 4 [Source:HGNC Symbol;Acc:HGNC:16979]	protein_coding	1	196888014	196918795	1	q31.3	0.443381	0.394407	2.25387	0.174991	0.861087	NA	0	0	0	1.09874	0	0	1.88412	1.14551	1.38981	0	0	0	1.01694	0	1.88912	0	0	0	0
731	ENSG00000134369	NAV1	89796	NAV1	neuron navigator 1 [Source:HGNC Symbol;Acc:HGNC:15989]	protein_coding	1	201539127	201826969	1	q32.1	7769.54	0.607786	0.230876	2.63252	0.00847533	0.0398358	3398.79	6805.75	10914.1	8095.49	6009.46	6062.73	14022.6	10836.5	10257.5	11449.7	9872.38	7664.46	8476.17	9670.73	6024.4	4804.78	4879.47	4191.57	4184.64
732	ENSG00000134371	CDC73	79577	CDC73	cell division cycle 73 [Source:HGNC Symbol;Acc:HGNC:16783]	protein_coding	1	193121983	193254815	1	q31.2	1220.89	-0.172108	0.0809231	-2.12681	0.0334356	0.108685	1446.1	1156.78	1199.73	1223.99	1151.02	1244.57	1071.12	1041.27	1068.07	1223.72	1221.77	1078.11	1092.19	1131.07	1275.16	1313.9	1379.69	1415.98	1462.74
733	ENSG00000134375	TIMM17A	10440	TIMM17A	translocase of inner mitochondrial membrane 17A [Source:HGNC Symbol;Acc:HGNC:17315]	protein_coding	1	201955503	201970664	1	q32.1	1110.65	-0.423502	0.152982	-2.76832	0.00563466	0.0291775	1058.59	1031.75	752.168	1340.46	925.266	1077.42	854.449	857.989	945.068	1086.32	1212.67	1010.86	987.446	1016.21	1414.01	1447.37	1379.02	1373.28	1332.05
734	ENSG00000134376	CRB1	23418	CRB1	crumbs cell polarity complex component 1 [Source:HGNC Symbol;Acc:HGNC:2343]	protein_coding	1	197268204	197478455	1	q31.3	27.7953	-0.315157	0.319265	-0.987135	0.323576	0.517691	38.3474	25.1865	15.3953	17.5798	24.377	20.1386	30.1459	21.7647	21.542	47.953	36.3891	24.1682	21.3557	40.2458	25.5031	19.2785	25.944	39.2853	33.5106
735	ENSG00000134389	CFHR5	81494	CFHR5	complement factor H related 5 [Source:HGNC Symbol;Acc:HGNC:24668]	protein_coding	1	196975010	197009678	1	q31.3	0.0350121	-0.807827	4.26746	-0.189299	0.849858	NA	0	0	0	0	0	0	0	0	0	0	0	0	0	0	0	0	0.665231	0	0
736	ENSG00000134644	PUM1	9698	PUM1	pumilio RNA binding family member 1 [Source:HGNC Symbol;Acc:HGNC:14957]	protein_coding	1	30931506	31065991	-1	p35.2	5180.89	0.133887	0.0713334	1.87692	0.0605286	0.165639	5644.14	5540.13	6455.01	5056.39	5406.39	5209.86	5450.76	5056.29	5140.89	4872.76	4565.93	5281.27	4887.4	5062.58	4571.67	5086.55	5176.83	4937.99	5034.13
737	ENSG00000134668	SPOCD1	90853	SPOCD1	SPOC domain containing 1 [Source:HGNC Symbol;Acc:HGNC:26338]	protein_coding	1	31790422	31816022	-1	p35.2	60.5917	0.431216	0.285056	1.51274	0.130346	0.283916	55.5029	35.0812	111.066	53.8381	64.652	35.2426	71.5966	73.3128	85.4731	67.3187	61.8616	81.9616	55.9315	76.2993	47.228	43.0058	40.5791	42.7014	48.5904
738	ENSG00000134684	YARS1	8565	YARS1	tyrosyl-tRNA synthetase 1 [Source:HGNC Symbol;Acc:HGNC:12840]	protein_coding	1	32775237	32818031	-1	p35.1	1860.6	-0.486591	0.102958	-4.72611	2.28859e-06	5.70062e-05	1964.8	1760.35	1418.56	1609.65	1822.97	1719.84	1463.96	1608.3	1500.3	1647.92	1888.6	1653.94	1611.85	1982.94	2078.98	2472.09	2408.8	2334.91	2402.71
739	ENSG00000134686	PHC2	1912	PHC2	polyhomeotic homolog 2 [Source:HGNC Symbol;Acc:HGNC:3183]	protein_coding	1	33323623	33431095	-1	p35.1	4665.34	-0.242659	0.105291	-2.30465	0.0211864	0.0782136	4604.72	5182.12	4198.51	3731.31	4751.39	4824.2	4162.97	4165.08	4239.6	4660.67	5051.72	4278.82	4533.51	4540.23	4184.4	4706.91	4747.09	5950.87	6127.41
740	ENSG00000134690	CDCA8	55143	CDCA8	cell division cycle associated 8 [Source:HGNC Symbol;Acc:HGNC:14629]	protein_coding	1	37692481	37709719	1	p34.3	1368.48	-0.145335	0.111161	-1.30743	0.191067	0.367344	1473.35	1437.43	1170.04	955.901	1316.36	1286.86	1446.06	1358.58	1407.18	1186.84	1227.22	1693.87	1405.41	1488.26	1513.19	1334.66	1343.77	1433.06	1523.06
741	ENSG00000134697	GNL2	29889	GNL2	G protein nucleolar 2 [Source:HGNC Symbol;Acc:HGNC:29925]	protein_coding	1	37566816	37595937	-1	p34.3	1921.33	-0.281693	0.0775424	-3.63276	0.000280411	0.00293326	1928.47	1866.5	1639.59	1757.98	1737.13	1797.37	1569.47	1963.41	1840.1	1990.05	2082.37	1915.59	1861	1845.44	2021.36	2249.65	2311.68	2042.84	2085.2
742	ENSG00000134698	AGO4	192670	AGO4	argonaute RISC component 4 [Source:HGNC Symbol;Acc:HGNC:18424]	protein_coding	1	35808016	35857890	1	p34.3	1476.52	0.151606	0.092001	1.64787	0.0993796	0.235413	1509.68	1510.29	1668.19	1247.07	1539.99	1375.47	1837.02	1494.89	1565.62	1659.91	1538.35	1494.22	1431.85	1603.96	1269.49	1385.08	1391	1233.22	1298.54
743	ENSG00000134709	HOOK1	51361	HOOK1	hook microtubule tethering protein 1 [Source:HGNC Symbol;Acc:HGNC:19884]	protein_coding	1	59814786	59876322	1	p32.1	554.462	0.703782	0.28004	2.51315	0.011966	0.051518	622.641	653.049	533.336	1058.08	685.735	697.803	312.764	474.242	487.822	317.228	285.655	419.265	864.397	394.073	989.899	532.382	522.206	338.195	345.997
744	ENSG00000134716	CYP2J2	1573	CYP2J2	cytochrome P450 family 2 subfamily J member 2 [Source:HGNC Symbol;Acc:HGNC:2634]	protein_coding	1	59893308	59926773	-1	p32.1	23.8637	0.755335	0.473314	1.59584	0.110524	0.253588	43.3932	27.885	7.69763	78.0103	27.5566	37.2564	11.3047	14.8917	6.94903	13.8326	15.4654	5.25395	28.4742	25.1536	22.6694	19.2785	19.2917	23.9128	25.133
745	ENSG00000134717	BTF3L4	91408	BTF3L4	basic transcription factor 3 like 4 [Source:HGNC Symbol;Acc:HGNC:30547]	protein_coding	1	52056199	52090716	1	p32.3	2519.8	-0.151432	0.0991809	-1.52683	0.126803	0.278647	2829.64	2264.98	2414.86	2090.9	2235.26	2227.33	2552.04	2662.17	2727.49	2923.29	2555.43	3026.27	2405.06	2418.94	2131.87	2495.82	2585.09	2591.12	2738.65
746	ENSG00000134744	TUT4	23318	TUT4	terminal uridylyl transferase 4 [Source:HGNC Symbol;Acc:HGNC:28981]	protein_coding	1	52408282	52553487	-1	p32.3	3081.61	0.378789	0.199798	1.89586	0.0579787	0.16079	2938.63	2686.86	4968.27	2578.74	2704.79	2576.73	4483.27	3902.76	3865.05	3248.82	2641.85	3807.01	2977.59	3421.73	2286.78	2289.69	2339.62	2469.85	2362.5
747	ENSG00000134748	PRPF38A	84950	PRPF38A	pre-mRNA processing factor 38A [Source:HGNC Symbol;Acc:HGNC:25930]	protein_coding	1	52404602	52420836	1	p32.3	2039.73	-0.102554	0.0553979	-1.85123	0.064136	0.172595	1921.41	1934.86	2191.62	2008.49	1815.56	1950.42	2074.42	2144.4	2106.95	1976.22	2035.06	2071.11	1979.98	1991.33	2085.59	2021.27	2006.34	2229.01	2210.86
748	ENSG00000135744	AGT	183	AGT	angiotensinogen [Source:HGNC Symbol;Acc:HGNC:333]	protein_coding	1	230690776	230745576	-1	q42.2	17.4761	-3.60615	0.475051	-7.59109	3.17219e-14	6.8977e-12	5.04572	1.79903	2.19932	9.88863	4.23948	7.04851	0.942061	6.87308	2.08471	6.45521	10.9167	3.15237	8.1355	8.38454	12.2793	41.5228	59.8708	68.3223	72.8856
749	ENSG00000135747	ZNF670-ZNF695	NA	ZNF670-ZNF695	ZNF670-ZNF695 readthrough (NMD candidate) [Source:HGNC Symbol;Acc:HGNC:49200]	protein_coding	1	246945547	247078811	-1	q44	10.073	0.311976	0.422674	0.738101	0.460453	0.647799	5.04572	12.5932	9.89695	8.7899	15.898	11.0762	7.53649	10.3096	7.64393	8.29956	10.9167	8.40632	11.1863	20.1229	8.50104	14.8296	9.31323	6.83223	4.18883
750	ENSG00000135749	PCNX2	80003	PCNX2	pecanex 2 [Source:HGNC Symbol;Acc:HGNC:8736]	protein_coding	1	232983435	233295725	-1	q42.2	652.123	0.17591	0.0983634	1.78837	0.0737158	0.190728	560.075	658.446	689.488	696.599	671.957	687.733	755.533	712.509	653.209	647.366	618.616	629.423	737.279	636.386	699.919	640.638	657.913	532.914	504.335
751	ENSG00000135750	KCNK1	3775	KCNK1	potassium two pore domain channel subfamily K member 1 [Source:HGNC Symbol;Acc:HGNC:6272]	protein_coding	1	233614106	233672514	1	q42.2	90.0801	0.697057	0.707369	0.985422	0.324417	0.518455	116.051	134.928	48.3851	269.191	155.801	183.261	3.76824	27.4923	40.9993	10.1439	20.014	3.15237	93.5582	20.9613	210.637	114.188	125.063	81.9867	51.9414
752	ENSG00000135763	URB2	9816	URB2	URB2 ribosome biogenesis homolog [Source:HGNC Symbol;Acc:HGNC:28967]	protein_coding	1	229626247	229660200	1	q42.13	683.831	-0.653631	0.218827	-2.98698	0.00281753	0.0172697	395.584	807.766	392.579	543.875	679.376	701.83	496.466	550.992	567.736	631.689	791.464	503.328	702.704	679.148	854.827	1085.53	1043.75	794.246	769.906
753	ENSG00000135766	EGLN1	54583	EGLN1	egl-9 family hypoxia inducible factor 1 [Source:HGNC Symbol;Acc:HGNC:1232]	protein_coding	1	231363751	231422287	-1	q42.2	596.847	1.3978	0.263425	5.30624	1.11909e-07	4.41443e-06	2193.88	730.408	766.464	997.653	1125.58	848.842	241.168	293.251	316.181	248.065	238.349	347.811	433.215	321.128	551.623	406.331	398.473	457.759	423.909
754	ENSG00000135773	CAPN9	10753	CAPN9	calpain 9 [Source:HGNC Symbol;Acc:HGNC:1486]	protein_coding	1	230747384	230802003	1	q42.2	8.5738	-2.09991	0.434194	-4.83635	1.32247e-06	3.60189e-05	6.05486	5.3971	4.39864	6.59242	4.23948	3.02079	6.59443	2.29103	6.94903	5.53304	9.09729	5.25395	0	7.54608	6.61192	11.8637	23.2831	22.2047	25.9707
755	ENSG00000135775	COG2	22796	COG2	component of oligomeric golgi complex 2 [Source:HGNC Symbol;Acc:HGNC:6546]	protein_coding	1	230642481	230693982	1	q42.2	929.421	-0.352845	0.0797173	-4.4262	9.59075e-06	0.000191152	832.543	980.474	748.869	848.225	878.631	943.494	855.391	846.534	801.918	900.964	993.424	892.121	895.922	890.438	890.72	1064.76	1063.7	1154.65	1176.22
756	ENSG00000135776	ABCB10	23456	ABCB10	ATP binding cassette subfamily B member 10 [Source:HGNC Symbol;Acc:HGNC:41]	protein_coding	1	229516582	229558707	-1	q42.13	520.928	-0.275533	0.123664	-2.22807	0.025876	0.0903207	403.657	426.371	459.658	636.169	446.205	474.264	503.061	526.936	571.905	523.795	472.149	456.043	601.01	493.011	611.13	554.626	596.047	556.827	584.76
757	ENSG00000135778	NTPCR	84284	NTPCR	nucleoside-triphosphatase, cancer-related [Source:HGNC Symbol;Acc:HGNC:28204]	protein_coding	1	232950605	232983882	1	q42.2	854.019	-0.215519	0.114085	-1.88911	0.0588772	0.162393	932.448	846.446	689.488	1028.42	844.716	881.064	731.039	691.89	684.479	789.381	885.166	789.143	731.178	714.363	942.671	990.616	947.954	1043.62	1062.29
758	ENSG00000135801	TAF5L	27097	TAF5L	TATA-box binding protein associated factor 5 like [Source:HGNC Symbol;Acc:HGNC:17304]	protein_coding	1	229593134	229626122	-1	q42.13	734.016	-0.381746	0.155951	-2.44785	0.014371	0.0588415	567.139	787.077	528.937	925.136	664.538	724.99	577.483	628.886	659.463	647.366	726.873	550.614	769.821	651.479	892.609	898.673	990.529	857.445	897.246
759	ENSG00000135821	GLUL	2752	GLUL	glutamate-ammonia ligase [Source:HGNC Symbol;Acc:HGNC:4341]	protein_coding	1	182378098	182392206	-1	q25.3	13314.4	0.0832286	0.140125	0.593959	0.55254	0.722896	18975.9	13215.7	16404.7	11863.1	12024.2	12203	13801.2	13525.1	14085	11053.2	10773.9	14331.7	13530.3	12381.4	11511.4	12575.5	12497	13900.2	14320.8
760	ENSG00000135823	STX6	10228	STX6	syntaxin 6 [Source:HGNC Symbol;Acc:HGNC:11441]	protein_coding	1	180972712	181023121	-1	q25.3	1220.76	-0.0643798	0.1178	-0.546516	0.584711	0.746667	1690.32	1303.4	1083.17	1209.71	1315.3	1324.11	892.132	995.45	981.203	1144.42	1194.47	1074.96	1091.17	1108.44	1258.15	1254.58	1319.15	1513.34	1440.96
761	ENSG00000135824	RGS8	85397	RGS8	regulator of G protein signaling 8 [Source:HGNC Symbol;Acc:HGNC:16810]	protein_coding	1	182641816	182684587	-1	q25.3	27.6394	-0.151811	0.499605	-0.303862	0.761233	0.867256	8.07315	38.6792	6.59797	54.9368	25.4369	30.2079	23.5515	19.4737	10.4235	23.0543	40.0281	17.8634	36.6097	23.4767	46.2834	19.2785	28.6049	27.3289	45.2393
762	ENSG00000135828	RNASEL	6041	RNASEL	ribonuclease L [Source:HGNC Symbol;Acc:HGNC:10050]	protein_coding	1	182573634	182589256	-1	q25.3	225.48	0.273178	0.117799	2.31901	0.0203947	0.0761693	306.78	286.046	241.925	327.424	246.949	256.767	177.107	153.499	150.794	151.236	180.126	202.802	205.421	236.444	239.918	197.233	213.539	259.625	250.492
763	ENSG00000135829	DHX9	1660	DHX9	DExH-box helicase 9 [Source:HGNC Symbol;Acc:HGNC:2750]	protein_coding	1	182839347	182887982	1	q25.3	9294.68	-0.603801	0.122416	-4.93238	8.12353e-07	2.37336e-05	7027.67	9292.01	6614.46	7624.14	8582.82	9484.28	8543.55	8233.94	8117.16	9879.25	10389.1	6911.04	8266.68	8458.32	9907.49	12578.5	12172.4	12224.6	12291.7
764	ENSG00000135835	KIAA1614	57710	KIAA1614	KIAA1614 [Source:HGNC Symbol;Acc:HGNC:29327]	protein_coding	1	180912897	180951614	1	q25.3	163.961	-0.415277	0.351961	-1.1799	0.238041	0.425552	164.49	244.669	93.4712	91.1952	220.453	273.885	95.1482	82.4769	83.3884	176.135	199.231	78.8092	88.4735	124.93	129.405	185.37	166.308	307.45	309.973
765	ENSG00000135837	CEP350	9857	CEP350	centrosomal protein 350 [Source:HGNC Symbol;Acc:HGNC:24238]	protein_coding	1	179954674	180114880	1	q25.2	2562.56	-0.0612634	0.0804338	-0.761663	0.446261	0.634938	2858.9	2563.62	2585.3	2180.99	2640.13	2573.71	2698.06	2638.12	2515.55	2614.36	2497.21	2128.9	2371.5	2658.74	2449.24	2940.71	2780	2486.93	2506.59
766	ENSG00000135838	NPL	80896	NPL	N-acetylneuraminate pyruvate lyase [Source:HGNC Symbol;Acc:HGNC:16781]	protein_coding	1	182789293	182830384	1	q25.3	157.136	-0.25787	0.295871	-0.871561	0.383448	0.577	161.463	216.784	103.368	143.935	191.836	182.254	68.7704	84.7679	102.151	161.38	211.057	91.4187	149.49	145.053	172.854	157.194	157.66	259.625	224.521
767	ENSG00000135842	NIBAN1	116496	NIBAN1	niban apoptosis regulator 1 [Source:HGNC Symbol;Acc:HGNC:16784]	protein_coding	1	184790724	184974508	-1	q25.3	24.858	-1.16806	0.679404	-1.71925	0.0855691	0.21189	19.1737	9.89469	6.59797	54.9368	10.5987	16.1109	6.59443	20.6192	15.2879	13.8326	7.27783	0	47.796	20.1229	48.1726	60.8013	45.2357	29.037	40.2127
768	ENSG00000135845	PIGC	5279	PIGC	phosphatidylinositol glycan anchor biosynthesis class C [Source:HGNC Symbol;Acc:HGNC:8960]	protein_coding	1	172370189	172444086	-1	q24.3	670.151	0.0398939	0.09062	0.440232	0.659769	0.800803	602.459	639.557	616.91	715.278	545.833	649.47	748.938	738.856	808.172	709.151	655.005	799.651	732.195	650.64	676.305	550.177	613.343	659.31	621.622
769	ENSG00000135862	LAMC1	3915	LAMC1	laminin subunit gamma 1 [Source:HGNC Symbol;Acc:HGNC:6492]	protein_coding	1	183023420	183145592	1	q25.3	5890.33	0.424879	0.20529	2.06965	0.038485	0.120372	6451.45	6077.14	5492.81	9689.76	6068.81	6619.56	4551.1	5298	5398.7	4190.36	4210.22	5061.65	6865.34	5212.67	10667.9	5575.92	5698.37	4357.25	4429.26
770	ENSG00000135870	RC3H1	149041	RC3H1	ring finger and CCCH-type domains 1 [Source:HGNC Symbol;Acc:HGNC:29434]	protein_coding	1	173931084	174022357	-1	q25.1	1114.14	0.357357	0.0940663	3.799	0.000145283	0.00175185	1185.74	1138.79	1529.63	1170.15	1370.41	1100.57	1155.91	1093.96	1020.12	1207.13	1104.41	1006.66	997.615	1149.52	1039.96	925.366	953.941	995.797	1022.91
771	ENSG00000136628	EPRS1	2058	EPRS1	glutamyl-prolyl-tRNA synthetase 1 [Source:HGNC Symbol;Acc:HGNC:3418]	protein_coding	1	219968600	220046530	-1	q41	4744.73	-0.031007	0.0971256	-0.319246	0.74954	0.859728	6491.82	4898.77	4359.06	4628.98	4769.41	4740.63	4030.14	4348.37	4113.13	4780.55	4686.01	4353.42	4269.1	4587.18	4732.25	5034.64	5002.54	5201.03	5122.93
772	ENSG00000136630	HLX	3142	HLX	H2.0 like homeobox [Source:HGNC Symbol;Acc:HGNC:4978]	protein_coding	1	220879431	220885059	1	q41	12.3282	0.5795	0.723297	0.801192	0.423021	0.613919	31.2834	21.5884	4.39864	32.9621	21.1974	21.1455	1.88412	3.43654	1.38981	0	3.63891	1.05079	12.2032	0	19.8358	13.3466	21.2874	6.83223	16.7553
773	ENSG00000136631	VPS45	11311	VPS45	vacuolar protein sorting 45 homolog [Source:HGNC Symbol;Acc:HGNC:14579]	protein_coding	1	150067279	150145329	1	q21.2	1195.05	-0.41793	0.0850219	-4.91555	8.8533e-07	2.54178e-05	1100.98	1090.21	1000.69	987.764	1074.71	1118.7	1218.08	1175.3	1044.44	1426.6	1376.42	1027.67	1086.09	1179.7	1123.08	1315.38	1443.55	1472.35	1444.31
774	ENSG00000136634	IL10	3586	IL10	interleukin 10 [Source:HGNC Symbol;Acc:HGNC:5962]	protein_coding	1	206767602	206774541	-1	q32.1	1.72752	3.45128	2.20378	1.56607	0.117332	0.264722	0	0.899517	0	20.876	0	0	0	0	0	4.61087	0.909729	0	1.01694	0.838454	2.83368	0	0	0	0.837765
775	ENSG00000136636	KCTD3	51133	KCTD3	potassium channel tetramerization domain containing 3 [Source:HGNC Symbol;Acc:HGNC:21305]	protein_coding	1	215567304	215621807	1	q41	1986.75	-0.153748	0.0994361	-1.5462	0.122056	0.271636	2345.25	2025.71	1623.1	1654.7	2086.88	1939.35	2001.88	1845.42	1874.15	2188.32	2045.98	1878.81	1876.25	2012.29	1686.98	2282.27	2181.96	2157.28	2041.63
776	ENSG00000136643	RPS6KC1	26750	RPS6KC1	ribosomal protein S6 kinase C1 [Source:HGNC Symbol;Acc:HGNC:10439]	protein_coding	1	213051233	213274774	1	q32.3	783.267	-0.210764	0.0976093	-2.15926	0.03083	0.102463	713.464	796.972	625.707	688.908	754.627	790.44	855.391	742.292	756.054	934.162	801.471	720.842	748.466	812.462	766.038	734.064	778.32	925.767	936.621
777	ENSG00000137936	BCAR3	8412	BCAR3	BCAR3 adaptor protein, NSP family member [Source:HGNC Symbol;Acc:HGNC:973]	protein_coding	1	93561741	93847150	-1	p22.1	1521.74	-0.374628	0.166902	-2.2446	0.0247941	0.0876515	1501.61	1547.17	1187.63	1142.69	1473.22	1361.37	1804.99	1388.36	1491.26	2022.33	2005.95	1302.98	1067.78	1591.39	921.89	1511.13	1533.36	2056.5	2001.42
778	ENSG00000137941	TTLL7	79739	TTLL7	tubulin tyrosine ligase like 7 [Source:HGNC Symbol;Acc:HGNC:26242]	protein_coding	1	83865024	83999150	-1	p31.1	929.305	-0.0290578	0.153267	-0.189589	0.849631	0.91951	948.595	936.397	1193.13	693.303	1000.52	946.514	1096.56	882.045	821.375	1047.59	995.243	713.486	721.008	1064.84	707.475	1073.66	1052.4	879.649	883.004
779	ENSG00000137942	FNBP1L	54874	FNBP1L	formin binding protein 1 like [Source:HGNC Symbol;Acc:HGNC:20851]	protein_coding	1	93448118	93554661	1	p22.1	5701.63	0.226253	0.0806608	2.80499	0.00503182	0.0267503	5987.25	6186.88	6254.87	6922.04	5704.22	6059.71	6055.57	5941.77	5743.37	5255.47	4777.9	5661.66	5519.94	5066.78	6045.18	5627.83	5557.34	4956.78	5006.48
780	ENSG00000137944	KYAT3	56267	KYAT3	kynurenine aminotransferase 3 [Source:HGNC Symbol;Acc:HGNC:33238]	protein_coding	1	88935773	88992953	-1	p22.2	1079.52	0.393749	0.113443	3.4709	0.000518725	0.00470957	1375.46	902.216	1066.67	1125.11	999.457	956.584	1128.59	1286.41	1300.16	1317.79	1167.18	1320.84	1061.68	1109.27	1139.14	846.769	838.191	713.968	855.358
781	ENSG00000137947	GTF2B	2959	GTF2B	general transcription factor IIB [Source:HGNC Symbol;Acc:HGNC:4648]	protein_coding	1	88852633	88891944	-1	p22.2	505.014	-0.369879	0.147463	-2.50828	0.0121321	0.0520778	510.627	496.533	305.706	581.232	419.708	502.458	408.854	514.335	460.721	539.472	511.268	502.278	466.774	399.104	549.734	597.632	590.06	601.236	637.539
782	ENSG00000137948	BRDT	676	BRDT	bromodomain testis associated [Source:HGNC Symbol;Acc:HGNC:1105]	protein_coding	1	91949343	92014426	1	p22.1	0.72248	0.875304	1.78705	0.489804	0.624272	NA	0	0	0	0	2.11974	0	1.88412	2.29103	0	3.68869	0.909729	1.05079	0	0.838454	0.94456	0	0	0	0
783	ENSG00000137955	RABGGTB	5876	RABGGTB	Rab geranylgeranyltransferase subunit beta [Source:HGNC Symbol;Acc:HGNC:9796]	protein_coding	1	75786197	75795086	1	p31.1	1797.54	-0.369066	0.136696	-2.69991	0.00693591	0.0341581	1317.94	1741.46	1389.97	1930.48	1759.38	1983.65	1399.9	1622.05	1516.97	1899.68	1986.85	1533.1	1661.68	1723.02	1970.35	1942.68	2076.85	2367.37	2329.82
784	ENSG00000137959	IFI44L	10964	IFI44L	interferon induced protein 44 like [Source:HGNC Symbol;Acc:HGNC:17817]	protein_coding	1	78619902	78646145	1	p31.1	0.893677	-4.39362	1.83801	-2.39042	0.0168291	NA	0	0	0	0	0	0	0	0	0	0.922174	0	0	0	0	0	5.93183	3.32615	5.12417	1.67553
785	ENSG00000137960	GIPC2	54810	GIPC2	GIPC PDZ domain containing family member 2 [Source:HGNC Symbol;Acc:HGNC:18177]	protein_coding	1	77979542	78138444	1	p31.1	4.03521	1.06679	0.802155	1.32991	0.183548	0.357895	3.02743	4.49759	1.09966	13.1848	5.29935	4.02772	0.942061	6.87308	2.77961	2.76652	1.81946	0	7.11856	5.03072	7.55648	5.93183	1.33046	1.70806	1.67553
786	ENSG00000137962	ARHGAP29	9411	ARHGAP29	Rho GTPase activating protein 29 [Source:HGNC Symbol;Acc:HGNC:30207]	protein_coding	1	94148988	94275068	-1	p22.1	2380.54	0.818173	0.544462	1.50272	0.132911	0.287618	3325.13	3050.26	1469.15	6650.65	2968.69	3844.46	454.073	1006.91	964.525	425.122	841.499	567.427	3083.35	993.568	7529.09	2782.03	2864.48	1205.89	1203.87
787	ENSG00000137962	ARHGAP29	105378858	ARHGAP29	Rho GTPase activating protein 29 [Source:HGNC Symbol;Acc:HGNC:30207]	protein_coding	1	94148988	94275068	-1	p22.1	2380.54	0.818173	0.544462	1.50272	0.132911	0.287618	3325.13	3050.26	1469.15	6650.65	2968.69	3844.46	454.073	1006.91	964.525	425.122	841.499	567.427	3083.35	993.568	7529.09	2782.03	2864.48	1205.89	1203.87
788	ENSG00000137965	IFI44	10561	IFI44	interferon induced protein 44 [Source:HGNC Symbol;Acc:HGNC:16938]	protein_coding	1	78649796	78664078	1	p31.1	0.614952	1.38667	1.57003	0.88321	0.377123	NA	0	0.899517	1.09966	2.19747	1.05987	0	0	1.14551	0	0	0	1.05079	0	1.67691	1.88912	0	0.665231	0	0
789	ENSG00000137968	SLC44A5	204962	SLC44A5	solute carrier family 44 member 5 [Source:HGNC Symbol;Acc:HGNC:28524]	protein_coding	1	75202129	75611114	-1	p31.1	131.005	-1.46863	0.249908	-5.87668	4.18579e-09	2.56445e-07	35.32	68.3633	125.361	101.084	108.107	87.6029	131.889	154.644	109.1	135.56	101.89	80.9108	122.032	90.553	68.9529	256.552	252.788	227.172	231.223
790	ENSG00000137970	RPL7P9	NA	RPL7P9	ribosomal protein L7 pseudogene 9 [Source:HGNC Symbol;Acc:HGNC:37028]	processed_pseudogene	1	96678874	96679620	-1	p21.3	10909.9	0.0460879	0.182672	0.252299	0.80081	0.890095	12227.8	9811.03	11037.3	9085.46	8973.91	9123.79	10636.8	12783.9	14176	12634.7	11819.2	18036.8	9872.43	10014.5	8143.05	8949.65	8562.19	10813.7	10586
791	ENSG00000137975	CLCA2	9635	CLCA2	chloride channel accessory 2 [Source:HGNC Symbol;Acc:HGNC:2016]	protein_coding	1	86424171	86456553	1	p22.3	4.90665	2.61533	1.36978	1.90931	0.0562227	0.157462	0	7.19614	0	36.2583	3.17961	7.04851	0.942061	1.14551	0.694903	0.922174	3.63891	0	0	3.35382	22.6694	2.96592	0.665231	1.70806	0.837765
792	ENSG00000137976	DNASE2B	58511	DNASE2B	deoxyribonuclease 2 beta [Source:HGNC Symbol;Acc:HGNC:28875]	protein_coding	1	84398484	84415018	1	p31.1	0.988269	1.16004	1.3565	0.855169	0.392458	NA	4.03657	0.899517	0	0	1.05987	1.00693	0	0	0.694903	1.84435	1.81946	2.10158	1.01694	1.67691	0.94456	0	0	0	1.67553
793	ENSG00000137992	DBT	1629	DBT	dihydrolipoamide branched chain transacylase E2 [Source:HGNC Symbol;Acc:HGNC:2698]	protein_coding	1	100186919	100249834	-1	p21.2	850.748	0.494406	0.0942394	5.24628	1.55199e-07	5.88159e-06	1044.46	832.953	1101.86	1097.64	868.033	977.729	834.666	835.079	825.545	722.062	722.325	798.6	898.972	910.561	892.609	744.445	727.762	671.266	657.646
794	ENSG00000137996	RTCA	8634	RTCA	RNA 3'-terminal phosphate cyclase [Source:HGNC Symbol;Acc:HGNC:17981]	protein_coding	1	100266216	100292769	1	p21.2	811.528	0.205836	0.110834	1.85715	0.0632899	0.17097	791.168	758.293	903.922	1128.4	724.95	796.482	777.2	813.314	831.104	793.069	768.721	941.508	777.957	783.116	880.33	757.792	702.484	731.048	758.177
795	ENSG00000138002	IFT172	26160	IFT172	intraflagellar transport 172 [Source:HGNC Symbol;Acc:HGNC:30391]	protein_coding	2	27444377	27489805	-1	p23.3	928.295	-0.0122303	0.139405	-0.0877319	0.93009	0.964484	1042.45	1127.09	936.911	726.265	1121.34	1083.46	878.943	774.367	731.038	874.221	986.146	684.064	804.397	1012.01	791.541	955.025	904.714	1115.36	1088.26
796	ENSG00000138018	SELENOI	85465	SELENOI	selenoprotein I [Source:HGNC Symbol;Acc:HGNC:29361]	protein_coding	2	26308547	26395885	1	p23.3	2029.44	-0.0508006	0.118261	-0.429565	0.667512	0.80605	1861.87	1891.68	1916.71	2232.63	1975.6	2102.47	2276.96	2153.56	1857.48	2124.69	2198.81	1577.24	1828.45	2253.76	2036.47	2420.19	2330.97	1776.38	1743.39
797	ENSG00000138028	CGREF1	10669	CGREF1	cell growth regulator with EF-hand domain 1 [Source:HGNC Symbol;Acc:HGNC:16962]	protein_coding	2	27098889	27119128	-1	p23.3	12.9151	-0.356525	0.573608	-0.621548	0.534239	0.707862	2.01829	2.69855	9.89695	10.9874	5.29935	7.04851	21.6674	25.2013	25.7114	8.29956	10.007	35.7269	19.3218	20.1229	7.55648	11.8637	6.65231	11.9564	3.35106
798	ENSG00000138029	HADHB	3032	HADHB	hydroxyacyl-CoA dehydrogenase trifunctional multienzyme complex subunit beta [Source:HGNC Symbol;Acc:HGNC:4803]	protein_coding	2	26243170	26290465	1	p23.3	1419.23	-0.11474	0.135372	-0.847584	0.396669	0.589978	1768.02	1534.58	1109.56	1655.8	1450.96	1473.14	1085.25	1106.57	1108.37	1457.96	1290	1150.61	1276.26	1309.66	1693.6	1653.5	1557.31	1725.14	1559.08
799	ENSG00000138030	KHK	3795	KHK	ketohexokinase [Source:HGNC Symbol;Acc:HGNC:6315]	protein_coding	2	27086772	27100762	1	p23.3	61.5568	0.790686	0.549107	1.43995	NA	NA	29.2652	38.6792	42.8868	270.289	33.9158	26.1802	83.8434	51.5481	65.3209	64.5521	50.0351	64.0982	75.2534	63.7225	40.6161	26.6932	37.9182	46.1175	58.6436
800	ENSG00000138031	ADCY3	109	ADCY3	adenylate cyclase 3 [Source:HGNC Symbol;Acc:HGNC:234]	protein_coding	2	24819169	24920237	-1	p23.3	519.001	0.463343	0.284586	1.62813	0.103497	0.242011	329.99	380.496	820.347	361.484	408.05	317.183	925.104	794.986	785.24	556.071	458.503	812.261	664.06	627.163	356.099	332.183	367.873	269.873	294.056
801	ENSG00000138032	PPM1B	5495	PPM1B	protein phosphatase, Mg2+/Mn2+ dependent 1B [Source:HGNC Symbol;Acc:HGNC:9276]	protein_coding	2	44167969	44244384	1	p21	1616.37	0.258371	0.187154	1.38053	0.167424	0.335988	1574.26	1582.25	1541.73	3236.88	1478.52	1514.42	1544.98	1501.77	1556.58	1470.87	1369.14	1750.62	1479.64	1487.42	1533.02	1459.23	1599.21	1508.21	1522.22
802	ENSG00000138035	PNPT1	87178	PNPT1	polyribonucleotide nucleotidyltransferase 1 [Source:HGNC Symbol;Acc:HGNC:23166]	protein_coding	2	55634061	55693863	-1	p16.1	1014.67	-0.319796	0.108045	-2.95985	0.00307785	0.0184349	1055.56	1010.16	768.663	931.729	989.918	1025.05	848.797	880.899	888.781	1025.46	1129.88	912.086	918.294	970.929	1110.8	1146.33	1116.26	1221.26	1327.86
803	ENSG00000138036	DYNC2LI1	51626	DYNC2LI1	dynein cytoplasmic 2 light intermediate chain 1 [Source:HGNC Symbol;Acc:HGNC:24595]	protein_coding	2	43774039	43810010	1	p21	673.415	0.395793	0.235152	1.68314	0.0923483	0.22357	668.053	554.102	908.32	532.887	639.101	503.465	795.099	966.813	974.949	859.466	754.165	1069.7	566.434	655.671	416.551	404.848	363.881	584.155	577.22
804	ENSG00000138039	LHCGR	3973	LHCGR	luteinizing hormone/choriogonadotropin receptor [Source:HGNC Symbol;Acc:HGNC:6585]	protein_coding	2	48686774	48755730	-1	p16.3	1.5135	-0.943462	1.04165	-0.905742	0.365073	NA	6.05486	0.899517	0	0	1.05987	0	0.942061	1.14551	0.694903	1.84435	0.909729	2.10158	0	0.838454	0.94456	1.48296	1.33046	6.83223	1.67553
805	ENSG00000138050	THUMPD2	80745	THUMPD2	THUMP domain containing 2 [Source:HGNC Symbol;Acc:HGNC:14890]	protein_coding	2	39736060	39779267	-1	p22.1	493.146	-0.377766	0.128155	-2.94774	0.00320108	0.0190229	542.919	485.739	448.662	332.917	464.223	417.876	455.015	546.409	519.787	603.101	548.566	423.468	406.775	451.088	391.992	476.03	564.781	630.273	660.159
806	ENSG00000138061	CYP1B1	1545	CYP1B1	cytochrome P450 family 1 subfamily B member 1 [Source:HGNC Symbol;Acc:HGNC:2597]	protein_coding	2	38066973	38109902	-1	p22.2	442.06	-0.0344049	0.581578	-0.0591579	0.952826	0.976495	694.291	141.224	521.239	550.467	780.064	171.178	100.801	250.867	195.268	280.341	263.821	35.7269	806.431	840.131	816.1	653.984	602.034	343.319	351.861
807	ENSG00000138068	SULT6B1	391365	SULT6B1	sulfotransferase family 6B member 1 [Source:HGNC Symbol;Acc:HGNC:33433]	protein_coding	2	37167820	37196598	-1	p22.2	0.155078	0.394397	4.26746	0.0924197	0.926365	NA	0	0	0	0	1.05987	0	0.942061	0	0	0	0	0	0	0	0.94456	0	0	0	0
808	ENSG00000138073	PREB	10113	PREB	prolactin regulatory element binding [Source:HGNC Symbol;Acc:HGNC:9356]	protein_coding	2	27130756	27134666	-1	p23.3	788.773	-0.414475	0.165404	-2.50583	0.0122164	0.0523294	733.647	879.728	549.831	1084.45	786.423	856.898	479.509	512.044	530.211	617.856	665.921	624.169	734.229	643.094	943.615	1064.76	1051.06	1052.16	1177.06
809	ENSG00000138074	SLC5A6	8884	SLC5A6	solute carrier family 5 member 6 [Source:HGNC Symbol;Acc:HGNC:11041]	protein_coding	2	27199587	27212958	-1	p23.3	2701.6	-0.0252755	0.334641	-0.0755301	0.939793	0.969392	1760.96	3199.58	1804.54	4973.98	2815.01	3257.42	1724.91	1933.63	1832.46	1802.85	2404.41	1418.57	2522	2028.22	5768.43	3490.88	3545.68	2423.73	2623.04
810	ENSG00000138075	ABCG5	64240	ABCG5	ATP binding cassette subfamily G member 5 [Source:HGNC Symbol;Acc:HGNC:13886]	protein_coding	2	43812472	43838865	-1	p21	2.33548	-0.756635	0.784329	-0.96469	0.3347	0.529568	5.04572	0	2.19932	0	4.23948	2.01386	2.82618	3.43654	1.38981	1.84435	0.909729	1.05079	1.01694	1.67691	0.94456	8.89775	2.66092	1.70806	2.5133
811	ENSG00000138078	PREPL	9581	PREPL	prolyl endopeptidase like [Source:HGNC Symbol;Acc:HGNC:30228]	protein_coding	2	44316281	44361862	-1	p21	2001.34	0.281602	0.179544	1.56843	0.116782	0.263905	3111.19	1715.38	2484.13	1674.48	1928.96	1708.76	2212.9	2202.82	2147.95	2215.98	1894.06	2522.95	1855.91	2003.07	1425.34	1643.12	1738.25	1711.47	1828.84
812	ENSG00000138079	SLC3A1	6519	SLC3A1	solute carrier family 3 member 1 [Source:HGNC Symbol;Acc:HGNC:11025]	protein_coding	2	44275458	44321494	1	p21	6.55836	1.58536	0.515306	3.07655	0.00209413	0.0137541	20.1829	10.7942	10.9966	6.59242	12.7184	8.05544	3.76824	3.43654	6.94903	6.45521	7.27783	3.15237	3.05081	5.03072	2.83368	2.96592	5.32185	0	5.02659
813	ENSG00000138080	EMILIN1	11117	EMILIN1	elastin microfibril interfacer 1 [Source:HGNC Symbol;Acc:HGNC:19880]	protein_coding	2	27078615	27086403	1	p23.3	261.313	-1.18043	0.182104	-6.48215	9.04242e-11	9.12081e-09	211.92	212.286	195.74	134.046	179.118	201.386	233.631	248.576	196.658	256.364	274.738	244.834	169.829	242.313	252.198	516.069	536.841	304.034	354.375
814	ENSG00000138081	FBXO11	80204	FBXO11	F-box protein 11 [Source:HGNC Symbol;Acc:HGNC:13590]	protein_coding	2	47789316	47906498	-1	p16.3	1681.9	0.13152	0.105437	1.24738	0.212259	0.394177	1872.97	1644.32	1789.15	2246.92	1598.28	1739.98	1716.43	1541.86	1541.29	1711.55	1582.02	1364.98	1488.8	1562.04	1930.68	1603.08	1650.44	1634.61	1736.69
815	ENSG00000138083	SIX3	6496	SIX3	SIX homeobox 3 [Source:HGNC Symbol;Acc:HGNC:10889]	protein_coding	2	44941702	44946071	1	p21	258.894	2.53326	0.740536	3.42085	0.000624264	0.00542078	19.1737	76.4589	321.101	191.18	64.652	31.2148	648.138	423.84	438.484	192.734	55.4935	764.975	1287.44	210.452	112.403	14.8296	17.296	27.3289	21.7819
816	ENSG00000138085	ATRAID	51374	ATRAID	all-trans retinoic acid induced differentiation factor [Source:HGNC Symbol;Acc:HGNC:24090]	protein_coding	2	27212041	27217178	1	p23.3	1261.74	0.0920172	0.125918	0.730768	0.464921	0.651803	1430.97	1190.06	1286.6	1350.35	1189.17	1093.53	1173.81	1405.54	1450.26	1179.46	1175.37	1680.21	1282.36	1136.94	1231.71	1035.1	1057.72	1279.33	1344.61
817	ENSG00000138092	CENPO	79172	CENPO	centromere protein O [Source:HGNC Symbol;Acc:HGNC:28152]	protein_coding	2	24793136	24822376	1	p23.3	875.681	-0.249096	0.0886103	-2.81114	0.00493659	0.0263688	773.004	901.316	743.371	671.328	845.775	790.44	989.164	896.936	854.036	845.633	958.854	882.663	859.312	922.299	962.507	1003.96	1013.81	848.904	874.627
818	ENSG00000138095	LRPPRC	10128	LRPPRC	leucine rich pentatricopeptide repeat containing [Source:HGNC Symbol;Acc:HGNC:15714]	protein_coding	2	43886224	43996226	-1	p21	6248.54	-0.0721165	0.0803166	-0.897903	0.369237	0.563036	7069.05	6141.9	6784.91	5259.65	6252.17	6039.57	5985.86	6151.4	5999.79	6413.72	6435.42	6390.9	5603.32	6399.08	5478.45	6364.86	6172.68	6770.74	7008.74
819	ENSG00000138100	TRIM54	57159	TRIM54	tripartite motif containing 54 [Source:HGNC Symbol;Acc:HGNC:16008]	protein_coding	2	27282429	27307439	1	p23.3	3.18459	-1.27224	0.714785	-1.7799	0.0750929	0.193217	2.01829	0.899517	3.29898	7.69116	2.11974	3.02079	0	2.29103	1.38981	0	0.909729	0	5.08469	0.838454	0	10.3807	5.32185	8.54028	6.70212
820	ENSG00000138101	DTNB	1838	DTNB	dystrobrevin beta [Source:HGNC Symbol;Acc:HGNC:3058]	protein_coding	2	25377198	25673647	-1	p23.3	564.15	0.107055	0.166402	0.643352	0.519996	0.696092	677.135	519.921	670.793	397.743	489.659	527.631	630.239	662.106	625.413	575.436	588.594	746.061	567.451	591.11	414.662	468.615	434.396	575.615	556.276
821	ENSG00000142224	IL19	29949	IL19	interleukin 19 [Source:HGNC Symbol;Acc:HGNC:5990]	protein_coding	1	206770764	206842981	1	q32.1	0.135879	-0.326941	4.26746	-0.0766126	0.938932	NA	0	0	0	1.09874	0	0	0	0	0	0	0	0	0	0	0	1.48296	0	0	0
822	ENSG00000142583	SLC2A5	6518	SLC2A5	solute carrier family 2 member 5 [Source:HGNC Symbol;Acc:HGNC:11010]	protein_coding	1	9035106	9088478	-1	p36.23	0.206702	0.875288	4.26746	0.205107	0.837488	NA	1.00914	0	0	1.09874	0	0	0	0	0	0	1.81946	0	0	0	0	0	0	0	0
823	ENSG00000142599	RERE	473	RERE	arginine-glutamic acid dipeptide repeats [Source:HGNC Symbol;Acc:HGNC:9965]	protein_coding	1	8352397	8848921	-1	p36.23	3781.44	0.42982	0.0884218	4.86101	1.16786e-06	3.22048e-05	3334.21	4117.09	4317.27	3881.84	4115.47	4110.29	4598.2	3930.25	3931.76	3918.32	3719.88	3482.32	4511.13	4074.05	3992.65	3047.48	3104.63	2804.63	2855.94
824	ENSG00000142606	MMEL1	79258	MMEL1	membrane metalloendopeptidase like 1 [Source:HGNC Symbol;Acc:HGNC:14668]	protein_coding	1	2590639	2633016	-1	p36.32	1.79057	3.49908	2.15484	1.62382	0.104414	0.243421	7.064	5.3971	0	0	1.05987	0	7.53649	0	0.694903	0.922174	0	10.5079	0	0.838454	0	0	0	0	0
825	ENSG00000142609	CFAP74	85452	CFAP74	cilia and flagella associated protein 74 [Source:HGNC Symbol;Acc:HGNC:29368]	protein_coding	1	1921951	2003837	-1	p36.33	1.90829	0.537317	1.1183	0.480475	0.63089	0.780354	3.02743	1.79903	0	0	1.05987	3.02079	1.88412	0	1.38981	1.84435	8.18756	1.05079	4.06775	2.51536	1.88912	1.48296	1.33046	1.70806	0
826	ENSG00000142611	PRDM16	63976	PRDM16	PR/SET domain 16 [Source:HGNC Symbol;Acc:HGNC:14000]	protein_coding	1	3069168	3438621	1	p36.32	290.635	2.73709	0.579831	4.7205	2.35263e-06	5.84917e-05	33.3017	205.989	763.165	277.98	191.836	72.499	714.082	596.812	478.788	521.028	308.398	375.132	306.098	423.419	99.1788	45.9717	39.9138	32.4531	36.0239
827	ENSG00000142615	CELA2A	63036	CELA2A	chymotrypsin like elastase 2A [Source:HGNC Symbol;Acc:HGNC:24609]	protein_coding	1	15456728	15472091	1	p36.21	1.68236	0.604662	1.15651	0.522831	0.601092	0.759069	0	0	4.39864	1.09874	1.05987	1.00693	1.88412	4.58205	4.86432	0.922174	1.81946	1.05079	1.01694	2.51536	1.88912	1.48296	0.665231	1.70806	0
828	ENSG00000142619	PADI3	51702	PADI3	peptidyl arginine deiminase 3 [Source:HGNC Symbol;Acc:HGNC:18337]	protein_coding	1	17249098	17284233	1	p36.13	44.4533	0.3066	0.464822	0.659609	0.509505	0.686587	96.8778	54.8705	31.8902	7.69116	41.3349	48.3327	32.0301	29.7833	27.7961	55.3304	65.5005	48.3363	35.5928	86.3607	30.2259	32.6251	31.9311	51.2417	36.8617
829	ENSG00000142621	FHAD1	114827	FHAD1	forkhead associated phosphopeptide binding domain 1 [Source:HGNC Symbol;Acc:HGNC:29408]	protein_coding	1	15236521	15400283	1	p36.21	42.032	0.394265	0.355	1.1106	0.266739	0.457647	12.1097	39.5787	42.8868	27.4684	14.8382	48.3327	84.7855	60.7122	60.4566	57.1748	43.667	66.1998	48.813	62.884	33.0596	25.2103	21.2874	29.037	20.1064
830	ENSG00000142623	PADI1	29943	PADI1	peptidyl arginine deiminase 1 [Source:HGNC Symbol;Acc:HGNC:18367]	protein_coding	1	17205128	17246007	1	p36.13	6.15257	0.195444	0.5811	0.336335	0.736618	0.851868	4.03657	6.29662	6.59797	18.6785	4.23948	5.03465	1.88412	0	6.25413	6.45521	5.45837	7.35553	3.05081	7.54608	6.61192	5.93183	5.32185	11.9564	4.18883
831	ENSG00000142627	EPHA2	1969	EPHA2	EPH receptor A2 [Source:HGNC Symbol;Acc:HGNC:3386]	protein_coding	1	16124337	16156069	-1	p36.13	759.787	0.608191	0.325287	1.8697	0.0615249	0.16735	422.831	331.922	889.626	525.196	372.014	328.259	1665.56	1359.72	1350.89	994.103	693.213	1894.57	803.38	825.877	724.477	298.075	351.242	314.282	290.704
832	ENSG00000142632	ARHGEF19	128272	ARHGEF19	Rho guanine nucleotide exchange factor 19 [Source:HGNC Symbol;Acc:HGNC:26604]	protein_coding	1	16197854	16212652	-1	p36.13	722.469	0.512403	0.273799	1.87146	0.0612816	0.167028	703.373	1069.53	691.687	799.88	931.625	902.209	431.464	641.487	678.225	335.671	435.76	555.868	1427.78	508.941	1230.76	612.462	645.939	570.491	553.763
833	ENSG00000142634	EFHD2	79180	EFHD2	EF-hand domain family member D2 [Source:HGNC Symbol;Acc:HGNC:28670]	protein_coding	1	15409888	15430339	1	p36.21	333.77	0.555124	0.269829	2.05732	0.0396555	0.122937	170.545	397.587	265.018	706.488	310.542	402.772	313.706	287.524	339.113	296.94	330.232	426.621	347.793	298.49	425.997	226.893	242.144	280.121	273.111
834	ENSG00000142655	PEX14	5195	PEX14	peroxisomal biogenesis factor 14 [Source:HGNC Symbol;Acc:HGNC:8856]	protein_coding	1	10472288	10630758	1	p36.22	512.114	-0.0664153	0.115735	-0.573855	0.566066	0.732802	526.773	472.246	517.94	610.898	439.846	490.375	492.698	499.443	570.515	433.422	511.268	582.138	476.944	426.773	544.067	501.24	483.623	556.827	593.138
835	ENSG00000142657	PGD	5226	PGD	phosphogluconate dehydrogenase [Source:HGNC Symbol;Acc:HGNC:8891]	protein_coding	1	10398592	10420511	1	p36.22	8006.62	-0.428444	0.0519126	-8.25318	1.54237e-16	5.60492e-14	6765.3	7389.53	7233.57	7104.43	6668.7	7029.38	8505.87	8126.27	8337.45	7903.95	8385.88	8402.12	7545.67	7477.33	7392.13	8946.69	9009.89	9886.23	10015.5
836	ENSG00000142661	MYOM3	127294	MYOM3	myomesin 3 [Source:HGNC Symbol;Acc:HGNC:26679]	protein_coding	1	24056035	24112135	-1	p36.11	10.3119	1.49128	0.529068	2.8187	0.00482188	0.0259043	5.04572	18.8899	3.29898	18.6785	9.53882	17.1178	10.3627	10.3096	13.2032	17.5213	8.18756	11.5587	10.1694	15.0922	9.4456	1.48296	3.32615	6.83223	5.86436
837	ENSG00000142669	SH3BGRL3	83442	SH3BGRL3	SH3 domain binding glutamate rich protein like 3 [Source:HGNC Symbol;Acc:HGNC:15568]	protein_coding	1	26280086	26281522	1	p36.11	1427.74	0.0317296	0.0920452	0.344718	0.730307	0.847599	1848.75	1459.92	1350.38	1636.02	1338.61	1461.06	1263.3	1274.96	1367.57	1250.47	1314.56	1424.87	1234.56	1385.96	1582.14	1491.86	1463.51	1513.34	1465.25
838	ENSG00000142675	CNKSR1	10256	CNKSR1	connector enhancer of kinase suppressor of Ras 1 [Source:HGNC Symbol;Acc:HGNC:19700]	protein_coding	1	26177484	26189884	1	p36.11	463.89	0.90168	0.17815	5.06136	4.16285e-07	1.36504e-05	378.429	495.634	576.222	724.068	563.85	574.957	422.985	522.354	507.974	333.827	348.426	485.465	634.569	443.542	620.576	283.245	294.032	293.786	309.973
839	ENSG00000142676	RPL11	6135	RPL11	ribosomal protein L11 [Source:HGNC Symbol;Acc:HGNC:10301]	protein_coding	1	23691742	23696835	1	p36.11	31063.5	0.171574	0.180869	0.948609	0.34282	0.53768	36821.6	28710.8	35207.9	26974	26792.4	27130.7	31932.1	37193.6	38062.6	33284.9	31099.1	51103.1	28683.7	26495.1	23200.3	26803	25336.6	27890.9	27484.6
840	ENSG00000142677	IL22RA1	58985	IL22RA1	interleukin 22 receptor subunit alpha 1 [Source:HGNC Symbol;Acc:HGNC:13700]	protein_coding	1	24119771	24143140	-1	p36.11	0.501779	2.286	2.65393	0.861366	0.389037	NA	0	2.69855	0	0	2.11974	1.00693	0	0	0	0	1.81946	0	0	0	1.88912	0	0	0	0
841	ENSG00000142684	ZNF593	51042	ZNF593	zinc finger protein 593 [Source:HGNC Symbol;Acc:HGNC:30943]	protein_coding	1	26169908	26170873	1	p36.11	5.44899	0.637221	0.588085	1.08355	0.278563	0.471043	1.00914	6.29662	8.79729	5.49368	4.23948	7.04851	3.76824	4.58205	4.16942	2.76652	8.18756	9.45711	9.15243	6.70763	5.66736	2.96592	1.33046	8.54028	3.35106
842	ENSG00000142686	C1orf216	127703	C1orf216	chromosome 1 open reading frame 216 [Source:HGNC Symbol;Acc:HGNC:26800]	protein_coding	1	35713877	35718894	-1	p34.3	381.887	-0.733893	0.246954	-2.97178	0.00296079	0.0179528	322.926	427.271	186.942	237.327	394.271	408.814	308.996	262.322	252.25	378.091	485.795	225.92	363.047	394.073	414.662	597.632	596.047	485.088	514.388
843	ENSG00000142687	KIAA0319L	79932	KIAA0319L	KIAA0319 like [Source:HGNC Symbol;Acc:HGNC:30071]	protein_coding	1	35393883	35557950	-1	p34.3	2031.09	0.199925	0.0676212	2.95655	0.003111	0.0185949	2179.75	2172.33	2106.95	2518.3	2133.52	2157.85	2130	1966.85	1862.34	1770.57	1860.4	1963.93	1948.45	1946.89	2168.71	1859.63	1846.02	2003.55	1994.72
844	ENSG00000142694	EVA1B	55194	EVA1B	eva-1 homolog B [Source:HGNC Symbol;Acc:HGNC:25558]	protein_coding	1	36322030	36324154	-1	p34.3	230.407	1.37585	0.29003	4.74382	2.09729e-06	5.30887e-05	367.328	205.09	378.283	482.345	224.692	260.795	194.065	256.595	306.452	147.548	120.084	282.662	196.269	183.621	279.59	155.711	137.038	97.3592	102.207
845	ENSG00000142698	C1orf94	84970	C1orf94	chromosome 1 open reading frame 94 [Source:HGNC Symbol;Acc:HGNC:28250]	protein_coding	1	34166883	34219131	1	p35.1	5.48291	-0.735972	0.785283	-0.937206	0.348653	0.543092	7.064	1.79903	2.19932	0	3.17961	8.05544	1.88412	3.43654	1.38981	11.9883	14.5557	7.35553	1.01694	9.22299	5.66736	10.3807	3.99138	5.12417	5.86436
846	ENSG00000142700	DMRTA2	63950	DMRTA2	DMRT like family A2 [Source:HGNC Symbol;Acc:HGNC:13908]	protein_coding	1	50417550	50423443	-1	p32.3	74.1943	0.837971	0.342458	2.44693	0.0144079	0.0589653	62.5669	110.641	70.3783	145.033	107.047	76.5267	93.264	64.1487	59.0668	78.3847	30.021	37.8284	129.151	80.4916	51.9508	51.9035	53.8837	52.9498	54.4547
847	ENSG00000142733	MAP3K6	9064	MAP3K6	mitogen-activated protein kinase kinase kinase 6 [Source:HGNC Symbol;Acc:HGNC:6858]	protein_coding	1	27355184	27366961	-1	p36.11	504.404	0.48573	0.314686	1.54354	0.1227	0.272543	524.755	703.422	290.311	731.759	623.203	768.288	303.344	351.672	342.587	473.997	571.31	295.272	342.708	532.418	994.622	470.098	461.005	413.35	389.561
848	ENSG00000142748	FCN3	8547	FCN3	ficolin 3 [Source:HGNC Symbol;Acc:HGNC:3625]	protein_coding	1	27369110	27374824	-1	p36.11	2.352	1.0627	0.807321	1.31632	0.188065	0.363682	2.01829	2.69855	4.39864	3.29621	5.29935	2.01386	1.88412	1.14551	1.38981	0.922174	1.81946	4.20316	2.03387	0	4.7228	2.96592	1.33046	1.70806	0.837765
849	ENSG00000142751	GPN2	54707	GPN2	GPN-loop GTPase 2 [Source:HGNC Symbol;Acc:HGNC:25513]	protein_coding	1	26876132	26890283	-1	p36.11	682.862	-0.0309194	0.075173	-0.41131	0.680845	0.814853	591.358	732.207	726.876	726.265	693.154	721.969	653.79	676.998	671.971	596.646	629.532	649.388	711.856	611.233	724.477	689.575	701.153	739.589	726.342
850	ENSG00000142765	SYTL1	84958	SYTL1	synaptotagmin like 1 [Source:HGNC Symbol;Acc:HGNC:15584]	protein_coding	1	27342020	27353937	1	p36.11	339.626	0.809343	0.338657	2.38986	0.0168548	0.0661034	264.396	427.271	355.191	738.351	337.038	525.618	183.702	229.103	307.147	180.746	228.342	211.209	470.842	254.89	731.089	320.319	289.375	237.42	160.851
851	ENSG00000142784	WDTC1	23038	WDTC1	WD and tetratricopeptide repeats 1 [Source:HGNC Symbol;Acc:HGNC:29175]	protein_coding	1	27234632	27308636	1	p36.11	1692.45	0.111094	0.078219	1.4203	0.155521	0.319521	1592.43	1716.28	1902.41	1715.13	1772.1	1682.58	1888.83	1718.27	1744.9	1503.14	1632.05	1835.73	1814.22	1682.78	1547.19	1484.44	1524.71	1696.1	1703.18
852	ENSG00000142794	NBPF3	84224	NBPF3	NBPF member 3 [Source:HGNC Symbol;Acc:HGNC:25076]	protein_coding	1	21440128	21485005	1	p36.12	238.3	0.438405	0.235004	1.86552	0.0621085	0.16862	251.277	323.826	208.936	461.469	299.943	304.093	139.425	183.282	198.047	142.937	158.293	129.247	298.98	202.906	315.483	219.478	237.487	230.588	222.008
853	ENSG00000142798	HSPG2	3339	HSPG2	heparan sulfate proteoglycan 2 [Source:HGNC Symbol;Acc:HGNC:5273]	protein_coding	1	21822244	21937310	-1	p36.12	8986.08	0.521175	0.341367	1.52673	0.126828	0.278679	17861.8	12318.9	5863.39	14397.8	13007.8	11882.8	4631.17	4242.98	3831.7	8610.33	9243.75	4056.05	4819.27	8368.61	12604.2	7462.24	7895.62	9850.36	9786.77
854	ENSG00000142856	ITGB3BP	23421	ITGB3BP	integrin subunit beta 3 binding protein [Source:HGNC Symbol;Acc:HGNC:6157]	protein_coding	1	63440770	63593721	-1	p31.3	1197.93	0.21159	0.174974	1.20926	0.226562	0.41128	1189.78	982.273	1221.72	800.979	1088.49	1049.22	1347.15	1596.84	1653.87	1630.4	1497.41	1800	1126.77	1261.03	866.161	793.383	792.955	1086.32	975.996
855	ENSG00000142864	SERBP1	26135	SERBP1	SERPINE1 mRNA binding protein 1 [Source:HGNC Symbol;Acc:HGNC:17860]	protein_coding	1	67407810	67430415	-1	p31.3	15189.1	-0.244312	0.0757143	-3.22677	0.00125196	0.00929267	16965.7	15339.5	12579	13837.5	14742.8	15293.3	13133.3	13691.2	13594.4	14860.8	15323.5	14527.2	14663.2	14062.5	15884.7	17894.9	17645.2	17427.3	17127.3
856	ENSG00000142867	BCL10	8915	BCL10	BCL10 immune signaling adaptor [Source:HGNC Symbol;Acc:HGNC:989]	protein_coding	1	85265776	85276632	-1	p22.3	371.636	0.0619218	0.0996178	0.621594	0.534209	0.707862	393.566	391.29	346.393	434.001	396.391	374.578	328.779	349.381	330.774	346.737	353.884	343.608	380.335	366.404	428.83	315.87	332.615	430.43	417.207
857	ENSG00000142871	CCN1	3491	CCN1	cellular communication network factor 1 [Source:HGNC Symbol;Acc:HGNC:2654]	protein_coding	1	85580761	85584589	1	p22.3	2347.41	1.03321	0.391087	2.64188	0.00824469	0.0389936	1914.34	2791.2	1782.55	7208.81	2793.81	3999.53	1609.98	1799.6	1664.99	1341.76	1136.25	1301.93	2039.98	1379.26	5162.02	1497.79	1546	1854.95	1776.06
858	ENSG00000142875	PRKACB	5567	PRKACB	protein kinase cAMP-activated catalytic subunit beta [Source:HGNC Symbol;Acc:HGNC:9381]	protein_coding	1	84078062	84238498	1	p31.1	995.099	-0.266877	0.114266	-2.33558	0.0195129	0.073748	927.403	958.885	826.945	924.038	956.002	1013.98	990.106	824.769	854.036	1203.44	1102.59	886.867	904.057	1084.96	949.283	969.855	1086.32	1253.71	1189.63
859	ENSG00000142892	PIGK	10026	PIGK	phosphatidylinositol glycan anchor biosynthesis class K [Source:HGNC Symbol;Acc:HGNC:8965]	protein_coding	1	77088989	77219430	-1	p31.1	633.175	-0.0232496	0.100745	-0.230776	0.817489	0.900858	602.459	578.389	482.751	682.316	607.305	647.456	618.934	659.815	625.413	785.692	715.047	673.556	594.908	605.364	713.143	587.251	600.703	609.776	640.053
860	ENSG00000142910	TINAGL1	64129	TINAGL1	tubulointerstitial nephritis antigen like 1 [Source:HGNC Symbol;Acc:HGNC:19168]	protein_coding	1	31576485	31587686	1	p35.2	158.404	2.39029	1.00409	2.38054	0.0172871	0.0674203	88.8046	170.908	16.4949	1391	173.819	285.968	2.82618	14.8917	20.8471	10.1439	37.2989	4.20316	119.999	31.8612	370.267	97.8752	97.1237	40.9934	34.3484
861	ENSG00000142920	AZIN2	113451	AZIN2	antizyme inhibitor 2 [Source:HGNC Symbol;Acc:HGNC:29957]	protein_coding	1	33081104	33123492	1	p35.1	107.734	0.313066	0.16748	1.86927	0.0615853	0.16746	107.978	128.631	115.464	118.664	86.9093	127.88	132.831	108.824	120.218	99.5947	105.529	106.13	138.303	111.514	72.7311	91.9434	93.7975	81.9867	98.0185
862	ENSG00000142937	RPS8	6202	RPS8	ribosomal protein S8 [Source:HGNC Symbol;Acc:HGNC:10441]	protein_coding	1	44775251	44778779	1	p34.1	36962.9	0.128928	0.15956	0.808018	0.41908	0.610591	49165.5	36409.8	41447.3	34477.3	34811.4	34233.6	36095.1	38273.9	40009	35928.8	33211.5	53406.4	35085.4	31077.3	28104.4	33101.1	31508	38456.9	37493.3
863	ENSG00000142945	KIF2C	11004	KIF2C	kinesin family member 2C [Source:HGNC Symbol;Acc:HGNC:6393]	protein_coding	1	44739818	44767767	1	p34.1	2434.3	0.0011594	0.188697	0.00614424	0.995098	0.997504	2837.71	2117.46	2395.06	1492.08	2072.04	1862.82	3023.07	2977.19	3007.54	2487.1	2255.22	4024.53	2656.24	2520.39	2010.97	2021.27	1928.5	2249.51	2313.07
864	ENSG00000142949	PTPRF	5792	PTPRF	protein tyrosine phosphatase receptor type F [Source:HGNC Symbol;Acc:HGNC:9670]	protein_coding	1	43525187	43623666	1	p34.2	17059.8	0.442135	0.169138	2.61405	0.00894768	0.0414972	23616	23997.3	17274.6	21669.3	22337.8	21635.9	12428.6	13963.8	13531.8	11132.5	12682.5	11346.4	18157.4	13276.1	23036.9	18050.6	18024.4	13621.8	14352.6
865	ENSG00000142959	BEST4	266675	BEST4	bestrophin 4 [Source:HGNC Symbol;Acc:HGNC:17106]	protein_coding	1	44783585	44788170	-1	p34.1	36.5443	0.970577	0.343884	2.82239	0.00476664	0.0256907	28.256	29.6841	45.0861	28.5672	27.5566	38.2633	49.9292	69.8763	60.4566	35.9648	29.1113	67.2505	56.9485	33.5382	25.5031	22.2444	17.296	17.0806	11.7287
866	ENSG00000142961	MOB3C	148932	MOB3C	MOB kinase activator 3C [Source:HGNC Symbol;Acc:HGNC:29800]	protein_coding	1	46607719	46616811	-1	p33	138.014	-0.465877	0.158266	-2.94364	0.00324378	0.0192207	137.243	158.315	95.6705	140.638	145.202	140.97	105.511	105.387	112.574	120.805	131.911	97.7235	107.795	103.968	165.298	186.853	177.617	179.346	209.441
867	ENSG00000142973	CYP4B1	1580	CYP4B1	cytochrome P450 family 4 subfamily B member 1 [Source:HGNC Symbol;Acc:HGNC:2644]	protein_coding	1	46757838	46819413	1	p33	1.51676	-1.1762	1.18232	-0.994825	0.319821	NA	1.00914	0.899517	0	3.29621	0	2.01386	0	3.43654	2.08471	0	0	0	3.05081	0	1.88912	5.93183	2.66092	1.70806	0.837765
868	ENSG00000143001	TMEM61	199964	TMEM61	transmembrane protein 61 [Source:HGNC Symbol;Acc:HGNC:27296]	protein_coding	1	54980628	54992288	1	p32.3	1.52497	-0.42722	1.08187	-0.394889	0.692925	NA	2.01829	0.899517	3.29898	2.19747	0	3.02079	0	0	0.694903	0	0.909729	0	0	0.838454	4.7228	2.96592	3.99138	3.41611	0
869	ENSG00000143006	DMRTB1	63948	DMRTB1	DMRT like family B with proline rich C-terminal 1 [Source:HGNC Symbol;Acc:HGNC:13913]	protein_coding	1	53459399	53467488	1	p32.3	0.0440929	-0.807827	4.26746	-0.189299	0.849858	NA	0	0	0	0	0	0	0	0	0	0	0	0	0	0	0	0	0	0	0.837765
870	ENSG00000143013	LMO4	8543	LMO4	LIM domain only 4 [Source:HGNC Symbol;Acc:HGNC:6644]	protein_coding	1	87328880	87348923	1	p22.3	4533.92	-0.677977	0.37353	-1.81505	0.0695156	0.182839	7601.88	5353.03	1597.81	2972.08	5491.18	5289.4	2259.06	2039.01	1849.14	4573.06	5473.84	1935.55	2320.65	3711	3486.37	6944.69	6901.1	8267	8078.57
871	ENSG00000143028	SYPL2	284612	SYPL2	synaptophysin like 2 [Source:HGNC Symbol;Acc:HGNC:27638]	protein_coding	1	109466546	109482134	1	p13.3	6.87322	-3.51779	0.556727	-6.31871	2.63761e-10	2.3246e-08	2.01829	2.69855	1.09966	0	4.23948	4.02772	0	2.29103	0	0	0	0	1.01694	0	2.83368	25.2103	23.2831	37.5773	24.2952
872	ENSG00000143032	BARHL2	343472	BARHL2	BarH like homeobox 2 [Source:HGNC Symbol;Acc:HGNC:954]	protein_coding	1	90711539	90717302	-1	p22.2	157.473	5.25198	0.885407	5.93171	2.99798e-09	1.93977e-07	5.04572	108.842	160.551	187.884	73.131	50.3465	159.208	144.335	137.591	691.63	600.421	36.7776	73.2195	416.712	136.017	5.93183	2.66092	0	1.67553
873	ENSG00000143033	MTF2	22823	MTF2	metal response element binding transcription factor 2 [Source:HGNC Symbol;Acc:HGNC:29535]	protein_coding	1	93079235	93139079	1	p22.1	2836.6	0.24818	0.215461	1.15185	0.249381	0.438118	4001.25	2451.18	4371.15	2138.14	2851.05	2399.51	2960.9	3229.2	3099.27	2769.29	2379.85	3933.11	2391.84	2792.89	1904.23	2397.94	2433.41	2697.02	2694.25
874	ENSG00000143036	SLC44A3	126969	SLC44A3	solute carrier family 44 member 3 [Source:HGNC Symbol;Acc:HGNC:28689]	protein_coding	1	94820342	94895246	1	p21.3	62.2148	0.375318	0.592359	0.633598	0.526343	0.701106	53.4846	83.6551	31.8902	204.365	74.1908	88.6099	3.76824	27.4923	30.5757	19.3656	29.1113	7.35553	84.4058	34.3766	134.128	78.5968	75.8363	56.3659	64.5079
875	ENSG00000143061	IGSF3	3321	IGSF3	immunoglobulin superfamily member 3 [Source:HGNC Symbol;Acc:HGNC:5950]	protein_coding	1	116574399	116667755	-1	p13.1	3634.8	0.776107	0.281074	2.76122	0.00575855	0.0296397	4796.46	5396.2	2866.82	8005.4	5150.96	4996.39	2167.68	2630.1	2436.33	2275	2519.04	1772.68	3592.84	2545.55	5759.93	3532.41	3625.51	2486.93	2504.92
876	ENSG00000143067	ZNF697	90874	ZNF697	zinc finger protein 697 [Source:HGNC Symbol;Acc:HGNC:32034]	protein_coding	1	119619377	119648266	-1	p12	665.146	-0.385978	0.130013	-2.96877	0.00298998	0.0181009	697.318	705.221	548.731	736.154	664.538	637.387	485.161	516.626	486.432	628.922	602.24	495.973	602.027	558.41	800.987	879.394	919.349	785.706	887.193
877	ENSG00000143079	CTTNBP2NL	55917	CTTNBP2NL	CTTNBP2 N-terminal like [Source:HGNC Symbol;Acc:HGNC:25330]	protein_coding	1	112396214	112463456	1	p13.2	1423.61	-0.151485	0.0566569	-2.67373	0.0075012	0.0362727	1188.77	1381.66	1426.26	1284.42	1283.5	1328.14	1552.52	1521.24	1500.3	1548.33	1386.43	1488.97	1400.32	1437.11	1465.01	1524.48	1450.2	1484.3	1396.55
878	ENSG00000143093	STRIP1	85369	STRIP1	striatin interacting protein 1 [Source:HGNC Symbol;Acc:HGNC:25916]	protein_coding	1	110031577	110074641	1	p13.3	1659.76	-0.0243884	0.0891883	-0.273448	0.784509	0.880467	1466.29	1650.61	1913.41	1486.59	1604.64	1493.28	1949.12	1719.41	1787.29	1595.36	1620.23	1869.36	1705.4	1675.23	1482.01	1594.18	1603.87	1627.78	1691.45
879	ENSG00000143105	KCNA10	3744	KCNA10	potassium voltage-gated channel subfamily A member 10 [Source:HGNC Symbol;Acc:HGNC:6219]	protein_coding	1	110517217	110519175	-1	p13.3	0.0578769	0.394393	4.26746	0.0924187	0.926365	NA	0	0	1.09966	0	0	0	0	0	0	0	0	0	0	0	0	0	0	0	0
880	ENSG00000143106	PSMA5	5686	PSMA5	proteasome 20S subunit alpha 5 [Source:HGNC Symbol;Acc:HGNC:9534]	protein_coding	1	109399042	109426448	-1	p13.3	2345.1	-0.869145	0.0973416	-8.92881	4.30599e-19	2.33121e-16	1794.26	1867.4	1672.58	2182.09	1688.37	1957.47	1971.73	2258.95	2245.23	2242.73	2336.18	2695.28	2036.93	1947.73	2067.64	3443.43	3369.39	3363.16	3416.41
881	ENSG00000143107	FNDC7	163479	FNDC7	fibronectin type III domain containing 7 [Source:HGNC Symbol;Acc:HGNC:26668]	protein_coding	1	108712908	108742749	1	p13.3	3.37126	0.0294965	0.690528	0.0427158	0.965928	0.983085	5.04572	3.59807	0	1.09874	5.29935	2.01386	2.82618	2.29103	3.47451	4.61087	5.45837	1.05079	5.08469	5.03072	5.66736	4.44887	1.99569	1.70806	3.35106
882	ENSG00000143110	C1orf162	128346	C1orf162	chromosome 1 open reading frame 162 [Source:HGNC Symbol;Acc:HGNC:28344]	protein_coding	1	111473792	111478512	1	p13.2	17.6448	0.737208	0.359801	2.04893	0.0404686	0.124614	21.192	16.1913	28.5912	7.69116	21.1974	13.0901	19.7833	25.2013	18.0675	26.743	18.1946	25.219	15.2541	23.4767	11.3347	11.8637	9.31323	11.9564	10.8909
883	ENSG00000143119	CD53	963	CD53	CD53 molecule [Source:HGNC Symbol;Acc:HGNC:1686]	protein_coding	1	110871188	110899922	1	p13.3	2.97004	2.62435	1.39751	1.87788	NA	NA	0	0	2.19932	37.3571	1.05987	2.01386	1.88412	0	1.38981	1.84435	0.909729	1.05079	1.01694	0.838454	0	1.48296	0	1.70806	1.67553
884	ENSG00000143125	PROK1	84432	PROK1	prokineticin 1 [Source:HGNC Symbol;Acc:HGNC:18454]	protein_coding	1	110451149	110457358	1	p13.3	0.692455	1.84796	1.40093	1.31909	0.18714	NA	1.00914	1.79903	2.19932	1.09874	0	1.00693	0	0	1.38981	0	0.909729	1.05079	1.01694	0.838454	0	0	0	0	0.837765
885	ENSG00000143126	CELSR2	1952	CELSR2	cadherin EGF LAG seven-pass G-type receptor 2 [Source:HGNC Symbol;Acc:HGNC:3231]	protein_coding	1	109249539	109275751	1	p13.3	4682.12	0.0938776	0.193564	0.484996	0.627679	0.777906	4767.19	4932.05	6318.65	2822.66	4951.71	4157.61	6250.57	5204.06	5414.68	5480.48	5447.46	4405.96	3372.16	5287.29	2689.16	4517.09	4628.01	4107.88	4205.58
886	ENSG00000143127	ITGA10	8515	ITGA10	integrin subunit alpha 10 [Source:HGNC Symbol;Acc:HGNC:6135]	protein_coding	1	145891208	145910111	-1	q21.1	10.3869	-0.384652	0.476325	-0.80754	0.419356	0.610708	15.1371	8.99517	4.39864	12.0861	16.9579	8.05544	6.59443	5.72756	2.08471	2.76652	8.18756	3.15237	9.15243	14.2537	22.6694	11.8637	17.296	17.0806	10.8909
887	ENSG00000143147	GPR161	23432	GPR161	G protein-coupled receptor 161 [Source:HGNC Symbol;Acc:HGNC:23694]	protein_coding	1	168079542	168137667	-1	q24.2	1515.29	-0.633486	0.134948	-4.69428	2.67544e-06	6.52934e-05	975.842	1524.68	1309.7	1114.12	1426.58	1278.8	1774.84	1402.11	1392.59	1562.16	1489.23	1200	1527.44	1496.64	1424.4	2323.8	2146.03	1726.85	1694.8
888	ENSG00000143149	ALDH9A1	223	ALDH9A1	aldehyde dehydrogenase 9 family member A1 [Source:HGNC Symbol;Acc:HGNC:412]	protein_coding	1	165662216	165698562	-1	q24.1	1394.87	-0.862561	0.0625065	-13.7995	2.56478e-43	9.71979e-40	1296.75	1191.86	1003.99	1237.18	1157.38	1162	1152.14	1155.82	1169.52	1217.27	1248.15	1249.39	1192.87	1252.65	1266.65	2052.41	2072.19	2201.69	2222.59
889	ENSG00000143153	ATP1B1	481	ATP1B1	ATPase Na+/K+ transporting subunit beta 1 [Source:HGNC Symbol;Acc:HGNC:804]	protein_coding	1	169105697	169310992	1	q24.2	1065.46	0.693594	0.247427	2.80323	0.00505942	0.0268701	701.355	1170.27	1011.69	2163.41	1122.4	1345.26	1006.12	1049.29	1077.79	899.119	764.172	957.27	1279.31	910.561	1689.82	748.894	895.401	736.173	715.451
890	ENSG00000143155	TIPRL	261726	TIPRL	TOR signaling pathway regulator [Source:HGNC Symbol;Acc:HGNC:30231]	protein_coding	1	168178962	168202109	1	q24.2	1137.16	-0.187407	0.0847881	-2.2103	0.0270846	0.0933117	1282.62	1026.35	1019.39	1044.9	1021.71	1032.1	1068.3	1178.73	1184.81	1163.78	1138.98	1325.05	1013.89	1131.07	1094.74	1155.22	1192.09	1265.67	1266.7
891	ENSG00000143156	NME7	29922	NME7	NME/NM23 family member 7 [Source:HGNC Symbol;Acc:HGNC:20461]	protein_coding	1	169132531	169367948	-1	q24.2	529.163	-0.445554	0.118407	-3.7629	0.000167955	0.0019705	449.069	464.151	349.692	407.631	412.289	443.049	613.282	592.23	583.024	687.019	614.977	619.966	575.586	522.357	424.107	484.927	533.515	640.521	636.701
892	ENSG00000143157	POGK	57645	POGK	pogo transposable element derived with KRAB domain [Source:HGNC Symbol;Acc:HGNC:18800]	protein_coding	1	166839447	166856359	1	q24.1	2723.45	-0.0801175	0.0664433	-1.2058	0.227894	0.413006	2496.62	3069.15	2805.24	2369.98	2847.87	2747.91	2702.77	2635.82	2643.41	2620.82	2609.1	2476.71	2849.46	2613.46	2741.11	2902.15	2845.19	2857.58	2911.23
893	ENSG00000143158	MPC2	25874	MPC2	mitochondrial pyruvate carrier 2 [Source:HGNC Symbol;Acc:HGNC:24515]	protein_coding	1	167916675	167937072	-1	q24.2	422.705	-0.48568	0.125554	-3.8683	0.000109598	0.00140116	497.508	340.017	346.393	377.965	292.524	352.426	381.535	391.765	426.67	465.698	438.489	458.144	414.91	375.627	409.939	465.649	489.61	563.659	542.872
894	ENSG00000143162	CREG1	8804	CREG1	cellular repressor of E1A stimulated genes 1 [Source:HGNC Symbol;Acc:HGNC:2351]	protein_coding	1	167529117	167553805	-1	q24.2	1484.35	0.337053	0.4135	0.815123	0.415002	0.606733	986.942	1550.77	894.025	4278.48	1196.59	1754.07	823.361	959.94	953.407	1187.76	1020.72	1000.35	1633.2	934.037	3402.3	1049.93	1045.74	1755.88	1775.22
895	ENSG00000143164	DCAF6	55827	DCAF6	DDB1 and CUL4 associated factor 6 [Source:HGNC Symbol;Acc:HGNC:30002]	protein_coding	1	167935783	168075843	1	q24.2	1030.26	1.29262	0.547593	2.36054	0.0182484	0.0701554	548.974	1269.22	503.645	5233.28	905.128	1870.88	508.713	429.567	435.009	471.231	427.573	414.011	814.567	517.326	2414.3	735.547	656.583	719.092	700.372
896	ENSG00000143167	GPA33	10223	GPA33	glycoprotein A33 [Source:HGNC Symbol;Acc:HGNC:4445]	protein_coding	1	167052836	167166479	-1	q24.1	24.2721	0.0497332	0.407192	0.122137	0.90279	0.949665	23.2103	26.9855	13.1959	57.1343	15.898	40.2772	11.3047	10.3096	22.2369	23.0543	19.1043	15.7618	19.3218	11.7384	36.8378	32.6251	27.9397	32.4531	21.7819
897	ENSG00000143171	RXRG	6258	RXRG	retinoid X receptor gamma [Source:HGNC Symbol;Acc:HGNC:10479]	protein_coding	1	165400922	165445355	-1	q23.3	92.797	-0.64943	1.30866	-0.496255	0.619714	0.772256	445.032	59.3681	1.09966	1.09874	99.6277	57.395	13.1889	8.01859	1.38981	147.548	129.181	1.05079	3.05081	82.1685	19.8358	108.256	93.7975	234.004	258.032
898	ENSG00000143178	TBX19	9095	TBX19	T-box transcription factor 19 [Source:HGNC Symbol;Acc:HGNC:11596]	protein_coding	1	168280877	168314426	1	q24.2	49.7798	0.578758	0.245433	2.35812	0.018368	0.070499	78.7132	60.2676	87.9729	47.2457	78.4303	59.4089	43.3348	32.0744	46.5585	40.5756	23.6529	35.7269	46.7791	41.0842	35.8933	53.3865	27.2745	54.6578	52.7792
899	ENSG00000143179	UCK2	7371	UCK2	uridine-cytidine kinase 2 [Source:HGNC Symbol;Acc:HGNC:12562]	protein_coding	1	165827614	165911618	1	q24.1	1192.81	-0.349846	0.127827	-2.73687	0.00620269	0.0313539	1139.32	1333.98	897.324	973.481	1287.74	1189.18	938.293	929.011	957.576	1144.42	1289.09	1088.62	1182.7	1196.47	1317.66	1297.59	1426.92	1600.45	1473.63
900	ENSG00000143183	TMCO1	54499	TMCO1	transmembrane and coiled-coil domains 1 [Source:HGNC Symbol;Acc:HGNC:18188]	protein_coding	1	165724293	165827755	-1	q24.1	1531.12	-0.287563	0.101481	-2.83366	0.00460189	0.0249906	1397.66	1369.96	1194.23	1787.64	1271.84	1405.67	1455.48	1528.11	1464.86	1791.78	1618.41	1544.66	1466.42	1424.53	1512.24	1606.04	1615.85	1802	1833.87
901	ENSG00000143184	XCL1	6375	XCL1	X-C motif chemokine ligand 1 [Source:HGNC Symbol;Acc:HGNC:10645]	protein_coding	1	168576605	168582069	1	q24.2	2.69796	1.85122	1.0517	1.76023	0.0783693	0.198908	1.00914	3.59807	4.39864	6.59242	2.11974	2.01386	3.76824	4.58205	2.77961	0	0.909729	2.10158	2.03387	4.19227	8.50104	0	2.66092	0	0
902	ENSG00000143185	XCL2	6846	XCL2	X-C motif chemokine ligand 2 [Source:HGNC Symbol;Acc:HGNC:10646]	protein_coding	1	168540768	168543997	-1	q24.2	0.457734	0.0308977	1.8622	0.0165921	0.986762	NA	0	0	2.19932	0	1.05987	1.00693	0	1.14551	0	0	0	0	0	0	0.94456	0	0.665231	0	1.67553
903	ENSG00000143190	POU2F1	5451	POU2F1	POU class 2 homeobox 1 [Source:HGNC Symbol;Acc:HGNC:9212]	protein_coding	1	167220876	167427345	1	q24.2	2531.19	0.335315	0.131118	2.55736	0.0105471	0.046898	2402.77	2150.75	3168.12	2157.92	2472.67	2297.81	3675.92	3130.69	3026.3	2784.96	2758.3	2864.45	2472.17	2771.09	2218.77	2237.78	2088.16	1718.31	1695.64
904	ENSG00000143194	MAEL	84944	MAEL	maelstrom spermatogenic transposon silencer [Source:HGNC Symbol;Acc:HGNC:25929]	protein_coding	1	166975582	167022214	1	q24.1	6.864	-0.00366996	0.723401	-0.00507321	0.995952	0.997946	3.02743	1.79903	15.3953	4.39495	3.17961	1.00693	8.47855	10.3096	8.33884	16.5991	6.3681	9.45711	14.2371	7.54608	0.94456	2.96592	1.99569	6.83223	7.53989
905	ENSG00000143195	ILDR2	387597	ILDR2	immunoglobulin like domain containing receptor 2 [Source:HGNC Symbol;Acc:HGNC:18131]	protein_coding	1	166895711	166975540	-1	q24.1	1498.42	2.15689	0.396958	5.43354	5.52454e-08	2.43447e-06	328.981	1249.43	2270.8	1118.51	1074.71	1448.97	3356.56	2506.38	2368.23	2582.09	1994.13	2611.21	1465.41	2290.66	683.861	222.444	202.895	321.115	373.643
906	ENSG00000143198	MGST3	4259	MGST3	microsomal glutathione S-transferase 3 [Source:HGNC Symbol;Acc:HGNC:7064]	protein_coding	1	165631213	165661796	1	q24.1	1080.11	0.281263	0.23045	1.22049	0.222278	0.406466	1040.43	1048.84	908.32	2196.38	909.368	1110.64	918.509	966.813	911.018	761.715	814.207	1574.08	1086.09	858.577	1459.35	1089.97	958.598	961.636	947.512
907	ENSG00000143199	ADCY10	55811	ADCY10	adenylate cyclase 10 [Source:HGNC Symbol;Acc:HGNC:21285]	protein_coding	1	167809386	167914215	-1	q24.2	55.0435	2.88245	0.960856	2.99987	0.00270092	0.0166705	21.192	66.5643	10.9966	471.358	47.6941	118.818	5.65237	5.72756	6.25413	7.37739	13.6459	0	20.3387	11.7384	171.91	11.8637	19.9569	20.4967	14.242
908	ENSG00000143207	COP1	64326	COP1	COP1 E3 ubiquitin ligase [Source:HGNC Symbol;Acc:HGNC:17440]	protein_coding	1	175944831	176207286	-1	q25.2	1456.12	-0.0362996	0.0785034	-0.462396	0.643798	0.789472	1335.1	1405.05	1283.3	1622.83	1280.32	1382.52	1533.68	1551.02	1519.06	1650.69	1580.2	1607.71	1326.09	1390.16	1513.19	1333.18	1343.1	1532.13	1476.98
909	ENSG00000143217	NECTIN4	81607	NECTIN4	nectin cell adhesion molecule 4 [Source:HGNC Symbol;Acc:HGNC:19688]	protein_coding	1	161070998	161089558	-1	q23.3	377.94	1.29097	0.725702	1.77892	0.0752524	0.193477	456.133	923.804	221.032	1287.72	679.376	958.598	7.53649	88.2045	84.7782	29.5096	98.2507	7.35553	359.996	139.183	606.407	412.262	457.679	191.302	171.742
910	ENSG00000143222	UFC1	51506	UFC1	ubiquitin-fold modifier conjugating enzyme 1 [Source:HGNC Symbol;Acc:HGNC:26941]	protein_coding	1	161152776	161158856	1	q23.3	1943.87	0.15699	0.0771648	2.03447	0.0419038	0.127876	1998.1	1932.16	1906.81	2184.29	1730.77	1919.21	1920.86	2113.47	2032.59	2054.6	1921.35	2333.8	2107.09	1808.54	1996.8	1806.24	1824.73	1639.73	1702.34
911	ENSG00000143224	PPOX	5498	PPOX	protoporphyrinogen oxidase [Source:HGNC Symbol;Acc:HGNC:9280]	protein_coding	1	161166056	161178013	1	q23.3	540.727	-0.000151444	0.0972012	-0.00155805	0.998757	0.999548	563.102	565.796	495.947	436.199	581.868	555.825	564.294	599.103	569.82	497.974	555.844	597.899	554.231	505.588	494.949	498.274	489.61	558.535	588.949
912	ENSG00000143226	FCGR2A	2212	FCGR2A	Fc gamma receptor IIa [Source:HGNC Symbol;Acc:HGNC:3616]	protein_coding	1	161505430	161524013	1	q23.3	0.996702	2.02949	1.4916	1.36062	0.173635	NA	3.02743	1.79903	0	2.19747	0	1.00693	0.942061	0	0	1.84435	4.54864	1.05079	1.01694	0.838454	0	0	0.665231	0	0
913	ENSG00000143228	NUF2	83540	NUF2	NUF2 component of NDC80 kinetochore complex [Source:HGNC Symbol;Acc:HGNC:14621]	protein_coding	1	163266576	163355764	1	q23.3	1300.38	-0.17089	0.208057	-0.821361	0.411441	0.603456	1257.39	932.799	1128.25	741.647	959.181	930.404	1689.12	1943.93	1867.2	1699.57	1351.86	2245.54	1368.8	1250.13	875.607	1017.31	1043.75	1207.6	1197.17
914	ENSG00000143248	RGS5	8490	RGS5	regulator of G protein signaling 5 [Source:HGNC Symbol;Acc:HGNC:10001]	protein_coding	1	163111121	163321791	-1	q23.3	228.252	-0.603023	0.367559	-1.64061	0.100878	0.237789	202.838	263.558	79.1756	113.17	332.799	334.301	175.223	206.192	173.031	214.866	246.536	76.7077	131.185	150.922	293.758	336.631	388.495	305.742	311.649
915	ENSG00000143252	SDHC	6391	SDHC	succinate dehydrogenase complex subunit C [Source:HGNC Symbol;Acc:HGNC:10682]	protein_coding	1	161314381	161363206	1	q23.3	2777.85	-0.0278513	0.0841642	-0.330916	0.740708	0.853992	2983.03	2487.16	3146.13	2866.6	2454.66	2677.43	2910.97	2785.89	2798.37	2720.41	2536.32	3024.17	2477.26	2790.37	2828.96	2608.52	2688.2	2968.6	3026.01
916	ENSG00000143256	PFDN2	5202	PFDN2	prefoldin subunit 2 [Source:HGNC Symbol;Acc:HGNC:8867]	protein_coding	1	161100556	161118055	-1	q23.3	1021.83	-0.376605	0.129841	-2.9005	0.00372565	0.0212913	1155.47	899.517	852.237	906.458	825.638	851.863	853.507	909.537	1062.51	995.947	1055.29	1410.16	957.955	903.015	1020.12	1303.52	1129.56	1154.65	1167.84
917	ENSG00000143257	NR1I3	9970	NR1I3	nuclear receptor subfamily 1 group I member 3 [Source:HGNC Symbol;Acc:HGNC:7969]	protein_coding	1	161229666	161238244	-1	q23.3	11.8397	-0.699852	0.353963	-1.97719	0.0480205	0.140714	11.1006	15.2918	12.0963	12.0861	8.47895	8.05544	9.42061	5.72756	4.86432	16.5991	12.7362	9.45711	10.1694	10.0614	7.55648	10.3807	18.6265	18.7886	23.4574
918	ENSG00000143258	USP21	27005	USP21	ubiquitin specific peptidase 21 [Source:HGNC Symbol;Acc:HGNC:12620]	protein_coding	1	161159450	161165723	1	q23.3	847.493	0.154621	0.0858385	1.8013	0.0716552	0.186708	839.607	866.235	905.021	747.141	930.565	875.022	951.482	943.902	941.594	823.501	822.395	958.32	871.515	804.916	732.034	753.343	775.659	758.377	801.741
919	ENSG00000143278	F13B	2165	F13B	coagulation factor XIII B chain [Source:HGNC Symbol;Acc:HGNC:3534]	protein_coding	1	197038741	197067260	-1	q31.3	0.0578769	0.394393	4.26746	0.0924187	0.926365	NA	0	0	1.09966	0	0	0	0	0	0	0	0	0	0	0	0	0	0	0	0
920	ENSG00000143294	PRCC	5546	PRCC	proline rich mitotic checkpoint control factor [Source:HGNC Symbol;Acc:HGNC:9343]	protein_coding	1	156750610	156800815	1	q23.1	1442.05	-0.259108	0.0946351	-2.73797	0.00618192	0.0313096	1278.58	1542.67	1212.93	1647.01	1360.87	1564.77	1273.67	1207.37	1223.72	1199.75	1301.82	1296.67	1437.95	1353.26	1623.7	1638.67	1607.2	1889.11	1739.2
921	ENSG00000143297	FCRL5	83416	FCRL5	Fc receptor like 5 [Source:HGNC Symbol;Acc:HGNC:18508]	protein_coding	1	157513377	157552515	-1	q23.1	0.0944021	0.394397	4.26746	0.0924197	0.926365	NA	0	0	0	1.09874	0	0	0	0	0.694903	0	0	0	0	0	0	0	0	0	0
922	ENSG00000143303	METTL25B	51093	METTL25B	methyltransferase like 25B [Source:HGNC Symbol;Acc:HGNC:24273]	protein_coding	1	156728442	156736960	1	q23.1	599.199	0.39511	0.175884	2.24643	0.0246764	0.0873393	606.495	571.193	810.45	521.9	592.467	536.694	747.054	736.565	729.648	592.958	595.872	808.057	652.874	633.871	403.327	400.399	406.456	510.709	527.792
923	ENSG00000143314	MRPL24	79590	MRPL24	mitochondrial ribosomal protein L24 [Source:HGNC Symbol;Acc:HGNC:14037]	protein_coding	1	156737303	156741590	-1	q23.1	298.88	0.0134904	0.161491	0.0835366	0.933425	0.965903	310.816	266.257	223.231	390.052	244.83	327.252	258.125	302.415	323.13	278.496	252.905	384.589	311.183	269.982	370.267	253.586	256.114	326.239	329.242
924	ENSG00000143315	PIGM	93183	PIGM	phosphatidylinositol glycan anchor biosynthesis class M [Source:HGNC Symbol;Acc:HGNC:18858]	protein_coding	1	160024953	160031990	-1	q23.2	405.9	-0.0415021	0.109004	-0.38074	0.703397	0.829615	365.31	452.457	425.569	416.421	467.402	467.216	314.648	334.49	368.993	347.659	385.725	309.983	447.452	389.881	438.276	480.478	461.005	423.598	415.531
925	ENSG00000143318	CASQ1	844	CASQ1	calsequestrin 1 [Source:HGNC Symbol;Acc:HGNC:1512]	protein_coding	1	160190575	160201886	1	q23.2	26.1537	1.64583	0.587259	2.80257	0.00506978	0.0269036	11.1006	49.4734	16.4949	129.651	28.6165	40.2772	12.2468	16.0372	14.593	11.0661	14.5557	9.45711	19.3218	17.6075	48.1726	22.2444	19.9569	6.83223	9.21542
926	ENSG00000143319	ISG20L2	81875	ISG20L2	interferon stimulated exonuclease gene 20 like 2 [Source:HGNC Symbol;Acc:HGNC:25745]	protein_coding	1	156721891	156728766	-1	q23.1	948.965	-0.253496	0.0936997	-2.70541	0.00682196	0.0337322	932.448	1022.75	768.663	960.296	972.96	995.854	818.651	814.459	847.087	845.633	929.743	757.619	954.904	890.438	1019.18	1067.73	1070.36	1226.38	1135.17
927	ENSG00000143320	CRABP2	1382	CRABP2	cellular retinoic acid binding protein 2 [Source:HGNC Symbol;Acc:HGNC:2339]	protein_coding	1	156699606	156705816	-1	q23.1	13036.6	-0.775918	0.530066	-1.46381	0.143245	0.302595	21290.9	17759.2	3542.01	4425.71	18829.6	16884.2	3024.02	4370.13	3852.54	12133	17232.1	3832.23	5037.91	13019.5	8021.2	21602.2	20817.7	26280.2	25740.3
928	ENSG00000143321	HDGF	3068	HDGF	heparin binding growth factor [Source:HGNC Symbol;Acc:HGNC:4856]	protein_coding	1	156742109	156766925	-1	q23.1	9060.83	-0.18385	0.0621165	-2.95977	0.00307873	0.0184349	8889.54	8427.57	8188.08	7448.34	8286.06	8182.32	9212.41	9826.21	10029.5	8924.8	9301.98	10159	9856.16	8815.5	9174.51	8875.5	8868.19	9901.61	9788.45
929	ENSG00000143322	ABL2	27	ABL2	ABL proto-oncogene 2, non-receptor tyrosine kinase [Source:HGNC Symbol;Acc:HGNC:77]	protein_coding	1	179099330	179229684	-1	q25.2	1387.01	0.00539232	0.112002	0.0481447	0.961601	0.980908	1343.17	1334.88	1667.09	1052.59	1377.83	1263.7	1757.89	1514.37	1519.75	1407.24	1382.79	1335.55	1290.49	1515.09	1252.49	1423.64	1408.29	1258.84	1247.43
930	ENSG00000143324	XPR1	9213	XPR1	xenotropic and polytropic retrovirus receptor 1 [Source:HGNC Symbol;Acc:HGNC:12827]	protein_coding	1	180632022	180890279	1	q25.3	2596.18	0.219029	0.101792	2.15173	0.0314184	0.103975	2081.86	2493.46	2828.33	2544.67	2142	2319.97	3639.18	3139.85	3163.2	3148.3	2732.83	2942.21	2736.58	2881.77	2281.11	2027.2	2072.19	2063.33	2089.39
931	ENSG00000143333	RGS16	6004	RGS16	regulator of G protein signaling 16 [Source:HGNC Symbol;Acc:HGNC:9997]	protein_coding	1	182598623	182604389	-1	q25.3	812.819	0.676305	0.586762	1.15261	0.249072	0.43772	609.523	1009.26	260.62	3228.09	728.13	1133.8	324.069	328.762	355.79	790.303	1019.81	557.969	321.352	502.234	1365.83	336.631	308.667	1139.27	1123.44
932	ENSG00000143337	TOR1AIP1	26092	TOR1AIP1	torsin 1A interacting protein 1 [Source:HGNC Symbol;Acc:HGNC:29456]	protein_coding	1	179882042	179920077	1	q25.2	591.438	-0.102132	0.0799812	-1.27695	0.20162	0.381116	586.312	594.581	624.608	697.698	608.365	624.297	464.436	552.137	542.719	525.639	515.816	502.278	511.519	595.302	626.243	637.672	683.192	654.186	690.318
933	ENSG00000143340	FAM163A	148753	FAM163A	family with sequence similarity 163 member A [Source:HGNC Symbol;Acc:HGNC:28274]	protein_coding	1	179743291	179816198	1	q25.2	0.906754	2.0995	1.53437	1.36831	0.171216	NA	3.02743	0	0	1.09874	1.05987	0	1.88412	1.14551	1.38981	1.84435	0	1.05079	3.05081	1.67691	0	0	0	0	0
934	ENSG00000143341	HMCN1	83872	HMCN1	hemicentin 1 [Source:HGNC Symbol;Acc:HGNC:19194]	protein_coding	1	185734391	186190949	1	q25.3	1585.11	0.149819	0.294437	0.508833	0.61087	0.76541	2696.43	2043.7	1460.35	674.624	2599.86	1436.89	1288.74	1310.47	1122.96	1681.12	1730.3	1071.81	1250.83	2058.4	1133.47	1654.98	1691.68	1595.33	1615.21
935	ENSG00000143344	RGL1	23179	RGL1	ral guanine nucleotide dissociation stimulator like 1 [Source:HGNC Symbol;Acc:HGNC:30281]	protein_coding	1	183636085	183928532	1	q25.3	776.147	-0.598594	0.154681	-3.86986	0.0001089	0.00139291	851.717	652.15	596.016	598.812	748.268	552.805	876.117	814.459	752.58	967.36	904.27	648.337	515.587	735.324	495.894	1146.33	1172.8	908.686	809.281
936	ENSG00000143353	LYPLAL1	127018	LYPLAL1	lysophospholipase like 1 [Source:HGNC Symbol;Acc:HGNC:20440]	protein_coding	1	219173869	219212865	1	q41	318.666	0.176559	0.116597	1.51427	0.129958	0.283396	384.484	281.549	309.005	416.421	341.278	299.058	276.024	310.434	318.266	308.928	294.752	368.827	322.369	292.62	329.651	287.694	272.079	324.531	316.675
937	ENSG00000143355	LHX9	56956	LHX9	LIM homeobox 9 [Source:HGNC Symbol;Acc:HGNC:14222]	protein_coding	1	197911902	197935478	1	q31.3	113.243	0.950497	0.618695	1.53629	0.124467	0.275328	67.6126	222.181	57.1824	183.489	211.974	206.421	39.5666	26.3468	36.8299	154.925	216.515	28.3713	117.965	139.183	116.181	130.5	130.385	34.1611	31.8351
938	ENSG00000143363	PRUNE1	58497	PRUNE1	prune exopolyphosphatase 1 [Source:HGNC Symbol;Acc:HGNC:13420]	protein_coding	1	151008420	151035713	1	q21.3	637.409	0.0113174	0.082481	0.137213	0.890863	0.942775	771.995	660.245	645.501	659.242	646.52	604.158	609.513	622.013	614.989	549.615	571.31	652.54	683.382	586.079	597.906	628.774	614.673	657.602	734.72
939	ENSG00000143365	RORC	6097	RORC	RAR related orphan receptor C [Source:HGNC Symbol;Acc:HGNC:10260]	protein_coding	1	151806071	151831845	-1	q21.3	1.41993	-2.07581	0.953802	-2.17636	0.0295286	NA	1.00914	1.79903	0	1.09874	0	1.00693	0.942061	2.29103	0	1.84435	0.909729	0	0	0.838454	0.94456	1.48296	2.66092	5.12417	5.02659
940	ENSG00000143367	TUFT1	7286	TUFT1	tuftelin 1 [Source:HGNC Symbol;Acc:HGNC:12422]	protein_coding	1	151540305	151583583	1	q21.3	481.866	0.34797	0.300706	1.15718	0.247201	0.435657	546.956	529.816	316.702	1048.19	605.185	601.137	280.734	321.889	327.994	315.383	387.544	244.834	500.333	363.889	854.827	486.41	516.219	445.803	461.609
941	ENSG00000143368	SF3B4	10262	SF3B4	splicing factor 3b subunit 4 [Source:HGNC Symbol;Acc:HGNC:10771]	protein_coding	1	149923317	149927803	-1	q21.2	1405.77	-0.295616	0.11918	-2.48042	0.0131226	0.0550297	1056.57	1381.66	1204.13	1604.16	1281.38	1475.15	1220.91	1337.96	1322.4	1210.81	1374.6	1173.73	1465.41	1309.66	1743.66	1613.46	1619.17	1619.24	1695.64
942	ENSG00000143369	ECM1	1893	ECM1	extracellular matrix protein 1 [Source:HGNC Symbol;Acc:HGNC:3153]	protein_coding	1	150508062	150513789	1	q21.2	43.8988	0.489655	0.341629	1.4333	0.151773	0.314213	55.5029	43.1768	35.1892	116.466	41.3349	52.3604	38.6245	28.6378	32.6604	45.1865	26.3821	19.965	29.4912	43.5996	62.341	45.9717	41.9095	37.5773	37.6994
943	ENSG00000143373	ZNF687	57592	ZNF687	zinc finger protein 687 [Source:HGNC Symbol;Acc:HGNC:29277]	protein_coding	1	151281618	151292176	1	q21.3	1372.9	-0.0158416	0.0856519	-0.184953	0.853266	0.921338	1170.61	1274.62	1493.34	1261.35	1307.88	1242.55	1530.85	1543.01	1556.58	1305.8	1431.91	1598.25	1509.13	1323.92	1313.88	1214.54	1255.96	1344.24	1406.61
944	ENSG00000143374	TARS2	80222	TARS2	threonyl-tRNA synthetase 2, mitochondrial [Source:HGNC Symbol;Acc:HGNC:30740]	protein_coding	1	150487414	150507602	1	q21.2	747.364	0.0206396	0.0974512	0.211794	0.832268	0.909623	824.47	823.058	833.543	738.351	741.908	755.198	663.211	698.763	721.309	615.09	648.637	857.445	791.177	708.493	673.471	711.82	658.578	855.736	879.653
945	ENSG00000143375	CGN	57530	CGN	cingulin [Source:HGNC Symbol;Acc:HGNC:17429]	protein_coding	1	151510510	151538692	1	q21.3	1414.7	0.649167	0.482427	1.34563	0.178423	0.350581	1125.19	1686.59	1215.13	3960.95	1333.32	1998.76	417.333	912.974	964.525	445.41	618.616	457.094	2040.99	791.5	4099.39	1448.85	1525.37	879.649	957.565
946	ENSG00000143376	SNX27	81609	SNX27	sorting nexin 27 [Source:HGNC Symbol;Acc:HGNC:20073]	protein_coding	1	151612006	151699091	1	q21.3	940.256	0.314214	0.107779	2.91536	0.00355275	0.0205404	932.448	1079.42	1069.97	1426.16	1130.88	1042.17	921.336	735.419	776.207	846.555	775.089	780.737	884.735	973.445	908.667	882.36	920.014	915.518	863.736
947	ENSG00000143379	SETDB1	9869	SETDB1	SET domain bifurcated histone lysine methyltransferase 1 [Source:HGNC Symbol;Acc:HGNC:10761]	protein_coding	1	150926263	150964744	1	q21.3	1577.59	0.204125	0.0818467	2.49399	0.0126317	0.0535636	1557.11	1590.35	1961.8	1416.27	1656.58	1555.71	1670.27	1581.95	1742.82	1540.95	1614.77	1603.51	1710.49	1679.42	1455.57	1447.37	1426.25	1410.85	1352.15
948	ENSG00000143382	ADAMTSL4	54507	ADAMTSL4	ADAMTS like 4 [Source:HGNC Symbol;Acc:HGNC:19706]	protein_coding	1	150549369	150560937	1	q21.2	326.426	1.06112	0.719337	1.47514	0.140176	0.298372	335.036	353.51	76.9763	1573.39	444.085	624.297	80.0752	91.641	66.0158	84.84	127.362	22.0666	202.371	90.553	941.726	367.774	408.452	146.893	165.04
949	ENSG00000143384	MCL1	4170	MCL1	MCL1 apoptosis regulator, BCL2 family member [Source:HGNC Symbol;Acc:HGNC:6943]	protein_coding	1	150560895	150579738	-1	q21.2	7791.45	-0.0446706	0.06479	-0.689468	0.490529	0.672691	7891.5	7259.1	8041.82	8697.6	7888.61	7679.86	8440.87	7961.31	7950.39	7778.53	7184.13	7945.02	6615.18	7146.98	6925.51	7830.02	7946.18	8359.23	8495.78
950	ENSG00000143384	MCL1	574406	MCL1	MCL1 apoptosis regulator, BCL2 family member [Source:HGNC Symbol;Acc:HGNC:6943]	protein_coding	1	150560895	150579738	-1	q21.2	7791.45	-0.0446706	0.06479	-0.689468	0.490529	0.672691	7891.5	7259.1	8041.82	8697.6	7888.61	7679.86	8440.87	7961.31	7950.39	7778.53	7184.13	7945.02	6615.18	7146.98	6925.51	7830.02	7946.18	8359.23	8495.78
951	ENSG00000143387	CTSK	1513	CTSK	cathepsin K [Source:HGNC Symbol;Acc:HGNC:2536]	protein_coding	1	150794880	150809577	-1	q21.3	303.622	0.452612	0.29167	1.5518	0.120711	0.269637	386.502	331.922	256.221	174.699	357.176	279.927	292.981	352.818	262.673	534.861	416.656	355.167	272.539	475.403	148.296	173.506	188.26	256.209	253.005
952	ENSG00000143390	RFX5	5993	RFX5	regulatory factor X5 [Source:HGNC Symbol;Acc:HGNC:9986]	protein_coding	1	151340640	151347326	-1	q21.3	1855.43	-0.177947	0.0656683	-2.70978	0.00673269	0.0333778	1700.41	1715.38	1604.41	1642.61	1756.2	1770.18	1963.25	1899.26	1986.03	2054.6	1968.65	2071.11	1903.71	1930.12	1601.97	1800.31	1885.93	2001.84	1997.23
953	ENSG00000143393	PI4KB	5298	PI4KB	phosphatidylinositol 4-kinase beta [Source:HGNC Symbol;Acc:HGNC:8984]	protein_coding	1	151291797	151327715	-1	q21.3	1402.77	-0.331669	0.111209	-2.98239	0.00286009	0.0174741	1414.82	1432.03	1165.64	1541.53	1311.06	1486.23	1094.67	1121.46	1153.54	1273.52	1335.48	1201.05	1262.02	1284.51	1565.14	1598.63	1498.1	1894.24	2019.01
954	ENSG00000143398	PIP5K1A	8394	PIP5K1A	phosphatidylinositol-4-phosphate 5-kinase type 1 alpha [Source:HGNC Symbol;Acc:HGNC:8994]	protein_coding	1	151197949	151249536	1	q21.3	2622.32	-0.0384214	0.094487	-0.406631	0.684279	0.817204	2771.11	2596.01	3110.94	2736.95	2499.17	2467.99	2514.36	2531.58	2466.21	2366.3	2340.73	2919.09	2344.04	2639.45	2444.52	2338.62	2592.4	2965.19	3179.32
955	ENSG00000143401	ANP32E	81611	ANP32E	acidic nuclear phosphoprotein 32 family member E [Source:HGNC Symbol;Acc:HGNC:16673]	protein_coding	1	150218417	150236156	-1	q21.2	5718.9	-0.115957	0.0656046	-1.76752	0.0771414	0.196789	5939.82	5269.37	5297.07	4491.64	5121.29	5358.88	6149.77	6301.46	6115.15	6424.78	5969.64	6176.54	6156.54	5556.43	5594.63	5567.02	5838.07	5551.18	5779.74
956	ENSG00000143409	MINDY1	55793	MINDY1	MINDY lysine 48 deubiquitinase 1 [Source:HGNC Symbol;Acc:HGNC:25648]	protein_coding	1	150996549	151008376	-1	q21.3	372.773	-0.0197171	0.121753	-0.161944	0.87135	0.931613	488.425	404.783	348.593	442.791	452.564	412.841	339.142	277.214	279.351	296.94	352.065	273.205	391.521	326.997	272.033	435.99	403.795	427.014	457.42
957	ENSG00000143412	ANXA9	8416	ANXA9	annexin A9 [Source:HGNC Symbol;Acc:HGNC:547]	protein_coding	1	150982249	150995634	1	q21.3	203.031	-0.33916	0.246612	-1.37528	0.169046	0.338219	266.414	237.472	149.554	262.598	223.632	268.85	91.3799	123.715	109.795	110.661	162.841	111.384	185.083	157.629	210.637	384.086	398.473	198.135	205.252
958	ENSG00000143416	SELENBP1	8991	SELENBP1	selenium binding protein 1 [Source:HGNC Symbol;Acc:HGNC:10719]	protein_coding	1	151364304	151372707	-1	q21.3	1166.59	-0.0240077	0.186001	-0.129074	0.897299	0.946652	1085.84	1011.96	1354.78	788.893	895.589	908.251	1525.2	1287.56	1417.6	1259.69	1308.19	1734.85	1232.53	1376.74	877.496	898.673	799.607	1185.39	1216.43
959	ENSG00000143418	CERS2	29956	CERS2	ceramide synthase 2 [Source:HGNC Symbol;Acc:HGNC:14076]	protein_coding	1	150960583	150975003	-1	q21.3	1750.73	0.169994	0.147727	1.15073	0.249843	0.43858	1556.1	1705.48	2204.82	2185.39	1467.92	1706.75	1861.51	1880.93	1931.14	1460.72	1379.15	2267.6	1819.3	1524.31	1900.45	1635.7	1739.58	1504.8	1532.27
960	ENSG00000143420	ENSA	2029	ENSA	endosulfine alpha [Source:HGNC Symbol;Acc:HGNC:3360]	protein_coding	1	150600851	150629612	-1	q21.3	4047.73	-0.302398	0.109654	-2.75775	0.00582014	0.0298755	3537.05	3703.31	2935	4810.27	3493.33	3938.1	3805.93	3918.8	3860.19	4175.6	4384.89	3878.47	3928.43	3581.04	4526.33	4671.32	4545.52	4594.67	4618.6
961	ENSG00000143434	SEMA6C	10500	SEMA6C	semaphorin 6C [Source:HGNC Symbol;Acc:HGNC:10740]	protein_coding	1	151131685	151146631	-1	q21.3	409.378	0.0852549	0.125991	0.676675	0.498612	0.678723	555.029	464.151	407.974	373.571	506.617	452.112	377.766	313.87	339.808	325.527	320.225	405.605	445.418	435.158	321.15	385.569	399.138	456.051	493.444
962	ENSG00000143436	MRPL9	65005	MRPL9	mitochondrial ribosomal protein L9 [Source:HGNC Symbol;Acc:HGNC:14277]	protein_coding	1	151759647	151763496	-1	q21.3	989	-0.196176	0.0888172	-2.20876	0.0271914	0.093562	1073.73	935.498	837.942	1036.11	912.547	1014.99	820.535	910.682	968.695	965.516	916.097	1014.01	978.294	902.176	1062.63	986.167	1041.09	1224.68	1189.63
963	ENSG00000143437	ARNT	405	ARNT	aryl hydrocarbon receptor nuclear translocator [Source:HGNC Symbol;Acc:HGNC:700]	protein_coding	1	150809713	150876708	-1	q21.3	1227.02	0.154479	0.0924194	1.6715	0.0946231	0.227431	1503.62	1262.92	1282.21	1239.38	1356.63	1266.72	1256.71	1239.44	1128.52	1143.5	980.688	1290.37	1123.72	1241.75	1257.21	1039.55	1092.97	1289.58	1317.8
964	ENSG00000143442	POGZ	23126	POGZ	pogo transposable element derived with ZNF domain [Source:HGNC Symbol;Acc:HGNC:18801]	protein_coding	1	151402724	151459494	-1	q21.3	3868.21	0.182082	0.0814627	2.23515	0.0254073	0.0891896	3851.9	4030.74	4762.63	3539.03	4082.62	3754.84	4464.43	4059.7	3957.47	3714.51	3769.01	3818.57	3789.11	4125.19	3668.67	3603.59	3686.04	3264.1	3553.8
965	ENSG00000143443	C1orf56	54964	C1orf56	chromosome 1 open reading frame 56 [Source:HGNC Symbol;Acc:HGNC:26045]	protein_coding	1	151047751	151051986	1	q21.3	96.0199	0.0456955	0.159789	0.285974	0.774898	0.875054	71.6492	106.143	111.066	104.38	77.3704	93.6445	96.0902	112.26	113.964	99.5947	89.1534	114.536	99.6598	93.0684	78.3985	80.0797	83.8191	93.9431	105.558
966	ENSG00000143450	OAZ3	51686	OAZ3	ornithine decarboxylase antizyme 3 [Source:HGNC Symbol;Acc:HGNC:8097]	protein_coding	1	151762899	151771334	1	q21.3	20.3169	0.561619	0.315084	1.78244	0.0746773	0.192483	16.1463	28.7845	24.1925	30.7646	10.5987	24.1663	16.9571	29.7833	25.7114	16.5991	18.1946	18.9142	19.3218	25.1536	19.8358	20.7614	13.9698	10.2483	15.9175
967	ENSG00000143452	HORMAD1	84072	HORMAD1	HORMA domain containing 1 [Source:HGNC Symbol;Acc:HGNC:25245]	protein_coding	1	150698060	150720895	-1	q21.3	0.233541	-0.32694	2.79017	-0.117176	0.906721	NA	0	0	0	0	0	1.00693	0	0	0	0	0.909729	0	1.01694	0.838454	0	0	0.665231	0	0
968	ENSG00000143457	GOLPH3L	55204	GOLPH3L	golgi phosphoprotein 3 like [Source:HGNC Symbol;Acc:HGNC:24882]	protein_coding	1	150646230	150697154	-1	q21.3	632.091	0.295307	0.0786182	3.75621	0.000172506	0.0020133	671.08	707.92	685.089	754.832	652.879	690.754	596.325	611.704	620.548	594.802	572.219	547.462	757.618	637.225	646.079	566.49	548.15	570.491	578.058
969	ENSG00000143458	GABPB2	126626	GABPB2	GA binding protein transcription factor subunit beta 2 [Source:HGNC Symbol;Acc:HGNC:28441]	protein_coding	1	151070578	151125542	1	q21.3	262.678	0.200476	0.123072	1.62893	0.103327	0.241738	210.911	263.558	294.709	266.993	296.763	269.857	366.462	243.994	274.487	298.784	278.377	218.564	274.573	246.505	258.809	225.41	236.157	228.88	237.088
970	ENSG00000143469	SYT14	255928	SYT14	synaptotagmin 14 [Source:HGNC Symbol;Acc:HGNC:23143]	protein_coding	1	209900923	210171389	1	q32.2	168.649	0.468022	0.219026	2.13683	0.0326115	0.106818	126.143	134.928	261.719	185.687	125.065	141.977	218.558	201.61	179.285	213.944	195.592	169.177	208.472	214.644	160.575	140.881	147.681	85.4028	92.9919
971	ENSG00000143473	KCNH1	3756	KCNH1	potassium voltage-gated channel subfamily H member 1 [Source:HGNC Symbol;Acc:HGNC:6250]	protein_coding	1	210676823	211134165	-1	q32.2	17.6219	-0.999225	0.3284	-3.04271	0.00234462	0.0149653	17.1554	17.0908	17.5946	8.7899	13.7783	9.06237	12.2468	13.7462	20.8471	20.2878	17.2848	15.7618	18.3049	10.0614	13.2238	38.5569	37.2529	13.6645	20.1064
972	ENSG00000143476	DTL	51514	DTL	denticleless E3 ubiquitin protein ligase homolog [Source:HGNC Symbol;Acc:HGNC:30288]	protein_coding	1	212035553	212107400	1	q32.3	1958.62	-0.294918	0.129544	-2.27658	0.0228111	0.0825331	1574.26	1818.82	1649.49	1061.38	1622.66	1803.41	2438.05	2372.36	2422.43	2354.31	2378.03	2162.53	1928.11	2209.33	1621.81	2119.15	2026.29	1863.49	1787.79
973	ENSG00000143479	DYRK3	8444	DYRK3	dual specificity tyrosine phosphorylation regulated kinase 3 [Source:HGNC Symbol;Acc:HGNC:3094]	protein_coding	1	206635536	206684419	1	q32.1	204.506	0.328792	0.318964	1.03081	0.302629	0.495657	161.463	127.731	335.397	136.243	137.783	133.922	342.91	309.288	287.69	242.532	218.335	356.218	182.032	264.951	102.012	123.086	122.402	133.228	168.391
974	ENSG00000143486	EIF2D	1939	EIF2D	eukaryotic translation initiation factor 2D [Source:HGNC Symbol;Acc:HGNC:6583]	protein_coding	1	206571292	206612465	-1	q32.1	1180.02	0.181372	0.132848	1.36526	0.17217	0.342405	1394.64	1164.87	1366.88	1105.33	1179.63	1065.33	1235.04	1344.83	1346.03	1114.91	1050.74	1526.8	1170.49	1113.47	960.617	980.235	947.289	1187.1	1166.17
975	ENSG00000143493	INTS7	25896	INTS7	integrator complex subunit 7 [Source:HGNC Symbol;Acc:HGNC:24484]	protein_coding	1	211940399	212035557	-1	q32.3	784.867	-0.473432	0.121069	-3.91044	9.21278e-05	0.00122443	529.8	769.087	657.597	659.242	707.993	830.717	757.417	683.871	742.851	801.369	906.09	649.388	722.025	833.423	817.044	1039.55	983.876	871.109	950.026
976	ENSG00000143494	VASH2	79805	VASH2	vasohibin 2 [Source:HGNC Symbol;Acc:HGNC:25723]	protein_coding	1	212950520	212992037	1	q32.3	954.605	-1.00561	0.599138	-1.67842	0.0932647	0.225147	1582.34	1311.5	114.365	204.365	1432.94	1400.64	284.502	227.957	179.285	560.682	1026.17	219.615	267.454	592.787	639.467	1779.55	1816.08	2147.03	2350.77
977	ENSG00000143498	TAF1A	9015	TAF1A	TATA-box binding protein associated factor, RNA polymerase I subunit A [Source:HGNC Symbol;Acc:HGNC:11532]	protein_coding	1	222557902	222589933	-1	q41	422.05	-0.142467	0.138412	-1.02929	0.303341	0.496546	426.868	405.682	418.971	307.646	413.349	419.89	434.29	424.985	378.027	441.721	372.989	565.325	438.3	473.726	338.152	507.172	468.988	372.356	410.505
978	ENSG00000143499	SMYD2	56950	SMYD2	SET and MYND domain containing 2 [Source:HGNC Symbol;Acc:HGNC:20982]	protein_coding	1	214281102	214337131	1	q32.3	1164.75	-0.335576	0.270204	-1.24193	0.214261	0.39722	1298.77	1331.29	601.515	1387.7	1314.24	1374.46	699.951	736.565	671.971	1213.58	1274.53	572.68	999.649	993.568	1511.3	1601.59	1521.38	1509.92	1515.52
979	ENSG00000143502	SUSD4	55061	SUSD4	sushi domain containing 4 [Source:HGNC Symbol;Acc:HGNC:25470]	protein_coding	1	223220819	223364233	-1	q41	112.068	0.934918	0.305303	3.06226	0.00219669	0.0142166	49.448	130.43	141.856	132.947	109.167	124.859	130.004	124.861	185.539	84.84	97.341	133.45	219.658	96.4222	129.405	65.2502	76.5015	51.2417	46.0771
980	ENSG00000143507	DUSP10	11221	DUSP10	dual specificity phosphatase 10 [Source:HGNC Symbol;Acc:HGNC:3065]	protein_coding	1	221701424	221742089	-1	q41	76.7686	-0.454698	0.429279	-1.05921	0.289503	0.482064	171.554	61.1672	40.6875	58.2331	98.5678	38.2633	82.9014	27.4923	34.0502	51.6417	82.7853	57.7934	57.9654	75.4608	92.5669	146.813	150.342	68.3223	61.9946
981	ENSG00000143512	HHIPL2	79802	HHIPL2	HHIP like 2 [Source:HGNC Symbol;Acc:HGNC:25842]	protein_coding	1	222522258	222548104	-1	q41	10.4579	-0.151236	0.486163	-0.311081	0.755739	0.863698	3.02743	5.3971	5.49831	10.9874	19.0776	14.097	6.59443	4.58205	11.8134	10.1439	19.1043	6.30474	15.2541	12.5768	11.3347	8.89775	8.648	11.9564	13.4042
982	ENSG00000143514	TP53BP2	7159	TP53BP2	tumor protein p53 binding protein 2 [Source:HGNC Symbol;Acc:HGNC:12000]	protein_coding	1	223779893	223845954	-1	q41	2759.36	-0.0451819	0.072696	-0.621518	0.534259	0.707862	2931.56	2859.56	2962.49	3011.64	2902.98	2765.03	2345.73	2498.36	2579.48	2443.76	2470.82	2335.91	2680.65	2488.53	3168.05	3075.65	3093.99	2787.55	3026.01
983	ENSG00000143515	ATP8B2	57198	ATP8B2	ATPase phospholipid transporting 8B2 [Source:HGNC Symbol;Acc:HGNC:13534]	protein_coding	1	154325525	154351304	1	q21.3	1597.8	-0.375915	0.0868181	-4.32992	1.49163e-05	0.000275102	1489.5	1612.83	1521.93	1221.8	1564.37	1497.31	1711.72	1383.78	1485.7	1621.18	1533.8	1432.23	1507.1	1695.35	1372.45	1984.2	2004.34	1880.57	1838.06
984	ENSG00000143520	FLG2	388698	FLG2	filaggrin 2 [Source:HGNC Symbol;Acc:HGNC:33276]	protein_coding	1	152348735	152360006	-1	q21.3	0.315581	1.4055	2.7289	0.515042	0.606524	NA	0	0	0	1.09874	2.11974	0	0	0	0	0.922174	0	0	1.01694	0.838454	0	0	0	0	0
985	ENSG00000143537	ADAM15	8751	ADAM15	ADAM metallopeptidase domain 15 [Source:HGNC Symbol;Acc:HGNC:193]	protein_coding	1	155050566	155062775	1	q21.3	673.103	-0.425336	0.135809	-3.13187	0.00173695	0.0119062	539.892	572.992	444.263	661.44	630.622	485.34	777.2	746.874	710.191	584.658	621.345	689.318	805.414	719.393	818.933	870.496	824.221	592.696	693.669
986	ENSG00000143543	JTB	10899	JTB	jumping translocation breakpoint [Source:HGNC Symbol;Acc:HGNC:6201]	protein_coding	1	153974269	153977674	-1	q21.3	888.182	-0.222577	0.110538	-2.01357	0.0440546	0.132353	820.433	844.646	697.185	1069.07	811.86	888.112	801.694	806.441	886.696	809.668	819.666	988.793	922.362	741.193	972.897	960.957	907.375	1064.12	1062.29
987	ENSG00000143545	RAB13	5872	RAB13	RAB13, member RAS oncogene family [Source:HGNC Symbol;Acc:HGNC:9762]	protein_coding	1	153981617	153986358	-1	q21.3	1865.44	0.0743887	0.205254	0.362423	0.717036	0.838803	2962.84	2119.26	1247.02	2507.32	1925.78	2224.31	1283.09	1182.17	1433.58	1718.93	1815.82	1236.78	1741	1636.66	2184.77	1957.5	1923.85	2229.01	2113.68
988	ENSG00000143546	S100A8	6279	S100A8	S100 calcium binding protein A8 [Source:HGNC Symbol;Acc:HGNC:10498]	protein_coding	1	153390032	153391073	-1	q21.3	0.088125	-0.326941	4.26746	-0.0766126	0.938932	NA	1.00914	0	0	0	0	0	0	0	0	0	0	0	0	0	0	0	0.665231	0	0
989	ENSG00000143549	TPM3	7170	TPM3	tropomyosin 3 [Source:HGNC Symbol;Acc:HGNC:12012]	protein_coding	1	154155308	154194648	-1	q21.3	9032.03	-0.384602	0.133488	-2.88116	0.00396216	0.0222876	7516.1	8672.24	6612.26	10833.5	7528.25	9232.54	8023.53	8551.25	8320.77	8385.32	8875.31	7341.87	8429.39	8149.77	11277.1	11417.3	11432	10408.9	10601.1
990	ENSG00000143552	NUP210L	91181	NUP210L	nucleoporin 210 like [Source:HGNC Symbol;Acc:HGNC:29915]	protein_coding	1	153992690	154155116	-1	q21.3	4.71374	0.381402	0.591214	0.645116	0.518852	0.695122	6.05486	4.49759	6.59797	4.39495	4.23948	5.03465	9.42061	2.29103	2.08471	6.45521	3.63891	2.10158	3.05081	8.38454	6.61192	2.96592	3.32615	1.70806	6.70212
991	ENSG00000143553	SNAPIN	23557	SNAPIN	SNAP associated protein [Source:HGNC Symbol;Acc:HGNC:17145]	protein_coding	1	153658703	153661852	1	q21.3	536.923	-0.11736	0.104487	-1.12321	0.26135	0.451491	464.206	513.624	470.655	588.923	485.42	504.472	537.917	533.809	593.447	554.226	474.878	663.048	594.908	454.442	580.904	520.518	541.498	546.578	578.058
992	ENSG00000143554	SLC27A3	11000	SLC27A3	solute carrier family 27 member 3 [Source:HGNC Symbol;Acc:HGNC:10997]	protein_coding	1	153774354	153780157	1	q21.3	321.122	0.980996	0.249402	3.93339	8.37546e-05	0.00112898	338.063	316.63	590.518	530.69	315.841	317.183	282.618	361.982	418.332	200.112	258.363	311.034	429.147	235.606	384.436	215.029	230.835	157.141	207.766
993	ENSG00000143556	S100A7	6278	S100A7	S100 calcium binding protein A7 [Source:HGNC Symbol;Acc:HGNC:10497]	protein_coding	1	153457744	153460651	-1	q21.3	1.19681	3.34847	2.58185	1.29693	0.194657	NA	0	2.69855	0	16.4811	1.05987	0	0	0	0	0	0	0	1.01694	0	0	1.48296	0	0	0
994	ENSG00000143569	UBAP2L	9898	UBAP2L	ubiquitin associated protein 2 like [Source:HGNC Symbol;Acc:HGNC:29877]	protein_coding	1	154220179	154271510	1	q21.3	4828.56	-0.195106	0.0706904	-2.76	0.0057801	0.0297164	4448.3	5192.01	4429.44	4575.14	4727.02	4949.06	4621.75	4462.92	4501.58	4417.21	4869.78	4097.03	4656.56	4764.93	5413.27	5464.7	5408.99	5334.26	5408.61
995	ENSG00000143570	SLC39A1	27173	SLC39A1	solute carrier family 39 member 1 [Source:HGNC Symbol;Acc:HGNC:12876]	protein_coding	1	153959099	153968184	-1	q21.3	2707.12	0.0683661	0.102292	0.668342	0.503915	0.682418	3067.8	2537.54	2582	3275.33	2499.17	2542.5	2363.63	2777.87	2867.86	2310.04	2469.91	3063.05	2699.97	2589.98	3292.74	2633.73	2643.63	2734.6	2483.97
996	ENSG00000143575	HAX1	10456	HAX1	HCLS1 associated protein X-1 [Source:HGNC Symbol;Acc:HGNC:16915]	protein_coding	1	154272355	154275875	1	q21.3	628.509	-0.951075	0.14028	-6.77984	1.20305e-11	1.54925e-09	517.691	437.165	561.927	542.776	434.546	430.966	562.41	667.834	646.955	566.215	507.629	770.229	508.469	495.526	519.508	894.224	822.89	1038.5	1016.21
997	ENSG00000143578	CREB3L4	148327	CREB3L4	cAMP responsive element binding protein 3 like 4 [Source:HGNC Symbol;Acc:HGNC:18854]	protein_coding	1	153967534	153974361	1	q21.3	363.777	0.523716	0.179748	2.91361	0.00357281	0.0206236	537.873	406.582	400.277	262.598	490.719	385.654	298.633	336.781	340.502	379.935	401.19	415.062	406.775	404.135	291.869	250.62	242.144	321.115	339.295
998	ENSG00000143590	EFNA3	1944	EFNA3	ephrin A3 [Source:HGNC Symbol;Acc:HGNC:3223]	protein_coding	1	155078837	155087538	1	q21.3	66.4274	1.96136	0.332482	5.89915	3.65383e-09	2.26469e-07	119.079	49.4734	123.162	58.2331	89.029	58.402	99.8585	65.2942	87.5578	69.163	56.4032	121.892	53.8977	68.7532	56.6736	19.2785	21.9526	23.9128	20.1064
999	ENSG00000143595	AQP10	89872	AQP10	aquaporin 10 [Source:HGNC Symbol;Acc:HGNC:16029]	protein_coding	1	154321090	154325325	1	q21.3	0.660721	-0.530216	1.80377	-0.293949	0.768797	NA	0	0.899517	0	0	1.05987	0	0	0	0.694903	0.922174	0	0	3.05081	0	3.77824	1.48296	0.665231	0	0
1000	ENSG00000143603	KCNN3	3782	KCNN3	potassium calcium-activated channel subfamily N member 3 [Source:HGNC Symbol;Acc:HGNC:6292]	protein_coding	1	154697455	154870281	-1	q21.3	225.624	0.610796	0.322541	1.8937	0.058265	0.161291	284.578	157.415	263.919	187.884	166.399	143.991	424.869	332.199	347.451	263.742	262.912	348.862	149.49	332.028	95.4006	99.3582	108.433	153.725	164.202
1001	ENSG00000143612	C1orf43	25912	C1orf43	chromosome 1 open reading frame 43 [Source:HGNC Symbol;Acc:HGNC:29876]	protein_coding	1	154206696	154220637	-1	q21.3	2624.68	-0.0980574	0.0780376	-1.25654	0.20892	0.390545	2889.18	2472.77	2481.94	2718.28	2397.42	2455.9	2546.39	2573.97	2539.87	2449.29	2471.73	3236.43	2566.75	2533.81	2530.48	2673.77	2615.02	2900.28	2815.73
1002	ENSG00000143614	GATAD2B	57459	GATAD2B	GATA zinc finger domain containing 2B [Source:HGNC Symbol;Acc:HGNC:30778]	protein_coding	1	153789030	153923360	-1	q21.3	1483.6	0.410467	0.148372	2.76648	0.00566658	0.0293008	1816.46	1543.57	2050.87	1183.34	1710.63	1387.55	1671.22	1548.73	1407.18	1462.57	1475.58	1701.23	1404.39	1749.01	1216.59	1005.45	1205.4	1299.83	1348.8
1003	ENSG00000143621	ILF2	3608	ILF2	interleukin enhancer binding factor 2 [Source:HGNC Symbol;Acc:HGNC:6037]	protein_coding	1	153661788	153671028	-1	q21.3	7710.98	-0.608334	0.0999624	-6.08563	1.16034e-09	8.45644e-08	6904.56	7038.72	5026.55	5767.27	6652.8	7203.58	7042.85	7330.13	7237.41	8009.08	8273.98	8280.22	7322.96	7489.07	7700.05	9234.38	8983.28	10373	10638.8
1004	ENSG00000143622	RIT1	6016	RIT1	Ras like without CAAX 1 [Source:HGNC Symbol;Acc:HGNC:10023]	protein_coding	1	155897808	155911404	-1	q22	1119.11	-0.0342401	0.152772	-0.224125	0.82266	0.903928	965.75	999.363	1384.47	1149.28	929.505	909.258	1264.25	1329.94	1258.47	1303.95	1058.01	1418.57	1040.33	1096.7	828.379	999.514	931.988	1152.94	1242.41
1005	ENSG00000143624	INTS3	65123	INTS3	integrator complex subunit 3 [Source:HGNC Symbol;Acc:HGNC:26153]	protein_coding	1	153728050	153774808	1	q21.3	2874.49	0.486787	0.0900662	5.40477	6.48907e-08	2.78097e-06	3232.29	3398.38	3735.55	3163.26	3663.97	3520.23	2784.73	2536.16	2550.29	2560.88	2572.71	2245.54	2915.56	3172.71	2710.89	2199.23	2406.8	2594.54	2651.53
1006	ENSG00000143627	PKLR	5313	PKLR	pyruvate kinase L/R [Source:HGNC Symbol;Acc:HGNC:9020]	protein_coding	1	155289293	155301438	-1	q22	1.84444	0.130042	1.08091	0.120307	0.90424	0.950233	2.01829	0.899517	2.19932	1.09874	0	2.01386	0	5.72756	1.38981	1.84435	0.909729	3.15237	6.10162	0.838454	1.88912	2.96592	1.99569	0	0
1007	ENSG00000143630	HCN3	57657	HCN3	hyperpolarization activated cyclic nucleotide gated potassium channel 3 [Source:HGNC Symbol;Acc:HGNC:19183]	protein_coding	1	155277463	155289848	1	q22	230.128	-0.680566	0.204624	-3.32593	0.000881233	0.00711423	203.847	241.97	116.564	161.514	243.77	233.608	268.487	184.428	182.759	200.112	270.189	147.111	179.998	211.29	240.863	351.461	335.276	317.699	281.489
1008	ENSG00000143631	FLG	2312	FLG	filaggrin [Source:HGNC Symbol;Acc:HGNC:3748]	protein_coding	1	152302165	152325239	-1	q21.3	37.7035	7.30542	2.27239	3.21485	0.00130511	0.00958525	19.1737	1.79903	0	101.084	189.717	2.01386	0	0	28.491	170.602	4.54864	0	10.1694	179.429	8.50104	0	0	0	0.837765
1009	ENSG00000143632	ACTA1	58	ACTA1	actin alpha 1, skeletal muscle [Source:HGNC Symbol;Acc:HGNC:129]	protein_coding	1	229430365	229434104	-1	q42.13	272.154	-1.55455	0.462441	-3.36162	0.000774878	0.00644388	188.71	123.234	111.066	65.9242	120.825	161.109	558.642	159.226	81.9986	444.488	352.975	387.741	146.439	366.404	392.937	551.66	547.485	196.427	213.63
1010	ENSG00000143633	C1orf131	128061	C1orf131	chromosome 1 open reading frame 131 [Source:HGNC Symbol;Acc:HGNC:25332]	protein_coding	1	231223763	231241187	-1	q42.2	417.856	-0.368868	0.097891	-3.76815	0.000164461	0.00193387	397.602	375.099	367.287	440.593	384.732	415.862	290.155	389.474	402.349	366.103	393.913	450.789	432.198	358.02	421.274	538.314	500.254	520.957	494.281
1011	ENSG00000143641	GALNT2	2590	GALNT2	polypeptide N-acetylgalactosaminyltransferase 2 [Source:HGNC Symbol;Acc:HGNC:4124]	protein_coding	1	230057990	230282122	1	q42.13	2346.18	0.443023	0.14542	3.04651	0.00231514	0.014824	2201.95	2250.59	2704.07	3690.66	2067.8	2118.58	2477.62	2520.13	2393.94	2157.89	2002.31	2845.54	2611.49	2395.46	2769.45	1932.29	1877.28	1711.47	1848.95
1012	ENSG00000143643	TTC13	79573	TTC13	tetratricopeptide repeat domain 13 [Source:HGNC Symbol;Acc:HGNC:26204]	protein_coding	1	230906243	230978875	-1	q42.2	532.349	-0.317745	0.0906234	-3.50622	0.000454525	0.00425313	408.703	484.84	516.841	420.816	476.941	543.742	582.194	569.32	545.499	590.191	554.025	561.122	481.011	539.964	465.668	544.246	594.716	655.894	578.896
1013	ENSG00000143653	SCCPDH	51097	SCCPDH	saccharopine dehydrogenase (putative) [Source:HGNC Symbol;Acc:HGNC:24275]	protein_coding	1	246724409	246768137	1	q44	923.016	-0.149981	0.226269	-0.662846	0.507429	0.684815	524.755	608.973	1124.95	910.853	598.826	666.588	1219.03	1254.34	1284.88	1092.78	895.173	1466.9	1002.7	799.046	806.654	695.507	693.836	959.928	931.595
1014	ENSG00000143669	LYST	1130	LYST	lysosomal trafficking regulator [Source:HGNC Symbol;Acc:HGNC:1968]	protein_coding	1	235661041	235883724	-1	q42.3	296.363	0.174368	0.266532	0.654211	0.512976	0.689652	455.124	449.759	205.637	374.669	538.413	438.015	159.208	163.808	145.235	214.866	219.245	97.7235	204.404	253.213	258.809	395.95	443.044	292.078	321.702
1015	ENSG00000143674	MAP3K21	84451	MAP3K21	mitogen-activated protein kinase kinase kinase 21 [Source:HGNC Symbol;Acc:HGNC:29798]	protein_coding	1	233327724	233385148	1	q42.2	69.8694	0.741634	0.369335	2.00802	0.0446408	0.133645	71.6492	58.4686	86.8732	56.0356	72.0711	45.3119	75.3649	104.242	97.9813	43.3422	21.8335	85.114	166.778	69.5917	118.07	44.4887	48.5618	30.745	30.9973
1016	ENSG00000143702	CEP170	9859	CEP170	centrosomal protein 170 [Source:HGNC Symbol;Acc:HGNC:28920]	protein_coding	1	243124428	243255348	-1	q43	3749.02	-0.351769	0.1513	-2.32498	0.0200732	0.0752758	4534.08	3594.47	3549.71	2305.15	3636.41	3434.64	3696.65	3529.32	3287.59	4279.81	3937.31	3672.51	2930.81	4084.95	2845.01	4536.37	4576.79	4437.53	4362.24
1017	ENSG00000143702	CEP170	645455	CEP170	centrosomal protein 170 [Source:HGNC Symbol;Acc:HGNC:28920]	protein_coding	1	243124428	243255348	-1	q43	3749.02	-0.351769	0.1513	-2.32498	0.0200732	0.0752758	4534.08	3594.47	3549.71	2305.15	3636.41	3434.64	3696.65	3529.32	3287.59	4279.81	3937.31	3672.51	2930.81	4084.95	2845.01	4536.37	4576.79	4437.53	4362.24
1018	ENSG00000143727	ACP1	52	ACP1	acid phosphatase 1 [Source:HGNC Symbol;Acc:HGNC:122]	protein_coding	2	264140	278283	1	p25.3	2963.72	-0.143941	0.063527	-2.26583	0.0234621	0.0841652	2808.45	2700.35	2653.48	2898.47	2541.57	2714.68	3058.87	3181.09	3195.86	3270.95	3120.37	3505.43	3002	2739.23	2896.97	2927.36	2932.34	3110.37	3052.82
1019	ENSG00000143740	SNAP47	116841	SNAP47	synaptosome associated protein 47 [Source:HGNC Symbol;Acc:HGNC:30669]	protein_coding	1	227728200	227781826	1	q42.13	741.812	-0.0968526	0.0916462	-1.05681	0.290598	0.48311	656.952	751.996	781.859	776.807	644.4	710.893	749.88	734.274	833.884	650.132	675.928	826.972	727.11	731.97	751.87	739.996	690.51	847.196	811.794
1020	ENSG00000143742	SRP9	6726	SRP9	signal recognition particle 9 [Source:HGNC Symbol;Acc:HGNC:11304]	protein_coding	1	225777813	225790468	1	q42.12	9346.35	-0.255152	0.0809126	-3.15343	0.00161365	0.0112768	8209.38	8085.76	7805.4	7862.56	7804.88	8498.49	10194	10397.8	10437.4	11475.5	10118.9	11624.9	9199.21	8985.71	8473.65	8964.48	9158.9	10272.3	10011.3
1021	ENSG00000143748	NVL	4931	NVL	nuclear VCP like [Source:HGNC Symbol;Acc:HGNC:8070]	protein_coding	1	224227334	224330189	-1	q42.11	1025.44	-0.377917	0.0592436	-6.37903	1.78213e-10	1.64154e-08	960.704	937.297	894.025	839.435	897.709	940.473	1051.34	1035.54	965.915	1135.2	1057.1	1076.01	961.006	1013.69	975.73	1221.96	1147.52	1154.65	1218.11
1022	ENSG00000143751	SDE2	163859	SDE2	SDE2 telomere maintenance homolog [Source:HGNC Symbol;Acc:HGNC:26643]	protein_coding	1	225982702	225999343	-1	q42.12	474.648	-0.283019	0.0835137	-3.38889	0.000701755	0.0059402	468.242	400.285	472.854	486.74	421.828	432.98	439.942	403.22	446.823	504.429	483.976	462.348	501.35	445.219	474.169	526.45	506.906	546.578	593.975
1023	ENSG00000143753	DEGS1	8560	DEGS1	delta 4-desaturase, sphingolipid 1 [Source:HGNC Symbol;Acc:HGNC:13709]	protein_coding	1	224175756	224193441	1	q42.11	814.356	-0.450328	0.112041	-4.01931	5.8368e-05	0.000843348	634.751	657.547	555.329	831.744	692.094	711.9	980.685	829.351	819.986	893.586	874.249	730.299	709.822	865.284	968.174	926.849	894.735	906.978	989.401
1024	ENSG00000143756	FBXO28	23219	FBXO28	F-box protein 28 [Source:HGNC Symbol;Acc:HGNC:29046]	protein_coding	1	224114111	224162047	1	q42.11	1026.8	-0.202367	0.0552344	-3.66378	0.000248516	0.00267993	925.384	953.488	971.001	948.21	960.241	930.404	1060.76	1074.49	1038.19	1154.56	1086.22	1016.11	1013.89	1012.85	996.511	1001	1026.45	1163.19	1176.22
1025	ENSG00000143761	ARF1	375	ARF1	ADP ribosylation factor 1 [Source:HGNC Symbol;Acc:HGNC:652]	protein_coding	1	228082708	228099212	1	q42.13	4830.64	0.0689108	0.145695	0.47298	0.636228	0.783777	5616.89	5211.8	4088.54	7472.51	4778.95	5472.67	3564.76	3732.08	3992.22	3701.6	4158.37	4234.68	4543.68	4222.45	6244.49	5037.61	5083.03	5390.63	5235.19
1026	ENSG00000143768	LEFTY2	7044	LEFTY2	left-right determination factor 2 [Source:HGNC Symbol;Acc:HGNC:3122]	protein_coding	1	225936598	225941383	-1	q42.12	1.91031	1.4845	1.02398	1.44974	0.147131	0.308106	4.03657	1.79903	4.39864	1.09874	3.17961	1.00693	1.88412	1.14551	0.694903	2.76652	0	2.10158	4.06775	1.67691	3.77824	0	2.66092	0	0
1027	ENSG00000143771	CNIH4	29097	CNIH4	cornichon family AMPA receptor auxiliary protein 4 [Source:HGNC Symbol;Acc:HGNC:25013]	protein_coding	1	224356858	224379459	1	q42.11	1023.25	-0.291598	0.139216	-2.09457	0.0362094	0.115151	1014.19	839.249	958.905	873.496	820.339	817.627	1077.72	1134.06	1248.74	1026.38	970.681	1505.78	968.124	892.953	947.394	974.303	1020.46	1219.55	1131.82
1028	ENSG00000143772	ITPKB	3707	ITPKB	inositol-trisphosphate 3-kinase B [Source:HGNC Symbol;Acc:HGNC:6179]	protein_coding	1	226631690	226739323	-1	q42.12	584.602	0.109051	0.408896	0.266696	0.789703	0.883362	852.726	1190.06	371.686	632.872	926.326	1223.42	104.569	219.938	170.946	302.473	382.086	95.6219	474.91	410.842	536.51	869.013	867.461	695.179	780.797
1029	ENSG00000143774	GUK1	2987	GUK1	guanylate kinase 1 [Source:HGNC Symbol;Acc:HGNC:4693]	protein_coding	1	228139962	228148984	1	q42.13	1748.77	0.112606	0.146048	0.771018	0.440696	0.630027	2547.08	1718.08	1675.88	2466.66	1703.21	1760.11	1336.78	1452.51	1667.77	1465.33	1593.84	1823.12	1473.54	1326.43	1895.73	1711.33	1728.27	1957.43	1923.51
1030	ENSG00000143776	CDC42BPA	8476	CDC42BPA	CDC42 binding protein kinase alpha [Source:HGNC Symbol;Acc:HGNC:1737]	protein_coding	1	226989865	227318492	-1	q42.13	1262.09	-0.196044	0.085773	-2.28561	0.0222771	0.0811399	1149.41	1177.47	1316.29	1162.46	1208.25	1088.49	1477.15	1394.09	1228.59	1321.47	1330.93	1058.15	1101.34	1271.1	1275.16	1466.65	1480.14	1245.17	1227.33
1031	ENSG00000143786	CNIH3	149111	CNIH3	cornichon family AMPA receptor auxiliary protein 3 [Source:HGNC Symbol;Acc:HGNC:26802]	protein_coding	1	224434660	224740554	1	q42.12	209.023	-0.556202	0.250516	-2.22023	0.0264031	0.0914986	281.551	202.391	145.155	190.081	221.513	243.677	130.004	123.715	141.065	183.513	252.905	116.638	134.236	177.752	167.187	207.614	241.479	396.269	414.694
1032	ENSG00000143793	C1orf35	79169	C1orf35	chromosome 1 open reading frame 35 [Source:HGNC Symbol;Acc:HGNC:19032]	protein_coding	1	228100726	228105411	-1	q42.13	719.528	-0.292706	0.0920226	-3.18081	0.00146864	0.0104986	583.285	656.647	640.003	681.217	599.886	742.108	726.329	757.184	735.902	667.654	697.762	830.124	741.347	612.91	805.71	845.286	745.724	799.371	802.579
1033	ENSG00000143797	MBOAT2	129642	MBOAT2	membrane bound O-acyltransferase domain containing 2 [Source:HGNC Symbol;Acc:HGNC:25193]	protein_coding	2	8852690	9003709	-1	p25.1	1757.31	0.148973	0.136669	1.09003	0.275701	0.467602	1928.47	1893.48	1539.53	2317.24	1998.91	2009.83	1759.77	1625.48	1430.81	1800.08	1887.69	1226.27	1278.29	1708.77	1956.18	1733.58	1702.99	1802	1789.47
1034	ENSG00000143799	PARP1	142	PARP1	poly(ADP-ribose) polymerase 1 [Source:HGNC Symbol;Acc:HGNC:270]	protein_coding	1	226360210	226408154	-1	q42.12	10947.1	-0.550213	0.153383	-3.58719	0.000334267	0.00336653	11908.9	11666.7	7087.32	7526.35	11159.4	11117.5	8954.29	9065.59	8454.19	10603.2	11830.1	8759.38	9752.43	10247.6	10833.2	13979.8	13971.2	15362.3	15716.5
1035	ENSG00000143801	PSEN2	5664	PSEN2	presenilin 2 [Source:HGNC Symbol;Acc:HGNC:9509]	protein_coding	1	226870184	226927726	1	q42.13	342.177	-0.457727	0.231783	-1.97481	0.0482902	0.141349	185.682	359.807	196.839	457.075	309.482	393.71	306.17	298.979	326.604	259.131	308.398	286.866	381.351	305.197	386.325	499.757	547.485	334.779	357.726
1036	ENSG00000143811	PYCR2	29920	PYCR2	pyrroline-5-carboxylate reductase 2 [Source:HGNC Symbol;Acc:HGNC:30262]	protein_coding	1	225919877	225924340	-1	q42.12	532.18	-0.126536	0.106298	-1.19039	0.233893	0.420394	454.114	472.246	516.841	410.928	452.564	491.382	594.44	644.924	619.853	503.507	518.545	704.029	635.586	545.833	507.229	516.069	482.958	520.957	519.414
1037	ENSG00000143815	LBR	3930	LBR	lamin B receptor [Source:HGNC Symbol;Acc:HGNC:6518]	protein_coding	1	225401502	225428925	-1	q42.12	4432.24	-0.0289319	0.149224	-0.193883	0.846268	0.917629	3956.85	5264.87	2856.92	4454.28	4962.31	5239.06	4476.67	4292.24	4051.28	4447.64	4329.4	3510.69	5038.92	4151.18	4996.72	4646.11	4730.46	4283.81	4523.09
1038	ENSG00000143816	WNT9A	7483	WNT9A	Wnt family member 9A [Source:HGNC Symbol;Acc:HGNC:12778]	protein_coding	1	227918656	227947932	-1	q42.13	120.826	0.794148	0.313202	2.53558	0.0112262	0.0491514	40.3657	115.138	133.059	141.737	99.6277	155.067	166.745	171.827	171.641	115.272	130.091	188.091	77.2872	124.091	203.08	71.182	70.5145	56.3659	64.5079
1039	ENSG00000143819	EPHX1	2052	EPHX1	epoxide hydrolase 1 [Source:HGNC Symbol;Acc:HGNC:3401]	protein_coding	1	225810124	225845563	1	q42.12	264.937	0.584397	0.283477	2.06153	0.0392522	0.122145	226.048	346.314	236.427	575.738	302.063	330.273	178.05	182.136	225.149	141.093	182.855	177.583	408.809	196.198	428.83	241.722	253.453	208.383	192.686
1040	ENSG00000143839	REN	5972	REN	renin [Source:HGNC Symbol;Acc:HGNC:9958]	protein_coding	1	204154819	204190324	-1	q32.1	0.44558	-1.54037	2.28704	-0.673521	0.500616	NA	0	0	0	0	0	1.00693	0	0	0.694903	0	0	0	0	0	3.77824	1.48296	0.665231	0	0.837765
1041	ENSG00000143842	SOX13	9580	SOX13	SRY-box transcription factor 13 [Source:HGNC Symbol;Acc:HGNC:11192]	protein_coding	1	204073115	204127743	1	q32.1	2186.07	0.416425	0.0721554	5.77123	7.86961e-09	4.47034e-07	2367.45	2371.13	2710.66	2552.37	2300.98	2319.97	2528.49	2376.94	2451.62	2124.69	2045.07	1960.77	1950.49	2137.22	2042.14	1855.18	1877.28	1713.18	1849.79
1042	ENSG00000143845	ETNK2	55224	ETNK2	ethanolamine kinase 2 [Source:HGNC Symbol;Acc:HGNC:25575]	protein_coding	1	204131062	204152044	-1	q32.1	263.413	0.329663	0.21058	1.5655	0.117466	0.264955	279.533	282.448	206.736	458.173	254.369	268.85	177.107	247.431	215.42	228.699	229.252	217.513	371.182	252.375	387.27	206.131	208.217	251.084	263.058
1043	ENSG00000143847	PPFIA4	8497	PPFIA4	PTPRF interacting protein alpha 4 [Source:HGNC Symbol;Acc:HGNC:9248]	protein_coding	1	203026491	203078740	1	q32.1	491.213	1.63941	0.427159	3.83794	0.000124071	0.00154613	1985.99	552.303	900.623	342.806	1382.07	561.867	226.095	328.762	372.468	168.758	235.62	388.792	266.438	291.782	103.902	363.325	398.473	247.668	215.306
1044	ENSG00000143850	PLEKHA6	22874	PLEKHA6	pleckstrin homology domain containing A6 [Source:HGNC Symbol;Acc:HGNC:17053]	protein_coding	1	204218853	204377665	-1	q32.1	281.813	1.03905	0.440644	2.35804	0.0183719	0.070499	144.307	280.649	255.121	975.678	228.932	326.245	230.805	213.065	187.624	210.256	262.912	239.58	179.998	242.313	660.247	215.029	227.509	143.477	130.691
1045	ENSG00000143851	PTPN7	5778	PTPN7	protein tyrosine phosphatase non-receptor type 7 [Source:HGNC Symbol;Acc:HGNC:9659]	protein_coding	1	202147013	202161588	-1	q32.1	1.49438	1.41273	1.22864	1.14983	0.250215	NA	0	0.899517	2.19932	1.09874	3.17961	1.00693	0.942061	1.14551	2.08471	0.922174	4.54864	1.05079	5.08469	0.838454	1.88912	0	0.665231	0	0.837765
1046	ENSG00000143858	SYT2	127833	SYT2	synaptotagmin 2 [Source:HGNC Symbol;Acc:HGNC:11510]	protein_coding	1	202590596	202710454	-1	q32.1	52.6797	0.423024	0.336916	1.25558	0.209268	0.390921	50.4572	44.0763	86.8732	43.9495	48.754	42.2911	75.3649	57.2756	61.8464	71.9295	61.8616	42.0316	28.4742	99.776	28.3368	51.9035	43.9052	34.1611	27.6462
1047	ENSG00000143862	ARL8A	127829	ARL8A	ADP ribosylation factor like GTPase 8A [Source:HGNC Symbol;Acc:HGNC:25192]	protein_coding	1	202133404	202144743	-1	q32.1	595.66	-0.340737	0.0916885	-3.71624	0.00020221	0.00228751	567.139	528.916	520.14	717.475	541.593	521.59	514.365	578.484	537.16	535.783	497.622	639.931	605.078	590.271	558.235	747.411	697.827	669.558	748.962
1048	ENSG00000143867	OSR1	130497	OSR1	odd-skipped related transcription factor 1 [Source:HGNC Symbol;Acc:HGNC:8111]	protein_coding	2	19351485	19358623	-1	p24.1	19.1912	2.11395	1.12792	1.8742	0.0609027	0.166337	5.04572	26.086	2.19932	98.8863	11.6586	32.2218	1.88412	1.14551	3.47451	0	4.54864	1.05079	13.2202	0.838454	136.017	2.96592	13.3046	1.70806	8.37765
1049	ENSG00000143869	GDF7	151449	GDF7	growth differentiation factor 7 [Source:HGNC Symbol;Acc:HGNC:4222]	protein_coding	2	20667144	20679243	1	p24.1	358.099	-0.272101	0.927172	-0.293475	0.769159	0.872018	383.474	589.184	48.3851	49.4432	470.582	972.695	209.138	139.753	18.7624	604.024	577.678	50.4379	16.271	520.68	129.405	351.461	357.229	659.31	655.97
1050	ENSG00000143870	PDIA6	10130	PDIA6	protein disulfide isomerase family A member 6 [Source:HGNC Symbol;Acc:HGNC:30168]	protein_coding	2	10783391	10837977	-1	p25.1	6031.22	0.0859433	0.145088	0.592352	0.553615	0.723737	6438.33	5410.59	5416.93	8775.61	5413.81	5872.42	5721.14	5750.47	5683.61	5392.87	5448.37	6307.89	5541.29	5464.2	8510.49	5841.37	5754.25	5862.05	5987.51
1051	ENSG00000143878	RHOB	388	RHOB	ras homolog family member B [Source:HGNC Symbol;Acc:HGNC:668]	protein_coding	2	20447074	20449440	1	p24.1	2662.73	-1.02697	0.63738	-1.61123	0.10713	0.248161	4765.17	3046.66	422.27	1089.95	3190.21	2900.97	834.666	569.32	438.484	3071.76	3472.43	481.262	612.196	2436.55	2317.95	3753.37	3799.8	6806.61	6582.32
1052	ENSG00000143882	ATP6V1C2	245973	ATP6V1C2	ATPase H+ transporting V1 subunit C2 [Source:HGNC Symbol;Acc:HGNC:18264]	protein_coding	2	10721100	10785110	1	p25.1	90.6297	2.11254	0.654975	3.22537	NA	NA	47.4297	64.7652	53.8834	822.954	59.3527	72.499	40.5086	45.8205	42.3891	43.3422	48.2156	38.8792	61.0162	39.4073	68.9529	44.4887	48.5618	39.2853	40.2127
1053	ENSG00000143889	HNRNPLL	92906	HNRNPLL	heterogeneous nuclear ribonucleoprotein L like [Source:HGNC Symbol;Acc:HGNC:25127]	protein_coding	2	38561969	38603586	-1	p22.1	1671.96	-0.125677	0.123475	-1.01783	0.308758	0.50258	1569.22	1432.93	1822.14	1381.11	1395.85	1429.84	2029.2	1931.33	1917.24	1819.45	1597.48	2263.4	1561	1578.81	1468.79	1511.13	1600.55	1771.25	1686.42
1054	ENSG00000143891	GALM	130589	GALM	galactose mutarotase [Source:HGNC Symbol;Acc:HGNC:24063]	protein_coding	2	38666081	38741237	1	p22.1	231.274	-0.160668	0.167902	-0.956915	0.33861	0.533461	290.633	237.472	197.939	285.672	232.111	219.511	185.586	170.681	186.929	209.333	211.057	173.38	227.794	202.067	270.144	213.546	216.2	341.611	322.54
1055	ENSG00000143919	CAMKMT	79823	CAMKMT	calmodulin-lysine N-methyltransferase [Source:HGNC Symbol;Acc:HGNC:26276]	protein_coding	2	44361947	44772592	1	p21	280.379	-0.134786	0.145316	-0.92754	0.353646	0.548043	298.706	218.583	261.719	235.13	220.453	265.83	307.112	302.415	321.74	269.275	277.467	357.269	341.691	305.197	238.974	252.103	216.2	341.611	295.731
1056	ENSG00000143921	ABCG8	64241	ABCG8	ATP binding cassette subfamily G member 8 [Source:HGNC Symbol;Acc:HGNC:13887]	protein_coding	2	43831942	43882988	1	p21	1.15535	0.836721	1.1861	0.705436	0.480539	NA	3.02743	0.899517	0	2.19747	0	2.01386	0.942061	2.29103	0.694903	0	1.81946	2.10158	2.03387	0	0.94456	1.48296	0.665231	0	0.837765
1057	ENSG00000143924	EML4	27436	EML4	EMAP like 4 [Source:HGNC Symbol;Acc:HGNC:1316]	protein_coding	2	42169353	42332548	1	p21	4389.3	0.0823555	0.0903519	0.911497	0.362033	0.555628	4022.45	4074.81	5149.71	3801.63	4185.42	3919.98	5456.42	4960.07	4712.14	4941.93	4650.53	4754.82	4263	4845.42	3822.63	3912.04	4048.59	3923.41	3951.74
1058	ENSG00000143933	CALM2	805	CALM2	calmodulin 2 [Source:HGNC Symbol;Acc:HGNC:1445]	protein_coding	2	47160084	47176921	-1	p21	14022.4	-0.410948	0.132835	-3.09367	0.00197699	0.0131839	11817.1	11757.6	10993.3	9642.51	11489	12367.1	15338.6	15879.1	15814.6	18943.3	17497.7	19066.6	11812.7	12892.9	10779.3	14412.9	15115.4	15801.2	15004.4
1059	ENSG00000143942	CHAC2	494143	CHAC2	ChaC glutathione specific gamma-glutamylcyclotransferase 2 [Source:HGNC Symbol;Acc:HGNC:32363]	protein_coding	2	53767804	53775196	1	p16.2	45.0034	-1.30817	0.390645	-3.34876	0.000811753	0.00669387	16.1463	49.4734	8.79729	25.2709	45.5744	50.3465	21.6674	22.9103	25.0165	49.7974	57.3129	31.5237	44.7452	45.2765	36.8378	71.182	80.4929	93.9431	78.7499
1060	ENSG00000143947	RPS27A	6233	RPS27A	ribosomal protein S27a [Source:HGNC Symbol;Acc:HGNC:10417]	protein_coding	2	55231903	55235853	1	p16.1	25430.1	0.0784163	0.196999	0.398055	0.69059	0.821045	29226.8	22500.5	26026.8	22150.5	21413.6	21315.7	23746.5	29793.6	32094.8	28500.7	26978	45039	23865.5	21368	19091.4	21209.3	19887.1	24763.4	24200.5
1061	ENSG00000143970	ASXL2	55252	ASXL2	ASXL transcriptional regulator 2 [Source:HGNC Symbol;Acc:HGNC:23805]	protein_coding	2	25733753	25878487	-1	p23.3	1126.38	0.148906	0.14659	1.0158	0.309726	0.503673	1189.78	1445.52	1135.95	1331.67	1406.45	1380.5	818.651	791.549	837.358	907.419	1041.64	690.369	1165.41	1165.45	1349.78	1214.54	1228.68	1147.81	1152.76
1062	ENSG00000143994	ABHD1	84696	ABHD1	abhydrolase domain containing 1 [Source:HGNC Symbol;Acc:HGNC:17553]	protein_coding	2	27123789	27130812	1	p23.3	5.29422	0.00414737	0.611913	0.00677771	0.994592	0.997254	5.04572	4.49759	4.39864	5.49368	0	2.01386	3.76824	9.1641	4.86432	7.37739	10.9167	8.40632	11.1863	4.19227	4.7228	4.44887	3.32615	3.41611	3.35106
1063	ENSG00000145063		NA		novel transcript	lncRNA	2	11105317	11132821	-1	p25.1	1.31056	0.471155	1.33261	0.353557	0.723671	NA	0	0	2.19932	6.59242	2.11974	1.00693	0	1.14551	0	2.76652	0.909729	0	0	0	2.83368	1.48296	1.33046	0	2.5133
1064	ENSG00000145835	CDKN2AIPNLP2	NA	CDKN2AIPNLP2	CDKN2A interacting protein N-terminal like pseudogene 2 [Source:HGNC Symbol;Acc:HGNC:39855]	processed_pseudogene	2	26827169	26827520	-1	p23.3	0.0578769	0.394393	4.26746	0.0924187	0.926365	NA	0	0	1.09966	0	0	0	0	0	0	0	0	0	0	0	0	0	0	0	0
1065	ENSG00000146463	ZMYM4	9202	ZMYM4	zinc finger MYM-type containing 4 [Source:HGNC Symbol;Acc:HGNC:13055]	protein_coding	1	35268709	35422058	1	p34.3	3733.84	-0.258361	0.0586654	-4.40398	1.06283e-05	0.000208359	3316.04	3661.93	3704.76	3219.3	3338.59	3566.55	3843.61	3672.51	3571.11	4012.38	3767.19	3591.6	3595.89	4019.55	3464.65	4386.59	4096.49	4032.72	4081.59
1066	ENSG00000149527	PLCH2	9651	PLCH2	phospholipase C eta 2 [Source:HGNC Symbol;Acc:HGNC:29037]	protein_coding	1	2425980	2505532	1	p36.32	122.334	1.15873	0.346258	3.34643	0.000818599	0.00673567	76.6949	80.9565	188.042	81.3065	76.3106	94.6514	245.878	192.446	161.912	201.034	226.522	164.974	84.4058	213.806	56.6736	50.4206	51.2228	44.4095	32.6728
1067	ENSG00000150337	FCGR1A	2209	FCGR1A	Fc gamma receptor Ia [Source:HGNC Symbol;Acc:HGNC:3613]	protein_coding	1	149782671	149791675	1	q21.2	9.99627	1.13145	0.68745	1.64587	0.0997901	0.235918	8.07315	24.287	5.49831	26.3697	12.7184	35.2426	0.942061	3.43654	6.25413	0.922174	3.63891	0	9.15243	4.19227	15.113	14.8296	9.97846	3.41611	5.86436
1068	ENSG00000150681	RGS18	64407	RGS18	regulator of G protein signaling 18 [Source:HGNC Symbol;Acc:HGNC:14261]	protein_coding	1	192158462	192185815	1	q31.2	0.100877	0.394397	4.26746	0.0924197	0.926365	NA	0	0	0	0	0	1.00693	0	0	0	0	0.909729	0	0	0	0	0	0	0	0
1069	ENSG00000150873	C2orf50	130813	C2orf50	chromosome 2 open reading frame 50 [Source:HGNC Symbol;Acc:HGNC:26324]	protein_coding	2	11133128	11151317	1	p25.1	3.69273	1.36391	0.782428	1.74318	0.0813019	0.204068	2.01829	4.49759	5.49831	5.49368	4.23948	2.01386	4.7103	5.72756	3.47451	1.84435	3.63891	1.05079	9.15243	7.54608	2.83368	0	1.33046	3.41611	1.67553
1070	ENSG00000150938	CRIM1	51232	CRIM1	cysteine rich transmembrane BMP regulator 1 [Source:HGNC Symbol;Acc:HGNC:2359]	protein_coding	2	36355778	36551135	1	p22.2	892.29	0.348935	0.372324	0.937181	0.348665	0.543092	1362.34	922.904	524.538	2154.62	981.439	1022.03	399.434	532.663	446.128	520.106	625.893	391.945	826.77	749.578	1846.61	1131.5	1125.57	681.515	707.911
1071	ENSG00000151353	TMEM18	129787	TMEM18	transmembrane protein 18 [Source:HGNC Symbol;Acc:HGNC:25257]	protein_coding	2	663877	677406	-1	p25.3	584.255	-0.0637491	0.0909384	-0.701015	0.483294	0.667091	559.065	611.672	544.332	475.753	555.371	532.666	684.878	663.252	605.955	651.055	605.879	667.252	547.112	607.879	498.728	532.382	559.459	623.441	574.707
1072	ENSG00000151360	ALLC	55821	ALLC	allantoicase [Source:HGNC Symbol;Acc:HGNC:17377]	protein_coding	2	3658200	3702671	1	p25.3	0.438751	0.655862	2.02679	0.323597	0.746243	NA	1.00914	0	1.09966	0	1.05987	0	0	0	1.38981	0	0	2.10158	0	0.838454	0	0	0	0	0.837765
1073	ENSG00000151379	MSGN1	343930	MSGN1	mesogenin 1 [Source:HGNC Symbol;Acc:HGNC:14907]	protein_coding	2	17816460	17817798	1	p24.2	0.244663	1.3008	3.50037	0.371619	0.710176	NA	1.00914	1.79903	0	0	0	0	0	1.14551	0.694903	0	0	0	0	0	0	0	0	0	0
1074	ENSG00000151414	NEK7	140609	NEK7	NIMA related kinase 7 [Source:HGNC Symbol;Acc:HGNC:13386]	protein_coding	1	198156994	198322420	1	q31.3	545.196	0.146984	0.168122	0.87427	0.381971	0.575767	800.251	497.433	482.751	846.027	534.174	537.701	379.651	414.676	443.348	585.58	499.441	544.309	491.181	535.772	540.288	554.626	573.429	560.243	537.845
1075	ENSG00000151418	ATP6V1G3	127124	ATP6V1G3	ATPase H+ transporting V1 subunit G3 [Source:HGNC Symbol;Acc:HGNC:18265]	protein_coding	1	198523222	198540945	-1	q31.3	2.57651	4.57337	4.1908	1.09129	NA	NA	0	0	0	47.2457	0	0	0	0	0	0	0	0	0	0	0	0	0	1.70806	0
1076	ENSG00000151665	PIGF	5281	PIGF	phosphatidylinositol glycan anchor biosynthesis class F [Source:HGNC Symbol;Acc:HGNC:8962]	protein_coding	2	46580937	46617055	-1	p21	494.416	0.214322	0.179506	1.19396	0.232496	0.418876	531.819	433.567	652.099	366.978	461.043	369.543	601.035	655.233	671.971	605.868	509.448	606.306	455.588	522.357	331.541	388.535	361.22	447.511	422.234
1077	ENSG00000151692	RNF144A	9781	RNF144A	ring finger protein 144A [Source:HGNC Symbol;Acc:HGNC:20457]	protein_coding	2	6917412	7068286	1	p25.1	1165.67	0.0433302	0.13969	0.310188	0.756418	0.864143	1139.32	1334.88	1134.85	1018.53	1281.38	1203.28	1379.18	1089.38	1167.44	1018.08	943.389	1231.53	1333.2	1224.98	1047.52	1398.43	1322.48	965.052	914.839
1078	ENSG00000151693	ASAP2	8853	ASAP2	ArfGAP with SH3 domain, ankyrin repeat and PH domain 2 [Source:HGNC Symbol;Acc:HGNC:2721]	protein_coding	2	9206765	9405683	1	p25.1	1154.19	0.111183	0.106356	1.04539	0.295843	0.488644	1308.86	1441.93	1051.28	1225.09	1387.37	1287.86	1011.77	1042.42	925.611	959.983	1042.55	950.965	1182.7	1094.18	1257.21	1073.66	1047.07	1325.45	1313.62
1079	ENSG00000151694	ADAM17	6868	ADAM17	ADAM metallopeptidase domain 17 [Source:HGNC Symbol;Acc:HGNC:195]	protein_coding	2	9488486	9556732	-1	p25.1	1699.38	0.294106	0.116154	2.53204	0.01134	0.0495028	1726.64	1543.57	2112.45	1778.86	1546.35	1485.22	2072.53	2140.96	2084.71	1781.64	1552.91	1985.99	1674.9	1687.81	1572.69	1328.73	1344.43	1419.4	1448.5
1080	ENSG00000151779	NBAS	51594	NBAS	NBAS subunit of NRZ tethering complex [Source:HGNC Symbol;Acc:HGNC:15625]	protein_coding	2	15166916	15561340	-1	p24.3	2149.91	0.337605	0.119387	2.82783	0.00468654	0.0253672	2775.14	2143.55	2597.4	2007.39	2032.83	2024.94	2555.81	2320.81	2184.08	2235.35	1970.47	2576.54	2072.52	2328.39	1857.95	1732.09	1683.7	1819.08	1930.21
1081	ENSG00000152061	RABGAP1L	9910	RABGAP1L	RAB GTPase activating protein 1 like [Source:HGNC Symbol;Acc:HGNC:24663]	protein_coding	1	174159410	174995308	1	q25.1	675.362	0.366319	0.198765	1.84298	0.0653324	0.174941	740.711	824.857	618.01	663.637	755.687	737.073	636.833	536.1	534.38	913.874	985.236	459.195	605.078	894.63	681.972	603.564	604.695	529.498	506.848
1082	ENSG00000152078	TLCD4	148534	TLCD4	TLC domain containing 4 [Source:HGNC Symbol;Acc:HGNC:26477]	protein_coding	1	95117355	95197607	1	p21.3	68.4557	0.981198	0.231545	4.23762	2.25905e-05	0.000387884	57.5212	68.3633	82.4746	106.577	73.131	57.395	81.9593	89.35	88.9476	53.4861	61.8616	74.6061	98.6429	83.0069	71.7866	47.4547	40.5791	35.8692	27.6462
1083	ENSG00000152092	ASTN1	460	ASTN1	astrotactin 1 [Source:HGNC Symbol;Acc:HGNC:773]	protein_coding	1	176857302	177164973	-1	q25.2	632.487	1.01574	0.293814	3.45708	0.000546072	0.00489285	266.414	460.553	856.636	449.383	427.127	393.71	1293.45	994.305	797.749	1243.09	1005.25	938.355	642.704	954.999	353.265	212.063	216.865	235.712	275.625
1084	ENSG00000152104	PTPN14	5784	PTPN14	protein tyrosine phosphatase non-receptor type 14 [Source:HGNC Symbol;Acc:HGNC:9647]	protein_coding	1	214348700	214552449	-1	q41	2203.94	0.541286	0.240266	2.25286	0.0242678	0.0862622	2275.62	2644.58	2341.18	3677.47	2648.61	2765.03	1814.41	1930.19	1810.22	1329.77	1509.24	1334.5	2444.72	1909.16	3950.15	2206.64	2211.23	1540.67	1531.43
1085	ENSG00000152133	GPATCH11	253635	GPATCH11	G-patch domain containing 11 [Source:HGNC Symbol;Acc:HGNC:26768]	protein_coding	2	37084518	37099244	1	p22.2	423.014	-0.181236	0.13017	-1.3923	0.163831	0.331031	514.663	443.462	382.682	377.965	468.462	477.285	354.215	343.654	314.791	464.775	463.052	312.085	355.928	407.489	342.875	477.512	506.241	510.709	519.414
1086	ENSG00000152147	GEMIN6	79833	GEMIN6	gem nuclear organelle associated protein 6 [Source:HGNC Symbol;Acc:HGNC:20044]	protein_coding	2	38751534	38785002	1	p22.1	343.269	-0.234428	0.0984608	-2.38092	0.0172692	0.0673803	321.917	306.735	357.39	295.56	332.799	264.823	314.648	353.963	367.604	363.336	339.329	396.148	391.521	316.097	329.651	342.563	361.886	374.064	392.074
1087	ENSG00000152154	TMEM178A	130733	TMEM178A	transmembrane protein 178A [Source:HGNC Symbol;Acc:HGNC:28517]	protein_coding	2	39664982	39717963	1	p22.1	217.611	0.871366	0.240266	3.62668	0.00028709	0.00298863	227.057	210.487	362.888	186.785	229.992	182.254	313.706	290.96	279.351	175.213	169.21	332.05	268.471	223.029	174.744	111.222	131.716	126.396	139.069
1088	ENSG00000152332	UHMK1	127933	UHMK1	U2AF homology motif kinase 1 [Source:HGNC Symbol;Acc:HGNC:19683]	protein_coding	1	162497251	162529631	1	q23.3	1421.64	0.45243	0.154323	2.93171	0.00337106	0.0197412	1813.43	1387.95	2356.57	1369.03	1424.46	1317.06	1562.88	1518.95	1514.19	1408.16	1229.95	1533.1	1264.05	1447.17	1155.2	1082.56	1218.04	1222.97	1185.44
1089	ENSG00000152382	TADA1	117143	TADA1	transcriptional adaptor 1 [Source:HGNC Symbol;Acc:HGNC:30631]	protein_coding	1	166856510	166876264	-1	q24.1	789.181	-0.0186049	0.156986	-0.118513	0.905661	0.951198	777.04	682.733	840.141	568.047	660.298	688.74	968.439	994.305	1022.9	899.119	826.943	1094.92	771.855	770.539	577.126	618.394	665.896	855.736	711.263
1090	ENSG00000152518	ZFP36L2	678	ZFP36L2	ZFP36 ring finger protein like 2 [Source:HGNC Symbol;Acc:HGNC:1108]	protein_coding	2	43222402	43226606	-1	p21	3137.23	0.374457	0.249129	1.50307	0.132822	0.287536	4552.25	4967.13	2180.63	3337.96	5167.92	4549.31	2340.08	2060.78	2166.71	1989.13	2070.54	1608.76	3483.01	2327.55	4075.78	3602.11	3727.29	2603.08	2797.3
1091	ENSG00000152527	PLEKHH2	130271	PLEKHH2	pleckstrin homology, MyTH4 and FERM domain containing H2 [Source:HGNC Symbol;Acc:HGNC:30506]	protein_coding	2	43637260	43767987	1	p21	194.415	1.79562	0.419446	4.28094	1.86107e-05	0.000329137	178.618	100.746	469.555	123.059	139.903	106.735	356.099	323.035	321.74	220.399	178.307	333.1	255.251	281.72	91.6223	53.3865	59.2055	46.1175	55.2925
1092	ENSG00000152683	SLC30A6	55676	SLC30A6	solute carrier family 30 member 6 [Source:HGNC Symbol;Acc:HGNC:19305]	protein_coding	2	32165841	32224379	1	p22.3	1052.96	0.0961153	0.0598554	1.60579	0.108319	0.250182	989.97	1005.66	1142.55	1065.77	992.037	1058.28	1219.97	1132.91	1126.44	1130.58	1016.17	1092.82	1023.04	1060.64	1048.46	999.514	984.542	968.468	948.35
1093	ENSG00000152689	RASGRP3	25780	RASGRP3	RAS guanyl releasing protein 3 [Source:HGNC Symbol;Acc:HGNC:14545]	protein_coding	2	33436324	33564750	1	p22.3	2.52199	1.22607	0.910948	1.34593	0.178326	0.350519	2.01829	1.79903	5.49831	2.19747	4.23948	6.04158	3.76824	2.29103	0.694903	1.84435	1.81946	0	1.01694	4.19227	5.66736	0	3.99138	0	0.837765
1094	ENSG00000152760	DYNLT5	200132	DYNLT5	dynein light chain Tctex-type family member 5 [Source:HGNC Symbol;Acc:HGNC:26882]	protein_coding	1	66752459	66779047	1	p31.3	2.76444	-0.190369	0.682558	-0.278905	0.780317	0.878321	7.064	2.69855	1.09966	2.19747	5.29935	2.01386	1.88412	1.14551	2.77961	0.922174	3.63891	0	3.05081	0.838454	1.88912	1.48296	2.66092	6.83223	5.02659
1095	ENSG00000152763	DNAI4	79819	DNAI4	dynein axonemal intermediate chain 4 [Source:HGNC Symbol;Acc:HGNC:26252]	protein_coding	1	66812885	66924856	-1	p31.3	67.8074	-0.154737	0.204954	-0.754984	0.450258	0.638542	60.5486	79.1575	51.6841	69.2204	60.4125	85.5891	62.176	54.9846	49.3381	77.4626	68.2297	44.1332	66.1009	93.0684	65.1746	65.2502	75.1711	76.8626	83.7765
1096	ENSG00000152904	GGPS1	9453	GGPS1	geranylgeranyl diphosphate synthase 1 [Source:HGNC Symbol;Acc:HGNC:4249]	protein_coding	1	235327350	235344532	1	q42.3	1438.41	-0.0552392	0.112665	-0.490295	0.623925	0.775103	1315.92	1231.44	1650.59	1255.86	1188.11	1283.84	1617.52	1754.93	1674.02	1604.58	1467.39	1771.63	1394.22	1404.41	1225.09	1241.24	1301.19	1484.3	1463.58
1097	ENSG00000153029	MR1	3140	MR1	major histocompatibility complex, class I-related [Source:HGNC Symbol;Acc:HGNC:4975]	protein_coding	1	181033374	181061938	1	q25.3	20.9272	1.05757	0.624191	1.69431	0.0902071	0.219741	33.3017	27.885	5.49831	79.1091	42.3948	44.3049	5.65237	5.72756	1.38981	10.1439	9.09729	2.10158	11.1863	9.22299	36.8378	14.8296	22.6178	15.3725	20.9441
1098	ENSG00000153187	HNRNPU	3192	HNRNPU	heterogeneous nuclear ribonucleoprotein U [Source:HGNC Symbol;Acc:HGNC:5048]	protein_coding	1	244840638	244864560	-1	q44	22777.6	-0.200701	0.0698613	-2.87285	0.00406792	0.0227235	22318.2	24150.2	21094.8	21103.4	22937.7	24459.3	21205.8	20871.2	20132.7	21731.9	23063.4	18662	21292.6	21325.2	24176	26129.7	25867.5	25721.6	26530.3
1099	ENSG00000153207	AHCTF1	25909	AHCTF1	AT-hook containing transcription factor 1 [Source:HGNC Symbol;Acc:HGNC:24618]	protein_coding	1	246839098	246931948	-1	q44	2662.69	-0.0406297	0.0742305	-0.547344	0.584142	0.746434	2782.21	2619.39	2987.78	2345.8	2702.67	2386.42	2731.98	2688.52	2623.26	2726.87	2641.85	2596.5	2565.73	2798.76	2550.31	2882.87	2944.98	2485.22	2530.05
1100	ENSG00000153363	LINC00467	NA	LINC00467	long intergenic non-protein coding RNA 467 [Source:HGNC Symbol;Acc:HGNC:28227]	lncRNA	1	211382736	211435570	1	q32.3	179.231	0.447667	0.266686	1.67863	0.0932239	0.225147	155.408	119.636	202.338	132.947	109.167	101.7	264.719	272.632	286.995	253.598	191.043	389.843	210.506	192.844	120.904	99.3582	100.45	100.775	100.532
1101	ENSG00000153898	MCOLN2	255231	MCOLN2	mucolipin TRP cation channel 2 [Source:HGNC Symbol;Acc:HGNC:13357]	protein_coding	1	84925583	84997113	-1	p22.3	15.323	-1.5297	0.494788	-3.09162	0.00199066	0.0132717	11.1006	10.7942	2.19932	14.2836	10.5987	17.1178	1.88412	3.43654	4.86432	11.9883	18.1946	5.25395	14.2371	15.9306	21.7249	37.074	27.9397	27.3289	35.1861
1102	ENSG00000153904	DDAH1	23576	DDAH1	dimethylarginine dimethylaminohydrolase 1 [Source:HGNC Symbol;Acc:HGNC:2715]	protein_coding	1	85318481	85578363	-1	p22.3	403.833	-0.660592	0.277865	-2.37738	0.0174359	0.067861	389.529	306.735	230.929	392.249	369.894	430.966	270.371	344.799	342.587	275.73	279.287	225.92	498.299	313.582	767.927	726.649	647.27	425.306	434.8
1103	ENSG00000153923	CLCA3P	NA	CLCA3P	chloride channel accessory 3, pseudogene [Source:HGNC Symbol;Acc:HGNC:2017]	transcribed_unprocessed_pseudogene	1	86634276	86654745	1	p22.3	0.0529963	0.394393	4.26746	0.0924187	0.926365	NA	0	0	0	0	0	1.00693	0	0	0	0	0	0	0	0	0	0	0	0	0
1104	ENSG00000153936	HS2ST1	9653	HS2ST1	heparan sulfate 2-O-sulfotransferase 1 [Source:HGNC Symbol;Acc:HGNC:5193]	protein_coding	1	86914635	87109982	1	p22.3	1508.44	-0.381401	0.0889068	-4.2899	1.78753e-05	0.000318466	1339.13	1318.69	1168.94	1253.66	1286.68	1359.36	1618.46	1493.75	1461.38	1926.42	1866.76	1285.12	1461.34	1588.03	1521.69	1705.4	1636.47	1646.57	1722.44
1105	ENSG00000154007	ASB17	127247	ASB17	ankyrin repeat and SOCS box containing 17 [Source:HGNC Symbol;Acc:HGNC:19769]	protein_coding	1	75918873	75932404	-1	p31.1	0.258901	-2.68873	4.20343	-0.639651	0.522399	NA	0	0	0	0	0	0	0	0	0	0	0	0	0	0	0	0	0.665231	3.41611	0.837765
1106	ENSG00000154027	AK5	26289	AK5	adenylate kinase 5 [Source:HGNC Symbol;Acc:HGNC:365]	protein_coding	1	77282019	77559966	1	p31.1	43.2138	0.495494	0.256845	1.92915	0.0537117	0.152506	42.384	54.8705	31.8902	34.0608	62.5323	60.4158	40.5086	44.675	38.2197	62.7078	55.4935	48.3363	35.5928	47.7919	28.3368	37.074	34.592	22.2047	39.375
1107	ENSG00000154198	CYP4Z2P	NA	CYP4Z2P	cytochrome P450 family 4 subfamily Z member 2, pseudogene [Source:HGNC Symbol;Acc:HGNC:24426]	transcribed_unprocessed_pseudogene	1	46843178	46900434	-1	p33	0.368205	-0.489212	2.16444	-0.226022	0.821184	NA	0	0	0	1.09874	1.05987	1.00693	0	0	0	0	0	0	1.01694	0	0	1.48296	1.33046	0	0
1108	ENSG00000154222	CC2D1B	200014	CC2D1B	coiled-coil and C2 domain containing 1B [Source:HGNC Symbol;Acc:HGNC:29386]	protein_coding	1	52345723	52366205	-1	p32.3	761.3	-0.316185	0.191567	-1.65052	0.0988366	0.234604	648.879	811.364	493.748	963.592	817.159	874.015	573.715	619.722	555.922	736.817	766.901	499.125	593.891	715.201	968.174	937.229	927.332	1004.34	957.565
1109	ENSG00000154305	MIA3	375056	MIA3	MIA SH3 domain ER export factor 3 [Source:HGNC Symbol;Acc:HGNC:24008]	protein_coding	1	222618097	222668007	1	q41	2051.57	0.0994759	0.0544445	1.82711	0.0676838	0.179265	2146.45	2159.74	2186.13	2135.94	2134.58	2170.94	2080.07	2050.47	1929.05	2045.38	1969.56	1912.44	1934.21	2242.03	1851.34	1901.15	2094.15	1972.81	2063.42
1110	ENSG00000154309	DISP1	84976	DISP1	dispatched RND transporter family member 1 [Source:HGNC Symbol;Acc:HGNC:19711]	protein_coding	1	222815022	223005995	1	q41	547.149	-0.134844	0.255763	-0.527223	0.598038	0.756618	692.272	704.322	379.383	377.965	785.363	732.038	335.374	382.601	328.689	402.99	539.469	308.932	471.859	482.949	784.929	674.746	727.097	601.236	683.616
1111	ENSG00000154342	WNT3A	89780	WNT3A	Wnt family member 3A [Source:HGNC Symbol;Acc:HGNC:15983]	protein_coding	1	228006998	228061271	1	q42.13	81.5107	0.136603	0.907367	0.150549	0.880331	0.937136	102.933	90.8512	3.29898	90.0964	135.663	343.363	20.7253	17.1827	2.08471	46.1087	101.89	6.30474	1.01694	57.0149	65.1746	100.841	73.8406	155.433	134.88
1112	ENSG00000154358	OBSCN	84033	OBSCN	obscurin, cytoskeletal calmodulin and titin-interacting RhoGEF [Source:HGNC Symbol;Acc:HGNC:15719]	protein_coding	1	228208044	228378876	1	q42.13	3031.39	0.165799	0.184304	0.899597	0.368335	0.562015	4126.39	3851.73	3311.08	2867.7	4422.83	3852.52	2326.89	2104.31	1971.44	2600.53	3063.97	1526.8	2218.96	3005.02	3015.98	3433.05	3721.97	3127.45	3047.79
1113	ENSG00000154370	TRIM11	81559	TRIM11	tripartite motif containing 11 [Source:HGNC Symbol;Acc:HGNC:16281]	protein_coding	1	228393673	228406835	-1	q42.13	812.797	-0.0161088	0.168431	-0.0956404	0.923806	0.961161	595.395	915.708	713.68	1200.92	811.86	927.383	769.664	737.71	767.173	661.198	682.297	663.048	785.076	686.694	1044.68	900.156	928.662	823.283	828.55
1114	ENSG00000154380	ENAH	55740	ENAH	ENAH actin regulator [Source:HGNC Symbol;Acc:HGNC:18271]	protein_coding	1	225486765	225653142	-1	q42.12	10189.1	0.0900983	0.0627987	1.43472	0.151368	0.313785	11022.9	9973.84	11799.4	9483.2	9981.85	10035.1	10883.6	10980.9	10532.6	10481.4	10007	10711.8	9382.26	9891.24	9412.54	9837.94	9779.56	9558.29	9837.04
1115	ENSG00000154429	CCSAP	126731	CCSAP	centriole, cilia and spindle associated protein [Source:HGNC Symbol;Acc:HGNC:29578]	protein_coding	1	229321011	229343294	-1	q42.13	615.587	0.459183	0.129391	3.54882	0.000386967	0.00377001	714.473	558.6	756.567	682.316	582.928	503.465	687.704	698.763	683.785	793.991	692.304	667.252	591.857	710.17	530.843	532.382	491.606	413.35	403.803
1116	ENSG00000154451	GBP5	115362	GBP5	guanylate binding protein 5 [Source:HGNC Symbol;Acc:HGNC:19895]	protein_coding	1	89256189	89272860	-1	p22.2	0.205408	0.875279	4.26746	0.205105	0.83749	NA	0	0	0	0	2.11974	0	0	0	0	0	0	0	0	0.838454	0.94456	0	0	0	0
1117	ENSG00000154511	DIPK1A	388650	DIPK1A	divergent protein kinase domain 1A [Source:HGNC Symbol;Acc:HGNC:32213]	protein_coding	1	92832737	92961522	-1	p22.1	104.294	0.48321	0.23173	2.08522	0.0370491	0.117214	119.079	106.143	95.6705	191.18	115.526	113.783	115.873	97.3686	90.3374	82.0734	79.1464	98.7742	118.982	69.5917	136.961	109.739	87.8105	56.3659	97.1807
1118	ENSG00000155363	MOV10	4343	MOV10	Mov10 RISC complex RNA helicase [Source:HGNC Symbol;Acc:HGNC:7200]	protein_coding	1	112673141	112700756	1	p13.2	1771.45	0.427654	0.193862	2.20597	0.0273863	0.094058	1127.21	1656.91	2534.72	2384.26	1455.2	1484.22	2160.15	2323.1	2221.6	1735.53	1623.87	2142.56	1970.82	1842.92	1720.99	1368.77	1381.02	1250.3	1273.4
1119	ENSG00000155366	RHOC	389	RHOC	ras homolog family member C [Source:HGNC Symbol;Acc:HGNC:669]	protein_coding	1	112701127	112707434	-1	p13.2	970.522	0.151081	0.339643	0.444822	0.656448	0.798663	819.424	948.99	578.422	2388.65	826.698	1162	558.642	644.924	717.835	766.326	731.422	638.88	933.548	749.578	1937.29	1087.01	980.55	1019.71	950.026
1120	ENSG00000155367	PPM1J	333926	PPM1J	protein phosphatase, Mg2+/Mn2+ dependent 1J [Source:HGNC Symbol;Acc:HGNC:20785]	protein_coding	1	112709994	112715332	-1	p13.2	62.9567	1.31833	0.427678	3.08252	0.00205258	0.0135821	63.576	98.9469	83.5743	131.848	93.2685	63.4366	34.8563	64.1487	79.2189	27.6652	38.2086	28.3713	119.999	62.0456	65.1746	56.3524	52.5532	13.6645	19.2686
1121	ENSG00000155380	SLC16A1	6566	SLC16A1	solute carrier family 16 member 1 [Source:HGNC Symbol;Acc:HGNC:10922]	protein_coding	1	112911847	112957593	-1	p13.2	6830.79	0.404247	0.126221	3.20268	0.00136154	0.0099092	8289.1	8185.6	6413.22	9628.23	8371.91	7964.82	4875.17	6937.22	6919.84	6232.97	6166.14	5258.15	6566.36	6665.71	6702.6	6811.23	6720.16	5523.86	5552.71
1122	ENSG00000155761	SPAG17	200162	SPAG17	sperm associated antigen 17 [Source:HGNC Symbol;Acc:HGNC:26620]	protein_coding	1	117953590	118185228	-1	p12	87.7735	0.889359	0.192274	4.62548	3.73729e-06	8.6512e-05	71.6492	120.535	95.6705	150.527	104.927	120.832	90.4378	85.9134	88.9476	117.116	85.5145	65.149	74.2364	77.9762	83.1213	59.3183	68.5188	47.8256	59.4813
1123	ENSG00000155816	FMN2	56776	FMN2	formin 2 [Source:HGNC Symbol;Acc:HGNC:14074]	protein_coding	1	240014348	240475187	1	q43	237.621	-0.0423093	0.256826	-0.164739	0.869149	0.93031	177.609	214.985	280.414	136.243	258.608	182.254	336.316	270.341	252.25	386.391	371.169	208.056	144.405	311.905	126.571	263.967	244.14	167.39	181.795
1124	ENSG00000156097	GPR61	83873	GPR61	G protein-coupled receptor 61 [Source:HGNC Symbol;Acc:HGNC:13300]	protein_coding	1	109539872	109548406	1	p13.3	29.8827	0.0929924	0.403425	0.230507	0.817698	0.900916	34.3109	26.086	60.4814	13.1848	14.8382	19.1317	42.3927	38.9474	38.2197	35.0426	30.9308	31.5237	34.5759	29.3459	14.1684	40.0399	33.2615	15.3725	15.9175
1125	ENSG00000156150	ALX3	257	ALX3	ALX homeobox 3 [Source:HGNC Symbol;Acc:HGNC:449]	protein_coding	1	110059870	110070672	-1	p13.3	0.500096	-1.71103	1.93337	-0.885	0.376157	NA	0	0	0	1.09874	0	0	0	0	0	0.922174	0.909729	2.10158	0	0.838454	0	2.96592	0.665231	0	0
1126	ENSG00000156171	DRAM2	128338	DRAM2	DNA damage regulated autophagy modulator 2 [Source:HGNC Symbol;Acc:HGNC:28769]	protein_coding	1	111117163	111140203	-1	p13.3	1208.39	0.691615	0.196413	3.52123	0.000429543	0.00408127	1398.67	1028.15	1697.88	1741.5	1141.48	1126.75	1205.84	1545.3	1533.65	1226.49	1073.48	1780.04	1024.06	1030.46	1046.57	790.417	731.089	942.847	894.733
1127	ENSG00000156869	FRRS1	391059	FRRS1	ferric chelate reductase 1 [Source:HGNC Symbol;Acc:HGNC:27622]	protein_coding	1	99703970	99766635	-1	p21.2	134.159	0.307895	0.235741	1.30607	0.191528	0.368044	185.682	150.219	112.165	283.474	152.621	152.046	71.5966	120.279	102.151	84.84	91.8826	83.0124	130.168	118.222	150.185	124.568	125.063	177.638	133.205
1128	ENSG00000156875	MFSD14A	64645	MFSD14A	major facilitator superfamily domain containing 14A [Source:HGNC Symbol;Acc:HGNC:23363]	protein_coding	1	100038095	100083377	1	p21.2	1681.13	-0.132779	0.0780322	-1.7016	0.0888307	0.217209	1634.81	1489.6	1785.85	1598.66	1466.86	1477.17	1984.92	1926.75	1716.41	1798.24	1655.71	1821.02	1634.22	1571.26	1472.57	1781.03	1738.25	1682.44	1705.69
1129	ENSG00000156876	SASS6	163786	SASS6	SAS-6 centriolar assembly protein [Source:HGNC Symbol;Acc:HGNC:25403]	protein_coding	1	100083563	100132955	-1	p21.2	527.676	0.0505585	0.105881	0.477501	0.633006	0.781732	471.27	506.428	574.023	431.804	472.702	503.465	663.211	608.267	633.752	580.969	496.712	574.782	566.434	555.895	492.116	458.234	551.476	420.182	464.122
1130	ENSG00000157060	SHCBP1L	81626	SHCBP1L	SHC binding and spindle associated 1 like [Source:HGNC Symbol;Acc:HGNC:16788]	protein_coding	1	182899865	182953525	-1	q25.3	0.0578283	0.394393	4.26746	0.0924187	0.926365	NA	0	0	0	1.09874	0	0	0	0	0	0	0	0	0	0	0	0	0	0	0
1131	ENSG00000157064	NMNAT2	23057	NMNAT2	nicotinamide nucleotide adenylyltransferase 2 [Source:HGNC Symbol;Acc:HGNC:16789]	protein_coding	1	183248237	183418380	-1	q25.3	446.427	0.821459	0.430901	1.90638	0.0566015	0.158087	822.452	752.896	428.868	861.41	969.78	714.92	74.4228	260.031	232.098	175.213	266.551	60.9458	430.164	362.212	354.21	599.115	594.051	264.749	258.032
1132	ENSG00000157077	ZFYVE9	9372	ZFYVE9	zinc finger FYVE-type containing 9 [Source:HGNC Symbol;Acc:HGNC:6775]	protein_coding	1	52142089	52348671	1	p32.3	1229.41	-0.145961	0.0778885	-1.87398	0.0609336	0.166371	1145.38	1199.06	1197.53	1271.24	1069.41	1136.82	1251.06	1178.73	1218.86	1366.66	1299.09	1008.76	1330.15	1255.17	1248.71	1264.96	1237.33	1354.49	1325.34
1133	ENSG00000157131	C8A	731	C8A	complement C8 alpha chain [Source:HGNC Symbol;Acc:HGNC:1352]	protein_coding	1	56854768	56918223	1	p32.2	0.113063	-1.51341	4.24864	-0.356211	0.721683	NA	0	0	0	0	0	0	0	0	0	0	0	0	0	0	0	1.48296	0.665231	0	0
1134	ENSG00000157181	ODR4	54953	ODR4	odr-4 GPCR localization factor homolog [Source:HGNC Symbol;Acc:HGNC:24299]	protein_coding	1	186375838	186421378	1	q31.1	955.442	-0.0151904	0.0865746	-0.17546	0.860718	0.925655	979.878	833.852	998.492	1165.76	936.924	957.591	906.263	940.466	928.39	989.492	975.229	878.46	858.295	923.138	922.835	898.673	909.37	1086.32	1063.96
1135	ENSG00000157184	CPT2	1376	CPT2	carnitine palmitoyltransferase 2 [Source:HGNC Symbol;Acc:HGNC:2330]	protein_coding	1	53196792	53214197	1	p32.3	390.533	-0.118537	0.0836645	-1.41681	0.156538	0.320916	362.282	387.692	343.094	407.631	350.817	353.433	390.013	410.094	388.451	361.492	371.169	431.875	405.758	384.012	467.557	385.569	363.881	437.263	418.045
1136	ENSG00000157191	NECAP2	55707	NECAP2	NECAP endocytosis associated 2 [Source:HGNC Symbol;Acc:HGNC:25528]	protein_coding	1	16440721	16460078	1	p36.13	1210.09	-0.2696	0.0909854	-2.96311	0.00304544	0.0183196	1185.74	1134.29	1012.79	1391	1212.49	1217.38	956.192	1072.2	1161.18	1056.81	1138.07	1142.21	1134.9	1084.12	1343.16	1352.46	1379.02	1501.38	1516.35
1137	ENSG00000157193	LRP8	7804	LRP8	LDL receptor related protein 8 [Source:HGNC Symbol;Acc:HGNC:6700]	protein_coding	1	53242364	53328469	-1	p32.3	1004.97	-0.970367	0.226348	-4.28705	1.8106e-05	0.000322143	674.108	649.451	875.33	490.037	626.383	615.234	1589.26	1178.73	1129.22	1450.58	1423.73	1022.42	571.519	1179.7	485.504	1468.13	1444.88	1105.11	1115.07
1138	ENSG00000157211	CDCP2	200008	CDCP2	CUB domain containing protein 2 [Source:HGNC Symbol;Acc:HGNC:27297]	protein_coding	1	54132687	54153770	-1	p32.3	0.157311	0.394393	4.26746	0.0924187	0.926365	NA	0	0	1.09966	0	0	0	0	0	0	0	0	1.05079	0	0.838454	0	0	0	0	0
[truncated: 46,247 more rows]
